# Supplementary material for: H2A ubiquitination is essential for Polycomb Repressive Complex 1-mediated gene regulation in Marchantia polymorpha
Source: Genome Biol. 2021 Sep 1;22:253. doi: 10.1186/s13059-021-02476-y (PMC8408974; doi:10.1186/s13059-021-02476-y)
Supplement: Supplementary file 2 — Additional file 2: Table S1. Primers used in the constructs. [file 13059_2021_2476_MOESM2_ESM.xlsx]

## Sheet: Sheet1
Table S1. Primers used in the constructs.
LH4513	CTCGCCCCGAACAGCTGCGGCATA
LH4514	AAACTATGCCGCAGCTGTTCGGGG
LH4517	CTCGCTCCAGAGGAACTAGTCAAG
LH4518	AAACCTTGACTAGTTCCTCTGGAG
LH4012	CTCGAGTATCTCGCAGCAGAGGT
LH4013	AAACACCTCTGCTGCGAGATACT
LH4303	CTCGCATCGCGCCGACTTCTCGAA
LH4304	AAACTTCGAGAAGTCGGCGCGATG
LH3848	CACCATGTCTCGAGGAAAGGTCAC
LH4309	CTACTCTTTTCCCTCGGCGAGCGAGAGGGCAGGTTTTCCTGACCTCCTGGGCAGCAACACTGAGT
LH3849	CTACTCTTTTCCCTCGGCGAGCGAGAGGGCAGGTCTTCCTGACTTCTTGGGCAG
