# Supplementary material for: H2A ubiquitination is essential for Polycomb Repressive Complex 1-mediated gene regulation in Marchantia polymorpha
Source: Genome Biol. 2021 Sep 1;22:253. doi: 10.1186/s13059-021-02476-y (PMC8408974; doi:10.1186/s13059-021-02476-y)
Supplement: Supplementary file 3 — Additional file 3: Table S2. Mapping statistics of RNA-seq data. [file 13059_2021_2476_MOESM3_ESM.xlsx]

## Sheet: Sheet1
Table S2. Mapping statistics of RNA-seq data.
	Biological Replicate	Raw reads	Total aligned	Unique hits
WT	R1	25621447	19858664	19400145
WT	R2	23965320	19421365	18952869
WT	R3	19021770	15144123	14797406
Mph2a;H2AK115R/K116R	R1	21389827	16713866	16329341
Mph2a;H2AK115R/K116R	R2	24005264	19168652	18714591
Mph2a;H2AK115R/K116R	R3	25236932	19682923	19222758
Mph2a;H2AK119R	R1	31767631	24714624	24135977
Mph2a;H2AK119R	R2	29951409	23012264	22493575
Mph2a;H2AK119R	R3	28751598	22140820	21616533
Mpbmi1/1l	R1	30270331	23896906	23239671
Mpbmi1/1l	R2	31849730	25368771	24653253
Mpbmi1/1l	R3	27844134	21864934	21271477
