# Supplementary material for: H2A ubiquitination is essential for Polycomb Repressive Complex 1-mediated gene regulation in Marchantia polymorpha
Source: Genome Biol. 2021 Sep 1;22:253. doi: 10.1186/s13059-021-02476-y (PMC8408974; doi:10.1186/s13059-021-02476-y)
Supplement: Supplementary file 4 — Additional file 4: Table S3. Genes deregulated in h2a_ub and Mpbmi1/1l mutants. [file 13059_2021_2476_MOESM4_ESM.xlsx]

## Sheet: Table S3
Table S3. Genes deregulated in h2a_ub and Mpbmi1/1l mutants.
Deregulated genes in Mph2a;H2AK115R/K116R				Deregulated genes in Mph2a;H2AK119R				Deregulated genes in Mpbmi1/1l
ID	log2 Fold Change	adjusted p-value		ID	log2 Fold Change	adjusted p-value		ID	log2 Fold Change	adjusted p-value
Mpzg00610	-14.8017	4.76546e-34		MpVg01160	-14.3843	3.37481e-32		Mp4g00740	-12.3488	2.49445e-24
MpVg00440	-14.3718	4.25071e-32		MpVg00510	-14.3601	4.29422e-32		Mp4g00750	-11.9497	9.62128e-23
MpVg01160	-13.9749	2.40134e-30		MpVg00730	-14.2212	1.85846e-31		Mp5g12330	-11.3216	3.32825e-20
MpVg00510	-13.9507	3.01396e-30		MpVg00600	-13.8357	9.17525e-30		Mp4g10130	-9.7803	7.19817e-15
Mp4g19960	-13.2812	2.49219e-27		MpVg00300	-13.6671	4.91274e-29		Mp4g00760	-9.61054	2.63857e-14
MpVg01180	-13.0705	1.65239e-26		MpVg01180	-13.4798	2.94225e-28		Mp5g12340	-8.77616	1.58974e-08
MpVg00350	-12.315	1.69068e-23		MpVg00340	-13.1077	1.1583e-26		Mp8g16640	-8.35555	7.60873e-28
MpVg00470	-12.257	2.99921e-23		MpVg00440	-12.9247	1.34085e-34		Mp4g20480	-7.77321	2.54195e-23
Mp4g20540	-12.1904	5.66665e-23		MpVg00350	-12.7244	3.76339e-25		Mp5g12840	-7.68599	3.05491e-08
MpVg00970	-12.0909	3.6195e-90		MpVg00470	-12.6663	6.82344e-25		Mp4g12060	-7.30422	9.20163e-07
MpVg01150	-11.9637	1.26634e-29		Mp4g20540	-12.5997	1.36224e-24		Mp8g16160	-7.21935	3.42066e-66
MpVg00310	-11.8559	1.02201e-21		MpVg00970	-12.4991	3.40058e-96		Mp5g01030	-7.18462	1.2877e-07
Mp4g00740	-11.8386	1.16201e-21		MpVg01150	-12.3719	1.02161e-31		Mp5g06300	-7.10253	1.20727e-06
Mp4g00750	-11.4396	3.76791e-20		MpVg00310	-12.2652	2.60667e-23		Mp5g13610	-6.91084	3.79361e-06
MpVg00300	-11.4022	7.46282e-27		MpVg00980	-12.1384	1.33804e-60		Mpzg01040	-6.78614	3.90159e-17
MpVg00730	-11.3716	6.34968e-40		Mp4g00750	-11.8489	1.10884e-21		Mp4g04470	-6.68639	8.37872e-09
MpVg00340	-10.8427	3.18294e-24		Mp4g19960	-11.8339	6.42426e-29		Mp4g16560	-6.6381	4.21516e-14
MpVg00980	-10.7307	6.43302e-94		Mpzg00610	-11.3544	5.64461e-105		Mp4g05930	-6.4718	1.09838e-05
MpVg00710	-10.7037	6.11212e-47		Mp4g00740	-11.2862	8.33976e-20		Mp4g22690	-6.40146	4.5396e-14
MpVg00600	-10.5713	8.85769e-46		MpVg00250	-10.6179	2.74801e-23		Mp4g02410	-6.37509	1.40674e-07
Mp4g19950	-9.3438	6.06679e-13		MpVg00710	-10.1114	1.24378e-82		Mp5g21630	-6.35027	9.84528e-08
MpVg00250	-9.21003	2.58473e-34		Mp6g11250	-9.926	1.99501e-14		Mp5g12540	-6.32877	9.78734e-05
Mp2g23830	-9.16769	2.04666e-12		Mp6g17910	-9.7187	5.75917e-103		Mp5g00970	-6.31752	0.000101479
Mp4g00760	-9.09969	3.71855e-12		Mp2g23830	-9.57715	1.05635e-13		Mp7g04860	-6.27125	0.00014237
Mp2g05480	-8.78707	1.85169e-15		Mp4g00760	-9.50916	2.00057e-13		Mp6g17760	-6.21508	0.000174546
Mp4g00730	-8.7428	4.91412e-11		Mp2g18430	-9.17135	2.60689e-12		Mp1g15310	-6.07086	0.000665105
MpVg00460	-8.54776	1.72644e-10		Mp4g00730	-9.1523	3.13523e-12		Mp4g22670	-5.94064	0.000744936
MpVg00240	-8.37405	7.62566e-10		Mp2g22400	-8.86293	4.05393e-84		Mp3g22280	-5.90963	1.77412e-101
Mpzg00770	-8.36487	1.93143e-09		Mp4g19950	-8.79138	1.09554e-11		Mp2g09580	-5.75291	0.00163629
Mp4g07800	-8.13179	3.36403e-13		MpVg00240	-8.78354	5.93176e-11		Mp5g18400	-5.72443	0.0018521
MpVg00610	-8.09504	3.54834e-09		MpVg00610	-8.50454	2.65074e-10		Mp5g14460	-5.65534	0.00235963
MpVg00330	-8.06087	4.60913e-09		MpVg00720	-8.47578	4.63206e-10		Mp2g09750	-5.63411	0.00229847
MpVg00450	-7.98181	7.16022e-09		MpVg00330	-8.47005	3.54859e-10		Mp4g17480	-5.59148	2.40901e-53
Mp4g16740	-7.8927	2.26154e-08		Mp2g06610	-8.42111	6.44669e-21		Mp3g00680	-5.55473	0.013387
Mp8g16640	-7.84439	7.33622e-24		MpVg00450	-8.39125	5.50862e-10		Mp4g03660	-5.54831	0.00503249
Mp7g03010	-7.75277	2.05124e-07		Mp5g11290	-8.32231	7.9505e-27		Mp2g16520	-5.50635	0.00490377
MpVg00085	-7.71742	4.62926e-08		Mp4g03330	-8.22628	2.09016e-09		Mp8g16150	-5.48283	3.23581e-73
Mp5g06010	-7.67029	6.96554e-08		Mpzg00500	-8.12924	5.4493e-10		Mp4g05940	-5.48119	1.24128e-221
MpVg00770	-7.64746	2.39014e-78		MpVg00085	-8.12666	4.25596e-09		Mp5g16340	-5.43491	3.08346e-09
Mp7g03020	-7.54243	6.66862e-07		MpVg00770	-7.86411	1.47095e-93		Mp2g03300	-5.4236	5.02327e-06
Mp8g16160	-7.46416	2.29065e-114		Mp5g17230	-7.80589	6.85946e-08		Mp2g06630	-5.40461	0.000118455
Mp5g17230	-7.39669	5.69955e-07		Mp2g08090	-7.75631	9.35815e-12		Mp7g06970	-5.33992	5.83026e-05
Mp2g15970	-7.36285	1.42191e-06		Mp5g12840	-7.58456	1.45288e-07		Mp4g24130	-5.3381	0.00809449
Mp4g19710	-7.28149	6.5592e-07		Mp2g05480	-7.54803	4.54729e-07		Mp7g01250	-5.29783	3.07117e-71
Mp7g05420	-7.26488	9.85067e-20		Mp2g03680	-7.4564	2.90433e-07		Mp7g06460	-5.2919	2.66179e-160
Mp5g05970	-7.25418	3.11645e-06		MpVg00260	-7.41266	3.78172e-07		Mp4g08480	-5.20751	0
Mp5g12840	-7.1751	1.28363e-06		Mp2g18440	-7.24073	5.1627e-28		Mp6g02850	-5.2035	0.0108222
Mp1g17210	-7.12788	8.3513e-10		Mpzg01370	-7.23465	1.26664e-06		Mp2g12000	-5.1837	1.61808e-65
Mp2g03680	-7.04723	2.46514e-06		Mp2g06630	-7.18418	7.52531e-06		Mp5g21890	-5.17867	0.0118305
Mp8g16720	-7.04064	1.89971e-08		MpVg00860	-7.17142	1.9447e-06		Mp2g18460	-5.16182	0.0372009
MpVg00260	-7.00323	3.14722e-06		Mp5g17630	-7.14883	2.07701e-06		Mp3g22270	-5.11151	2.29268e-227
Mp6g16610	-6.83034	9.99954e-06		Mp3g14600	-7.06254	4.3604e-06		Mp5g10790	-5.07427	4.71156e-12
Mp2g01920	-6.77581	1.32876e-05		Mp5g06300	-7.00114	4.94386e-06		Mp4g17410	-5.05204	0.0196925
MpVg00860	-6.76183	1.38452e-05		Mp4g22270	-6.92862	7.1011e-06		Mp5g19830	-4.97951	0.00420998
Mp5g17630	-6.73975	1.47658e-05		Mp3g03320	-6.89812	1.09097e-14		Mpzg00450	-4.94692	0.000953455
Mp3g14600	-6.6533	2.79646e-05		Mp4g00670	-6.87758	5.94945e-09		Mp4g16590	-4.91236	8.97268e-34
Mp2g22960	-6.63423	4.01313e-05		Mp3g03300	-6.84056	3.99036e-14		Mp8g14180	-4.8883	4.90258e-20
Mp5g19130	-6.51459	6.91433e-08		Mp4g22280	-6.74333	5.14062e-16		Mp1g26140	-4.88488	0.0341016
Mp4g00660	-6.40985	1.44259e-05		Mp4g21980	-6.73928	6.18642e-08		Mp2g20070	-4.88488	0.0341016
Mp3g21410	-6.35757	0.000128244		Mp4g16570	-6.65149	4.02205e-05		Mp5g01580	-4.87923	0.0280204
Mp5g20250	-6.27141	0.000196958		Mp4g03570	-6.45404	0.000378309		MpVg00740	-4.87763	0.0297983
Mpzg00500	-6.25514	2.37005e-50		Mp4g16740	-6.44528	2.44291e-07		Mp7g04020	-4.87281	9.12143e-06
Mp2g16610	-6.2508	0.000372597		Mp5g12540	-6.2274	0.000300812		Mp6g05470	-4.8141	0.0378237
Mp5g06000	-6.2385	4.85849e-07		Mp6g20970	-6.2198	0.000385405		Mp2g05030	-4.81353	1.02952e-163
Mp4g18260	-6.23001	0.000222811		MpVg00270	-6.16233	0.000557335		Mp4g08470	-4.811	0
MpVg00720	-6.19953	6.09728e-07		Mp8g18480	-6.14927	0.000607803		Mp3g03320	-4.77521	0.000151663
Mp4g03570	-6.04461	0.00129197		Mp4g17500	-6.13055	4.40487e-24		Mp1g24400	-4.75274	0.0402068
Mp6g06410	-5.91683	0.000987495		Mp4g23180	-6.04946	0.000868408		Mp5g12860	-4.75274	0.0402068
Mp3g24260	-5.8854	4.33982e-23		Mp4g00780	-6.04338	0.00146262		Mp3g03300	-4.74182	0.000157138
Mp7g02870	-5.86247	0.00214436		Mp4g07200	-6.03454	0.00111491		Mp6g11730	-4.7187	7.94699e-94
Mp5g12540	-5.81786	0.00132732		Mp3g22190	-5.96132	1.19842e-05		Mp2g08130	-4.68568	0.0467695
MpVg00270	-5.75276	0.00216598		Mp1g17210	-5.94679	2.96524e-05		Mp5g07750	-4.6483	1.01289e-49
Mp7g19540	-5.67876	3.8374e-10		Mp8g18270	-5.86918	0.00166115		Mp8g18260	-4.62301	0.0153489
Mp8g16150	-5.66641	5.8347e-54		Mp2g18720	-5.83332	0.00224527		Mp5g06010	-4.53139	1.03381e-08
Mp4g19930	-5.6381	1.58734e-22		Mp5g11280	-5.77354	8.69793e-32		Mp1g02920	-4.51383	2.5276e-210
Mp4g00780	-5.63379	0.00472196		Mp2g09580	-5.65222	0.00405503		Mp2g19660	-4.49964	3.72054e-05
MpVg01220	-5.48753	0.00511793		Mp7g11270	-5.55128	0.00513965		Mp2g25460	-4.49805	3.99064e-05
Mp2g15990	-5.46163	0.0126652		Mp4g02030	-5.54885	0.00687697		Mp5g10780	-4.48668	8.72409e-24
Mp4g08490	-5.46145	1.81299e-22		MpVg00460	-5.5153	5.28303e-14		Mp6g11740	-4.46393	0
Mp6g06330	-5.45495	1.81637e-08		Mp6g03810	-5.5003	0.00675221		Mp3g25510	-4.41719	1.80723e-24
Mp8g02660	-5.43431	0.0108449		MpVg00087	-5.48357	0.00788072		Mp5g20510	-4.3589	1.20558e-08
Mp5g06650	-5.42673	2.91365e-43		Mp5g17240	-5.47976	0.00665096		Mp3g04980	-4.33555	0.00606674
Mp2g18720	-5.42361	0.00743391		Mp7g10840	-5.47401	2.67915e-26		Mp5g15580	-4.32653	0.000370225
Mp8g15470	-5.41046	0.00149148		Mp2g23360	-5.47061	1.33938e-271		Mp5g10710	-4.3086	2.93996e-37
Mp4g17500	-5.40076	4.59825e-22		Mp6g18040	-5.44804	5.21943e-72		Mp5g20230	-4.28895	0.0218227
Mp2g01560	-5.28135	7.2801e-22		Mp3g04650	-5.44505	4.32563e-24		Mp5g00760	-4.26407	1.1625e-72
Mp1g08990	-5.27856	1.46837e-14		Mp8g17120	-5.40638	0.0131855		Mp3g19820	-4.24895	0.00843234
Mp6g20660	-5.27422	0.0019483		Mpzg01440	-5.36399	0.0291562		Mp2g09530	-4.21185	0.00718342
Mp6g14900	-5.23902	6.69454e-123		Mp5g11270	-5.34033	3.3031e-77		Mp7g03020	-4.2092	1.7236e-06
Mp6g02980	-5.23833	0.0142535		Mp2g09810	-5.28153	0.0130228		Mp3g03040	-4.17096	6.09619e-49
Mp1g03960	-5.21144	0.0164233		Mp4g24130	-5.23601	0.0174468		Mp3g01450	-4.17005	5.3236e-42
Mp4g20470	-5.16677	3.98172e-25		Mp4g01460	-5.23285	0.0190132		Mp5g00750	-4.1647	2.81276e-71
Mp7g11270	-5.14207	0.0159589		Mp4g18540	-5.22862	0.0413709		Mp8g07190	-4.16362	5.51611e-13
Mp2g09750	-5.1234	0.0169673		Mp3g10430	-5.12596	0.0210851		Mp7g10650	-4.15959	0.0113071
Mp4g20450	-5.11959	8.60138e-12		Mp6g05460	-5.10263	0.022506		Mp4g13270	-4.15674	0
Mp5g01310	-5.11424	0.0263112		Mp3g24270	-5.10107	0.00155159		Mp5g11290	-4.13719	2.31627e-61
Mp5g01340	-5.11236	0.0242083		Mp7g10820	-5.09294	4.72039e-08		Mp4g08350	-4.12501	2.58965e-07
Mp4g13900	-5.10518	0.022508		Mp7g03020	-5.08271	3.60325e-06		Mp5g01260	-4.08707	1.31052e-09
MpVg00087	-5.07444	0.0221611		Mp4g17480	-5.05742	7.67241e-52		Mp6g02020	-4.08049	2.56578e-59
Mp5g17240	-5.07062	0.0198259		Mp4g09630	-5.05232	0.0276574		Mp4g08490	-4.0677	6.56506e-23
Mp6g20760	-5.07062	0.0198259		Mp1g02480	-4.99876	7.47431e-43		Mp4g16580	-4.03233	4.40514e-24
Mp2g00600	-5.06818	8.59958e-42		Mp5g09850	-4.97364	0.0324806		Mp4g21980	-4.01257	2.60433e-09
Mp8g16680	-5.06437	7.80273e-07		Mp3g21410	-4.90961	0.000991514		Mp1g20400	-4.00897	2.49701e-10
Mp8g17120	-4.9975	0.0325448		Mp1g17190	-4.89853	0.0424243		Mp4g00690	-3.97984	0.00588709
Mp5g12510	-4.96114	2.50376e-21		Mp4g19940	-4.89479	0.0390359		Mp6g15800	-3.95235	0.00279406
Mp6g13370	-4.91108	0.0364986		Mp2g18880	-4.87688	4.02819e-75		Mp7g01310	-3.94676	5.05865e-19
Mp8g09690	-4.9103	0.0356487		Mp7g16540	-4.84051	9.68879e-12		Mp5g00920	-3.93884	1.55308e-101
Mp2g09810	-4.87208	0.0347282		Mp3g03270	-4.83988	6.85191e-20		Mp8g09970	-3.93848	1.15695e-19
Mp1g06450	-4.82619	0.043241		MpVg01230	-4.83557	0.0477647		Mp3g03290	-3.93142	1.63976e-16
Mp4g24130	-4.82619	0.043241		Mp2g00600	-4.80555	2.82938e-47		Mp2g22960	-3.93046	0.000299535
Mp4g01460	-4.82305	0.0460088		Mp5g20770	-4.80357	0.011424		Mp2g16610	-3.92385	0.00157639
Mp4g17480	-4.82223	3.93024e-42		Mp6g17520	-4.80099	3.48995e-261		Mp5g10760	-3.90215	1.07466e-07
Mp6g06900	-4.76927	7.5184e-25		Mp2g11210	-4.78931	2.5303e-10		Mp4g18260	-3.88588	0.00169145
Mp6g06400	-4.75636	0.00132617		Mp8g17950	-4.77839	2.44283e-52		Mp6g17770	-3.8744	2.33563e-256
Mp4g13910	-4.7061	5.34791e-09		Mp4g22260	-4.77191	6.93768e-09		Mp2g08090	-3.85033	4.54376e-21
MpVg00230	-4.70339	4.1313e-24		Mp3g01070	-4.76446	1.03038e-223		Mp4g22660	-3.82134	6.1556e-05
Mp3g24270	-4.69054	5.93537e-09		Mp5g16340	-4.74891	7.21733e-09		Mp2g06610	-3.77829	8.67574e-44
Mp5g14660	-4.67523	5.09494e-16		Mp4g18550	-4.71917	0.0043432		Mp5g01310	-3.76823	0.0456155
Mp5g01330	-4.64326	0.00972374		Mp6g02980	-4.68681	0.0191342		Mp2g05430	-3.75936	3.61641e-11
Mp1g29570	-4.62122	0.00265471		Mp3g03190	-4.67567	0.00226173		Mp8g04800	-3.75438	3.562e-15
Mp7g08000	-4.61341	2.91664e-11		Mp4g00690	-4.62622	1.53788e-13		Mp2g11210	-3.74817	5.38923e-07
Mp5g11290	-4.59596	8.25593e-48		Mp3g10410	-4.62133	3.03859e-05		Mp6g08850	-3.74532	3.98395e-07
Mp6g18040	-4.58459	2.22266e-60		Mp3g03290	-4.57485	2.04994e-05		Mp8g00205	-3.7384	0.0499595
Mp2g20900	-4.55118	6.58172e-26		Mpzg01380	-4.53955	1.86994e-23		Mp4g07080	-3.73819	0.00211604
Mp6g13080	-4.47922	0.00471164		MpVg00230	-4.50622	2.01749e-113		Mp8g15900	-3.73705	6.55165e-22
Mp2g18860	-4.39962	0.0165982		Mp3g10400	-4.48232	5.02556e-05		Mp4g15660	-3.66902	5.8902e-302
Mp5g16340	-4.35423	5.4157e-07		Mp4g00680	-4.47543	0.00230289		Mp3g03270	-3.65994	4.00619e-13
Mp8g15900	-4.35384	3.72323e-22		Mp1g23140	-4.43802	9.79738e-24		Mp8g16720	-3.62458	2.31362e-14
Mp7g08260	-4.19962	0.0117498		Mp6g16610	-4.40822	0.000133618		Mp5g00950	-3.59931	0.0195471
Mp7g05260	-4.1138	0.000260738		Mp3g12360	-4.40707	0.000779805		Mp1g28140	-3.58492	3.27169e-11
Mp6g21140	-4.08004	5.96818e-06		Mp5g12510	-4.34952	5.40068e-15		Mp5g10770	-3.57849	1.37929e-07
Mp5g20240	-4.06903	2.51008e-07		Mp2g11430	-4.3283	0.0144078		Mp3g24270	-3.55202	1.25166e-09
Mp4g02410	-4.05359	2.13777e-06		Mp2g05010	-4.29299	0.0100632		Mp2g10320	-3.54618	4.31214e-05
Mp5g17180	-4.0116	0.000659333		Mp1g23160	-4.27696	6.22166e-201		Mp2g20620	-3.53333	9.99781e-130
Mp7g05920	-4.00979	0.000343524		Mp5g09480	-4.23999	3.10461e-21		Mp4g03690	-3.5321	9.10097e-50
Mp4g16580	-3.96095	1.03687e-20		Mp7g06970	-4.21889	0.000363166		Mp8g18730	-3.51672	0
Mp7g16540	-3.95474	7.41037e-10		Mp4g15310	-4.2065	0.0151009		Mp3g16590	-3.50789	2.06079e-184
Mp2g05790	-3.95187	5.48693e-13		Mp4g10880	-4.20493	0.0407483		Mp5g05450	-3.47883	2.25548e-170
Mpzg01010	-3.93871	2.55265e-05		Mp6g20660	-4.19574	0.00135824		Mp4g22700	-3.44156	0.000173063
Mp2g16620	-3.92205	0.0331564		Mp7g19540	-4.18377	3.10457e-12		Mp3g22010	-3.43741	4.7767e-06
Mp4g04970	-3.91607	0.0318683		Mp5g06000	-4.18086	1.00117e-10		Mp5g01070	-3.42421	7.02143e-11
Mp7g03030	-3.89295	6.76091e-25		Mp2g21680	-4.16189	1.90866e-05		Mp6g10350	-3.42368	1.2505e-19
Mp2g11430	-3.87722	0.0397623		Mp3g12370	-4.11702	7.89295e-14		Mp7g10820	-3.41472	3.60749e-26
Mp7g13230	-3.84657	0.037953		Mp1g02540	-4.10527	1.08598e-14		Mp3g21410	-3.40721	0.00141634
Mp2g20520	-3.82996	0.00105224		Mp4g19930	-4.08912	3.68482e-05		Mp2g00600	-3.40249	1.53351e-34
Mp2g12240	-3.82158	2.70885e-15		Mp2g01560	-4.08331	2.07266e-18		Mp3g16700	-3.38884	8.62307e-21
Mp5g10790	-3.81526	4.37558e-07		Mp3g10390	-3.99353	5.16198e-49		Mp5g05970	-3.35452	0.000307538
Mp2g01630	-3.75305	3.8548e-07		Mp3g02640	-3.98417	5.55803e-05		Mp5g01010	-3.35343	8.37823e-09
Mp1g00460	-3.74985	1.17637e-05		Mp3g11990	-3.95879	1.40241e-19		Mp2g01520	-3.3487	9.18449e-23
Mp2g23360	-3.74477	2.1917e-174		Mp6g18110	-3.93006	1.18436e-67		Mp6g17740	-3.3461	5.46825e-176
Mp4g05310	-3.69676	0.000140854		Mp2g21820	-3.92377	0.00222791		Mp3g10110	-3.33983	1.12332e-60
Mp4g12320	-3.69535	1.38702e-06		Mp4g07190	-3.91623	0.0368818		Mp3g04650	-3.33759	1.38521e-21
Mp6g06960	-3.66495	0.000645358		Mp3g13150	-3.84599	0.00304837		Mp4g17190	-3.33522	5.27014e-09
Mp5g14650	-3.64784	2.32543e-22		Mp8g04420	-3.84138	8.49782e-05		Mp2g01600	-3.32558	5.43236e-22
Mp1g02480	-3.62367	2.79267e-33		Mp2g05430	-3.83339	1.94018e-44		Mp5g01330	-3.31594	2.33092e-10
Mp6g18110	-3.52087	5.02079e-59		Mp3g18740	-3.79779	0.0441006		Mp6g06140	-3.30778	1.57976e-83
Mp2g12210	-3.51168	0.0028505		Mp3g03040	-3.78843	1.7709e-43		Mp6g11460	-3.2914	9.31228e-15
Mp2g05030	-3.51086	3.41906e-104		Mp4g18260	-3.78191	0.00452538		Mp7g03980	-3.28489	8.52997e-67
Mp6g05390	-3.41083	1.28161e-203		Mp6g14170	-3.77578	1.80406e-08		Mp2g19450	-3.2792	7.08733e-05
Mp8g16710	-3.40486	1.25903e-42		Mp4g00660	-3.75953	1.35691e-06		Mp2g13080	-3.27066	1.97398e-17
Mp4g01450	-3.40191	5.89409e-06		Mpzg00770	-3.75577	1.35586e-08		Mp5g01280	-3.26906	0.00133263
Mp2g16040	-3.39019	0.0364897		Mp7g07910	-3.72085	3.25425e-09		Mp8g16710	-3.26629	7.56864e-26
Mp2g24450	-3.38102	2.94685e-09		Mp5g14660	-3.71744	1.26596e-16		Mp4g01700	-3.26317	6.61592e-36
Mp4g18550	-3.34987	0.0353194		Mp6g17960	-3.71363	0.00894075		Mp6g20050	-3.26102	2.34471e-19
Mp7g02320	-3.34677	2.23496e-05		Mp4g13910	-3.69941	1.89822e-10		Mp6g15020	-3.25382	0.0217172
Mp2g18880	-3.34207	1.96194e-52		Mp8g16720	-3.69124	4.26458e-05		Mp8g04420	-3.22544	6.84386e-05
Mp2g05780	-3.32154	2.60653e-17		Mp5g10770	-3.67652	2.0841e-10		Mp3g20800	-3.22361	1.2221e-29
Mp2g01690	-3.3065	3.82783e-13		Mp4g08490	-3.6602	3.79319e-24		Mp6g07980	-3.22094	0.0333488
Mp5g01670	-3.29546	2.42376e-118		Mp6g01280	-3.62729	0.00431053		Mp4g00190	-3.21997	0.0294238
Mp5g00005c	-3.27884	0.00409837		Mp3g10470	-3.60712	1.48134e-07		Mp4g04460	-3.21974	1.9822e-83
Mp5g05780	-3.27644	3.1411e-19		Mp5g01330	-3.55875	5.16367e-10		Mp7g08000	-3.20766	5.67543e-11
Mp6g17480	-3.26794	5.70793e-60		Mp4g19710	-3.52343	7.61963e-06		Mp1g05810	-3.17673	0.000444573
Mp6g19220	-3.25739	0.0326241		Mp3g08060	-3.51215	2.27962e-11		Mp1g16660	-3.1742	1.05042e-37
Mp5g16820	-3.23206	0.000177201		Mp2g13200	-3.50652	1.50748e-08		Mp8g02780	-3.17289	3.47564e-32
Mp5g05170	-3.22971	1.23332e-08		Mp5g01010	-3.47532	1.34915e-08		Mp7g04000	-3.17283	1.14563e-139
Mp5g09480	-3.2031	1.28691e-16		Mp5g17440	-3.47151	7.97432e-15		Mp5g00940	-3.1667	3.48317e-61
Mp3g24280	-3.19718	7.15834e-89		Mp4g04700	-3.46034	3.32871e-11		Mp8g01410	-3.11034	2.46089e-166
Mp4g04470	-3.17745	4.17231e-07		Mp3g10820	-3.4443	0.029182		Mp1g09050	-3.09183	6.40351e-12
Mp2g21910	-3.16138	6.34195e-10		Mp2g05410	-3.43898	1.11755e-36		Mp2g01570	-3.07665	5.69377e-14
Mp4g18410	-3.16028	0.00117182		Mp7g18400	-3.43272	1.39218e-125		Mp7g10840	-3.07327	1.15399e-44
Mp6g03890	-3.14412	2.14096e-15		Mp6g10890	-3.43202	0.00462103		Mp2g01590	-3.06819	4.40724e-24
Mp3g10400	-3.12256	0.00118639		Mp3g01450	-3.43065	1.66198e-31		Mp2g01530	-3.05454	2.75755e-14
Mp7g02300	-3.12179	0.00365669		Mp4g03580	-3.41822	6.28644e-11		Mp7g12070	-3.03669	5.45306e-08
Mp5g17440	-3.05903	1.22477e-15		Mp5g17180	-3.40741	0.00205324		Mp2g05410	-3.02748	1.91955e-15
Mp3g14810	-3.04208	1.05417e-06		Mp6g12370	-3.40018	4.19374e-24		Mp1g24960	-3.02705	0.000777905
Mp3g23830	-3.03886	2.49035e-08		Mp3g03250	-3.38852	0.00622182		Mp4g04700	-3.02699	8.65452e-11
Mp8g09630	-3.03391	0.00613089		Mp7g05920	-3.37624	2.03563e-08		Mp3g03180	-3.01361	6.43361e-08
MpVg00030	-3.01932	1.44651e-104		Mp7g08000	-3.36813	1.2396e-08		Mp3g03330	-3.01337	2.57903e-13
Mp2g02460	-3.0161	6.31019e-09		Mp5g06650	-3.35691	1.23458e-45		Mp6g05420	-3.00784	1.37957e-65
Mp4g21980	-3.01255	2.39096e-06		Mp4g16580	-3.33577	0.000212686		Mp5g00890	-3.00618	7.00066e-59
Mp5g10760	-3.01251	0.000106822		Mp2g25340	-3.29941	1.66162e-17		Mp3g11990	-3.00612	6.70835e-18
Mp5g10780	-3.00512	0.0186255		Mp5g10790	-3.29682	3.0621e-30		Mp5g05170	-2.99639	8.40542e-48
Mp8g16690	-2.99938	4.40774e-12		Mp5g18870	-3.29529	0.000275914		Mp8g00960	-2.99318	7.93069e-09
Mp2g13200	-2.98793	6.88316e-08		Mp5g11780	-3.28683	7.50401e-16		Mp2g01550	-2.97772	2.00273e-09
Mp6g10890	-2.97515	0.0216185		Mp6g00620	-3.28044	0.0027147		Mp5g05460	-2.96867	4.22868e-29
Mp5g16670	-2.96698	0.0260971		Mp2g05450	-3.27474	1.82823e-50		Mp7g03990	-2.96434	1.71136e-46
Mp3g20350	-2.95956	3.12569e-66		Mp6g17760	-3.27309	0.0196149		MpVg00460	-2.95958	1.97976e-11
Mp5g10770	-2.95252	3.09982e-07		Mp1g03240	-3.27132	0.0309518		Mp2g08710	-2.95914	1.20798e-10
Mp2g03300	-2.94076	0.00583934		Mp2g01360	-3.26796	2.14478e-21		Mp4g00680	-2.95564	6.01988e-22
Mp3g16680	-2.92721	0.00498384		Mp3g08070	-3.23896	1.81351e-10		Mp6g08940	-2.93336	7.72381e-07
Mp2g06630	-2.91698	0.0159997		Mp3g24150	-3.23868	0.00279544		Mp4g16270	-2.91429	1.19317e-50
Mp3g14130	-2.91496	2.52587e-83		Mp3g00930	-3.23707	1.49556e-22		Mp2g01540	-2.90724	1.82307e-10
Mp4g07080	-2.91051	0.0349991		Mp2g16000	-3.22304	2.00657e-134		Mp1g11900	-2.87822	0.0186831
Mp6g15350	-2.90658	1.35107e-35		Mp6g17190	-3.1988	7.13969e-57		Mp6g05190	-2.87118	0.0157345
Mp2g13870	-2.89902	0.000801315		Mpzg01090	-3.19667	0.000753112		Mp4g16570	-2.86378	0.00844361
Mp6g17190	-2.8811	5.11013e-48		Mp2g22850	-3.19528	0.0154905		Mp2g20650	-2.86109	1.97688e-263
Mp5g00990	-2.86422	1.40435e-130		MpVg00030	-3.17293	4.30569e-64		Mp2g06790	-2.85894	5.57785e-07
MpVg00070	-2.86304	0.000125086		Mp5g06010	-3.14673	1.73682e-06		Mp1g25430	-2.85737	2.82603e-07
Mp1g27320	-2.84571	2.63782e-13		Mp3g24140	-3.14211	0.00645239		Mp2g01580	-2.83132	8.28994e-08
Mp3g05230	-2.83647	6.50287e-10		Mp4g22240	-3.13786	7.46723e-15		Mp6g11750	-2.82763	4.46465e-230
Mp6g17520	-2.81476	1.01562e-122		Mp3g24280	-3.0972	5.52109e-57		Mp2g16640	-2.81903	0.012309
Mp8g12150	-2.79736	0.00154144		Mp4g00620	-3.08833	0.00724719		Mp5g06000	-2.81756	4.30723e-07
Mp8g18700	-2.78526	8.35138e-24		Mp3g20350	-3.08372	8.29827e-92		Mp1g05230	-2.81351	1.74958e-62
Mp8g17950	-2.783	3.83268e-26		Mp2g12450	-3.07737	0.0266261		Mp8g04990	-2.81102	3.8111e-71
Mp5g06300	-2.75948	0.013094		Mp6g21140	-3.06013	8.7259e-05		Mp6g17960	-2.8027	0.0072818
Mp2g18580	-2.75112	9.6298e-09		Mp6g00760	-3.05452	1.03229e-10		Mp8g10590	-2.79255	6.03877e-75
Mp5g17210	-2.74281	2.46446e-07		Mp2g02670	-3.0543	2.54026e-10		Mp7g04030	-2.78754	1.41898e-107
Mp3g03270	-2.73819	5.48379e-12		Mp7g08310	-3.03979	0.000219681		Mp2g20640	-2.78681	3.88228e-78
Mp5g10710	-2.72765	3.93699e-14		Mp6g11920	-3.03815	1.56394e-05		Mp3g14100	-2.78372	1.10448e-22
Mp2g13890	-2.71358	2.68896e-08		Mp8g15100	-3.02756	0.000163304		Mp5g21940	-2.77954	0.00056224
Mp5g11270	-2.70833	1.89307e-39		Mp6g06310	-3.01907	0.00523434		Mp6g05690	-2.76845	0.000190468
MpVg01223	-2.68069	3.10972e-48		Mp6g09000	-3.01509	3.82114e-57		Mp5g00990	-2.76483	9.64913e-92
Mp2g20960	-2.68033	1.80738e-70		Mp2g07640	-3.00969	0.00511834		Mp4g13260	-2.75783	1.40915e-109
Mp2g18620	-2.6783	4.49687e-33		Mp4g16590	-3.00359	9.72931e-20		Mp8g02130	-2.75541	1.5644e-105
Mp8g18690	-2.66195	0.00710753		Mp1g00055a	-2.98055	0.0186916		Mp3g16690	-2.75396	3.30471e-09
Mp5g01640	-2.64493	1.92491e-47		Mp6g18080	-2.98012	0.00153349		Mp2g07640	-2.7531	0.00551089
Mp2g06090	-2.64338	0.00228013		Mp5g01280	-2.97913	0.000694808		Mp3g13430	-2.74178	8.13897e-158
Mp7g07910	-2.63974	3.07556e-07		Mp5g16460	-2.97353	0.0312965		Mp1g28830	-2.73904	0.0176263
Mp5g17190	-2.63159	5.11088e-06		Mp5g13850	-2.97041	0.00118033		Mp3g14130	-2.73035	3.27982e-63
Mp5g16900	-2.6283	2.10259e-05		Mp5g10760	-2.94062	5.04418e-23		Mp7g04660	-2.72906	4.03612e-183
Mp2g03800	-2.62118	1.59039e-06		Mp2g03300	-2.91068	0.000659158		Mp5g10390	-2.7176	5.49303e-10
Mp3g03300	-2.5833	2.92396e-29		Mp7g14870	-2.88977	0.027091		Mp3g03160	-2.71416	2.12991e-18
Mp5g11280	-2.5829	7.82826e-48		Mp3g03310	-2.87881	0.0136066		Mp2g05480	-2.71292	0.00458879
Mp2g14740	-2.58288	1.2064e-17		Mp6g20050	-2.86434	2.40905e-16		Mp2g03370	-2.70643	1.6031e-10
Mp3g22190	-2.58279	0.00238556		Mp1g24250	-2.86266	0.0194167		Mp1g18910	-2.7056	4.44799e-07
Mp3g03320	-2.57707	1.75492e-30		Mp4g21640	-2.86091	1.47633e-123		Mp2g11830	-2.70556	3.79158e-11
Mp7g08250	-2.57146	0.0179465		Mp6g17550	-2.84421	2.29581e-55		Mp5g07510	-2.70301	0.000375127
Mp6g17080	-2.57113	6.06282e-07		Mp3g24180	-2.8237	0.000252038		Mp5g00960	-2.70282	1.41791e-130
Mp6g18080	-2.56428	0.0117367		Mp5g10710	-2.821	1.01409e-21		Mp6g06910	-2.7022	2.07781e-106
Mp6g19750	-2.55154	0.000343596		Mp3g10420	-2.80238	1.86551e-20		Mp4g06550	-2.69842	7.5908e-187
Mp7g02860	-2.55141	2.56811e-22		Mp7g09790	-2.79574	0.016834		Mp2g21550	-2.68889	9.26182e-130
Mp5g17200	-2.54603	5.18598e-06		Mp1g08990	-2.79037	5.82595e-05		Mp2g02160	-2.67382	3.23835e-236
Mp2g22400	-2.5255	8.07593e-96		Mp1g18910	-2.78365	1.08831e-06		Mp3g05040	-2.67115	1.62501e-23
Mp2g01610	-2.523	5.44714e-09		Mp6g11100	-2.78277	2.50455e-05		Mp5g11280	-2.6638	2.12865e-46
Mp1g28940	-2.52174	5.92609e-09		Mp5g14650	-2.7541	2.01861e-18		Mp5g10530	-2.65389	3.89445e-12
Mp5g10700	-2.51819	0.000715705		Mp5g16670	-2.7537	0.011621		Mp4g20340	-2.64833	5.63996e-152
Mp4g16560	-2.50364	0.0331939		Mp3g24210	-2.75224	6.97711e-07		Mp8g12190	-2.64358	3.95597e-36
Mp4g21640	-2.48377	5.51411e-102		Mp6g15350	-2.75186	6.72385e-40		Mp2g00730	-2.63926	6.20535e-07
Mp5g01690	-2.45057	3.49651e-34		Mp3g24160	-2.74116	0.00126727		Mp1g06790	-2.63824	1.46122e-38
Mp7g01220	-2.44972	0.00360502		Mp6g10280	-2.73057	1.80017e-26		Mp7g04010	-2.63765	8.83473e-146
Mp8g08950	-2.44628	9.07906e-06		Mp5g21680	-2.72918	1.22968e-283		Mp5g11270	-2.62692	7.94161e-32
Mp3g12870	-2.42734	0.00431125		Mp3g09420	-2.72381	3.27444e-29		Mp7g05960	-2.62518	1.10493e-12
Mp2g14550	-2.422	1.73899e-05		Mp2g18860	-2.72038	9.06406e-07		Mp3g11170	-2.62363	0.004496
Mp6g15640	-2.41811	0.00400261		Mp6g17080	-2.70475	9.3769e-08		Mp7g01340	-2.6143	0.000333131
Mp4g06210	-2.41142	0.00468201		Mp6g14190	-2.69682	0.0339047		Mp1g28130	-2.60006	1.31743e-195
Mp1g24250	-2.41136	0.0460073		Mp2g13870	-2.68941	0.000489295		Mp8g02920	-2.59683	5.77442e-39
Mp6g13540	-2.40896	2.14692e-38		Mp2g06700	-2.68579	0.000938484		Mp6g11720	-2.59501	9.25411e-188
Mp5g06370	-2.38345	8.5219e-26		Mp3g24170	-2.68467	3.97935e-05		Mpzg01010	-2.59391	3.96451e-05
Mp5g16770	-2.36454	1.32604e-10		Mp2g18620	-2.68209	1.04045e-40		Mp4g08460	-2.59391	3.34557e-265
Mp5g05560	-2.36045	6.63996e-25		Mp6g17170	-2.6751	2.08157e-18		Mp8g07750	-2.58685	0.00980302
Mp4g19920	-2.34668	0.0133665		Mp2g15030	-2.6702	9.72728e-05		Mp1g22510	-2.57971	0.0112343
Mp6g08850	-2.34387	0.0010437		Mp1g00045d	-2.66983	0.0447871		Mp4g06420	-2.57548	1.38681e-104
Mp2g01600	-2.33959	3.55075e-220		Mp5g10780	-2.66183	1.62435e-12		Mp1g28150	-2.56282	0.000745268
Mp8g15060	-2.33703	1.46195e-261		Mp2g09830	-2.65549	0.0389344		Mp5g04590	-2.56263	2.80769e-12
Mp3g03290	-2.33383	7.43378e-10		Mp2g14770	-2.63769	2.04206e-06		Mp3g12900	-2.56263	1.0119e-14
Mp2g01520	-2.33235	8.40219e-207		Mpzg01010	-2.6303	0.000110885		Mp7g05070	-2.54898	1.10879e-06
Mp8g14450	-2.30532	1.31204e-66		Mp6g10320	-2.62305	2.54351e-05		Mp6g17890	-2.54861	6.78821e-109
Mp4g00680	-2.30435	5.79888e-11		Mp1g29000	-2.61994	2.07925e-05		Mp2g20630	-2.54796	4.95972e-05
Mp3g16700	-2.30233	4.24822e-08		Mp8g01520	-2.61861	6.7032e-05		Mp3g19120	-2.53364	1.66189e-86
Mp5g04580	-2.28067	0.0286003		Mp6g20960	-2.61357	4.62783e-14		Mp8g14920	-2.52521	3.26787e-06
Mp5g12520	-2.2806	3.50105e-39		Mp5g16510	-2.6064	4.7116e-08		Mp6g00180	-2.51618	1.6859e-22
Mp1g29600	-2.27763	1.30052e-23		Mp8g12600	-2.60532	3.04421e-12		Mp2g05450	-2.51178	7.23038e-09
Mpzg01370	-2.27331	0.0126678		Mp5g02650	-2.6047	2.27961e-08		Mp2g20610	-2.51086	1.14343e-57
Mp1g25960	-2.25026	1.81281e-05		Mp6g03000	-2.6034	1.13815e-05		Mp7g14900	-2.51076	6.51894e-202
Mp2g01940	-2.24964	2.90641e-13		Mp7g13960	-2.59828	2.68214e-13		Mp2g06710	-2.50453	9.63783e-64
Mp8g09010	-2.24829	6.80582e-06		Mp3g19830	-2.59544	1.56768e-12		Mp5g14560	-2.49672	0.00216568
Mp6g11100	-2.24559	0.00926651		Mp2g15970	-2.58872	0.00133576		Mp6g13600	-2.49646	6.09313e-10
Mp8g15000	-2.23761	0.00019028		Mp5g01260	-2.58312	5.17766e-07		Mp1g17070	-2.48826	4.70753e-216
Mp5g01010	-2.23104	0.00117338		Mp4g18410	-2.57133	0.00223645		Mp8g03160	-2.48445	6.3506e-15
Mp8g00460	-2.22979	0.00116538		Mp5g17220	-2.55092	0.0448111		Mp5g10880	-2.48229	2.11541e-261
Mp3g17660	-2.22662	1.06375e-06		Mp6g06900	-2.55009	9.22041e-19		Mp5g13720	-2.47828	1.68053e-11
Mp8g09000	-2.2246	8.94194e-05		Mp5g21760	-2.51252	0.000437237		Mp6g17910	-2.47809	4.35384e-101
Mp8g15140	-2.22265	3.55e-254		Mp7g05420	-2.51176	0.00198832		Mp7g18660	-2.47633	8.49527e-12
Mp8g16140	-2.21975	3.29611e-104		Mp2g25350	-2.48179	4.48597e-15		Mp4g05660	-2.4688	4.04079e-05
Mp2g14720	-2.2195	8.48268e-13		Mp6g17480	-2.47762	1.67889e-53		Mp2g20600	-2.46828	5.68285e-23
Mp8g12190	-2.21907	9.8452e-25		Mp2g21460	-2.46917	0.0013592		Mp5g06650	-2.4681	1.82864e-36
Mp3g14100	-2.2154	1.06697e-11		Mp5g16480	-2.46509	0.000212699		Mp5g04560	-2.46737	0.000561777
Mp2g04130	-2.21444	2.7274e-07		Mp2g05030	-2.45854	6.4082e-68		Mp8g04380	-2.45804	4.47905e-11
Mp3g10410	-2.2117	0.0161456		Mp6g18920	-2.4483	0.00358629		Mp7g04650	-2.45083	2.63735e-101
Mp5g11310	-2.18191	0.0244961		Mp5g15530	-2.43972	1.43121e-07		Mp5g13710	-2.45029	4.64283e-29
Mp2g06530	-2.16454	1.71347e-15		Mp3g03800	-2.4193	0.0138534		Mp7g04730	-2.45004	0.00890529
Mp2g01570	-2.16377	1.3697e-83		Mp1g00045a	-2.4184	0.00174706		Mp2g04200	-2.44625	0.022889
Mp5g04590	-2.16029	8.30101e-07		Mp6g14020	-2.41453	0.0183894		Mp1g22740	-2.42908	5.59352e-34
Mp2g01550	-2.15676	2.67252e-44		Mpzg02220c	-2.4102	0.0274638		Mp4g02020	-2.42696	4.54011e-51
Mp5g06020	-2.15367	1.0986e-43		Mp7g09220	-2.40272	0.0345413		Mp4g05410	-2.42004	0.0193977
Mp7g02910	-2.13735	6.62674e-05		Mp2g12430	-2.38853	1.70456e-09		Mp5g01600	-2.41938	0.013854
Mp6g20580	-2.13497	1.17199e-17		Mp5g12520	-2.38006	2.137e-42		Mp5g21620	-2.41016	2.71848e-10
Mp6g12370	-2.12056	1.28955e-10		Mp7g10710	-2.37986	9.05528e-78		Mp3g04510	-2.40361	2.98477e-41
Mp4g03500	-2.11932	0.00204577		Mp3g10100	-2.37956	5.42783e-20		Mp5g06880	-2.40184	2.90442e-15
Mp2g01580	-2.11543	9.62045e-37		Mp5g20240	-2.36817	1.33566e-05		Mp4g16030	-2.3992	3.25214e-231
Mp6g17470	-2.10722	8.08258e-16		Mp6g12340	-2.36637	3.69071e-32		Mp8g05060	-2.39897	6.83266e-18
Mp6g17550	-2.09637	1.79387e-35		Mp2g12240	-2.35442	1.18739e-09		Mp5g01290	-2.38099	1.23689e-33
Mp2g01590	-2.09033	6.22238e-133		Mp4g00700	-2.35208	7.3847e-08		Mp5g04320	-2.37641	1.19166e-30
Mp2g24440	-2.08932	0.000343228		Mp3g08290	-2.34217	3.04806e-12		Mp2g07140	-2.3743	0.00142224
Mp2g14770	-2.08921	0.000196393		Mp5g05970	-2.3419	0.00702911		Mp4g09840	-2.3682	0.0209797
Mp1g08960	-2.08589	1.90511e-06		Mp5g16680	-2.33977	0.0041101		Mp5g21860	-2.3643	1.10259e-47
Mp8g12160	-2.08244	0.000645627		Mp3g16680	-2.33654	0.00356301		Mp4g16720	-2.36259	9.35361e-272
Mp4g16590	-2.07846	2.26352e-08		Mp1g15010	-2.33457	1.33686e-31		Mp3g12230	-2.36164	7.69618e-24
Mp7g04670	-2.07405	2.26088e-14		Mp4g03500	-2.32815	9.31623e-44		Mp4g13910	-2.35316	2.8608e-07
Mp5g14670	-2.07266	0.000771648		Mp3g11070	-2.3275	5.44707e-26		Mp5g00980	-2.35215	0.0236149
Mp6g10320	-2.07242	0.00138934		Mp2g18790	-2.32587	0.0107979		Mp6g11250	-2.34147	2.47234e-10
Mp2g19450	-2.0604	0.0251063		Mp3g11570	-2.32342	7.81031e-05		Mp2g08500	-2.33632	5.07863e-09
Mp6g09650	-2.06002	0.00111943		Mp8g12150	-2.32322	1.81926e-05		Mp5g01080	-2.33423	1.2546e-07
Mp6g10040	-2.0564	0.0346163		Mp5g20850	-2.3183	0.00295575		Mp7g05940	-2.3333	1.0139e-12
Mp2g02670	-2.0555	2.26492e-05		Mp5g00005c	-2.31646	0.0288569		Mp1g17080	-2.33175	2.30269e-129
Mp1g25950	-2.05302	0.0280299		Mp4g12740	-2.31189	2.21471e-12		Mp3g24280	-2.32375	3.97409e-62
Mp5g05520	-2.04652	1.61444e-10		Mp5g10410	-2.29782	5.26853e-29		Mp3g03100	-2.32193	3.11501e-38
Mp8g14180	-2.04302	3.5295e-07		Mp3g24260	-2.29757	3.13317e-14		Mp4g08270	-2.31996	8.83758e-42
Mp5g17880	-2.04291	3.81933e-07		Mp8g16230	-2.29091	0.0132822		Mp6g17860	-2.31657	5.2642e-20
Mp4g19700	-2.03563	3.98025e-15		Mp4g07080	-2.28546	0.0382821		Mp2g12020	-2.3124	0
Mp2g01530	-2.03475	4.84774e-67		Mp2g21700	-2.28325	3.7371e-19		Mp8g18700	-2.31177	1.75638e-25
Mp4g00690	-2.03057	0.000153258		Mp3g03180	-2.2819	8.88949e-06		Mp6g04920	-2.3103	0.0432175
Mp3g11080	-2.02833	0.00132902		Mp5g17470	-2.28117	0.000102868		Mp1g29010	-2.30519	2.46073e-05
Mp7g00740	-2.00908	4.60017e-05		Mp7g03030	-2.27355	2.44809e-09		Mp4g22680	-2.29424	8.67555e-06
Mp5g16680	-2.00372	0.0374781		Mp1g15610	-2.26554	2.88429e-05		Mp8g17420	-2.28496	3.35756e-29
Mp2g15030	-2.00222	0.00277888		Mp5g12330	-2.26502	1.54545e-18		Mp2g06700	-2.28478	0.00110003
Mp5g12160	-1.98615	0.0101222		Mp6g06910	-2.25451	2.82965e-91		Mp5g01350	-2.28398	0.0296467
Mp5g16930	-1.98334	0.00334477		Mp6g17500	-2.24962	4.54481e-15		Mp2g05820	-2.26516	0.0356195
Mp2g01540	-1.98197	7.25788e-30		Mp6g06020	-2.2418	2.3956e-31		Mp5g18510	-2.2576	0.00023008
Mp7g02900	-1.97737	5.99979e-05		Mp4g22440	-2.23277	0.00685693		Mp4g10560	-2.25122	2.30472e-58
Mp8g15120	-1.95663	0.0216053		Mp2g14550	-2.22969	1.44127e-05		Mp4g09950	-2.24975	1.01505e-15
Mp2g00660	-1.94713	0.00956149		Mp5g11310	-2.22095	0.0031366		Mp5g19980	-2.24858	8.0421e-28
Mp2g18560	-1.94206	0.011346		Mp5g05520	-2.21843	1.19488e-13		Mp3g03340	-2.24633	0.0030649
Mp1g22410	-1.94138	1.5111e-09		Mp6g17180	-2.21775	7.40835e-11		Mp3g12320	-2.24448	8.35906e-21
Mp5g01260	-1.92946	0.000260738		Mp2g06690	-2.21407	2.53878e-24		Mpzg01090	-2.23724	0.0107616
Mp4g04700	-1.91552	3.21182e-05		Mp2g24450	-2.21041	0.000126077		Mp8g14810	-2.23271	3.07765e-50
Mp1g25530	-1.90348	0.00357065		Mp4g20470	-2.20704	7.67741e-06		Mp2g03660	-2.23117	1.23191e-54
Mp8g16530	-1.89943	2.33395e-57		Mp8g14920	-2.203	0.00015798		Mp5g15540	-2.22742	2.0184e-11
Mp5g04330	-1.89168	0.00034806		Mp4g16560	-2.198	1.27467e-05		Mp5g05390	-2.223	1.08148e-83
Mp5g12150	-1.89087	0.00028472		Mp5g03280	-2.19666	0.0113846		Mp8g15060	-2.2154	3.68394e-141
Mp3g10320	-1.88315	0.00237828		Mp8g09630	-2.17738	0.0257802		Mp3g13440	-2.2143	3.0124e-134
MpVg00760	-1.87148	2.43942e-235		Mp2g04130	-2.17686	7.29764e-09		Mp7g04700	-2.20628	8.01736e-27
Mp8g11960	-1.84582	0.000890723		Mp1g20430	-2.16401	2.4049e-05		Mp6g14480	-2.1983	5.13023e-29
Mp5g18240	-1.84289	0.0382564		Mp3g14120	-2.15332	8.16765e-43		Mp1g00025b	-2.19714	0.0116566
Mp5g00920	-1.83836	3.46692e-38		Mp5g01030	-2.15152	0.00040124		MpVg00085	-2.19567	3.12626e-05
Mp5g01700	-1.8321	4.70761e-52		Mp8g12610	-2.15051	6.85467e-07		Mp6g13080	-2.19217	0.0192937
Mp5g04340	-1.8179	1.55769e-37		Mp6g17470	-2.1426	4.74546e-16		Mp2g21560	-2.18955	0.00820868
Mp1g20430	-1.81369	0.000447308		Mp4g00950	-2.13686	0.0106154		Mp3g00930	-2.1842	2.55264e-10
Mp6g17350	-1.81283	0.0144102		Mp5g11930	-2.13351	4.4871e-14		Mp4g03970	-2.18223	0.0117488
Mp1g22380	-1.80575	0.0043637		Mp7g04670	-2.13065	1.19033e-20		Mp5g02850	-2.18014	4.19488e-15
Mpzg00290	-1.79976	8.10283e-20		Mp3g18190	-2.12886	5.06737e-131		Mp8g15140	-2.17936	2.30724e-153
Mp8g08990	-1.79794	3.63619e-05		Mp1g10650	-2.12859	1.38595e-121		Mp3g16680	-2.17486	0.035614
Mp8g12210	-1.79698	0.0015665		Mp1g22710	-2.12025	3.30556e-06		Mp8g00850	-2.17409	7.68464e-15
Mp2g01680	-1.79504	0.0223306		MpVg01223	-2.11953	2.14197e-36		Mp8g02930	-2.16956	8.9392e-65
Mp1g15980	-1.7945	2.31068e-121		Mp6g08300	-2.10259	1.81623e-09		Mp3g10200	-2.16831	2.8661e-75
Mp4g18370	-1.79069	0.000274559		Mp8g12170	-2.10227	5.69847e-11		Mp4g04150	-2.16171	1.12214e-09
Mp3g11960	-1.7876	0.0015408		Mp3g03330	-2.09922	1.09033e-09		Mp7g12000	-2.16003	7.17483e-05
Mp6g12120	-1.78381	3.33779e-10		Mp3g07980	-2.09443	3.32131e-100		Mp7g14950	-2.15628	4.20419e-100
Mp2g03990	-1.77462	0.000194753		Mp2g14520	-2.09412	3.0388e-08		Mp6g15610	-2.15224	9.66861e-35
Mp4g08600	-1.77235	0.00319314		Mp4g12530	-2.08346	9.39122e-05		Mp3g20350	-2.15018	2.77666e-53
Mp5g16180	-1.77189	1.03217e-34		Mp7g06740	-2.08054	2.32073e-10		Mp4g13330	-2.1499	4.83638e-106
Mp3g03330	-1.77181	2.38209e-05		Mp2g06530	-2.07655	2.66524e-15		Mp6g02030	-2.14445	4.01536e-78
Mp5g01680	-1.76501	5.62462e-41		Mp2g23760	-2.07467	0.00145989		Mp8g03960	-2.14302	0.00523329
Mp7g08310	-1.75635	0.0216434		Mp2g01520	-2.0667	2.73136e-136		Mp2g25810	-2.13713	0.00517081
Mp1g28140	-1.7533	0.000638446		Mp2g01600	-2.06373	7.01721e-117		Mp4g10150	-2.13066	1.3028e-23
Mp3g21990	-1.75303	6.54135e-46		Mp2g01950	-2.0512	2.23183e-32		Mp8g16680	-2.1293	2.4875e-11
Mp2g06610	-1.74933	9.05932e-08		Mp1g25410	-2.05076	1.96835e-19		Mp1g25220	-2.12162	2.40783e-08
Mp5g23150	-1.7461	5.35077e-38		Mp8g04710	-2.04186	6.90008e-21		Mp8g03970	-2.11116	0.0112655
Mp5g07320	-1.74574	4.19267e-05		Mp6g06320	-2.03757	0.00211848		Mp3g07690	-2.11072	1.01394e-30
Mp5g15530	-1.74235	0.000166463		Mp2g08500	-2.03348	4.00657e-07		MpVg00890	-2.10524	2.61553e-34
Mp4g08290	-1.74176	2.24883e-32		Mp4g15750	-2.02941	0.026096		Mp4g00660	-2.10425	0.00216968
Mp4g22690	-1.7152	0.000181214		Mp8g14450	-2.02022	3.50374e-29		Mp3g10350	-2.1025	2.51623e-68
Mp6g11460	-1.71378	0.000164114		Mp2g19450	-2.02007	0.0101675		Mp8g10060	-2.10219	4.36998e-72
Mp4g16320	-1.70967	7.76341e-05		Mp2g18760	-2.0194	6.17999e-100		Mp1g25230	-2.0992	0.00794586
Mp3g04650	-1.70626	5.80569e-06		Mp2g18560	-2.01563	0.00373994		Mp1g12400	-2.096	0.013631
Mp5g02090	-1.70094	1.88443e-05		Mp5g04480	-2.01076	1.48268e-05		Mp6g08260	-2.09339	3.35716e-97
Mp5g20340	-1.69691	0.0375326		Mp2g01690	-2.00686	3.30237e-06		Mp8g00840	-2.08922	2.16479e-25
Mp5g23140	-1.69688	3.24531e-23		Mp1g29070	-2.00361	1.11817e-200		Mp5g01000	-2.08584	5.78128e-12
Mp1g25190	-1.69115	0.0410748		Mp6g17150	-2.00295	4.29848e-27		Mp6g17930	-2.08474	3.51072e-85
Mp6g06020	-1.6853	7.61753e-19		Mp5g00880	-1.99815	0.000741879		Mp3g07710	-2.08378	3.35559e-103
Mp8g04710	-1.68079	3.72386e-19		Mp1g17580	-1.99677	1.83369e-34		Mp1g07470	-2.07742	0.0111178
Mp5g07750	-1.68026	5.10335e-10		Mp2g01920	-1.99206	0.0169379		Mp2g01250	-2.07634	3.78273e-15
Mp5g01650	-1.67892	1.29349e-08		Mp5g05120	-1.974	0.0241892		Mp3g04440	-2.06888	0.0438897
Mp8g12500	-1.67512	1.83413e-06		Mp1g00035i	-1.97204	0.0183105		Mp4g17450	-2.06319	0.000124597
Mp3g20800	-1.67303	3.45544e-11		Mp2g11800	-1.96704	4.54944e-10		Mp4g04440	-2.05959	1.00143e-17
Mp5g16840	-1.67	1.18602e-128		MpVg01265o	-1.96382	0.0169599		Mp2g21680	-2.05579	0.00378959
Mp2g08090	-1.66601	1.05417e-06		Mp5g06370	-1.95398	0.000411517		Mp4g09990	-2.05317	5.23537e-07
Mp3g00240	-1.6641	0.0449747		Mp8g17875	-1.95043	0.0274638		Mp1g23070	-2.05182	3.02871e-10
Mpzg00030	-1.66246	2.08051e-41		Mp3g04770	-1.94477	6.13563e-08		Mp7g12030	-2.05023	0.00189842
Mp7g13090	-1.65695	0.000529698		Mp3g21990	-1.9423	8.38057e-51		Mp4g15970	-2.04742	5.13267e-33
Mp8g08050	-1.64714	0.00735674		Mp3g14130	-1.93777	7.77648e-32		Mp1g12800	-2.04649	1.60566e-10
Mp2g04860	-1.64689	4.72153e-11		Mp7g08250	-1.93683	0.0285503		Mp1g09760	-2.04505	0.00408756
Mp6g14600	-1.64026	2.89899e-59		Mp2g12480	-1.92276	0.0379847		Mp1g01450	-2.0438	2.06043e-138
Mp5g14700	-1.63251	2.35513e-36		Mp7g02300	-1.92218	0.0412603		Mp5g13680	-2.04075	4.72906e-05
Mp1g24970	-1.61379	0.000590709		Mp4g15740	-1.91768	0.00302619		Mp6g12120	-2.03931	1.33653e-15
Mp1g23910	-1.61085	0.00155155		Mp8g00860	-1.91766	4.58309e-50		Mp6g03300	-2.03922	1.91051e-27
Mp2g01840	-1.60329	0.00192418		Mp3g18350	-1.9128	0.0423578		Mp3g12330	-2.03739	3.63406e-08
Mpzg01380	-1.60212	0.000784839		Mp6g13600	-1.91217	3.73174e-06		Mp2g12200	-2.03357	0.00126709
Mp2g12730	-1.60212	8.16732e-25		Mp7g12470	-1.91211	0.00769934		Mp7g05640	-2.02856	2.7396e-106
Mp6g08020	-1.59871	3.98381e-12		Mp4g19700	-1.91143	5.97356e-07		Mp2g24930	-2.02792	6.9192e-11
Mp5g16220	-1.59783	1.03971e-18		Mp8g07540	-1.91097	4.34221e-118		Mp3g24930	-2.0265	0.0049682
Mp3g12370	-1.59754	0.000423929		Mp3g11080	-1.90418	0.00043186		Mp8g12130	-2.02559	8.82686e-81
Mp5g04560	-1.5953	0.0420654		Mp6g05390	-1.90406	1.92498e-66		Mp2g06110	-2.02509	5.30104e-141
Mp6g13480	-1.58542	7.29987e-05		Mp2g02460	-1.89908	3.25028e-05		Mp4g20470	-2.02362	5.07593e-05
Mp5g04600	-1.58468	0.00396081		Mp2g20570	-1.89553	1.14684e-18		Mp4g17720	-2.02315	9.4891e-43
Mp1g22370	-1.58233	3.76801e-12		Mp6g08020	-1.88657	3.42463e-18		Mp4g16700	-2.01812	2.40435e-111
Mp7g15610	-1.57267	0.000324642		Mp2g16940	-1.88435	8.09907e-08		Mp7g02500	-2.01707	8.06758e-163
Mp4g19140	-1.56824	0.0447358		Mp3g10320	-1.87857	0.000271592		Mp3g22240	-2.0169	9.92453e-87
Mp4g06180	-1.56515	9.02804e-05		Mp1g17700	-1.87249	0.000192503		Mp5g01040	-2.01544	0.0146009
Mp6g10590	-1.5642	0.026114		Mp1g17560	-1.87215	7.78023e-05		Mp1g17910	-2.01384	8.13949e-18
Mp5g17470	-1.56353	0.0092293		Mp3g13740	-1.86919	3.21567e-17		Mp8g06930	-2.00978	0.000911056
Mp6g14850	-1.55764	2.73959e-08		Mp5g10810	-1.86828	0.00033704		Mp5g01570	-2.00663	0.029649
Mp8g16520	-1.55604	0.00218595		Mp2g14740	-1.8629	5.94979e-10		Mp3g03310	-2.00627	0.0234816
Mp2g23350	-1.55587	0.000141789		Mp5g13610	-1.86198	0.0350121		Mp6g13860	-2.0062	0.0214732
Mp4g20440	-1.55443	1.6661e-19		Mp1g23130	-1.8598	1.76555e-21		Mp6g08240	-2.00607	2.86984e-06
Mp4g00670	-1.55102	0.000818717		Mp5g10390	-1.85933	1.18848e-05		Mp2g18180	-2.00383	0.0178848
Mp2g14780	-1.54893	2.12956e-09		Mp8g16710	-1.85231	1.85182e-06		Mp8g16690	-1.99607	7.57841e-14
Mp6g17690	-1.54745	1.67541e-64		Mp7g01220	-1.847	0.0224175		Mp4g17940	-1.97724	3.27076e-265
Mp3g22470	-1.53565	0.00973258		Mp1g14000	-1.84278	0.00529965		Mp8g10080	-1.96706	1.72365e-23
Mp4g14180	-1.53179	0.00614716		MpVg00760	-1.83989	2.0459e-201		Mp6g17940	-1.96658	1.1237e-41
Mp6g07950	-1.52894	7.2243e-11		Mp2g23370	-1.83763	3.71085e-05		Mp7g11120	-1.95917	3.74395e-84
Mp8g15100	-1.52693	0.0425156		Mp4g10690	-1.83449	1.35568e-05		Mp1g18140	-1.95651	8.80976e-35
Mp2g00690	-1.5243	0.000536837		Mp6g06330	-1.82991	0.0033805		Mp3g22000	-1.95006	3.5983e-23
Mp5g01660	-1.52143	1.06779e-42		Mp3g11620	-1.81833	7.96922e-13		Mp7g04690	-1.9475	1.28774e-57
Mp7g04700	-1.51925	1.41274e-18		Mpzg00040	-1.80509	9.41331e-26		Mp3g12400	-1.94258	1.80367e-77
Mp8g04310	-1.51169	1.14992e-09		Mp8g10530	-1.80484	8.90906e-05		Mp3g01070	-1.94247	1.98889e-76
Mp4g20340	-1.50661	1.17801e-105		Mp8g03650	-1.78782	1.20301e-18		Mp4g10690	-1.94123	0.00010864
Mp2g05250	-1.50159	0.000312912		Mp5g19410	-1.78124	6.77586e-18		Mp8g18690	-1.93813	0.017545
Mp3g19830	-1.49596	1.02896e-05		Mp5g13680	-1.77969	0.00110887		Mp5g16410	-1.93788	8.75329e-32
Mp6g17500	-1.48849	1.09408e-09		Mp8g18690	-1.77892	0.0220211		Mp3g14010	-1.92977	2.44288e-36
Mp2g01620	-1.4882	0.00126945		Mp6g09900	-1.77845	1.28249e-60		Mp2g18610	-1.92778	7.8238e-50
Mp3g22060	-1.48798	0.0379249		Mp2g03990	-1.77831	3.90286e-05		Mp5g24340	-1.92286	1.22684e-32
Mp5g01000	-1.48501	5.95541e-06		Mp7g10720	-1.77549	4.64252e-20		Mp8g02470	-1.92183	3.76482e-12
Mp1g22710	-1.4837	0.00166469		Mp4g22690	-1.77352	1.13219e-05		Mp2g05780	-1.92148	7.47188e-10
Mp6g14170	-1.47462	0.00557007		Mp6g03090	-1.76694	0.0283083		Mp2g18860	-1.91811	0.000105052
Mp1g25360	-1.47438	0.00136296		Mp2g07840	-1.76478	0.000822499		Mp6g19320	-1.91792	9.77656e-11
Mp8g11090	-1.46974	0.0177683		Mp5g14530	-1.76445	2.10785e-07		Mp4g04180	-1.91567	1.61788e-42
Mp3g18480	-1.46905	0.000248842		Mp8g14000	-1.76316	7.46471e-08		Mp5g12210	-1.91484	1.42672e-21
Mp2g16940	-1.45108	1.08781e-48		Mp4g08820	-1.76289	5.49811e-06		Mp3g11130	-1.89983	1.45161e-40
Mp3g10390	-1.44772	2.67048e-12		Mp2g01940	-1.76192	4.47166e-47		Mp5g04580	-1.89766	0.0252119
Mp5g04300	-1.44728	2.31406e-13		Mp7g13150	-1.76061	1.12464e-118		Mp4g04090	-1.89751	4.73084e-91
Mp4g03580	-1.44363	0.00292352		Mp4g08290	-1.75758	2.12642e-38		Mp6g06020	-1.89567	5.96594e-33
Mp8g08940	-1.44045	1.38492e-08		Mp3g04760	-1.75107	0.0113395		Mp2g00930	-1.89435	0.0376797
Mp5g10390	-1.44001	0.00709367		Mp8g16680	-1.74023	9.92737e-07		Mp3g07700	-1.89014	4.41604e-125
Mp4g15320	-1.43992	7.72716e-24		Mpzg00030	-1.73228	2.30571e-49		Mp4g19430	-1.88543	1.27363e-06
Mp2g20260	-1.43971	9.80518e-05		Mp8g10540	-1.7288	0.000209452		Mp2g08140	-1.8814	0.00821405
Mp2g20600	-1.43452	1.43658e-07		Mp7g06510	-1.72527	2.40627e-56		Mp3g18910	-1.87488	0.000477693
Mp3g14980	-1.43052	0.000135585		Mpzg00840	-1.723	3.58561e-09		Mp6g19020	-1.86739	2.13059e-80
Mp8g14000	-1.4228	2.11383e-09		Mp8g14810	-1.72253	9.90485e-13		Mp2g15110	-1.84467	1.55959e-159
Mp2g03470	-1.41819	1.08847e-09		Mp3g05710	-1.71522	0.0306483		Mp3g11140	-1.84039	3.05809e-46
Mp5g17090	-1.41672	0.000134678		Mp2g07420	-1.71175	0.0156731		Mp3g00340	-1.8402	6.30517e-119
Mp8g02600	-1.41619	4.8835e-07		Mp6g18930	-1.70781	0.0042761		Mp2g22660	-1.83534	4.13166e-74
Mp1g13480	-1.4099	0.00342711		Mp6g10220	-1.70647	0.001556		Mp5g15250	-1.83309	8.05861e-10
Mp6g11930	-1.40818	0.00122102		Mp6g17890	-1.6907	7.30258e-30		Mp1g20010	-1.82901	2.53779e-06
Mp2g21840	-1.4038	0.00035659		Mp2g18520	-1.68967	2.77986e-37		Mp5g13800	-1.82737	7.5032e-13
Mp7g17650	-1.39657	5.34077e-50		Mp8g14590	-1.68812	1.42804e-12		Mp7g04710	-1.82525	1.55907e-44
Mpzg00840	-1.38668	3.76711e-06		Mp5g21660	-1.68776	0.00277776		Mp4g01010	-1.82453	9.15465e-15
Mp5g17580	-1.38547	1.12011e-36		Mp5g16930	-1.68489	5.56628e-15		Mp3g12370	-1.82179	0.000250525
Mp2g05430	-1.37994	4.86778e-08		Mp1g14470	-1.68373	0.00593592		Mp4g16710	-1.82151	1.1734e-34
Mp2g01950	-1.37487	3.98791e-20		Mp5g04440	-1.68365	3.08183e-14		Mp5g22590	-1.81419	3.01419e-40
Mp5g06510	-1.37128	2.89477e-09		Mp8g12190	-1.68236	4.46966e-19		Mp1g26380	-1.81272	1.8411e-101
Mp7g19020	-1.36975	0.0228082		Mp1g00460	-1.67442	1.34554e-09		Mp4g17220	-1.81256	2.79512e-07
Mp6g20050	-1.36784	0.000119528		Mp6g03890	-1.67073	7.50356e-06		Mp8g02080	-1.80923	0.00416975
Mp6g13520	-1.36728	1.08945e-24		Mp6g18070	-1.66923	6.66994e-05		Mp5g10740	-1.80896	1.89857e-73
Mp5g22020	-1.36037	0.017255		Mp5g06020	-1.66654	4.04674e-09		Mp8g10950	-1.80871	0.0160064
Mp2g23480	-1.36006	1.44168e-05		Mp4g20450	-1.66517	0.00139458		Mp5g19920	-1.80329	1.38012e-128
Mp1g22390	-1.35958	0.0306238		Mp2g07510	-1.66488	3.90278e-182		Mp8g00400	-1.80243	1.05045e-17
Mp4g10130	-1.35373	3.76895e-05		Mp5g01090	-1.66467	0.002342		Mp5g06350	-1.80153	6.79234e-29
Mp6g05600	-1.34162	2.46925e-27		Mp2g06090	-1.65455	0.0106458		Mp4g04160	-1.79838	7.77549e-166
Mp3g18460	-1.33531	1.78845e-13		Mp1g21870	-1.6538	0.011905		Mp2g20980	-1.79669	6.25616e-07
Mp4g05230	-1.33484	0.000209163		Mp3g08040	-1.64985	0.0181459		Mp4g13730	-1.79203	2.79349e-139
Mp3g14110	-1.33447	2.94716e-30		Mp7g19400	-1.64677	1.37169e-44		Mp6g03450	-1.78277	2.53377e-116
Mp8g08890	-1.3332	0.0413325		Mp4g01050	-1.64577	1.59176e-08		Mp6g05850	-1.77808	3.43225e-06
Mp7g00440	-1.33212	7.96565e-20		Mp2g05250	-1.64057	0.00013291		Mp5g17230	-1.77802	0.00547587
Mp5g04570	-1.33001	0.0223717		Mp8g00770	-1.63774	4.12299e-13		Mp2g14010	-1.77432	2.13313e-14
Mp5g03210	-1.3292	3.45122e-06		Mp5g10720	-1.63756	1.32987e-32		Mp6g08270	-1.77384	2.60673e-13
Mp4g16020	-1.32908	0.0129484		Mp8g05060	-1.62867	1.01742e-06		Mp6g15460	-1.77346	8.31381e-132
Mp2g03460	-1.32874	2.71063e-05		Mp2g11960	-1.6261	0.0190708		Mp3g06340	-1.77256	3.79567e-59
Mp2g00910	-1.32542	1.93093e-24		Mp2g01590	-1.62267	1.86778e-78		Mp3g10210	-1.77186	9.48434e-12
Mp3g11940	-1.31958	3.10872e-08		Mp8g00760	-1.61632	2.93077e-05		Mp1g19800	-1.76757	0.00240565
Mp8g00300	-1.31585	3.63438e-15		Mp2g01530	-1.61291	1.51925e-42		Mp2g11750	-1.76581	1.71119e-05
Mp7g02480	-1.31313	0.00483799		Mp3g08970	-1.60944	0.000612262		Mp1g11290	-1.76373	1.18421e-113
Mp8g12920	-1.30612	6.83778e-25		Mp5g06840	-1.6072	1.03832e-10		Mp6g20540	-1.76339	6.18909e-10
Mp8g12170	-1.30053	2.98095e-05		Mp5g12200	-1.60564	1.60872e-30		Mp7g04680	-1.75968	1.82828e-74
Mp2g02770	-1.29803	0.00314193		Mp5g14510	-1.60509	1.61175e-07		Mp8g13350	-1.75658	0.0201618
Mp2g24470	-1.29768	0.000464781		Mp4g08600	-1.5992	0.0126022		Mp6g11100	-1.75525	0.00159884
Mp5g08110	-1.29135	1.28685e-06		Mp2g20600	-1.59066	3.05105e-09		Mp3g16560	-1.75244	3.255e-22
Mp8g02570	-1.29121	4.13757e-05		Mp1g29680	-1.58882	2.28993e-13		Mp1g05120	-1.7519	9.67278e-80
Mp1g23950	-1.28904	2.07905e-53		Mp3g03340	-1.58721	0.0424546		Mp8g09590	-1.75001	2.08098e-98
Mp4g08570	-1.28796	0.0151473		Mp8g01030	-1.58287	0.0211446		Mp1g09755	-1.74922	0.000129834
Mp1g15010	-1.28768	6.60137e-13		Mp5g03200	-1.58036	1.16771e-19		Mp6g19030	-1.7441	1.11448e-51
Mp3g11950	-1.28744	0.00759196		Mp3g14900	-1.57637	0.000926669		Mp3g24230	-1.74397	3.49607e-33
Mp8g02110	-1.28581	0.000374797		Mp6g20360	-1.57613	1.04448e-22		Mp2g12010	-1.7439	3.43876e-135
Mp3g10420	-1.28485	1.33204e-08		Mp2g20630	-1.57444	0.0159903		Mp8g03200	-1.74078	9.85484e-102
Mp1g12740	-1.28469	0.00203343		Mp4g10070	-1.57207	0.00486139		Mp8g16140	-1.74023	3.02474e-55
Mp5g12330	-1.28381	8.14516e-06		Mp1g06340	-1.57045	7.04788e-71		Mp2g13920	-1.73905	0.000205202
Mp7g00790	-1.27947	3.35408e-18		Mp3g19050	-1.56904	1.88854e-10		Mp6g18255	-1.73744	0.029282
Mp8g02590	-1.27758	7.80929e-05		Mp7g02500	-1.56227	3.24089e-87		Mp8g18980	-1.73593	1.00122e-141
Mp1g27640	-1.27411	5.56722e-08		Mp6g20580	-1.56095	0.0074069		Mp5g23730	-1.73563	2.59683e-151
Mp8g16370	-1.2707	6.0944e-05		Mp1g22740	-1.5603	1.32308e-10		Mp2g10300	-1.73478	5.44749e-51
Mp7g14930	-1.26812	6.5735e-05		Mp7g07580	-1.56027	1.92913e-43		Mp5g00240	-1.7342	3.5244e-105
Mp8g18910	-1.26611	6.14368e-07		Mp7g14880	-1.55676	0.0126022		Mp8g04310	-1.73417	1.02563e-11
Mp4g10780	-1.24783	3.52784e-12		Mp3g01240	-1.55656	3.94086e-13		Mp7g19420	-1.73376	1.95109e-10
Mp8g02620	-1.24583	1.9671e-07		Mp2g08710	-1.54844	0.00159349		Mp5g06340	-1.73039	2.23711e-87
Mp4g10530	-1.2431	2.23719e-08		Mp2g05790	-1.54711	0.000797716		Mp7g19410	-1.72435	6.66469e-41
Mp6g13600	-1.24093	0.00257633		Mp3g08030	-1.5467	0.00158581		Mp7g19220	-1.72408	0.0081694
Mp5g08930	-1.23877	1.23101e-10		Mp3g21540	-1.54484	1.81625e-26		Mp2g12030	-1.72269	0
Mp6g01800	-1.23567	0.039911		Mp4g23680	-1.5445	3.41819e-14		Mp2g23720	-1.72258	3.08269e-16
Mp3g09090	-1.23475	5.78643e-53		Mp4g12320	-1.53462	0.0274061		Mp2g04650	-1.72257	0.00077291
Mp6g05900	-1.23267	0.022508		Mp1g22130	-1.53385	6.98711e-10		Mp8g08960	-1.72176	2.85602e-88
Mp5g17870	-1.2309	3.48735e-22		Mp7g01250	-1.53379	5.51747e-09		Mp5g04340	-1.71713	5.27362e-62
Mp5g23390	-1.22983	2.07125e-07		Mp6g17160	-1.53342	9.56567e-58		Mp8g03930	-1.71638	0.0493538
Mp5g18530	-1.22648	1.31044e-08		Mp1g23170	-1.52478	1.25446e-14		Mp4g03330	-1.71461	0.000317423
Mp5g02010	-1.22417	0.000506361		Mp1g03890	-1.52382	0.00118543		Mp1g14840	-1.71331	1.53868e-17
Mp4g03510	-1.22376	0.00216917		Mp2g01840	-1.52055	0.00186991		Mp3g19860	-1.71232	0.0124127
Mp5g06070	-1.22244	1.08194e-09		Mp4g06230	-1.52034	7.3363e-61		Mp1g16920	-1.70721	0.0103363
Mp2g25540	-1.21624	2.36974e-08		Mp1g13700	-1.5172	3.10514e-07		Mp6g15250	-1.70298	9.05649e-32
Mp5g16510	-1.21003	0.0413733		Mp5g04600	-1.5164	0.0199387		Mp2g12800	-1.70059	2.88771e-51
Mp7g05870	-1.20828	0.000593065		Mp1g20400	-1.51478	0.00603991		Mp3g12360	-1.69787	0.0452228
Mp2g19160	-1.20751	3.11122e-11		Mp3g10330	-1.51236	0.0147496		Mp1g12960	-1.69562	0.00666604
Mp4g04640	-1.20591	4.52561e-07		Mp1g28170	-1.51016	0.000113526		Mp3g13540	-1.69316	1.06178e-07
Mp3g17060	-1.203	0.00229477		Mp1g29040	-1.5072	0.000447972		Mp5g18870	-1.68969	0.0192476
Mp6g12740	-1.20198	0.00135649		Mp7g14040	-1.5058	0.00535587		Mp5g09910	-1.68509	1.41978e-45
Mp8g14590	-1.19547	7.46268e-08		Mp2g18420	-1.50031	3.47848e-29		Mp3g10360	-1.68099	1.14647e-66
Mp2g16990	-1.19427	6.32801e-32		Mp3g16560	-1.49952	1.58012e-18		Mp3g12380	-1.68028	7.88898e-47
Mp1g28180	-1.18991	1.71128e-05		Mp6g01290	-1.49901	1.12788e-29		Mp6g13830	-1.67942	1.27953e-08
Mp5g15300	-1.18934	1.67456e-05		Mp4g17610	-1.49095	0.00720905		Mp3g13450	-1.67904	5.4593e-86
Mp2g05910	-1.18495	5.78088e-05		Mp5g04590	-1.48785	2.5637e-05		Mp5g14530	-1.67631	4.3805e-10
Mp2g21590	-1.18487	0.00235506		Mp6g17770	-1.48749	2.59621e-63		Mp1g23220	-1.6755	2.97961e-25
Mp4g07650	-1.18402	5.49625e-06		Mp4g04470	-1.4858	0.0378293		Mp6g03460	-1.67082	4.90466e-116
Mp4g00500	-1.18378	1.08929e-05		Mp8g09880	-1.48272	0.00174706		Mp2g04480	-1.66681	1.32666e-19
Mp6g00660	-1.18153	1.55132e-07		Mp5g03210	-1.47973	3.07136e-08		Mp4g20360	-1.66128	1.03227e-12
Mp3g18080	-1.17947	5.75544e-07		Mp5g01070	-1.47567	0.000237808		Mp4g01530	-1.66089	2.43101e-56
Mp4g05240	-1.17905	0.00149148		Mp2g20620	-1.4687	1.07014e-25		Mp6g07050	-1.66068	1.50908e-20
Mp4g16110	-1.17704	0.0123423		Mp8g17780	-1.46822	2.23533e-09		Mp4g16970	-1.66029	0.0427106
Mp1g23160	-1.17393	1.22994e-23		Mp2g00730	-1.46265	0.00476642		Mp2g16000	-1.65982	1.13434e-64
Mp3g12080	-1.17114	1.62816e-12		Mp5g07800	-1.46126	3.80569e-21		Mp5g08110	-1.6594	7.00976e-12
Mpzg00040	-1.16737	4.23462e-11		Mp5g01080	-1.45509	0.00206875		Mp2g21600	-1.65862	1.66725e-14
Mp3g18470	-1.163	3.98441e-11		Mpzg00410	-1.45173	0.0138167		Mp1g09440	-1.65636	0.0015225
Mp6g18070	-1.15921	0.0135413		Mp8g11090	-1.44985	0.0249005		Mp1g25420	-1.65444	3.54834e-80
Mp4g05900	-1.15747	0.000607936		Mp2g06710	-1.44739	3.26334e-22		Mp4g23370	-1.65344	1.47015e-24
Mp3g21710	-1.1572	1.51327e-05		Mp4g01380	-1.44476	7.62388e-07		Mp4g04910	-1.64995	1.11753e-61
Mp4g08050	-1.15551	0.0120722		Mp6g21280	-1.44323	0.00718768		Mp4g01320	-1.64987	1.1901e-65
Mp8g15380	-1.14862	1.03001e-26		Mp5g00360	-1.43951	8.88472e-07		Mp2g15130	-1.64512	7.90051e-11
Mp3g05210	-1.14816	0.0414181		Mp5g05780	-1.43737	8.79863e-05		Mp6g17920	-1.64059	6.39613e-55
Mp4g14220	-1.14739	0.00361574		Mp6g05670	-1.43476	0.00705678		Mp7g06180	-1.63925	0.0118305
Mp1g28040	-1.14531	2.85062e-07		Mp4g02420	-1.42854	8.58822e-05		Mp6g15240	-1.63735	7.94042e-51
Mp4g05210	-1.14451	6.73575e-20		Mp1g28100	-1.42737	1.13407e-06		Mp6g20720	-1.63455	2.75635e-73
Mp8g04800	-1.14215	1.75691e-28		Mp4g17720	-1.42362	8.46977e-06		Mp7g01300	-1.63424	1.82257e-172
Mp5g15990	-1.13902	0.00237828		Mp3g02930	-1.42177	1.04038e-15		Mp7g12060	-1.63403	1.85287e-16
Mp2g03870	-1.13862	0.00147898		Mp3g12590	-1.41902	0.0257287		Mp3g04460	-1.62852	8.34271e-07
Mp6g07330	-1.13815	0.000451752		Mp3g03360	-1.41601	1.11428e-50		Mp2g19400	-1.62706	2.08583e-105
Mp2g08740	-1.13413	5.68961e-05		Mp8g10910	-1.41073	7.43454e-26		Mp3g20700	-1.62702	0.00599317
Mp7g05290	-1.13147	0.00494769		Mp5g10730	-1.40829	2.74282e-48		Mp6g19040	-1.62545	5.68045e-54
Mp1g27870	-1.12923	0.000154804		Mp7g19020	-1.40806	0.045237		Mp4g13160	-1.62484	4.99487e-15
Mp2g01360	-1.12271	3.4319e-19		Mp5g02620	-1.40526	0.00380988		Mp5g18410	-1.62384	5.53642e-175
Mp4g08040	-1.11481	0.0104859		Mp4g14280	-1.40253	7.49299e-10		Mp2g10090	-1.62255	2.09579e-74
Mp6g13490	-1.11391	4.27151e-05		Mp7g03090	-1.40114	1.62684e-50		Mp5g13810	-1.62212	0.0096071
Mp6g07180	-1.1129	3.07335e-05		Mp7g06470	-1.39973	7.80364e-19		Mp3g18450	-1.62033	4.87736e-63
Mp3g19120	-1.10898	4.09722e-18		Mp7g04700	-1.39775	9.46502e-13		Mp1g14470	-1.62022	8.09214e-06
Mp3g14900	-1.10313	0.0373672		Mp8g12210	-1.39046	0.00593592		Mp3g21980	-1.61773	5.50474e-05
Mp4g00650	-1.10077	0.000485891		Mp7g05870	-1.38748	3.56519e-05		Mp8g17780	-1.61184	6.22638e-12
Mpzg00510	-1.10074	0.0192885		Mp6g01800	-1.3852	0.0132567		Mp2g21710	-1.61148	1.95933e-42
Mp7g03130	-1.10006	0.00315674		Mp4g05470	-1.38192	2.10785e-07		Mp1g28620	-1.60765	0.00116523
Mp7g17750	-1.09621	1.87213e-13		Mp8g10550	-1.38088	0.00385091		Mp3g21190	-1.60467	3.7591e-138
Mp7g15440	-1.09582	7.58157e-20		Mp2g01570	-1.37532	7.64573e-27		Mp5g10410	-1.60292	1.19156e-24
Mp7g14960	-1.09172	6.14368e-07		Mp4g03690	-1.37402	1.13306e-11		Mp2g09360	-1.59722	0.00146095
Mp2g09310	-1.08831	7.59001e-07		Mp5g17480	-1.37068	5.16656e-05		Mp4g10000	-1.59536	3.1725e-39
Mp1g27620	-1.08535	2.78124e-08		Mp4g06390	-1.36995	3.20176e-25		Mp5g15280	-1.59205	2.10221e-23
Mp1g22460	-1.08278	1.38791e-07		Mp2g05780	-1.36615	0.000103611		Mp4g22850	-1.5916	1.52467e-09
Mp8g11970	-1.08207	2.71848e-38		Mp5g07750	-1.36211	4.82426e-08		Mp7g05770	-1.58863	5.82225e-36
Mp7g09350	-1.07596	4.32953e-08		Mp4g19520	-1.36075	0.0170134		Mp8g02460	-1.58557	6.99237e-06
Mp5g12210	-1.07582	5.00352e-12		Mp1g08960	-1.35823	0.000855173		Mp3g03570	-1.58323	8.35788e-21
Mp7g03570	-1.07485	0.000584844		Mp4g19140	-1.35573	0.0462409		Mp5g11930	-1.58216	2.79371e-09
Mp1g25710	-1.07356	0.000468023		Mp7g02320	-1.35377	0.0223503		Mp3g24880	-1.58207	7.6476e-75
Mp3g18190	-1.0703	1.37144e-44		Mp3g19120	-1.35087	3.07478e-22		Mp5g19970	-1.58033	3.79792e-34
Mp6g02250	-1.06784	0.00859018		Mp4g17190	-1.34898	0.00441152		Mp8g12610	-1.58017	3.98528e-05
Mp5g01710	-1.06758	1.15227e-06		Mp2g21040	-1.34019	6.33519e-11		Mp7g02580	-1.57944	3.15606e-12
Mp4g13430	-1.06713	7.51203e-14		Mp8g18700	-1.3378	2.06224e-08		Mp5g06870	-1.57462	4.49327e-63
Mp4g02260	-1.06452	2.15007e-05		Mp2g15320	-1.33648	0.000195384		Mp8g05670	-1.57437	2.66078e-119
Mp8g09900	-1.0644	4.62022e-07		Mp5g16920	-1.33316	6.825e-10		Mp1g08960	-1.5735	3.58592e-05
Mp5g17590	-1.06023	6.14187e-62		Mp5g04610	-1.3328	0.0455949		Mp8g12120	-1.57343	3.22573e-34
Mp6g03150	-1.05942	5.8773e-84		Mp8g10570	-1.32762	1.78884e-10		Mp5g05900	-1.57135	2.18924e-33
Mp7g15360	-1.05862	0.00485662		Mp1g13290	-1.32212	0.00627277		Mp2g21930	-1.57044	1.4399e-69
Mp2g04000	-1.05542	1.83772e-06		Mp6g00660	-1.31977	5.87654e-11		Mp2g06530	-1.56879	1.18711e-12
Mp6g07310	-1.05059	0.000440061		Mp8g18730	-1.31969	1.29439e-66		Mp1g10650	-1.56648	7.09953e-77
Mp1g22540	-1.04904	0.0215758		Mp5g08540	-1.31967	0.0319255		Mp6g07150	-1.56595	3.89194e-37
Mp4g08820	-1.04879	0.0100961		Mp6g17140	-1.31966	7.44374e-12		Mp2g23330	-1.56479	1.83948e-29
Mp8g12610	-1.04717	0.0180088		Mp5g19980	-1.31802	4.19639e-06		Mp8g18020	-1.56399	6.11663e-39
Mp8g02930	-1.04675	1.13492e-27		Mp5g01670	-1.31494	3.21956e-18		Mpzg00030	-1.55633	1.79497e-45
Mp5g04040	-1.0436	2.41651e-10		Mp1g24970	-1.31468	0.00468881		Mp4g11070	-1.55247	1.72467e-31
Mpzg00260	-1.04215	4.65402e-05		Mp2g10910	-1.31088	6.65567e-10		Mp3g19100	-1.54569	7.63767e-29
Mp6g09630	-1.04199	0.000414573		Mp8g00460	-1.30379	0.0315305		Mp7g13910	-1.54425	3.15148e-19
Mp6g00400	-1.03552	0.0029479		Mp6g17880	-1.30177	7.33195e-33		Mp4g17610	-1.54383	0.00423902
Mp5g21850	-1.03342	0.0257792		Mp5g01000	-1.30062	1.31312e-05		Mp7g12080	-1.53974	6.58119e-75
Mp4g05490	-1.03264	7.68003e-67		Mp5g04010	-1.29958	3.87496e-06		Mp7g13630	-1.53811	2.10966e-27
Mp4g11130	-1.03036	0.0017962		Mp4g09250	-1.29401	1.78117e-05		Mp8g13430	-1.53759	2.19493e-51
Mp2g10910	-1.02936	6.43392e-06		Mp5g12150	-1.28975	0.0103182		Mp4g03680	-1.53759	4.23677e-07
Mp1g23740	-1.02492	5.52585e-06		Mp3g24880	-1.28874	2.4454e-96		Mp5g00620	-1.53494	5.04638e-42
Mp8g14480	-1.02359	1.42799e-25		Mp2g23070	-1.28801	0.0183654		Mp2g14700	-1.53491	1.99797e-95
Mp6g17620	-1.02169	0.00169007		Mp5g04330	-1.2871	0.0114415		Mp4g05850	-1.52946	4.45717e-185
Mp3g09700	-1.02164	0.0310863		Mp5g06510	-1.28699	1.73203e-12		Mp1g01130	-1.52729	2.44512e-133
Mp8g13980	-1.01811	0.0177964		Mp8g18280	-1.28676	0.0119831		Mp4g16780	-1.52719	5.22295e-118
Mp2g20620	-1.01703	4.18216e-17		Mp4g20340	-1.28594	1.23724e-56		Mp2g04640	-1.52291	2.55085e-22
Mp4g14450	-1.01699	2.71189e-08		Mp4g01860	-1.27667	5.4629e-21		Mp2g07840	-1.51891	0.00460884
Mp8g04790	-1.01597	4.83763e-05		Mp5g00890	-1.27085	3.46059e-09		Mp2g15230	-1.51773	9.34719e-29
Mp5g08940	-1.01426	7.88464e-06		Mp8g02950	-1.26939	1.52503e-09		Mp1g27630	-1.51067	3.12468e-05
Mp2g26210	-1.01207	1.61423e-12		Mp1g29470	-1.26799	6.85196e-08		Mp4g05350	-1.50899	1.63925e-106
Mp8g08710	-1.01164	5.92433e-11		Mp1g29600	-1.26594	1.62481e-10		Mp2g02090	-1.50744	1.87749e-37
Mp1g25470	-1.01074	2.40659e-06		Mp1g22410	-1.26495	3.28655e-06		Mp6g18130	-1.50525	1.99949e-71
Mp8g10450	-1.00809	1.00514e-09		Mp7g03570	-1.26371	5.00115e-07		Mp6g11780	-1.50464	2.77047e-83
Mp7g10820	-1.0058	0.00167732		Mp3g16690	-1.26023	0.00683232		Mp4g03120	-1.49852	3.75668e-35
Mp6g20470	-1.00126	0.000128859		Mp5g18910	-1.25952	5.05617e-22		Mp6g10800	-1.49454	7.51357e-50
Mp5g17140	-1.00005	2.619e-16		Mp6g04320	-1.25927	1.29077e-12		Mp1g22720	-1.49447	1.32283e-08
Mp2g04210	1.00425	0.0235824		Mp5g04000	-1.25781	3.10363e-13		Mp2g26020	-1.49265	0.000214088
Mp7g12470	1.01215	0.0333546		Mp1g17680	-1.25717	0.00588621		Mp3g18130	-1.49008	3.34334e-11
Mp4g21960	1.01225	3.36061e-26		Mp2g21990	-1.25566	0.0187583		Mp6g11260	-1.48487	1.59784e-36
Mp3g07710	1.01253	2.27051e-21		Mp1g07020	-1.25251	0.0130812		Mp7g00620	-1.4808	1.52418e-159
Mp6g21535a	1.01724	6.93757e-12		Mp1g25430	-1.25043	0.0175197		Mp6g09370	-1.47984	0.000133452
Mp2g24970	1.0203	3.04619e-06		Mp4g08570	-1.24716	0.0170256		Mp5g06020	-1.47641	9.65076e-09
Mp3g13620	1.02037	1.05452e-25		Mp8g17420	-1.24694	1.44184e-05		Mp4g04800	-1.47628	2.20676e-06
Mp6g18060	1.02104	3.95121e-08		Mp6g08230	-1.24396	4.62096e-08		Mp6g08250	-1.47477	0.000488117
Mp8g15750	1.02443	0.0284221		Mp8g02780	-1.24353	1.15061e-06		Mp1g10940	-1.47249	2.61254e-34
Mp7g04050	1.02738	4.04687e-06		Mp2g12020	-1.24222	7.01721e-117		Mp8g09600	-1.46884	1.95538e-60
Mp1g03140	1.02914	0.000950802		Mp1g27320	-1.24098	4.20475e-05		Mp3g20570	-1.46264	2.53337e-78
Mp2g03010	1.02964	7.79324e-12		Mp6g00400	-1.24047	0.000362088		Mp2g04210	-1.45258	0.00593254
Mp8g10530	1.03007	0.00074815		Mp5g03240	-1.24	4.14273e-07		Mp2g14760	-1.44356	2.68104e-18
Mp5g02620	1.03853	0.0132999		Mp3g05170	-1.23711	0.0350121		Mp6g17080	-1.44104	0.000731738
Mp4g13460	1.03898	0.0015828		Mp2g12800	-1.23555	3.15497e-33		Mp5g13580	-1.44012	2.94836e-48
Mp8g16270	1.04002	0.000779842		Mp6g17740	-1.23528	7.38315e-34		Mp4g02370	-1.43707	5.19733e-12
Mp5g03240	1.04232	7.73804e-09		Mp6g08000	-1.23355	0.0469316		Mp3g08180	-1.43679	0.00580055
Mp6g10200	1.04344	2.83076e-10		Mp2g01550	-1.23254	6.13704e-15		Mp6g19050	-1.43591	2.88598e-29
Mp2g05050	1.0437	0.00011172		Mp5g21600	-1.23214	0.00545466		Mp6g06750	-1.43442	2.14062e-68
Mp2g25260	1.04644	0.00166687		Mp6g17510	-1.22904	5.94212e-14		Mp6g06760	-1.43396	1.98955e-20
Mp1g29350	1.04658	0.00043356		Mp2g01540	-1.22571	2.85768e-11		Mp4g16400	-1.42992	1.74474e-14
Mp5g02880	1.04768	1.44781e-05		Mp1g28140	-1.22513	0.0286598		Mp3g21010	-1.42953	3.86843e-31
Mp5g05540	1.06044	5.13699e-14		Mp2g21910	-1.21962	0.0104631		Mp3g21950	-1.42783	2.51118e-31
Mp4g07020	1.06223	0.0166232		Mp6g07180	-1.21808	9.46629e-05		Mp2g04400	-1.4277	1.20578e-46
Mp4g13190	1.06976	3.95892e-10		Mp2g01580	-1.21778	1.53632e-10		Mp8g14930	-1.42518	0.00404195
Mp7g02550	1.07488	0.0486735		Mp6g11270	-1.21754	4.17196e-12		Mp8g00060	-1.42456	2.16712e-21
Mp7g04060	1.08016	2.58405e-15		Mp8g14520	-1.21731	2.73897e-83		Mp5g18250	-1.42134	4.81124e-21
Mp8g04840	1.0816	0.000602326		Mp5g17880	-1.21562	0.000658784		Mp3g02250	-1.42016	9.72529e-127
Mp3g18570	1.08327	0.013215		Mp2g20640	-1.2127	2.16713e-15		Mp2g04010	-1.41883	5.3978e-06
Mp7g04460	1.08598	1.66778e-07		Mp5g10750	-1.21057	0.000172745		Mp3g03600	-1.41844	4.281e-24
Mp3g15080	1.08812	0.00563283		Mp2g06620	-1.20348	2.42104e-17		Mp7g14410	-1.41818	1.42832e-10
Mp5g18380	1.09653	2.21884e-07		Mp1g25840	-1.20154	3.89724e-31		Mp6g20430	-1.41808	6.91824e-26
Mp5g19430	1.09836	7.52401e-11		Mp1g04980	-1.20126	3.22385e-07		Mp8g14250	-1.41625	0.045029
Mp8g17820	1.09884	7.64047e-08		Mp2g04280	-1.19986	0.03912		Mp3g21880	-1.41069	2.46392e-18
Mp5g00760	1.10504	6.37282e-15		Mp5g15310	-1.19951	6.54548e-13		Mp6g17880	-1.40967	4.95491e-44
Mp3g24870	1.10801	2.86846e-08		Mp8g16530	-1.19887	2.0785e-28		Mp7g16080	-1.40942	7.88968e-111
Mp1g23610	1.11095	0.0213642		Mp5g15300	-1.19721	9.15275e-08		Mp6g19740	-1.40912	8.13333e-41
MpVg01265t	1.11367	4.65049e-16		Mp4g09460	-1.19193	0.000127515		Mp4g07930	-1.4091	7.7681e-96
Mp3g18520	1.11765	1.71588e-08		Mp2g25640	-1.1905	2.78427e-05		Mp6g20560	-1.40791	9.9679e-11
Mp1g21270	1.11893	0.00868799		Mp6g02020	-1.19043	1.17936e-09		Mp3g19830	-1.40787	2.47067e-05
Mp6g16740	1.11985	1.02375e-31		Mp8g07760	-1.18441	8.32683e-17		Mp1g00310	-1.40778	9.4482e-39
Mp5g18510	1.12248	0.0119579		Mp5g24130	-1.17374	1.55882e-07		Mp2g05400	-1.40759	2.10616e-07
Mp6g04600	1.12643	0.0316203		Mp5g19530	-1.17357	0.0294896		Mp6g20300	-1.40695	0.0372123
Mp5g06310	1.12659	4.09338e-10		Mp3g24690	-1.17224	2.63818e-10		Mp8g15000	-1.40487	0.00396925
Mpzg00070	1.12991	0.0115274		Mp4g14180	-1.17198	3.74799e-09		Mp2g17410	-1.40343	0.0159601
Mp4g22090	1.13611	1.70092e-39		Mp1g03980	-1.17189	1.11423e-33		Mp3g07260	-1.40158	4.55391e-97
Mp8g16260	1.13802	2.51219e-07		Mp1g20450	-1.17136	5.14279e-10		Mp8g00430	-1.39688	1.70951e-11
Mp6g16380	1.14424	3.54328e-06		Mp8g14930	-1.16918	0.0177911		Mp8g12150	-1.39624	0.000947702
Mp2g06900	1.14787	0.00202438		Mp2g07500	-1.16859	1.48793e-76		Mp4g23950	-1.39572	0.0107605
MpVg00923	1.15572	5.20858e-12		Mp6g14260	-1.16721	7.04138e-06		Mp6g05200	-1.39254	1.22197e-14
Mp5g00750	1.15587	5.47021e-14		Mp2g07490	-1.16479	1.18674e-107		Mp3g13520	-1.39225	0.0282045
Mp5g15320	1.16093	1.46648e-37		Mp7g16070	-1.16467	0.00118565		Mp1g26390	-1.38929	8.83518e-91
Mp5g02040	1.16094	0.0087654		Mp5g20220	-1.16439	2.92987e-07		Mp2g26010	-1.38771	1.79504e-125
Mp6g21120	1.16609	1.38586e-18		Mp2g20650	-1.16432	4.36542e-45		Mp8g02970	-1.3871	0.0349761
Mp8g12280	1.16888	0.0251264		Mp5g07100	-1.16027	2.00935e-09		Mp4g17420	-1.38677	6.03401e-26
Mp4g03670	1.1704	0.000729601		Mp5g12140	-1.15753	2.30611e-18		Mp6g03500	-1.38432	0.00190219
Mp3g06930	1.17153	3.90818e-38		Mp8g18910	-1.15598	2.09288e-06		Mp6g11270	-1.38421	5.60847e-22
Mp3g22220	1.17757	7.23125e-12		Mp4g12710	-1.1548	0.00146935		Mp5g14240	-1.3791	5.642e-19
Mp4g13200	1.17865	2.96732e-44		Mp5g09460	-1.15007	0.0182639		Mp4g09210	-1.379	2.03225e-155
Mp7g05310	1.18194	0.00285378		Mp6g10350	-1.14587	0.000102055		Mp6g17780	-1.37869	1.78172e-59
Mp5g17940	1.18812	1.03517e-76		Mp3g18080	-1.14548	2.02183e-05		Mp3g12640	-1.37867	3.0126e-24
Mp1g16370	1.19491	0.000355222		Mp7g13910	-1.14213	4.53179e-11		Mp3g19800	-1.37798	1.61337e-08
Mp1g04680	1.19782	1.21158e-21		Mp7g00440	-1.14211	1.91146e-15		Mp5g05670	-1.37782	0.00221648
Mp6g10670	1.19959	2.83032e-20		Mp7g06330	-1.14072	3.49265e-27		Mp7g13980	-1.37758	1.35283e-134
Mp4g13030	1.2029	2.25643e-15		Mp7g02120	-1.13915	0.000945699		Mpzg00240	-1.37563	1.12661e-59
Mp2g16670	1.20514	0.0131461		Mp7g18730	-1.13729	0.00378051		Mp3g17500	-1.37519	1.5506e-08
Mp5g00590	1.20516	8.47901e-08		Mp3g22750	-1.13334	0.0163697		Mp8g01830	-1.37509	1.42835e-15
Mp6g07380	1.21608	2.87424e-05		Mp5g17250	-1.131	1.73381e-12		Mp2g06360	-1.37463	7.65682e-09
Mp7g01970	1.21669	2.62204e-05		Mp7g10880	-1.12793	1.28956e-32		Mp4g16490	-1.37414	1.31704e-14
Mp5g10170	1.21799	8.42509e-09		Mp5g12130	-1.12162	0.0300484		Mp2g18540	-1.37157	0.0125995
Mp4g02070	1.22302	0.000118375		Mp4g10000	-1.11866	3.05331e-18		Mp1g27120	-1.37138	5.2204e-35
Mp7g03220	1.22731	0.0130585		Mp7g19390	-1.1165	3.51489e-09		Mp6g01550	-1.37024	3.1109e-97
Mp2g23520	1.23642	0.0275163		Mp2g20960	-1.11218	8.16324e-15		Mp6g02860	-1.36655	4.11421e-47
Mp8g10550	1.23712	0.000247595		Mp5g13640	-1.11165	2.59904e-08		Mp3g06610	-1.36537	4.11002e-50
Mp2g14800	1.24044	0.000971839		Mp7g07330	-1.11093	0.000411901		Mp2g12390	-1.36494	1.08733e-46
Mp6g07940	1.24257	4.30385e-40		Mp5g18720	-1.10931	2.45505e-06		Mp1g29070	-1.36445	2.15125e-60
Mp2g04760	1.25495	5.53747e-06		Mp7g00740	-1.10915	0.0112562		Mp5g17150	-1.36307	5.77145e-26
Mp3g13550	1.25592	6.04444e-06		Mp2g02770	-1.10768	0.0054809		Mp4g09580	-1.36305	1.36467e-47
Mp3g07430	1.26589	1.86703e-05		Mp4g04680	-1.10425	2.41557e-26		Mp2g03150	-1.36259	7.84609e-86
Mpzg00880	1.27246	0.000611537		Mp7g00980	-1.10326	0.000358308		Mp8g10990	-1.36258	7.12564e-06
Mp1g28620	1.27648	0.00054353		Mp5g12340	-1.10297	5.41244e-09		Mp2g03870	-1.35586	5.17914e-06
Mp4g13040	1.28728	1.73735e-07		Mp5g16860	-1.09896	1.10474e-08		Mp7g16930	-1.35392	4.68565e-50
Mp3g20700	1.28823	0.0042246		Mp2g09790	-1.09847	9.22041e-19		Mp2g20950	-1.35077	9.49284e-13
Mp8g00840	1.29274	6.4444e-17		Mp6g19050	-1.09631	1.30178e-13		Mp8g04790	-1.35074	3.8972e-09
Mp6g11920	1.2949	0.00104975		Mp3g10170	-1.09249	0.003809		Mp1g15220	-1.35017	1.50412e-07
Mp4g02380	1.30353	0.0108449		Mp5g01680	-1.09234	9.95372e-15		Mp5g13790	-1.3436	7.61202e-15
Mp1g02490	1.30417	0.000666055		Mp8g04800	-1.09229	5.89714e-24		Mp2g20760	-1.343	0.00866925
Mp4g13290	1.31215	3.88614e-25		Mpzg00470	-1.09173	4.56873e-25		Mp2g24920	-1.34037	2.82085e-62
Mp5g14440	1.3131	6.6569e-65		Mp5g07320	-1.08789	4.82541e-08		Mp8g03363	-1.33725	0.0178764
Mp1g20310	1.31509	9.32061e-11		Mp5g23740	-1.08749	0.0114933		Mp5g15360	-1.33355	2.74922e-26
Mp5g00740	1.32399	0.00127996		Mp6g18010	-1.08591	5.28596e-14		Mp4g13230	-1.33256	3.08909e-32
Mp7g05690	1.32432	0.00911116		Mp2g13080	-1.08301	0.000742887		Mp5g12350	-1.33248	3.67494e-68
Mp3g07400	1.32617	0.026871		Mp3g05040	-1.07666	5.8618e-07		Mp3g10470	-1.33235	0.0048519
Mp4g13280	1.3287	3.49978e-06		Mp1g15880	-1.07615	0.012131		Mp7g05930	-1.33164	0.00013319
Mp5g01530	1.34198	5.2045e-06		Mp2g24440	-1.07103	0.021397		Mp4g22020	-1.3315	2.72046e-08
Mp2g25650	1.35285	0.00218907		Mp2g13230	-1.07089	0.0228196		Mp2g01420	-1.32861	4.80224e-175
Mp1g11670	1.36771	0.000438794		Mp3g17610	-1.07061	1.56542e-11		Mp2g11200	-1.32857	2.62739e-59
Mp7g04800	1.37132	5.17025e-23		Mp6g08210	-1.06882	1.38409e-40		Mp4g12530	-1.32522	0.00170376
Mp6g18620	1.37847	0.00709195		Mp3g10160	-1.0679	5.04546e-08		Mp2g18750	-1.32182	1.40947e-28
Mp3g17070	1.3804	0.0338657		Mp3g17660	-1.06572	0.00458179		Mp4g04920	-1.31988	2.372e-23
Mp1g02470	1.38326	1.74464e-09		Mp4g06180	-1.06386	0.00206249		Mp4g12950	-1.31929	1.63143e-26
Mp1g26520	1.38411	0.00779759		Mp7g05380	-1.05837	0.00538637		Mp7g08860	-1.31834	1.27674e-76
Mp6g02910	1.38444	1.43779e-15		Mp3g12080	-1.05803	4.1205e-11		Mp1g19750	-1.31574	1.21724e-20
Mp4g14860	1.38886	2.70124e-07		Mp8g02930	-1.05627	1.07217e-32		Mp5g13010	-1.31299	4.5827e-29
Mp6g13500	1.42981	6.50454e-30		Mp8g14580	-1.05531	1.1148e-28		Mp2g04490	-1.31124	2.059e-27
Mp3g13600	1.43064	4.95894e-54		Mp2g05680	-1.05346	0.000143236		Mp4g01200	-1.30837	2.14192e-28
Mp4g06290	1.43482	4.15166e-07		Mp2g07200	-1.05303	1.14806e-25		Mp2g17330	-1.30729	6.32872e-97
Mp5g03550	1.43729	3.80421e-08		Mp1g16390	-1.05285	2.83239e-09		Mp5g11780	-1.30637	0.000110176
Mp5g10500	1.44166	1.74611e-21		Mp7g07570	-1.05281	6.1591e-62		Mp4g08850	-1.30352	2.36115e-24
Mp1g03760	1.45338	0.0296851		Mp2g18540	-1.05107	0.0445513		Mp8g01820	-1.30161	0.000173063
Mp4g06420	1.45802	6.13005e-50		Mp5g05170	-1.04927	0.0161743		Mp2g10430	-1.29936	9.38415e-14
Mp4g16530	1.4629	0.00117758		Mp5g20360	-1.04864	0.000337767		Mp3g21140	-1.29933	2.92407e-16
Mp6g03780	1.4654	6.45209e-38		Mp5g17600	-1.04826	1.81061e-12		Mp2g15720	-1.2979	8.19263e-15
Mp6g02150	1.47208	0.0309053		Mp7g04460	-1.04718	0.00137045		Mp3g01310	-1.29729	2.09323e-74
Mp6g04430	1.48217	0.00344795		Mp1g22380	-1.04696	0.0334984		Mp5g00630	-1.29676	0.000120265
Mp1g25550	1.49274	7.31445e-17		Mp2g19160	-1.04658	2.56028e-08		Mp2g18420	-1.2937	2.79436e-30
Mp7g01590	1.50244	3.18993e-07		Mp1g24650	-1.04298	0.0341483		Mp1g20200	-1.29038	1.44176e-74
Mp5g00820	1.50915	0.000767312		Mp6g17690	-1.04088	1.07618e-05		Mp8g06640	-1.28954	6.52968e-26
Mp4g03460	1.51759	0.0152833		Mp4g21300	-1.03605	2.79966e-25		Mp5g12260	-1.28937	4.99538e-06
Mp3g19370	1.52271	0.0011534		Mp5g22020	-1.03118	0.0439748		Mp2g18660	-1.28645	0.0374859
Mp6g07550	1.52655	0.00443162		Mp4g10130	-1.03092	0.0223855		Mp2g13090	-1.28538	0.00402085
Mp6g12700	1.52888	4.52561e-07		Mp8g08940	-1.03071	7.68921e-06		Mp4g21430	-1.28479	2.69516e-43
Mp1g09200	1.55838	0.00493735		Mp3g19800	-1.03016	1.01328e-06		Mp7g19020	-1.28375	0.0106317
Mp1g27040	1.55983	5.58094e-05		Mp2g04960	-1.0259	0.0291353		Mp1g16060	-1.28292	0.0473498
Mp5g03580	1.57838	0.0315806		Mp4g13470	-1.02412	9.11402e-06		Mp6g09900	-1.28254	6.2328e-46
Mpzg02050a	1.57876	3.69416e-51		Mp6g00180	-1.02367	4.79374e-05		Mp5g23280	-1.28117	4.05435e-27
Mp3g18780	1.58243	4.93551e-05		Mp5g14670	-1.02342	0.000216311		Mp2g05350	-1.27903	5.80064e-92
Mp5g19070	1.58993	7.33891e-06		Mp1g21110	-1.02308	1.38821e-05		Mp1g02930	-1.27886	1.35525e-05
Mp4g15660	1.59447	1.01097e-177		Mp1g06830	-1.02297	0.000118141		Mp8g12510	-1.27801	1.21936e-81
Mp5g14430	1.59902	4.6442e-83		Mp6g19530	-1.02289	1.33562e-09		Mp7g01000	-1.27656	2.68632e-64
Mp2g19390	1.60274	0.0012219		Mp5g19430	-1.02186	8.77945e-06		Mp3g03590	-1.27643	4.15011e-15
Mp2g05950	1.61667	6.26275e-53		Mp3g19790	-1.02153	1.63187e-27		Mp3g20560	-1.27537	7.90509e-37
Mp5g22170	1.62335	6.3352e-112		Mp8g02840	-1.02014	0.00142924		Mp2g05000	-1.27446	1.36456e-13
Mp4g11830	1.63444	0.0159182		Mp5g00920	-1.01788	2.45362e-17		Mp5g06210	-1.27442	1.53295e-06
Mp7g05280	1.63475	9.75695e-15		Mp3g06900	-1.01468	2.14428e-06		Mp6g15150	-1.27379	1.1006e-46
Mpzg00060	1.64306	0.0254435		Mp5g10740	-1.01403	4.55813e-20		Mp8g18860	-1.27203	1.3108e-26
Mp6g04930	1.64391	5.5872e-23		Mp7g05640	-1.0123	1.58188e-58		Mp3g24640	-1.27194	3.97545e-56
Mp4g19020	1.64789	0.000132447		Mp2g08000	-1.01179	2.49827e-18		Mp2g09340	-1.27173	7.62991e-107
Mp4g06550	1.64793	6.37254e-100		Mp1g17910	-1.00853	0.000186325		Mp4g20060	-1.26981	1.2845e-06
Mp6g09800	1.65087	7.57541e-06		Mp2g21050	-1.0077	0.00203212		Mp5g07230	-1.26933	1.49318e-41
Mp6g19360	1.66898	1.0616e-09		Mp5g04340	-1.00579	1.63563e-09		Mp1g07550	-1.26921	0.00849514
Mp3g16950	1.67148	0.0412355		Mp5g08190	-1.00167	0.000457969		Mp7g09820	-1.26731	4.13238e-28
Mp5g19390	1.67947	0.000784834		Mp2g21850	1.00039	1.89987e-18		Mp8g13000	-1.26569	9.04369e-128
Mp3g15790	1.68621	0.000251689		Mp3g08590	1.00715	0.0211706		Mp4g14400	-1.26505	3.86557e-40
Mp1g29470	1.70904	9.81681e-34		Mp2g03730	1.00776	7.37405e-05		Mp2g06780	-1.26494	4.70992e-08
Mp2g18650	1.73205	4.88951e-05		Mp4g13340	1.00782	1.47842e-19		Mp5g19190	-1.26385	1.46217e-09
Mp5g04860	1.73811	2.96061e-12		Mp4g14880	1.00958	0.00309906		Mp7g04240	-1.26265	8.14383e-12
Mp8g11580	1.74269	9.89809e-30		Mp8g11350	1.01266	8.16995e-38		Mp5g01640	-1.26157	2.45965e-12
Mp8g00220	1.74474	5.52585e-06		Mp5g14430	1.01343	6.67035e-05		Mp5g16580	-1.26071	1.37487e-31
Mp6g16190	1.74879	0.0006164		Mp2g04100	1.02114	0.000650039		Mp2g00970	-1.25947	1.26538e-18
Mp2g22130	1.7499	2.60901e-55		Mp3g08430	1.02327	7.62948e-05		Mp3g14110	-1.25947	4.37386e-20
Mp6g15870	1.75668	2.05728e-21		Mp3g16720	1.0237	2.07592e-10		Mp6g13140	-1.25945	0.00682228
Mp8g00260	1.765	0.0356886		Mp8g11680	1.02437	9.98623e-05		Mp3g19790	-1.25889	5.60998e-35
Mp5g00770	1.77918	0.0286754		Mp1g28400	1.02843	3.10639e-35		Mp4g03640	-1.25407	7.89201e-09
Mp4g02020	1.78598	4.77701e-68		Mp2g10010	1.03035	1.54955e-08		Mp3g20720	-1.25168	3.07793e-26
Mp8g17800	1.80654	0.00165268		Mp8g13450	1.03063	5.84309e-05		Mp2g08070	-1.25029	0.00341052
Mp1g09190	1.84527	0.0241699		Mp2g03070	1.03401	0.0387414		Mp4g04270	-1.24992	2.32857e-29
Mp6g12810	1.85672	0.0319385		Mp8g01400	1.03452	2.79198e-07		Mp7g19340	-1.24985	1.05952e-64
Mp4g09890	1.91535	2.51963e-108		Mp3g15840	1.03631	7.81522e-06		Mp2g22690	-1.24868	5.41583e-33
Mp4g06500	1.92135	0.0153267		Mp5g02010	1.03961	0.00129501		Mp6g10220	-1.24856	0.00285718
Mp8g02050	1.92693	0.00551614		Mp6g02060	1.04	0.000270002		Mp5g16010	-1.24615	0.0349484
Mp5g13850	1.92922	3.7035e-05		Mp5g08990	1.04395	0.0162125		Mp5g00880	-1.24611	0.0211675
Mp4g12890	1.93097	3.72429e-12		Mp5g07520	1.04505	0.0253938		Mp5g10730	-1.24414	3.83379e-09
Mp4g04770	1.9344	5.19094e-05		Mp4g00510	1.04662	0.0106343		Mp3g09770	-1.24369	3.82747e-07
Mp2g25350	1.93734	4.72927e-18		Mp5g15790	1.04889	3.42685e-08		Mp2g20050	-1.24074	9.72529e-127
Mp4g05970	1.94806	9.46527e-172		Mp3g05850	1.05193	1.33844e-05		Mp2g10350	-1.23994	0.00281943
Mp6g01910	1.95156	4.04246e-29		Mp1g22240	1.05564	4.37034e-71		Mp7g05560	-1.23958	1.49015e-33
Mp2g05980	1.95861	3.14401e-05		Mp2g18480	1.05696	2.15875e-17		Mp1g29000	-1.23939	0.016812
Mp2g17970	1.97115	0.00232663		Mp5g15770	1.05697	0.000856886		Mp3g12010	-1.23863	0.000849843
Mp1g02530	1.97363	2.6971e-30		Mp4g24145f	1.06285	4.11997e-05		Mp3g19080	-1.23453	1.73915e-43
Mp7g02950	1.97829	0.00525139		Mp7g12030	1.06573	0.0175662		Mp3g13460	-1.23373	6.15919e-69
Mp1g29480	1.98109	3.98869e-24		Mp4g07800	1.06588	1.6599e-06		Mp2g15100	-1.2332	3.20182e-38
Mp3g22700	1.99387	0.0331939		Mp1g12980	1.07052	1.93381e-24		Mp2g17340	-1.23187	4.4293e-06
Mpzg01500a	1.99744	0.000708036		Mp1g03310	1.07265	0.0155255		Mp7g05950	-1.23144	1.30057e-13
Mp1g27050	2.00735	6.20068e-45		Mp3g08420	1.0743	7.16731e-20		Mp1g18220	-1.22905	2.16201e-18
Mp7g06490	2.02037	5.46504e-93		Mp7g05520	1.07483	0.0347244		Mp2g19460	-1.2289	0.000632837
Mp7g06470	2.0235	1.32605e-113		Mp3g22690	1.08025	0.019179		Mp6g20290	-1.22868	2.51257e-61
Mp2g10990	2.03269	2.07291e-07		Mp1g29010	1.08109	0.00277221		Mp7g08280	-1.22709	4.83165e-56
Mp2g05930	2.03582	1.36469e-21		Mp3g19690	1.08654	0.0241627		Mp4g17290	-1.22573	6.3808e-09
Mp8g11130	2.05458	0.00055158		Mp4g07780	1.08718	0.0104109		Mp4g01450	-1.2252	0.0482391
Mp2g19210	2.06387	2.56805e-05		Mp5g13820	1.08866	1.40167e-06		Mp2g25820	-1.2248	4.14023e-60
Mp2g19660	2.08628	2.33852e-06		Mp4g22230	1.08991	0.00191128		Mp5g10110	-1.22467	5.70819e-12
Mp5g10120	2.10696	0.000167748		Mp2g05550	1.09251	0.023901		Mp3g02930	-1.22404	1.9403e-13
Mp5g09450	2.14153	0.000190671		Mp2g25260	1.09434	0.000257127		Mp5g23200	-1.22338	3.30758e-55
Mpzg00160	2.15311	1.95796e-07		Mp6g04930	1.09496	2.01846e-08		Mp3g08290	-1.21883	1.49516e-05
Mpzg00570	2.17429	2.13099e-08		Mp8g10390	1.09742	0.0440479		Mp8g08850	-1.21867	0.000518732
Mp6g11910	2.18791	0.00015689		Mp1g11930	1.10054	0.00764234		Mp6g17720	-1.21752	3.18755e-117
Mp8g18310	2.19662	0.0166232		Mp1g14840	1.1014	1.45542e-13		Mp3g19770	-1.217	1.06163e-24
Mp3g07420	2.22913	9.49076e-05		Mp5g20880	1.10442	1.90267e-13		Mp8g16370	-1.21687	3.50669e-05
Mp4g19070	2.24154	6.7675e-10		Mp7g08050	1.10518	0.0114287		Mp3g19010	-1.21682	3.16367e-30
Mp1g20840	2.24237	4.03592e-27		Mp2g06900	1.10601	0.001489		Mp3g11900	-1.21577	9.06626e-30
Mp4g21910	2.26469	0.00965719		Mp4g02020	1.10775	1.24347e-15		Mp5g20760	-1.21162	3.97013e-74
Mp7g10430	2.29477	0.0240392		Mp8g04840	1.11574	0.000734832		Mp3g16460	-1.21094	2.88535e-17
MpVg00900	2.29864	0.00014364		Mp4g08050	1.12203	0.00411727		Mp4g20350	-1.21093	5.60314e-20
Mp5g15380	2.32841	0.00772778		Mp3g25440	1.12274	0.000916533		Mp3g15280	-1.21006	8.43558e-39
Mp3g21510	2.36478	1.54554e-05		Mp4g22860	1.12382	0.026106		Mp1g29100	-1.20912	1.11554e-98
Mp1g04960	2.36836	0.000724235		Mp5g07420	1.12416	0.0293582		Mp2g11130	-1.20698	3.86873e-21
Mp3g07970	2.37977	8.46025e-115		Mp7g11420	1.12443	8.41789e-10		Mp8g02480	-1.20576	6.27082e-05
Mp7g01820	2.41126	2.65785e-146		Mp1g21760	1.12552	6.25495e-12		Mp1g25360	-1.20374	0.000754958
Mp3g22210	2.4453	0.0366654		Mp3g09560	1.12801	2.72543e-05		Mp5g09790	-1.2031	4.9143e-06
Mp4g01060	2.45391	5.36231e-12		Mp6g09800	1.1313	0.0109613		Mp8g04280	-1.20296	5.19986e-11
Mp5g13830	2.47284	1.62814e-48		Mp2g17690	1.13183	0.00146571		Mp4g04130	-1.202	1.08002e-25
Mp2g05850	2.51013	2.75919e-12		Mp8g15330	1.13225	0.00237086		Mp4g17230	-1.20131	1.89945e-07
Mp4g08020	2.53687	2.17892e-11		Mp7g10060	1.13268	7.09376e-17		Mp3g06660	-1.1972	1.33304e-93
Mp4g19460	2.55438	0.000510106		Mp1g22300	1.13717	0.00965327		Mp6g01910	-1.19676	0.00103587
Mp2g21090	2.56501	3.52553e-05		Mp3g20370	1.13723	1.33344e-10		Mp5g14510	-1.19664	0.00011105
Mpzg00090	2.6122	0.0121841		Mp4g13540	1.13858	1.01473e-17		Mp3g10650	-1.19446	1.80598e-15
Mp6g02880	2.61555	2.67247e-06		Mp3g13590	1.13953	1.42331e-23		Mp7g15560	-1.19373	3.44926e-60
Mp2g22140	2.63612	0.0100882		Mp6g18620	1.14019	0.0133658		Mp3g10030	-1.19326	1.17649e-65
Mp8g08520	2.64077	0.00731202		Mp3g12330	1.14151	2.13355e-06		Mp6g20690	-1.19125	0.00171032
Mp5g22050	2.65405	9.93347e-06		Mp2g22920	1.14166	3.01422e-14		Mp5g19070	-1.19053	0.0122483
Mp1g04670	2.69011	0.00318488		Mp3g01830	1.14882	0.000701855		Mp2g05100	-1.19031	5.52469e-49
Mp2g03280	2.70803	6.06353e-24		Mp3g15080	1.14969	0.00195887		Mp3g13930	-1.1903	8.83183e-14
Mp6g17540	2.71096	1.02347e-220		Mp1g10670	1.15017	1.14423e-08		Mp2g01930	-1.18552	5.48516e-17
Mp7g04020	2.72005	1.75814e-13		Mp1g16670	1.15039	4.95473e-05		Mp7g05890	-1.1827	1.48134e-56
Mp6g03490	2.7421	8.61135e-05		Mp4g13870	1.1557	1.58933e-13		Mp2g09560	-1.18148	9.47488e-28
Mp6g05910	2.76018	0.00241825		Mp6g07540	1.16235	0.00428296		Mp8g00770	-1.18142	4.95343e-10
Mp8g00420	2.77015	2.5502e-13		Mp5g04860	1.16236	6.05534e-05		Mp8g08910	-1.18129	0.0481871
Mp8g04510	2.77454	0.00626828		Mp3g12320	1.16243	1.03475e-10		Mp8g09990	-1.17957	8.83408e-44
Mp7g02960	2.80152	1.83458e-07		Mp6g00300	1.16436	0.0341928		Mp8g07760	-1.17937	5.5149e-32
Mp6g04900	2.80249	0.0115759		Mp4g17380	1.16805	6.47786e-15		Mp3g13210	-1.17802	6.95855e-40
Mp5g09950	2.83097	5.62706e-05		Mp7g13490	1.16852	3.26925e-05		Mp4g01950	-1.17732	3.0164e-49
Mp1g24310	2.84581	0.000258245		Mp4g13190	1.17284	5.87404e-14		Mp5g12310	-1.17637	7.41179e-43
Mp7g19150	2.86178	2.35383e-11		Mp5g09970	1.17739	0.00784841		Mp5g17570	-1.17607	3.17658e-14
Mp6g19850	2.86499	1.95173e-06		Mp3g14380	1.17775	8.42723e-06		Mp2g23490	-1.17505	2.59052e-34
Mp5g09920	2.89124	0.0133338		Mp7g07060	1.18025	0.0102839		Mp8g02310	-1.17384	2.07883e-28
Mp5g03910	2.93516	0.000571977		Mp6g21080	1.1818	2.35201e-18		Mp7g08550	-1.17339	0.000102991
Mp5g18400	2.94936	2.29799e-05		Mp8g13250	1.1845	3.01129e-39		Mp2g23360	-1.17305	9.97573e-34
Mp2g05360	2.97648	7.05063e-11		Mp5g02420	1.18882	1.09159e-13		Mp4g05700	-1.17143	1.4817e-12
Mp2g02100	2.99073	0.00255967		Mp7g02550	1.19713	0.014587		Mp4g08670	-1.16968	6.98779e-12
Mp8g00440	2.99362	1.82934e-15		Mp7g05480	1.19719	1.68151e-11		Mp2g18440	-1.16908	2.66981e-07
Mp1g00035b	2.99792	0.0255899		Mp3g19700	1.19878	2.20318e-13		Mp1g22210	-1.16711	3.15379e-26
Mp4g03550	3.03516	0.0211245		Mp7g16620	1.20112	0.000931699		Mp5g13350	-1.16667	5.02857e-16
Mp6g00640	3.03857	6.99163e-12		Mp3g20360	1.20387	9.11607e-08		Mp3g01320	-1.16621	4.58234e-05
Mp5g12230	3.05541	1.56896e-11		Mp4g13200	1.21443	1.0771e-46		Mp8g14650	-1.16582	8.84825e-10
Mp6g16110	3.07221	0.00535668		Mp5g15260	1.22285	2.15798e-07		Mp8g06300	-1.16333	9.272e-46
Mp6g00230	3.07375	1.35325e-06		Mp4g06420	1.22716	7.43797e-23		Mp5g04440	-1.16216	1.8887e-08
Mp2g05940	3.08257	8.83626e-76		Mp8g10940	1.23341	0.000702883		Mp2g18600	-1.16207	1.99367e-15
Mp3g06940	3.17524	1.42146e-58		Mp6g16740	1.23343	3.3073e-38		Mp8g01370	-1.16143	2.64994e-45
Mp4g06260	3.20749	5.97871e-50		Mp4g01840	1.23698	0.0149928		Mp2g05640	-1.16098	5.68302e-40
Mp6g03090	3.24283	5.15851e-26		MpVg01265t	1.24263	1.10884e-21		Mp8g05650	-1.16086	1.76048e-08
Mp8g00360	3.24478	7.27259e-05		Mp5g19390	1.26049	0.0161147		Mp2g21370	-1.15858	0.0017824
Mp2g13460	3.25916	3.36562e-31		Mp1g28410	1.26244	3.89176e-12		Mpzg00230	-1.15693	2.20008e-96
Mp6g05220	3.27064	1.80074e-13		Mp5g17940	1.26447	2.82965e-91		Mp3g10370	-1.15691	7.42893e-06
Mp7g18110	3.27542	0.0231814		Mp5g10500	1.26664	3.09203e-15		Mp8g05000	-1.15489	0.0306427
Mp7g09340	3.27991	0.0056493		Mp1g26850	1.26674	0.00410503		Mp6g08380	-1.1545	0.00352452
Mp6g18750	3.28421	6.92168e-13		Mp4g22540	1.26711	0.0238274		Mp3g11150	-1.15382	1.0374e-178
Mp3g15910	3.30747	1.96656e-11		Mp7g17120	1.2709	0.00516581		Mp2g02930	-1.15377	1.7342e-27
Mp4g11510	3.31089	0.00298502		Mp3g08380	1.27957	0.00167362		MpVg01260	-1.1535	1.42087e-06
Mp6g08060	3.31799	1.56375e-06		Mp3g03650	1.28506	1.03832e-10		Mp2g05670	-1.15216	1.74754e-19
Mp5g04640	3.3202	0.000196104		Mp7g00750	1.28674	4.04651e-06		Mp1g18260	-1.15121	1.71955e-77
Mpzg00930	3.37295	9.54771e-07		Mp3g03120	1.2908	2.5863e-10		Mp4g00100	-1.14838	1.70934e-36
Mp2g18660	3.37828	1.94991e-35		Mp2g10340	1.29141	1.60537e-12		Mp7g00460	-1.14669	6.18289e-06
Mp2g21340	3.40822	2.7583e-10		Mp4g15600	1.30153	0.01688		Mp4g01930	-1.14658	2.23422e-109
Mpzg00100	3.5352	5.03599e-12		Mp3g16920	1.30531	0.00182431		Mp2g13450	-1.14649	8.16864e-09
Mp4g21340	3.53859	1.17577e-05		Mp6g04610	1.30791	0.00422743		Mp8g19020	-1.14592	2.45969e-06
Mp2g19880	3.63981	0.00364198		Mp5g21290	1.3137	0.0313363		Mp1g00055e	-1.14325	0.025328
Mp4g19060	3.65232	0.00539882		Mp7g01820	1.31484	2.64439e-18		Mp8g02300	-1.14316	6.71092e-31
Mp2g21700	3.66316	7.8856e-270		Mp1g09480	1.31533	6.02027e-05		Mp1g07330	-1.14199	0.00184003
Mp4g15690	3.66514	2.44006e-05		Mp6g01380	1.31552	0.00759147		Mp1g02650	-1.14194	2.86047e-46
Mp2g02030	3.72637	0.00390858		Mp4g14860	1.3159	5.81849e-07		Mp3g04670	-1.14046	1.08888e-05
Mp4g23260	3.81357	0.0395947		Mp6g11340	1.31701	0.00111411		Mp4g05390	-1.13633	0.00486365
Mp4g08010	3.87517	7.76399e-14		Mp4g13040	1.31724	6.59064e-09		Mp2g05790	-1.13611	0.00396826
Mp7g06480	3.87606	2.71978e-46		MpVg00923	1.32359	1.78147e-15		Mp8g08860	-1.13229	2.52526e-23
Mp6g13670	3.94484	5.49251e-45		Mp3g12000	1.32404	1.84495e-19		Mp8g02940	-1.13019	3.31046e-83
Mp8g11260	4.01193	8.24336e-18		Mp7g03220	1.32488	0.00156358		Mp7g05880	-1.12935	6.36346e-92
Mp1g00025c	4.01598	0.0245242		Mp3g12870	1.32524	0.00859517		Mp1g11340	-1.12734	9.59359e-85
Mp6g01230	4.0216	4.49585e-24		Mp2g01660	1.33795	6.04346e-05		Mp6g18760	-1.12731	3.85616e-08
Mp6g17200	4.02339	0.0235544		Mp3g12410	1.33957	1.35628e-56		Mp6g08190	-1.12717	0.00103587
Mp6g10660	4.02428	6.71618e-141		Mp4g15660	1.33993	6.03606e-72		Mp6g20130	-1.12678	5.81929e-22
Mp8g15330	4.038	1.091e-80		Mp7g00710	1.34275	1.15578e-07		Mp4g12760	-1.12562	1.46747e-87
Mp2g23960	4.07845	0.0149252		Mp3g07950	1.34498	2.11907e-08		Mp3g03360	-1.12539	5.6154e-35
Mp6g19370	4.08192	0.0198781		Mp6g15900	1.36216	0.00671077		Mp6g00480	-1.1212	1.39392e-16
Mp7g05270	4.20917	5.21601e-32		Mp7g00160	1.3634	0.00300668		Mp1g02260	-1.12042	4.10926e-09
Mp6g13610	4.22727	2.2405e-14		Mp4g22020	1.36445	7.10381e-14		Mp7g12570	-1.11977	0.000514034
Mp1g28590	4.26835	0.0109028		Mp3g12630	1.36658	1.26688e-09		Mp8g17870	-1.11948	0.000204372
Mp5g19580	4.29767	0.0106271		Mp5g12260	1.36767	4.9482e-12		Mp3g11180	-1.11918	2.5966e-16
Mp2g22290	4.3166	0.0107403		Mp4g17660	1.36943	0.000124883		Mp4g21670	-1.11877	3.52129e-15
Mp2g19200	4.39382	4.36574e-10		Mp7g16280	1.373	0.00241672		Mp5g02840	-1.11853	0.000100796
Mp1g09950	4.40397	0.0311885		Mp2g02630	1.37508	0.0174468		Mp1g29050	-1.11848	0.00204134
Mpzg01680a	4.8206	0.0377347		Mp3g03630	1.37818	0.00304129		Mp3g20520	-1.11738	9.00008e-47
Mp6g15840	4.82549	0.0428148		Mp5g02510	1.37856	4.92822e-24		Mp2g00990	-1.1147	3.36365e-58
Mp7g04770	4.82549	0.0428148		Mp1g21660	1.3795	0.00124795		Mp5g21950	-1.11425	6.82657e-42
Mpzg01670b	4.89532	0.0315642		Mp3g19720	1.38249	0.0274175		Mp2g01940	-1.11408	3.21723e-25
Mpzg01720b	4.89532	0.0315642		Mp2g10390	1.38375	1.37146e-06		Mp1g02480	-1.11294	7.77115e-07
Mpzg02180b	4.89532	0.0315642		Mp2g11000	1.38742	0.000379384		MpVg01265u	-1.11273	0.00744431
Mp6g01320	4.98226	0.000527784		Mp4g13300	1.39353	1.75464e-09		Mp8g05080	-1.10791	4.33999e-23
Mp1g28190	4.99205	4.49203e-07		Mp5g01460	1.39393	3.44583e-43		Mp3g19890	-1.1069	4.63163e-17
Mp5g12240	5.00591	0.0326424		Mp8g16650	1.3948	1.02346e-17		Mp8g12400	-1.10624	6.61768e-06
Mp1g27020	5.01138	0.0236852		Mp1g26000	1.39848	0.0191342		Mp3g21960	-1.10569	1.24867e-18
Mp8g14080	5.03155	0.0243335		Mp2g06400	1.39922	1.6282e-12		Mp8g14450	-1.104	6.03879e-19
Mp6g16360	5.0573	0.0213642		Mp7g19160	1.40185	4.5861e-05		Mp4g07280	-1.10287	2.51187e-27
Mp5g04660	5.09198	0.000326352		Mp6g14520	1.40265	1.71387e-41		Mp1g10080	-1.10087	5.05908e-77
Mp7g00230	5.09415	0.0221611		Mp7g01590	1.4037	4.1986e-19		Mp1g07560	-1.10042	0.000225704
Mp8g18070	5.12842	0.0169363		Mp4g06550	1.40514	9.77801e-11		Mp4g05450	-1.09965	3.6901e-39
Mpzg00810	5.19059	0.0156205		Mp2g05050	1.40772	2.36625e-09		Mp3g03520	-1.09864	8.00351e-34
Mpzg01870a	5.1962	0.01364		Mp6g04600	1.41205	0.00119534		Mp8g06650	-1.0974	1.18923e-15
Mpzg00210	5.24353	0.014228		Mp5g20400	1.41359	2.59497e-20		Mp4g04550	-1.09688	1.76944e-40
Mp6g17800	5.37368	4.75197e-144		Mp3g25020	1.41902	0.0398422		Mp4g10350	-1.0967	1.19477e-72
Mp4g19110	5.50888	3.27751e-05		Mp3g21510	1.4201	0.0392414		Mp1g03750	-1.09661	0.000234599
Mp5g04650	5.55277	6.21308e-11		Mp6g21120	1.42131	9.77869e-21		Mp6g12690	-1.09499	0.0124377
Mp1g27010	5.56407	3.00029e-10		Mpzg02050a	1.42652	7.28557e-43		Mp8g02360	-1.09498	2.59006e-08
Mp1g03230	5.59725	0.00721881		Mp3g11960	1.42804	2.16478e-05		Mp1g17600	-1.09453	6.95775e-37
Mp2g15350	5.5991	0.00694936		Mp4g06290	1.43414	2.90433e-07		Mp4g19840	-1.09443	5.20035e-32
MpVg01245b	5.61399	0.00297418		Mp3g07970	1.43543	8.37021e-37		Mp4g00440	-1.09395	2.66878e-55
Mp4g18150	5.62714	0.00275148		Mp2g21090	1.43545	0.0302969		Mp1g05300	-1.093	4.35397e-84
Mp4g24135e	5.70358	0.00226807		Mp1g16370	1.4385	8.56725e-06		Mp8g17400	-1.09227	7.06021e-80
Mp6g17610	5.97465	0.000654142		Mp7g12570	1.44688	2.13772e-10		Mp1g25960	-1.08938	0.00560932
Mp3g23270	6.07341	0.000596096		Mp7g02010	1.44878	4.10489e-19		Mp2g07510	-1.08882	5.27974e-76
Mp2g04990	6.22165	0.000285115		Mp6g16670	1.45208	0.0402297		Mp4g13740	-1.08856	5.24406e-07
Mp5g01320	6.7058	1.70084e-05		Mp3g14930	1.45266	2.08157e-18		Mp4g11320	-1.08852	3.19622e-07
Mp8g15950	6.80185	1.37371e-05		Mp4g16530	1.45989	0.000180524		Mp6g09350	-1.08817	2.78267e-07
Mp2g05770	7.37783	6.60709e-80		Mp4g13030	1.46321	3.30289e-22		Mp4g04630	-1.08768	1.1087e-30
Mp2g05420	7.40864	2.67203e-07		Mp7g01350	1.46793	1.47601e-08		Mp1g18470	-1.08747	8.48633e-08
Mp3g21060	7.62466	5.93254e-17		Mp7g04800	1.47356	1.96099e-27		Mp4g01860	-1.08715	3.81143e-17
Mp4g23160	7.67288	6.28747e-08		Mp4g05970	1.48617	7.83958e-84		Mp3g16800	-1.08398	2.27922e-08
Mp3g02370	7.72288	5.71097e-236		Mp3g18480	1.4971	1.06121e-09		Mp4g06840	-1.08354	6.12181e-10
Mp4g14850	8.09886	3.80408e-08		Mp4g04610	1.50091	0.0321138		Mp2g13850	-1.08336	5.87307e-16
Mp6g17750	8.43188	3.25546e-10		Mp2g05980	1.50304	0.00374194		Mp4g22880	-1.08305	0.000194868
Mp5g06660	8.54546	0.000511154		Mp1g06050	1.50343	5.25084e-05		Mp3g13570	-1.08264	1.52121e-21
Mp2g18190	9.25427	2.10989e-08		Mp3g15100	1.50638	0.00163709		Mp7g19440	-1.08243	0.000121458
Mp2g05440	9.51494	6.91109e-14		Mp3g09750	1.51386	0.0214895		Mp2g03360	-1.08224	1.79559e-11
Mp6g09290	9.75837	2.54653e-14		Mp7g19380	1.52027	1.52937e-08		MpVg00923	-1.08039	1.69706e-06
Mp2g23310	10.5276	8.24767e-68		Mp3g13540	1.52487	2.03851e-17		Mp5g15850	-1.08014	2.11023e-60
Mp3g24560	12.1821	4.60655e-23		Mp5g13380	1.5349	6.34465e-12		Mp5g16570	-1.07867	8.02622e-65
				Mp1g20840	1.53999	3.11158e-11		Mp1g28920	-1.07831	4.24766e-34
				Mp6g14110	1.54632	9.76488e-07		Mp5g03330	-1.0777	9.21061e-20
				Mp6g06410	1.54793	0.011405		Mp4g01980	-1.07289	6.02053e-12
				Mp3g04190	1.54937	0.0104631		Mp3g15740	-1.07246	5.05153e-35
				Mp5g24500	1.55181	0.00410808		Mp3g06650	-1.07245	2.89311e-29
				Mp5g02540	1.5586	5.43528e-39		Mp3g13590	-1.07189	1.49142e-13
				Mp7g05280	1.55941	4.36385e-16		Mp5g13840	-1.07091	8.1255e-18
				Mp5g22850	1.56546	0.0441712		Mp6g20110	-1.07037	3.54603e-27
				Mp4g19020	1.57403	0.00012254		Mp5g20240	-1.06998	0.0432768
				Mp5g11880	1.57943	0.00945723		Mp4g09780	-1.06889	1.45969e-48
				Mp5g19070	1.58628	1.72382e-07		Mp2g21170	-1.06739	9.55359e-46
				Mp6g07380	1.59292	9.82652e-13		Mp4g09290	-1.06641	3.97153e-08
				Mp1g03760	1.60545	0.00249664		Mp5g08550	-1.06493	0.0144363
				Mp4g00520	1.60854	1.09597e-59		Mp8g15700	-1.06431	9.10294e-35
				Mp5g01980	1.61013	1.98786e-10		Mp2g21060	-1.06358	6.5769e-71
				Mp6g12810	1.61238	0.0418923		Mp8g00030	-1.06325	8.43288e-73
				Mp4g20920	1.61251	0.0211239		Mp3g11160	-1.06225	6.25787e-45
				Mp3g19140	1.6173	4.28855e-40		Mp3g13260	-1.06215	8.50515e-34
				Mp6g12990	1.61818	5.18256e-09		Mp1g25860	-1.06128	8.43914e-20
				Mp7g02950	1.6188	0.0320844		Mp3g13580	-1.05843	2.74386e-20
				Mp6g12700	1.61901	1.20447e-09		Mp3g20410	-1.05781	1.98551e-13
				Mp5g12460	1.62613	4.79292e-06		Mp2g05660	-1.05766	3.81267e-13
				Mp4g17680	1.6304	0.000278039		Mp1g20340	-1.05726	1.52949e-94
				Mp7g13180	1.63063	5.00828e-11		Mp1g20890	-1.05713	8.0561e-132
				Mp6g12200	1.65468	6.53118e-49		Mp5g14660	-1.05688	0.00134352
				Mp5g04900	1.66082	0.011156		Mp8g10090	-1.05663	1.08557e-08
				Mp5g12030	1.66483	0.00832071		Mp5g01540	-1.05547	1.85659e-25
				Mp7g14350	1.6796	5.45061e-10		Mp4g01890	-1.05442	5.84274e-14
				Mp4g01970	1.69535	1.20544e-33		Mp4g04210	-1.05417	1.6163e-05
				Mp2g06930	1.69991	2.32026e-07		Mp8g14910	-1.05379	1.02016e-32
				Mp1g01050	1.70781	0.00693768		Mp4g22420	-1.05337	5.68013e-12
				Mp6g16280	1.71024	0.000322799		Mp5g22070	-1.05034	1.03215e-12
				Mp8g13280	1.71791	0.000866444		Mp5g16390	-1.04978	0.0152598
				MpVg01220	1.71947	0.0114388		Mp8g17970	-1.04927	8.48331e-28
				Mp7g10650	1.72126	0.014953		Mp2g14460	-1.04839	0.000292238
				Mp6g06400	1.73213	4.85213e-05		Mp4g20210	-1.04807	1.1019e-24
				Mp4g04770	1.7334	0.00038986		Mp4g13210	-1.04751	4.83297e-11
				Mp2g09250	1.73376	0.000605842		Mp1g27570	-1.04646	4.08252e-06
				Mp5g02110	1.73599	0.00030147		Mp7g06430	-1.04585	5.35983e-40
				Mp3g18690	1.74108	1.03966e-06		Mp3g17100	-1.0456	6.11704e-26
				Mp5g02090	1.74312	8.64649e-12		Mp4g01520	-1.0452	1.49341e-13
				Mp5g22050	1.74437	0.0186309		Mp1g15150	-1.04473	3.50129e-32
				Mp7g08740	1.75896	0.0455643		Mp1g02800	-1.0431	3.08247e-11
				Mp6g20490	1.76139	2.02689e-16		Mp2g13930	-1.04025	7.4384e-97
				Mp5g24270	1.76377	0.00916968		Mp2g20570	-1.0392	1.67693e-08
				Mp4g22970	1.76615	0.0043432		Mp8g08930	-1.0376	1.92725e-23
				Mp3g11600	1.77203	0.046745		Mp7g19540	-1.03728	0.0134347
				Mp6g10720	1.80824	6.97942e-11		Mp6g06190	-1.03468	6.05449e-13
				Mp3g08390	1.82984	0.00111515		Mp5g22580	-1.0336	3.36384e-17
				Mp7g07960	1.83025	2.36024e-08		Mp2g07040	-1.03172	3.79567e-59
				Mp2g09850	1.83083	2.3163e-19		Mp2g15240	-1.03082	0.000858408
				Mp1g04420	1.84002	0.0027896		Mp7g00630	-1.03079	0.0121543
				Mp2g03280	1.84066	1.76471e-08		Mp6g02760	-1.03003	5.01805e-21
				Mp5g21160	1.84193	0.000107959		Mp5g17140	-1.02977	2.30767e-10
				Mp1g08250	1.84244	4.54345e-07		Mp5g09480	-1.02799	0.00118584
				Mp1g13010	1.8452	0.000400191		Mp3g14160	-1.02644	9.48469e-07
				Mp3g14610	1.85559	0.00172298		Mp3g09280	-1.02558	0.024306
				Mp2g19200	1.86199	0.0015565		Mp1g05090	-1.02553	9.42118e-31
				Mp5g02060	1.86286	6.61725e-28		Mp7g13870	-1.0236	9.65255e-67
				MpVg00915	1.86307	0.0292194		Mp8g05790	-1.02194	3.39432e-27
				Mp2g11750	1.86419	1.40626e-15		Mp1g22230	-1.02178	0.019087
				Mp4g22840	1.87675	0.000196322		Mp1g25130	-1.0209	0.0317386
				Mp1g01370	1.88172	0.0238398		Mp3g24620	-1.01845	1.68631e-06
				Mp8g13460	1.88582	6.50133e-17		Mp5g04200	-1.01645	2.09137e-79
				Mpzg00060	1.90854	0.00606272		Mp6g11960	-1.01603	1.69773e-06
				Mp7g10470	1.92279	0.000588706		Mp2g15730	-1.01552	7.15307e-37
				Mp8g15310	1.92351	0.0478435		Mp3g18040	-1.01218	2.65721e-06
				Mp1g28430	1.92586	0.0400384		Mp3g21470	-1.01195	8.46472e-16
				Mp2g20260	1.94228	6.19188e-13		Mp8g17950	-1.01186	3.86377e-08
				Mp2g01620	1.95541	3.2657e-12		Mp1g26350	-1.01115	4.79988e-20
				Mp1g14230	1.95791	0.0266998		Mp7g13150	-1.01076	4.74165e-76
				Mp3g05210	1.95956	5.93939e-10		Mp1g04980	-1.00964	3.10974e-07
				Mp1g29610	1.96167	0.000115196		Mp4g22390	-1.008	1.85022e-05
				Mp2g17020	1.96738	0.0176608		Mp6g14340	-1.00766	6.10806e-52
				Mp1g11760	1.97035	0.0249997		Mp3g06490	-1.00592	6.79505e-05
				Mp6g00610	1.97377	0.0009204		Mp8g04430	-1.00589	1.51262e-92
				Mp5g18120	1.983	0.0416717		Mp4g10330	-1.00458	1.38845e-06
				Mp5g05320	1.99874	5.36275e-05		Mp3g19640	-1.00457	1.63012e-19
				Mp2g05950	2.00368	1.56316e-65		Mp6g20960	-1.00444	0.00012164
				Mp2g22130	2.01231	5.39411e-11		Mp6g10520	-1.00433	2.61699e-19
				Mp3g11390	2.01237	0.0353757		Mp8g03480	-1.00389	2.11923e-17
				Mp1g28620	2.0311	1.02345e-10		Mp4g07650	-1.00233	3.68608e-06
				Mp6g13480	2.03238	9.08642e-24		Mp2g11360	-1.00168	7.94274e-34
				Mp6g10040	2.03899	6.24585e-07		Mp5g22750	-1.00109	1.27063e-20
				Mp5g15380	2.04161	0.0310746		Mp2g19890	1.00065	2.41145e-09
				Mp7g08020	2.04566	2.06674e-06		Mp7g14940	1.00289	0.000735521
				Mp3g06570	2.04881	9.9773e-52		Mp5g05020	1.00342	3.37126e-18
				Mp8g00260	2.04962	0.00828465		Mp7g12990	1.00364	5.82146e-50
				Mp6g19360	2.06151	9.5606e-18		Mp4g11290	1.00528	0.000321267
				Mp5g10690	2.07255	1.8011e-83		Mp2g10690	1.00689	1.97576e-10
				Mp3g22760	2.07838	6.98284e-06		Mp4g10530	1.0072	5.75483e-06
				Mp2g13890	2.08538	1.73662e-18		Mp6g11890	1.00821	0.00626227
				Mp1g02470	2.08677	8.38381e-48		Mp5g05600	1.00872	5.79611e-05
				Mp4g13280	2.09656	1.26809e-20		Mp2g08790	1.01026	7.41822e-06
				Mp5g12230	2.0974	0.000578769		Mp1g05180	1.01093	3.46253e-28
				Mp6g02160	2.11277	6.58904e-07		Mp7g01460	1.01171	2.34285e-07
				Mp3g09180	2.11302	3.23428e-33		Mp1g11040	1.01173	1.55357e-10
				Mp2g05810	2.13284	1.16264e-12		Mp3g04700	1.012	2.82095e-08
				Mpzg01500a	2.14774	3.20971e-05		Mp4g12910	1.01229	1.73453e-15
				Mp2g24890	2.15182	0.00349184		Mp6g12380	1.01281	2.3768e-21
				Mp1g09200	2.15296	8.32572e-07		Mp6g00320	1.0132	1.33884e-09
				Mp4g13290	2.16669	4.33864e-73		Mp4g04740	1.01342	0.0300385
				Mp4g09890	2.16942	6.60544e-133		Mp6g12830	1.01344	0.0303636
				Mp1g02530	2.17658	2.3993e-39		Mp2g18120	1.01527	0.00500699
				MpVg00900	2.17886	0.000276184		Mp1g15860	1.01555	2.95979e-44
				Mp3g15910	2.20946	0.000436439		Mp3g13630	1.016	7.85657e-10
				Mp8g16640	2.21527	6.28644e-11		Mp5g11550	1.01705	3.31794e-16
				Mp2g10200	2.22088	4.30786e-06		Mp8g06670	1.01745	6.05114e-22
				Mp7g08070	2.22482	0.0351993		Mp8g16590	1.01782	7.88076e-05
				Mp3g03850	2.23264	0.000165159		Mp2g23430	1.01823	7.72537e-29
				Mp3g04430	2.23802	5.96389e-10		Mp1g23190	1.01853	1.44442e-11
				Mp5g08550	2.24314	4.38692e-27		Mp1g17290	1.01856	0.0312019
				Mp6g11870	2.24951	9.48598e-15		Mp1g11450	1.01871	1.53872e-42
				Mp5g03910	2.25478	0.0295111		Mp3g08750	1.01897	2.4206e-43
				Mp2g06350	2.25796	4.98618e-11		Mp1g22480	1.02021	3.87669e-14
				Mp2g11810	2.26566	9.81892e-14		Mp3g10000	1.02106	4.31043e-12
				Mp3g12010	2.27048	4.0976e-55		Mp1g12980	1.02241	9.81795e-26
				Mp6g17540	2.29967	1.93907e-125		Mp2g04930	1.02346	2.63466e-13
				Mp3g04420	2.30317	1.87655e-07		Mp7g01270	1.02612	2.25707e-31
				Mp3g10220	2.30625	2.58073e-08		Mp7g10700	1.02741	1.0819e-22
				Mp8g15070	2.31084	2.28206e-08		Mp5g19160	1.02748	1.44347e-12
				Mp3g11510	2.31889	5.97356e-07		Mp5g20430	1.02828	0.0255992
				Mp3g21920	2.33375	0.0211199		Mp1g22310	1.0284	6.75066e-09
				Mp2g22910	2.34326	0.04453		Mp7g03860	1.03018	6.41668e-06
				Mp4g02640	2.34972	0.000391869		Mp3g21740	1.03026	1.03723e-20
				Mp6g00640	2.35317	1.40597e-06		Mp2g25020	1.03027	8.38877e-13
				Mpzg02050b	2.36336	0.0416426		Mp8g05960	1.03049	0.000243044
				Mp4g06500	2.37681	0.000175556		Mp3g06560	1.03059	4.05655e-17
				Mp3g23290	2.37787	0.00112375		Mp1g05990	1.03061	1.05747e-10
				Mp1g04160	2.38306	4.32964e-24		Mp7g18310	1.03124	6.44805e-12
				Mp8g01020	2.38485	0.0223549		Mp8g10880	1.03134	0.0441298
				Mp3g17070	2.39035	1.34584e-07		Mp4g04120	1.03189	0.0202821
				Mp7g02030	2.39988	0.0128303		Mp4g08210	1.03225	7.78126e-25
				Mp4g10980	2.41929	1.5645e-207		Mp2g18480	1.03364	3.89465e-18
				Mp7g05690	2.42272	0.0331137		Mp2g04760	1.03432	3.37132e-05
				Mp6g20880	2.43002	2.39495e-12		Mp7g12730	1.035	2.1411e-12
				Mp3g04180	2.43799	0.00339717		Mp6g15600	1.03569	3.51118e-05
				Mp3g11590	2.43847	1.22975e-17		Mp7g07990	1.03843	0.0050552
				Mp5g13830	2.45249	2.4694e-34		Mp3g23650	1.03917	4.04472e-05
				Mp4g21910	2.45781	0.000748225		Mp5g20040	1.03934	4.80307e-68
				Mp4g08020	2.45845	6.95703e-12		Mp3g13410	1.0395	0.0152023
				Mp6g04300	2.46971	3.19884e-05		Mp4g12510	1.04027	2.00228e-10
				Mp3g04020	2.46975	7.60141e-05		Mp1g11020	1.04179	6.02407e-21
				Mp1g09180	2.48782	0.00261706		Mp6g16800	1.04229	1.79675e-10
				Mp5g09450	2.48982	6.85008e-07		Mp5g18950	1.04261	1.69128e-07
				Mp8g04510	2.50059	0.0196665		Mp7g19050	1.04312	0.0190041
				Mp4g12890	2.50409	2.67915e-26		Mp1g17670	1.04407	1.20199e-11
				Mp5g23420	2.50485	5.90279e-06		Mp7g13530	1.04414	6.1807e-08
				Mp2g24970	2.51994	8.76239e-39		Mp3g05150	1.04417	3.33161e-22
				Mp1g09190	2.52371	8.75056e-05		Mp4g13450	1.04421	1.32428e-27
				Mp2g14480	2.52916	3.97935e-05		Mp7g10210	1.04488	4.16501e-10
				Mp6g15640	2.53115	4.8031e-15		Mp6g09070	1.04619	4.32672e-14
				Mp6g13000	2.56056	1.66348e-15		Mp8g13250	1.04625	4.68166e-31
				Mp5g09930	2.561	0.0411799		Mp7g05090	1.04892	2.64216e-45
				Mp5g07540	2.56375	2.36795e-23		Mp2g11340	1.04894	7.33082e-12
				Mpzg00090	2.56684	0.0169765		Mp8g10390	1.04894	0.0339186
				Mp4g19070	2.57016	3.55315e-12		Mp8g04250	1.05172	1.85731e-07
				Mp5g09950	2.57084	0.000123828		Mp1g19730	1.05321	3.51827e-08
				Mp6g01910	2.57491	7.17757e-60		Mp2g17030	1.05464	6.97676e-11
				Mp7g08560	2.58275	3.0607e-08		Mp8g10540	1.05508	8.35436e-07
				Mp7g02960	2.61069	8.32448e-06		Mp5g05160	1.05583	0.0208322
				Mp1g00610	2.62267	0.0300264		Mp5g06850	1.056	1.21671e-30
				Mp4g15100	2.64196	3.55008e-12		Mp5g21050	1.05658	3.36799e-29
				Mp1g04960	2.64507	6.48019e-06		Mp5g02230	1.05726	7.34604e-38
				Mp2g01820	2.64801	0.00518704		Mp6g18070	1.05831	0.00011258
				Mp2g05360	2.68184	1.48236e-08		Mp2g14660	1.05845	3.22718e-18
				Mp8g11130	2.68755	6.31106e-10		Mp7g13390	1.05849	6.66153e-08
				Mp6g03500	2.69137	6.08871e-37		Mp2g22350	1.05903	8.36193e-19
				Mp4g11510	2.69451	0.0391587		Mp5g00160	1.05939	3.3663e-09
				Mp6g17360	2.70216	0.0249005		Mp5g06050	1.05977	3.66423e-05
				Mp3g09230	2.70608	1.6842e-22		Mp1g06820	1.06081	1.569e-07
				Mp3g22700	2.70775	4.99353e-05		Mp3g25090	1.06131	1.0034e-16
				Mp2g24630	2.71086	0.0384898		Mp7g11980	1.06136	7.87618e-11
				Mp8g18120	2.73069	1.40568e-12		Mp3g00910	1.06145	3.59084e-17
				Mp4g17690	2.75847	3.23692e-11		Mp6g03190	1.06182	2.5514e-07
				Mp5g24020	2.76065	0.00709512		Mp3g03350	1.06265	0.000204934
				Mp5g02080	2.79849	0.000110875		Mp5g21190	1.06293	1.80364e-08
				Mp2g05210	2.81092	0.0458639		Mp5g01530	1.06419	5.36363e-05
				Mp7g04020	2.82827	1.76218e-13		Mp3g20400	1.0663	7.11817e-06
				Mp2g14350	2.83672	0.0149928		Mp5g06840	1.06694	2.9213e-10
				Mp7g07370	2.83901	0.0055356		Mp1g04690	1.0672	5.99444e-10
				Mp3g08000	2.85072	2.86473e-05		Mp5g03760	1.06786	2.61236e-08
				Mp3g06940	2.85536	1.24159e-43		Mp3g12770	1.06831	0.0479366
				Mp5g18400	2.86027	4.12484e-06		Mp3g21540	1.06857	2.25915e-25
				Mp3g05240	2.87325	4.29188e-10		Mp7g00070	1.07008	4.02996e-08
				Mp3g09150	2.88229	2.7065e-47		Mp6g14540	1.07008	1.11901e-14
				Mp6g06960	2.89116	1.41769e-15		Mp3g16260	1.07167	2.08143e-08
				Mp2g15690	2.89646	0.0362209		Mp4g03990	1.07181	2.91617e-36
				Mp3g20750	2.92298	0.0166507		Mp3g14440	1.07205	9.46617e-38
				Mp7g07670	2.95028	5.89778e-07		Mp3g23550	1.07254	1.53786e-11
				Mp5g09920	2.96212	6.26961e-09		Mp3g00030	1.07483	2.62161e-20
				Mp3g04580	2.9677	4.32563e-24		Mp4g14150	1.07632	3.0397e-14
				Mp6g06370	3.00211	8.67859e-05		Mp5g08990	1.07702	0.0118417
				Mpzg01100	3.00211	8.67859e-05		Mp7g14020	1.07839	2.65805e-18
				Mp2g22140	3.00661	0.000322799		Mp8g01770	1.07877	0.000581465
				Mp6g04710	3.03832	2.61812e-09		Mp4g06630	1.07998	0.0071162
				Mp6g05380	3.05687	7.50442e-05		Mp1g15820	1.0809	2.31496e-43
				Mp4g21340	3.06855	0.000420064		Mp4g11790	1.08147	4.23434e-09
				Mp7g04780	3.06933	0.0253834		Mp2g22920	1.08158	4.76986e-12
				Mp8g01460	3.07426	3.19739e-06		Mp7g10730	1.08389	7.59042e-33
				Mp6g09570	3.0995	3.35622e-07		Mp6g16380	1.08485	3.47417e-07
				Mp2g19210	3.11163	3.9188e-19		Mp4g07710	1.08691	2.0044e-40
				Mp6g05910	3.114	0.000137361		Mp2g03770	1.0878	1.27452e-10
				Mp2g05930	3.11974	2.35584e-95		Mp3g11590	1.08812	3.01881e-18
				Mp5g02500	3.18902	1.80691e-19		Mp3g10250	1.08848	3.08212e-15
				Mp2g18260	3.21965	2.00871e-11		Mp5g01090	1.08885	0.00415506
				Mp4g19060	3.22404	0.0229863		Mp3g00240	1.08914	0.00900477
				Mp2g02030	3.28423	0.0400384		Mp6g06560	1.08915	0.0257917
				Mp6g08330	3.30771	4.37265e-12		Mp3g12300	1.09244	2.36235e-34
				Mp5g07290	3.31491	0.0139896		Mp8g08000	1.09334	0.0170734
				Mp2g18660	3.31686	1.59527e-33		Mp3g02320	1.09356	4.56354e-69
				Mp3g09170	3.32524	1.41137e-54		Mp3g24410	1.09374	3.12476e-16
				Mp2g05960	3.36094	9.99794e-05		Mp3g07730	1.0951	1.64095e-21
				Mp2g05940	3.37748	6.17999e-100		Mp4g14620	1.09561	1.0542e-15
				Mp4g08790	3.4048	9.24309e-24		Mp4g05800	1.0957	0.000895565
				Mp6g01230	3.42496	1.17928e-14		Mp8g12640	1.09714	4.27763e-47
				Mp3g18490	3.42632	8.37136e-16		Mp3g25480	1.09734	1.37284e-05
				Mp2g02100	3.45808	7.69333e-05		Mp3g03750	1.09924	9.49705e-21
				Mp4g15690	3.48743	4.13657e-05		Mp3g24690	1.09984	1.18284e-24
				Mp5g20860	3.48819	6.78252e-22		Mp7g09350	1.10136	1.09993e-09
				Mp3g04530	3.54124	2.52516e-19		Mp4g05310	1.10205	0.0041433
				Mp7g08010	3.55621	0.00611324		Mp4g19760	1.10486	1.63635e-39
				Mp5g07550	3.5591	2.17239e-16		Mp5g06830	1.10608	8.10653e-21
				Mp4g03810	3.58653	0.00276946		Mp3g12760	1.10728	9.62482e-13
				Mp4g06260	3.62241	9.18674e-73		Mp4g00970	1.10775	1.24165e-05
				Mp5g20870	3.63662	1.58322e-26		Mp5g16050	1.10828	5.19477e-09
				Mp8g18710	3.68686	0.0302745		Mp3g02370	1.10849	1.7594e-16
				Mp7g17010	3.70785	1.00372e-06		Mp1g22900	1.10962	0.000280861
				Mp7g01080	3.71784	0.0481992		Mp1g06130	1.11082	1.4188e-32
				Mp6g06490	3.73857	0.027692		Mp7g10460	1.11103	6.07881e-13
				Mp3g24910	3.77237	1.57617e-06		Mp7g11260	1.1121	3.27371e-14
				Mp8g18050	3.80676	0.0211446		Mp4g10470	1.1121	3.56506e-08
				Mp6g11710	3.81305	0.000832262		Mp5g12100	1.11223	1.25806e-24
				Mp4g08010	3.8579	2.32485e-12		Mp4g08940	1.11245	1.88942e-66
				Mp5g06330	3.85955	0.0272356		Mp6g20580	1.11249	9.55534e-12
				Mp6g13670	3.88306	8.51303e-46		Mp3g22750	1.1126	0.00028093
				Mp1g10360	3.89459	0.0236808		Mp4g23720	1.11322	8.71793e-12
				Mp6g10660	3.91287	6.07273e-113		Mp5g13410	1.11336	3.54942e-07
				Mp3g02540	3.93884	0.00241546		Mp8g06260	1.1141	2.70679e-18
				Mp3g03430	4.00306	0.0186148		Mp6g14090	1.11541	1.4804e-09
				Mp3g09220	4.0194	4.48226e-85		Mp2g11520	1.1156	3.10315e-20
				Mp3g01100	4.02768	6.24934e-11		Mp7g05010	1.11568	1.86011e-29
				Mp3g12700	4.03672	1.83468e-50		Mp6g12520	1.11646	0.0031898
				Mp7g02520	4.09134	0.0426759		Mp6g10370	1.11686	1.26165e-06
				Mp3g09200	4.09333	5.75941e-65		Mp3g07760	1.1187	2.09081e-06
				Mp3g13680	4.15634	0.0376852		Mp6g07160	1.1188	0.00105597
				Mp7g05270	4.20681	3.09606e-35		Mp5g11400	1.11929	3.91597e-33
				Mp6g09530	4.25706	6.08044e-12		Mp2g06150	1.12184	2.85477e-18
				Mp3g01890	4.29567	8.52514e-05		Mp3g17110	1.12196	1.56504e-52
				Mp1g01270	4.30584	2.46186e-48		Mp2g19180	1.12198	3.17455e-06
				Mp7g04760	4.37429	0.022912		Mp6g15740	1.12353	0.00026179
				Mp4g20200	4.5687	0.048899		Mp2g14790	1.12623	1.49996e-13
				Mp6g13610	4.57244	1.67163e-18		Mp4g14540	1.12709	1.96748e-07
				Mp2g03700	4.58482	0.0456829		Mp5g01800	1.12738	2.7141e-28
				Mpzg01310	4.59303	0.0468956		Mp1g26780	1.12921	5.45537e-25
				Mp4g02530	4.6008	0.0463009		Mp5g00870	1.12992	2.14213e-09
				Mp6g05220	4.61254	9.21935e-44		Mp1g16110	1.13012	1.89151e-06
				Mp6g17800	4.65804	1.51628e-65		Mp6g20470	1.13079	8.86332e-09
				Mp3g12610	4.66369	3.473e-07		Mp8g12280	1.13255	0.00545797
				Mp6g16910	4.66761	0.00777627		Mp5g05720	1.13376	2.49899e-24
				Mp3g14620	4.6967	2.50288e-08		Mp8g13870	1.13443	0.00968904
				Mp1g28810	4.70433	7.10625e-44		Mp4g20740	1.13444	8.78141e-46
				Mp1g19340	4.70726	0.0413129		Mp2g22820	1.13465	9.79402e-29
				Mp6g21110	4.72253	0.0348613		Mp8g06360	1.13499	4.27222e-28
				Mp5g19580	4.72338	0.0010887		Mp1g29460	1.1353	1.2892e-29
				Mp4g19110	4.78862	0.000632079		Mp2g11060	1.13615	1.47912e-09
				MpVg00370	4.86146	0.0295832		Mp3g06600	1.13633	0.0155924
				Mpzg00100	4.87759	4.04e-35		Mp5g03200	1.13731	6.63157e-20
				Mp1g28830	4.9042	3.54437e-15		Mp2g03010	1.13746	3.03374e-18
				Mp5g12240	4.93514	0.0184619		Mp4g05130	1.13985	8.07866e-25
				Mp2g22440	4.94116	0.0221538		Mp3g03390	1.14157	9.37026e-12
				Mp7g03200	4.99986	0.0147157		Mp3g15460	1.14364	3.01084e-16
				Mp3g05220	5.00893	0.0148054		Mp4g07950	1.14416	1.55457e-16
				Mp5g10630	5.0174	0.0216014		Mp5g10920	1.14454	3.17812e-17
				Mp3g23270	5.02084	0.0162328		Mp8g11090	1.14518	0.000807682
				Mpzg01320	5.04947	1.11174e-58		Mp1g28420	1.14697	1.64695e-62
				Mp1g09950	5.06633	0.00347902		Mp2g23760	1.14781	0.0108046
				Mp2g11740	5.07004	0.0144608		Mp3g16720	1.14792	6.46602e-10
				Mp5g06860	5.11297	0.0136266		Mp3g18350	1.14924	0.0188477
				Mp3g10860	5.13774	0.0114415		Mp2g03610	1.15076	0.000101775
				Mp2g09260	5.1851	9.47416e-05		Mp5g07650	1.15392	1.6515e-14
				Mp6g03490	5.23069	2.88836e-05		Mp5g19990	1.15452	3.65528e-63
				Mp4g13020	5.26037	0.00643527		Mp2g14580	1.1559	5.40222e-19
				Mp6g05210	5.28528	0.00612389		Mp8g14390	1.15606	4.89059e-10
				Mp3g12720	5.36224	0.00448016		Mp1g15180	1.15764	9.20258e-22
				Mp4g09160	5.38283	0.00647924		Mp4g23320	1.15815	4.67802e-26
				Mp3g15660	5.38661	8.23553e-105		Mp3g22190	1.15851	0.0292965
				Mp7g09860	5.41641	6.73526e-05		Mp1g25250	1.159	4.83814e-87
				Mp7g00230	5.51925	0.00297606		Mp1g06190	1.15918	8.73447e-24
				Mpzg00520	5.57712	0.00298435		Mp7g17880	1.16158	1.55931e-29
				Mp2g17920	5.61066	0.00175038		Mp1g15990	1.16179	1.47675e-20
				Mp6g17610	5.67815	0.00148268		Mp2g10140	1.16237	2.41538e-15
				Mp7g09080	5.84419	0.00139738		Mp5g00300	1.16476	0.0196322
				Mp3g12600	5.90692	0.000505609		Mp5g18990	1.16742	0.000676768
				Mp2g05800	5.92599	2.62972e-06		Mp7g18550	1.16889	4.65062e-06
				Mp4g14850	6.02608	2.7766e-06		Mp4g12460	1.16891	2.61969e-17
				Mpzg00810	6.12645	0.000193235		Mp8g08710	1.16967	6.7521e-23
				Mpzg00210	6.1437	0.000260134		Mp1g26850	1.17214	0.00483072
				Mp7g15430	6.16051	0.00015108		Mp1g17700	1.17222	0.000512933
				Mp3g02370	6.25983	1.11488e-234		Mp4g11940	1.17403	0.0488441
				Mp3g19730	6.55269	4.05189e-08		Mp8g10230	1.17516	4.70427e-24
				Mp3g10450	6.60543	9.43554e-48		Mp2g05890	1.17621	6.77402e-15
				Mp4g23160	6.70973	1.03706e-05		Mp6g11920	1.17692	0.000933453
				Mp6g17750	6.80295	4.988e-06		Mp2g01130	1.17883	4.23009e-21
				Mp2g05770	7.33605	1.81841e-80		Mp4g04960	1.17925	2.98699e-21
				Mp3g05280	7.3876	2.68903e-07		Mp4g14270	1.17971	7.61415e-27
				Mp2g05420	7.41501	1.77419e-07		Mp6g10120	1.18111	7.6723e-08
				Mp3g21060	7.9367	3.4031e-18		Mp3g13740	1.18219	5.68646e-22
				Mp8g17110	8.13018	1.895e-38		Mp2g01650	1.18286	0.000922552
				Mp3g09160	8.29043	1.19033e-20		Mp5g16890	1.18362	4.89927e-36
				Mp4g23150	8.66384	3.9157e-10		Mp7g09310	1.18441	5.09019e-17
				Mp3g03090	8.78577	7.5448e-16		Mp8g02830	1.1847	1.72361e-31
				Mp2g05440	9.47227	6.59894e-14		Mp2g03290	1.18601	0.00121496
				Mp3g09190	9.80655	1.70438e-29		Mpzg00970	1.18822	4.84194e-29
				Mp5g06660	9.89973	5.50706e-15		Mp3g18080	1.1883	1.94017e-13
				Mp3g05260	10.844	6.02963e-18		Mp1g09010	1.18838	1.15605e-10
				Mp3g10460	12.6123	9.67544e-25		Mp4g12110	1.18912	1.01359e-30
								Mp2g02210	1.1897	0.000859857
								Mp2g25340	1.1907	0.0125198
								Mp5g17600	1.19261	2.71435e-32
								Mp6g09630	1.19274	1.18831e-11
								Mp6g16370	1.19349	0.000134719
								Mp2g25410	1.19487	0.0177143
								Mp2g21460	1.19594	0.00602715
								Mp6g10340	1.19688	6.66383e-26
								Mp6g02090	1.19797	8.22461e-62
								Mp2g25650	1.19887	0.00258711
								Mp5g22420	1.19963	2.17276e-19
								Mp2g09020	1.20149	2.69134e-15
								Mp6g08690	1.20232	8.52962e-07
								Mp8g04710	1.20299	8.68253e-19
								Mp1g14110	1.20332	3.13483e-18
								Mp3g19060	1.20367	1.83066e-32
								Mp2g25230	1.20406	7.37484e-18
								Mp2g25680	1.20446	9.9248e-11
								Mp5g08310	1.20472	1.52197e-64
								Mp8g00890	1.20485	0.033452
								Mp3g09690	1.20607	0.0280585
								Mp1g03740	1.20797	1.14427e-37
								Mp8g11680	1.20868	3.31157e-08
								Mp2g21470	1.2087	4.44233e-12
								Mp8g07430	1.21031	6.01555e-14
								Mp5g07440	1.21109	5.02044e-27
								Mp1g06830	1.21176	1.73817e-12
								Mp2g19120	1.21177	3.5228e-09
								Mp2g25500	1.21424	2.0464e-12
								Mp7g05210	1.21441	1.53965e-44
								Mp3g11960	1.21576	0.00848406
								Mp5g04090	1.21596	6.2425e-55
								Mp7g12790	1.21646	2.64955e-57
								Mp1g11390	1.21826	0.0139422
								Mp4g07680	1.21841	5.00307e-07
								Mp2g05690	1.22002	2.5309e-97
								Mp3g03980	1.22005	0.000375463
								Mp2g14800	1.22017	0.000439286
								Mp8g14160	1.22213	5.11075e-06
								Mp5g10500	1.22245	9.24573e-16
								Mp4g22890	1.22362	2.57349e-79
								Mp2g07480	1.22513	1.10054e-72
								Mp2g00450	1.22731	1.2174e-05
								Mp3g21260	1.22914	0.0310658
								Mp3g22960	1.22971	8.89025e-57
								Mp1g11680	1.22976	8.08711e-10
								Mp1g12000	1.23014	1.3683e-13
								Mp4g01050	1.23054	1.42612e-12
								Mp3g08040	1.23078	8.98998e-05
								Mp7g01070	1.23304	1.67329e-37
								Mp2g02740	1.23304	5.42906e-05
								Mp7g17550	1.23377	0.00126874
								Mp3g09420	1.23415	7.87441e-12
								Mp3g10640	1.23431	2.41509e-16
								Mp1g27090	1.23728	1.29861e-06
								Mp7g00710	1.23841	6.30607e-07
								Mp4g12010	1.23875	0.000696262
								Mp1g17300	1.2416	1.59818e-12
								Mp3g23860	1.24298	1.94915e-46
								Mp2g21580	1.24302	2.99196e-11
								Mp7g07610	1.24305	0.000341317
								Mp4g06800	1.24457	8.66543e-42
								Mp6g21120	1.24652	4.22028e-37
								Mp3g16830	1.24697	1.19795e-09
								Mp3g15790	1.2476	0.00717017
								Mp3g17060	1.24827	2.73576e-08
								Mp3g16440	1.2489	1.98442e-56
								Mp5g23210	1.25028	3.85302e-15
								Mp6g17170	1.25316	3.12928e-21
								Mp3g22550	1.25402	8.46524e-06
								Mp3g20170	1.2562	1.3355e-14
								Mp8g04480	1.2571	1.85047e-09
								Mp3g04710	1.25918	0.000703722
								Mp2g10330	1.26166	5.59955e-11
								Mp1g03490	1.26291	1.07256e-90
								Mp3g02110	1.26385	2.56365e-28
								Mp2g26360	1.26437	5.30176e-05
								Mp2g18620	1.26468	1.35656e-06
								Mp7g02900	1.2662	0.00140773
								Mp6g20190	1.26697	6.55411e-38
								Mp4g03820	1.2671	3.49809e-05
								Mp5g11880	1.26766	0.0334522
								Mp5g22460	1.27059	3.67818e-20
								Mp6g04930	1.27135	6.40835e-12
								Mp6g20480	1.27142	1.42773e-08
								Mp7g16200	1.27489	3.7506e-23
								Mp2g02330	1.27528	8.46393e-05
								Mp6g17150	1.27594	7.55139e-29
								Mp5g10260	1.27618	3.57032e-13
								Mp2g22120	1.27693	7.34272e-32
								Mp3g02500	1.27713	6.83792e-13
								Mp2g07410	1.27795	1.41698e-11
								Mp3g21900	1.27797	3.16989e-05
								Mp4g01030	1.27852	8.07277e-05
								Mp1g13700	1.27868	9.1789e-13
								Mp3g08380	1.27872	0.000683167
								Mp5g10960	1.27981	3.63315e-07
								Mp2g03730	1.28006	5.31862e-09
								Mp6g00310	1.28012	6.43013e-20
								Mp6g10670	1.28092	1.04052e-21
								Mp6g15900	1.28147	0.00707119
								Mp2g25640	1.28536	3.38314e-13
								Mp8g08700	1.28575	7.29863e-29
								Mp2g10660	1.28637	0.0433564
								Mp1g17210	1.28917	2.02711e-08
								Mp2g12330	1.28952	3.20072e-33
								Mp4g21640	1.29086	1.58179e-45
								Mp4g07480	1.29167	2.368e-47
								Mp8g08480	1.29353	0.0350959
								Mp8g08070	1.29557	1.19745e-31
								Mp2g21910	1.29919	0.0072256
								Mp5g07320	1.29937	1.33887e-19
								Mp6g19070	1.30029	5.62346e-14
								Mp3g05340	1.30577	0.00870244
								Mp2g07690	1.30634	1.92491e-24
								Mp4g02220	1.30678	7.96557e-08
								Mp3g13840	1.30685	6.84599e-39
								Mp6g19260	1.30773	2.02388e-06
								Mp2g24660	1.30841	0.0288886
								Mp6g10860	1.30883	0.00349985
								Mp4g14140	1.30893	5.40897e-30
								Mp3g09830	1.31091	0.00157415
								Mp1g02060	1.31094	7.56416e-14
								Mp3g15100	1.31114	0.00571607
								Mpzg00500	1.31176	1.0393e-20
								Mp8g02840	1.31214	3.69247e-10
								Mp2g16540	1.31288	2.72307e-42
								Mp8g02600	1.31297	9.35589e-09
								Mp5g18140	1.31305	0.0127558
								Mp2g16670	1.31501	0.00124137
								Mp7g15360	1.31702	4.97127e-08
								Mp6g10780	1.31853	1.60526e-05
								Mp6g07340	1.31913	0.00784371
								Mp6g03730	1.31958	7.15637e-05
								Mp5g00190	1.31998	0.00729343
								Mp1g04940	1.32001	6.62938e-15
								Mp7g18090	1.32195	1.5444e-10
								Mp3g22760	1.32246	0.0140496
								Mp1g05840	1.32338	0.00115833
								Mp1g17280	1.3244	0.00256462
								Mp7g16210	1.3244	0.0110793
								Mp1g28360	1.32559	1.15026e-22
								Mp4g24110	1.32928	5.89314e-06
								Mp8g00350	1.33065	1.51902e-48
								Mp8g15750	1.33491	3.9845e-05
								Mp4g21110	1.33761	1.03488e-07
								Mp8g06870	1.33768	0.000498338
								Mp5g13850	1.33801	0.00387136
								Mp3g09210	1.33975	5.47636e-27
								Mp6g11700	1.34059	6.09313e-10
								Mp5g05740	1.34096	4.09103e-08
								Mp1g07730	1.34399	2.29094e-24
								Mp6g13890	1.34532	0.000997872
								Mp5g16040	1.34698	2.1698e-08
								Mp6g20440	1.3474	0.00019438
								Mp3g10010	1.34816	2.38222e-08
								Mp7g00670	1.34861	4.33879e-05
								Mp2g20230	1.34876	0.017114
								Mp6g12460	1.3498	1.08215e-36
								Mp2g10010	1.35039	1.20622e-17
								Mp8g02570	1.35146	1.23703e-08
								Mp2g05390	1.3535	8.21661e-11
								Mp5g22120	1.35362	3.82818e-08
								Mp7g00780	1.35375	5.22885e-80
								Mp7g01400	1.35378	1.23148e-33
								Mp4g10140	1.355	2.49036e-20
								Mp1g27930	1.35665	7.59277e-05
								Mp5g22350	1.35892	0.00198912
								Mp5g03150	1.35914	0.0106354
								Mp2g09700	1.36021	0.000345773
								Mp5g10720	1.36436	5.7176e-38
								Mp4g12380	1.3651	2.56321e-40
								Mp1g09710	1.36626	3.76884e-51
								Mpzg00160	1.36673	0.0037428
								Mp4g07800	1.36684	5.62466e-21
								Mp8g09030	1.367	1.98638e-11
								Mp4g18020	1.36857	9.16622e-11
								Mp4g22350	1.3694	0.00948184
								Mp7g09240	1.36961	0.000973633
								Mp2g04860	1.36979	4.04508e-28
								Mp8g01970	1.37028	3.02776e-24
								Mp6g12090	1.37207	2.29211e-23
								Mp3g15780	1.37233	0.00415738
								Mp2g17320	1.37391	8.10803e-11
								Mp2g22710	1.3745	4.51682e-32
								Mp7g02930	1.37499	0.000675256
								Mp1g29680	1.37575	3.00554e-14
								Mp4g23180	1.37631	0.0391988
								Mp6g17570	1.37682	2.21009e-13
								Mp8g08370	1.37931	1.07137e-22
								Mp7g00770	1.38006	9.78659e-97
								Mp4g01740	1.38052	1.89921e-22
								Mp5g01410	1.3816	6.08629e-52
								Mp4g17660	1.38245	6.63712e-05
								Mp7g05750	1.38247	1.82268e-26
								Mp1g11030	1.38468	0.0265583
								Mp2g12730	1.38639	1.21261e-33
								Mp1g26540	1.39004	3.09591e-47
								Mp2g17510	1.39199	1.9362e-21
								Mp6g13480	1.39234	1.31783e-12
								Mp8g10550	1.39245	6.50486e-07
								Mp8g14170	1.39358	2.85635e-13
								Mp7g14880	1.39375	0.000203476
								Mp5g00520	1.39593	5.54754e-30
								Mp2g05980	1.39636	0.00447672
								Mp3g07190	1.39929	0.00894539
								Mp6g17140	1.39981	7.25378e-27
								Mp4g13500	1.4009	4.82988e-51
								Mp4g12890	1.40093	3.06798e-06
								Mp5g23240	1.4011	8.09391e-138
								Mp1g15880	1.40177	2.62601e-06
								Mp4g08550	1.40202	5.16486e-69
								Mp7g12280	1.40212	0.00297698
								Mp6g13540	1.40271	1.46479e-24
								Mp7g13090	1.40552	1.55706e-07
								Mp5g10870	1.40713	1.65773e-11
								Mp5g06360	1.40803	7.605e-32
								Mp2g11000	1.40942	0.000222838
								Mp6g11930	1.41002	5.00307e-07
								Mp7g03140	1.41073	4.73326e-05
								Mp3g03400	1.41073	5.7328e-11
								Mp3g14550	1.4108	1.98672e-11
								Mpzg00570	1.4116	0.00176946
								Mp1g12910	1.41373	1.58657e-31
								Mp7g08520	1.41406	0.00110242
								Mp2g03470	1.41494	5.49906e-15
								Mp7g16380	1.41542	1.05296e-08
								Mp2g17270	1.41689	2.19191e-51
								Mp4g20920	1.41891	0.0168457
								Mp3g25000	1.41915	0.00256719
								Mp1g22600	1.41996	6.59414e-17
								Mp2g07700	1.42333	2.87931e-14
								Mp2g22780	1.42427	1.09211e-45
								Mp7g12290	1.42433	4.77564e-40
								Mp6g13500	1.42788	3.01801e-34
								Mp4g16020	1.4279	2.86634e-06
								Mp1g22460	1.4312	0.000240074
								Mp1g00360	1.43271	3.33784e-58
								Mp3g09050	1.43683	1.58439e-28
								Mp1g29480	1.43703	3.12512e-12
								Mp5g08780	1.43807	0.00129411
								Mp3g18540	1.44101	4.82456e-89
								Mp2g25540	1.44102	1.81774e-24
								Mp5g05540	1.44265	2.74309e-31
								Mp7g06550	1.44323	1.27519e-34
								Mp5g15550	1.44334	4.72084e-33
								Mp5g22360	1.44398	0.000594413
								Mp1g00600	1.44643	1.12475e-16
								Mp3g10790	1.44807	4.23618e-08
								Mp5g06280	1.4495	1.60959e-12
								Mp7g18730	1.44984	1.92751e-13
								Mp8g02620	1.45018	4.97518e-15
								Mp3g09260	1.45051	0.00391409
								Mp2g15200	1.45342	1.78202e-10
								Mp6g03270	1.45346	1.40658e-19
								Mp8g14000	1.45373	6.29708e-22
								Mp2g08570	1.45429	4.32716e-19
								Mp3g24700	1.45461	6.11068e-78
								Mp4g19310	1.45577	8.09478e-46
								Mp3g02160	1.45665	3.94979e-37
								Mp5g19950	1.45868	4.74741e-07
								Mp4g22580	1.46035	6.11747e-29
								Mp2g03990	1.46346	4.26494e-10
								Mp5g22320	1.46433	3.21513e-09
								Mp1g21930	1.46442	9.53848e-31
								Mp1g01340	1.46562	1.72359e-83
								Mp8g00330	1.46581	2.35025e-07
								Mp3g10090	1.46625	6.84849e-08
								Mp7g16220	1.46832	1.22731e-30
								Mp4g00700	1.46886	9.23727e-43
								Mp5g16160	1.46945	0.0441464
								Mp4g19770	1.47021	6.04347e-10
								Mp7g16280	1.47252	0.000253134
								Mp5g21780	1.47295	1.49904e-07
								Mp5g15070	1.47318	0.0238403
								Mp1g21770	1.47343	5.00819e-11
								Mp7g02680	1.4747	7.52721e-36
								Mp4g03070	1.47588	0.000188945
								Mp2g17280	1.47866	2.16352e-90
								Mp4g14480	1.47882	0.00969101
								Mp5g05400	1.4796	1.01887e-05
								Mp7g06510	1.47991	1.29294e-87
								Mp2g06910	1.48041	2.36048e-114
								Mp7g14480	1.48053	0.000228408
								Mp1g02980	1.48075	1.07712e-06
								Mpzg00220	1.48143	5.29717e-39
								Mp5g07910	1.48207	0.00314412
								Mp7g02440	1.48344	8.73436e-16
								Mpzg00250	1.48388	0.00155749
								Mp4g05230	1.48435	1.33024e-13
								Mp7g06870	1.48452	1.31097e-15
								Mp1g12670	1.48606	0.000429969
								Mp4g08240	1.48783	0.000547988
								Mp8g02590	1.48888	1.73215e-11
								Mp2g24270	1.48909	3.61844e-08
								Mp5g14290	1.49141	1.2782e-10
								Mp5g08800	1.49164	0.01536
								Mp8g15380	1.49235	1.13909e-81
								Mp7g16570	1.49399	2.35775e-26
								Mp7g05170	1.49479	0.00189087
								Mp2g04660	1.49569	0.0377746
								Mp5g18190	1.49612	1.55921e-44
								Mp7g17110	1.49717	6.86518e-53
								Mp5g00350	1.49719	0.000629638
								Mp7g00260	1.49724	0.00552953
								Mp3g15560	1.49725	5.99335e-08
								Mp8g11960	1.49856	1.05739e-07
								Mp5g11130	1.49922	5.61489e-33
								Mp4g16660	1.50004	9.75904e-17
								Mp2g23750	1.50099	6.57458e-41
								Mp2g24260	1.50141	2.97953e-16
								Mp2g14740	1.50162	0.00103709
								Mp6g10480	1.50354	0.0152701
								Mp5g24210	1.50516	4.21381e-06
								Mp4g06070	1.50771	1.79163e-24
								Mp8g03690	1.50781	0.00158695
								Mp8g08430	1.51	7.36552e-29
								Mp3g22220	1.51099	1.14702e-25
								Mp5g22340	1.51134	0.00031338
								Mp1g16650	1.51232	0.00313838
								Mp3g25060	1.5137	0.000182504
								Mp1g22080	1.51532	1.30306e-05
								Mp5g03410	1.51658	0.00724181
								Mp4g17810	1.51909	7.88007e-84
								Mp2g18780	1.52026	0.000164109
								Mp5g19430	1.52206	3.48057e-26
								Mp8g03220	1.52266	1.00462e-08
								Mp1g27940	1.52275	0.0296203
								Mp1g24380	1.52284	2.35116e-44
								Mp4g10630	1.52438	0.000729729
								Mp8g12500	1.5264	8.33822e-17
								Mp1g19500	1.52731	4.99099e-82
								Mp5g06630	1.5287	0.00425079
								Mp1g25200	1.53046	3.54265e-13
								Mp2g09150	1.53049	1.07578e-39
								Mp6g21290	1.53054	7.37944e-55
								Mp6g10310	1.53092	9.3229e-07
								Mp3g22920	1.53113	5.96338e-27
								Mp6g05220	1.53341	0.0120101
								Mp4g09890	1.53484	5.93362e-64
								Mp8g15520	1.53488	2.35651e-90
								Mp3g17090	1.53611	4.38932e-16
								Mp7g05980	1.53622	3.90405e-117
								Mp4g16320	1.53635	1.95659e-12
								Mp2g06200	1.53637	1.95828e-42
								Mp5g14500	1.53933	4.59035e-09
								Mpzg01480	1.5396	9.92171e-05
								Mp5g03360	1.54031	0.00373403
								Mp2g04410	1.54067	1.84774e-14
								Mp5g10150	1.54429	1.56663e-18
								Mp3g17580	1.54573	7.79308e-26
								Mp5g00330	1.54576	0.0144378
								Mp8g11650	1.54697	3.57817e-41
								Mp2g20270	1.54842	3.94514e-29
								Mp3g10170	1.54877	2.04311e-12
								Mp8g11060	1.55047	9.00438e-09
								Mp3g19530	1.55438	6.65379e-10
								Mp1g09210	1.55519	2.49745e-06
								Mp3g05290	1.55531	7.64295e-07
								Mp5g01110	1.55614	3.21978e-05
								Mp5g03580	1.55717	0.0232586
								Mp5g10430	1.55719	1.44653e-12
								Mp6g06500	1.55729	2.72292e-91
								Mp3g22770	1.55917	0.00283576
								Mp8g15940	1.56124	5.40749e-50
								Mp4g17500	1.56159	3.31913e-17
								Mp5g00700	1.56345	3.20664e-16
								Mp2g22230	1.5656	0.00107814
								Mp5g17330	1.56602	1.37118e-36
								Mp3g18160	1.56711	6.33524e-47
								Mp3g00380	1.57454	0.00120396
								Mp1g12920	1.5778	2.53646e-27
								Mp2g19160	1.57792	4.38019e-45
								Mp4g20670	1.57841	5.74369e-26
								Mp2g15290	1.57877	6.62818e-62
								Mp2g09250	1.5793	0.00124078
								Mp8g16490	1.58074	5.01575e-54
								Mp8g15070	1.58321	0.000692525
								Mp7g00610	1.58357	1.35252e-16
								Mp2g18580	1.5842	7.83826e-12
								Mp6g19460	1.58489	9.83632e-17
								Mp4g00500	1.5851	4.84476e-14
								Mp4g12320	1.58543	1.35346e-06
								Mp1g24420	1.58697	3.57647e-05
								Mp6g02680	1.58825	8.10032e-98
								Mp1g16960	1.59102	1.68641e-05
								Mp2g10990	1.59246	2.83909e-05
								Mp7g12620	1.59335	1.82162e-30
								Mp2g01900	1.59414	9.88484e-16
								Mp8g07590	1.59678	0.0308219
								Mp6g19760	1.5971	1.01696e-36
								Mp8g00730	1.59986	9.63815e-20
								Mp2g12340	1.60026	2.74987e-07
								Mp6g06080	1.60123	8.8476e-10
								Mp4g09490	1.60191	8.53456e-06
								Mp8g15890	1.60256	0.000421117
								Mp3g07440	1.60354	0.0150663
								Mp3g01830	1.60377	1.68798e-09
								Mp8g13070	1.60664	9.777e-66
								Mp8g01010	1.60706	0.00910337
								Mp8g10250	1.6087	0.00913871
								Mp4g17600	1.61035	3.02908e-44
								Mp4g10940	1.61056	2.31906e-16
								Mp3g17560	1.61182	0.0306069
								Mp5g01520	1.61301	4.4148e-62
								Mp6g14000	1.61469	0.000162035
								Mp6g13490	1.61528	7.76279e-23
								Mp2g00210	1.61714	4.45631e-84
								Mp2g01240	1.61897	3.95338e-12
								Mp2g02670	1.62049	1.79911e-08
								Mp2g21430	1.62055	1.11693e-25
								Mp4g18470	1.62059	6.04625e-55
								Mp1g13230	1.62075	4.72426e-17
								Mp7g01820	1.62176	1.16166e-53
								Mp4g03840	1.62239	2.5381e-12
								Mp3g24400	1.62247	8.09873e-16
								Mp5g20030	1.62303	3.9412e-07
								Mp6g07950	1.62318	1.50849e-42
								Mp5g04920	1.62684	0.00917296
								Mp3g04580	1.62777	7.00807e-05
								Mp1g08440	1.62806	1.58719e-23
								Mp1g06410	1.62835	0.00194623
								Mp2g07990	1.62979	2.89567e-71
								Mp5g23220	1.63386	1.77147e-27
								Mp4g18460	1.63522	0.0115656
								Mp6g17580	1.6365	1.97366e-32
								Mp6g10470	1.63672	0.00289225
								Mp6g00300	1.63949	0.000580181
								Mp4g03800	1.64018	0.0341085
								Mp3g03960	1.64464	0.0292354
								Mp5g04900	1.64504	0.00746387
								Mp6g18940	1.64952	8.35055e-09
								Mp3g07600	1.65412	2.42957e-26
								Mp1g04150	1.6567	1.91932e-08
								Mp2g26700	1.65705	1.24476e-10
								Mp3g18190	1.65718	2.5847e-22
								Mp3g07510	1.65748	8.35045e-22
								Mp7g13990	1.65801	9.26134e-09
								Mp4g19900	1.66042	4.69765e-06
								Mp6g02070	1.66194	3.66181e-168
								Mp1g18380	1.66782	1.33523e-26
								Mp6g03240	1.66888	1.36576e-36
								Mp8g07630	1.67003	1.425e-10
								Mp3g09440	1.67264	1.81451e-97
								Mp4g09470	1.67356	0.0299951
								Mp7g13380	1.67597	3.67897e-06
								Mp8g13970	1.67735	8.38303e-14
								Mp1g10320	1.67968	2.15892e-37
								Mp3g17450	1.6812	8.35473e-29
								Mp2g16020	1.68242	2.50197e-09
								Mp4g02180	1.68407	3.59549e-18
								Mp6g07350	1.6884	5.39015e-13
								Mp5g02520	1.68865	1.36152e-48
								Mp7g05290	1.68939	1.08785e-07
								Mp6g10900	1.69596	6.72459e-15
								Mp4g13280	1.69709	3.20374e-11
								Mp8g11240	1.69992	6.7688e-43
								Mp6g14010	1.7009	2.28862e-05
								Mp6g07180	1.70105	2.98091e-30
								Mp6g11360	1.70205	1.74244e-09
								Mp5g17320	1.70363	6.41984e-15
								Mp4g02390	1.70554	3.12527e-05
								Mp3g00650	1.70811	1.50936e-08
								Mp7g05460	1.7122	0.0406964
								Mp5g15770	1.71252	2.45389e-11
								Mp8g14680	1.71793	1.02452e-37
								Mp1g13140	1.71871	4.62628e-21
								Mp5g06380	1.71887	1.1538e-24
								Mp2g16920	1.72056	0.000283955
								Mp3g19690	1.72088	4.88202e-06
								Mp2g21590	1.72164	9.96268e-10
								Mp3g05060	1.72212	3.39093e-51
								Mp3g13320	1.72355	3.2465e-08
								Mp1g25480	1.72642	5.69639e-45
								Mp6g00720	1.7279	0.000842991
								Mp1g07800	1.72973	1.24713e-05
								Mp2g12430	1.7304	4.98753e-13
								Mp1g17540	1.73644	4.84419e-101
								Mp4g13710	1.74093	0.00320099
								Mp6g09100	1.74455	2.55141e-13
								Mp6g15560	1.74467	0.0013276
								Mp5g03550	1.74598	2.42247e-18
								Mp5g03670	1.74733	0.00059947
								Mp5g08930	1.74746	1.17889e-30
								Mp5g03160	1.74882	0.00760485
								Mp4g21750	1.75198	9.05961e-48
								Mp3g18530	1.75477	1.42865e-27
								Mp1g04420	1.75536	0.00141362
								Mp4g17890	1.75538	1.52813e-45
								Mp7g02560	1.75638	5.16986e-83
								Mp4g10700	1.75662	7.01812e-09
								Mp2g16060	1.75703	3.73605e-93
								Mp4g16530	1.7574	4.03996e-07
								Mp2g23460	1.75804	4.26315e-36
								Mp7g05530	1.7589	9.7258e-92
								Mp4g10780	1.759	5.17312e-28
								Mp2g14780	1.75963	1.3643e-26
								Mp5g23150	1.7597	6.27196e-88
								Mp1g14960	1.7625	9.93843e-21
								Mp6g19400	1.7636	0.00371201
								Mp2g15320	1.76419	2.75969e-18
								Mp7g02960	1.76976	0.00650541
								Mp8g13140	1.77295	4.3197e-15
								Mp7g02410	1.77416	0.0216424
								Mp5g22310	1.77455	2.6714e-05
								Mp1g29600	1.77532	5.81461e-39
								Mp3g13820	1.77653	0.0117534
								Mp6g19170	1.77773	4.74037e-39
								Mp3g13720	1.78068	0.00206959
								Mp7g03810	1.78247	0.00013116
								Mpzg00100	1.7831	0.0162451
								Mp3g10270	1.78355	4.24185e-05
								Mp6g10320	1.78414	4.93483e-07
								Mp8g09930	1.78669	0.0025198
								Mp8g05200	1.78827	7.47953e-22
								Mp8g15920	1.7884	4.00285e-13
								Mp1g17160	1.79313	6.89499e-05
								Mp4g18290	1.79988	2.1185e-69
								Mp1g29470	1.80426	9.90157e-49
								Mp5g20880	1.80678	5.95309e-43
								Mp2g03900	1.80754	6.8155e-18
								Mp1g04960	1.80822	0.00673279
								Mp3g10230	1.80958	2.18615e-32
								Mp6g12740	1.81317	2.37891e-22
								Mp2g04880	1.81353	2.7895e-35
								Mp1g13590	1.81386	4.96868e-23
								Mp4g09310	1.81525	1.07737e-07
								Mp2g24760	1.81569	6.16873e-51
								Mp4g00650	1.81676	6.39165e-96
								Mp6g18600	1.81755	0.000216273
								Mp6g11850	1.81887	3.58909e-45
								Mp5g09470	1.82069	4.25444e-53
								Mp8g10470	1.82263	2.294e-16
								Mp6g04300	1.82518	0.00804226
								Mp7g11200	1.8273	1.72936e-22
								Mp3g13990	1.82775	0.00110246
								Mp6g01700	1.82898	5.21995e-11
								Mp1g04910	1.8318	6.30431e-21
								Mp4g12340	1.83191	0.0217003
								Mp7g05260	1.83229	7.30823e-05
								Mp8g13040	1.83254	0.012348
								Mp7g01160	1.83567	7.76517e-13
								Mp4g19710	1.83627	2.08917e-08
								Mp4g02660	1.83888	0.0420252
								Mp3g18580	1.83915	1.07945e-30
								Mp3g03250	1.84263	8.26629e-05
								Mp2g24780	1.84293	1.01513e-62
								Mp6g14120	1.8442	7.06616e-14
								Mp7g00790	1.84497	6.66529e-67
								Mp3g18570	1.84539	5.35796e-09
								Mp8g10500	1.84632	1.75137e-97
								Mp5g14070	1.84791	3.46229e-36
								Mp1g15090	1.84984	4.22204e-08
								Mp6g17320	1.85072	0.00955762
								Mp6g16340	1.85149	4.35377e-25
								Mp8g10240	1.85495	7.98383e-30
								Mp2g01730	1.85554	0.00878071
								Mp3g19700	1.8578	2.50622e-39
								Mp7g10470	1.8594	0.000630471
								Mp3g22470	1.85984	3.82294e-07
								Mp5g13830	1.86033	1.51986e-19
								Mp5g13380	1.86196	3.20378e-20
								Mp7g16620	1.86233	4.68398e-10
								Mp4g00960	1.86391	6.45294e-09
								Mp4g04040	1.86573	7.52095e-102
								Mp3g05170	1.8662	2.49439e-09
								Mp7g12380	1.86778	0.0142619
								Mp6g16310	1.86924	4.89638e-05
								Mp7g16540	1.87004	0.00236218
								Mp1g09480	1.87011	2.14304e-12
								Mp2g07440	1.87422	3.42944e-07
								Mp4g04200	1.87587	5.78853e-16
								Mp8g11590	1.87771	1.75098e-28
								Mp7g00660	1.8798	9.37003e-06
								Mp4g16240	1.88036	1.79836e-06
								Mp5g13530	1.88097	0.00045562
								Mp5g19130	1.88337	2.03649e-16
								Mp2g11580	1.88349	0.0349377
								Mp4g14110	1.88439	3.77057e-20
								Mp8g02870	1.88599	0.0316738
								Mp3g13760	1.88718	7.4437e-07
								Mp6g08060	1.88773	0.041193
								Mp7g14290	1.89044	1.52927e-15
								Mp3g16430	1.89301	2.97273e-55
								Mp3g05490	1.89316	2.37017e-11
								Mp3g18470	1.89629	2.93577e-13
								Mp6g06430	1.89897	8.05258e-36
								Mp6g11810	1.89994	5.63444e-23
								Mp8g03510	1.90163	7.7864e-14
								Mp4g04790	1.90166	7.59961e-05
								Mp5g09040	1.90295	9.80382e-46
								Mp7g03740	1.90492	0.00823118
								Mp5g14820	1.9055	1.1604e-16
								Mp6g05500	1.90751	1.5239e-45
								Mp3g15810	1.90823	1.53254e-06
								Mp1g01770	1.90922	8.17411e-10
								Mp2g02350	1.90958	1.6434e-69
								Mp1g13790	1.91137	0.0497914
								Mp5g15680	1.91221	8.80905e-05
								Mp7g03220	1.91236	3.08669e-08
								Mp1g18340	1.9147	4.18747e-07
								Mp5g21770	1.91481	4.32229e-11
								Mp5g24150	1.91619	0.00781277
								Mp6g02060	1.91926	5.1067e-75
								Mp5g03700	1.9194	0.0455508
								Mp2g24790	1.92269	8.57034e-69
								Mp7g19160	1.92307	1.20441e-11
								Mp7g13970	1.92486	7.3374e-05
								Mp6g06770	1.92748	0.00169479
								Mp6g16610	1.92878	5.47818e-07
								Mp1g29490	1.92982	0.0184981
								Mp1g28400	1.93047	5.50863e-166
								Mp2g01740	1.93116	0.0219311
								Mp3g24770	1.93733	1.15817e-32
								Mp5g04520	1.93829	3.68834e-06
								Mp5g06770	1.94055	0.00301987
								Mp1g00180	1.944	3.80461e-07
								Mp6g04770	1.946	4.48832e-09
								Mp4g11060	1.94818	0.00416692
								Mp4g07200	1.94862	0.00116468
								Mp8g01860	1.95068	0.00525286
								Mp6g05290	1.9511	3.21957e-154
								Mp3g23290	1.95216	0.00870607
								Mp1g06680	1.95546	1.24145e-05
								Mpzg00930	1.95608	0.0321325
								Mp5g21920	1.95887	1.59738e-71
								Mp5g23140	1.96047	9.86481e-75
								Mp1g16370	1.96989	1.98249e-14
								Mp6g14200	1.97471	1.88846e-51
								Mp5g23180	1.97559	0.000163768
								Mp7g17680	1.97644	0.0279591
								Mp5g23740	1.97869	7.46683e-15
								Mp8g17820	1.98534	6.12871e-37
								Mp2g06900	1.9861	1.03886e-14
								Mp8g02140	1.98953	9.99613e-131
								Mp5g15530	1.9927	4.93713e-20
								Mp1g23200	1.998	1.02235e-08
								Mp1g01350	1.99924	4.19096e-30
								Mp6g01990	1.99963	0.00927605
								Mp6g18620	1.9999	1.66963e-08
								Mp1g22250	2.00187	2.33983e-41
								Mp2g07260	2.00405	0.0393615
								Mp8g18280	2.00481	1.0542e-15
								Mp3g14940	2.00489	0.0113732
								Mp8g13260	2.00683	0.000139208
								Mp1g13480	2.00868	5.40299e-16
								Mp4g05240	2.00935	2.90116e-20
								Mp1g09580	2.00975	0.000413033
								Mp3g04020	2.01327	0.00271795
								Mp3g05930	2.01478	1.07716e-14
								Mp4g20490	2.02016	4.16532e-40
								Mp3g22610	2.02159	2.48004e-08
								Mp3g24680	2.02449	1.09573e-58
								Mp4g16670	2.02501	0.000291954
								Mp7g15190	2.02672	8.65587e-22
								Mp5g06970	2.02776	3.67925e-05
								Mp6g09750	2.02941	0.00190705
								Mp3g21650	2.03081	0.000169298
								Mp6g04830	2.04268	3.18505e-09
								Mp2g23700	2.04882	1.65129e-45
								Mp6g17970	2.05019	6.80436e-65
								Mp4g00450	2.05071	1.42262e-57
								Mp1g28350	2.05174	1.79086e-09
								Mp8g00760	2.05221	7.57101e-19
								Mp4g16740	2.05536	9.5161e-13
								Mp6g06420	2.05645	0.0144151
								Mp5g02030	2.05697	1.80175e-20
								Mp2g24840	2.05702	1.56291e-77
								Mp2g00440	2.06033	2.63967e-10
								Mp6g16970	2.06447	2.06394e-41
								Mp8g08950	2.06676	1.26812e-05
								Mp4g19920	2.0681	5.45449e-06
								Mp2g09780	2.0686	0.0225061
								Mp3g06700	2.06866	0.0002593
								Mp2g07060	2.07082	2.65851e-149
								Mp4g17350	2.0715	0.00328982
								Mp5g10690	2.07272	3.02503e-138
								Mp3g15090	2.07282	4.01201e-05
								Mp5g03910	2.0731	0.0289418
								Mp6g11530	2.07466	7.29059e-05
								Mp4g14720	2.0768	2.76718e-108
								Mp5g12250	2.08074	6.407e-13
								Mp4g23190	2.08172	5.86664e-05
								Mp1g25260	2.08225	1.73443e-83
								Mp1g15740	2.08553	1.73282e-05
								Mp2g13890	2.08633	2.76808e-24
								Mp8g11640	2.08678	1.30949e-05
								Mp3g04530	2.09204	3.53849e-05
								Mp8g17610	2.09432	0.00294792
								Mp3g19140	2.09479	5.38691e-61
								Mp5g05120	2.09721	0.0493024
								Mp4g14330	2.0992	1.50499e-08
								Mp3g24890	2.10454	4.22381e-09
								Mp3g18460	2.10496	3.61862e-43
								Mp3g03260	2.11019	0.0183976
								Mp1g17680	2.11637	4.68581e-21
								Mp1g25410	2.11775	4.44261e-81
								Mp8g17350	2.12078	8.76698e-05
								Mp1g02990	2.12081	4.44658e-100
								Mp3g23830	2.12515	1.94027e-20
								Mp7g06800	2.12942	0.0214555
								Mp8g00460	2.13069	7.99915e-12
								Mp4g05510	2.13094	2.08429e-42
								Mp1g25190	2.13287	1.30306e-10
								Mp7g02610	2.13773	6.1483e-32
								Mp3g24960	2.1425	0.00427854
								Mp5g01220	2.14451	7.77257e-08
								Mp2g03560	2.14499	2.24533e-20
								Mp4g16190	2.14505	0.0267968
								Mp2g24810	2.14781	5.74243e-105
								Mp4g18530	2.16883	0.0239482
								Mp2g08880	2.17421	0.00333345
								Mp3g15080	2.17675	1.4445e-14
								Mp2g24800	2.17893	1.34613e-58
								Mp1g12040	2.17982	1.50934e-23
								Mp2g14210	2.1802	2.67159e-24
								Mp4g14910	2.18188	0.0134451
								Mp3g03470	2.18202	3.09556e-84
								Mp3g08430	2.18344	1.78729e-32
								Mp4g10320	2.18461	1.18747e-08
								Mp4g22650	2.18521	5.74484e-06
								Mp1g28390	2.18658	2.68546e-37
								Mp8g16610	2.18687	0.0335814
								Mp5g08560	2.18703	1.0088e-23
								Mp1g16950	2.18768	3.07318e-10
								Mp5g15820	2.18921	1.19408e-13
								Mp3g24750	2.18943	0.00313476
								Mp4g09250	2.19129	2.22167e-45
								Mp6g18700	2.19159	0.0127091
								Mp3g02410	2.1943	0.00460693
								Mp7g11960	2.19677	0.00625576
								Mp1g03770	2.19703	1.99764e-05
								Mp2g22390	2.19999	6.15893e-138
								Mp6g01240	2.20101	9.16274e-144
								Mp7g03650	2.20719	1.21967e-79
								Mp3g11570	2.21143	8.90449e-22
								Mp5g15690	2.21511	1.45927e-50
								Mp3g11600	2.21538	0.0014053
								Mp6g11110	2.21543	1.39084e-13
								Mp2g22410	2.21569	2.0802e-138
								Mp6g09800	2.21666	1.60671e-12
[truncated: 1,111 more rows]
