# Supplementary material for: H2A ubiquitination is essential for Polycomb Repressive Complex 1-mediated gene regulation in Marchantia polymorpha
Source: Genome Biol. 2021 Sep 1;22:253. doi: 10.1186/s13059-021-02476-y (PMC8408974; doi:10.1186/s13059-021-02476-y)
Supplement: Supplementary file 5 — Additional file 5: Table S4. TEs deregulated in h2a_ub and Mpbmi1/1l mutants. [file 13059_2021_2476_MOESM5_ESM.xlsx]

## Sheet: Table S4
Table S4. TEs deregulated in h2a_ub and Mpbmi1/1l mutants.
Deregulated TEs in Mph2a;H2AK115R/K116R				Deregulated TEs in Mph2a;H2AK119R				Deregulated TEs in Mpbmi1/1l
ID	log2 Fold Change	adjusted p-value		ID	log2 Fold Change	adjusted p-value		ID	log2 Fold Change	adjusted p-value
ID=RepeatMasker_chr4_11716;Name=Unknown%20rnd-1_family-20	-11.2606849555554	2.36202500408095e-19		ID=RepeatMasker_chr6_9326;Name=Unknown%20rnd-5_family-5637	-12.0570118707862	2.85774546404534e-22		ID=RepeatMasker_chr3_11153;Name=LTR/Copia%20rnd-6_family-2078	-10.0141178545864	3.37931399102948e-15
ID=RepeatMasker_chr8_8062;Name=LTR/Copia%20rnd-6_family-2078	-10.2952989049376	1.19750532710657e-21		ID=RepeatMasker_chr4_11716;Name=Unknown%20rnd-1_family-20	-11.5915293662391	1.76661836586978e-20		ID=RepeatMasker_chr3_11298;Name=LTR/Copia%20rnd-6_family-2078	-9.98582220117407	3.34608151162353e-15
ID=RepeatMasker_chr3_11297;Name=Unknown%20rnd-1_family-176	-9.66290473644007	6.2010809701659e-14		ID=RepeatMasker_chr2_11330;Name=Unknown%20rnd-5_family-1105	-11.2152552350006	3.58442562752982e-19		ID=RepeatMasker_chr8_8128;Name=Unknown%20rnd-6_family-2217	-9.83021343492505	4.41195129819269e-15
ID=RepeatMasker_chr3_11298;Name=LTR/Copia%20rnd-6_family-2078	-9.42570871798691	3.93803048203572e-13		ID=RepeatMasker_chr7_7214;Name=DNA/hAT-Charlie%20rnd-4_family-708	-10.3119865515995	2.67223516128744e-16		ID=RepeatMasker_chr8_8009;Name=Unknown%20rnd-1_family-278	-9.66280484851553	3.65760564182015e-14
ID=RepeatMasker_chrV_1156;Name=Unknown%20rnd-6_family-773	-9.11585737989456	4.9653131080354e-12		ID=RepeatMasker_chr3_11153;Name=LTR/Copia%20rnd-6_family-2078	-9.78488420942845	4.18495105227482e-14		ID=RepeatMasker_chr6_10540;Name=LTR/Copia%20rnd-5_family-488	-9.53384713956046	1.0128942852561e-13
ID=RepeatMasker_chrV_6365;Name=Unknown%20rnd-1_family-176	-9.04804134290762	6.05711041825959e-12		ID=RepeatMasker_chrV_1156;Name=Unknown%20rnd-6_family-773	-9.44580795211396	5.75439399151602e-13		ID=RepeatMasker_chr4_2980;Name=rnd-1_family-178	-9.43969279883243	2.03709689739633e-13
ID=RepeatMasker_chr4_3849;Name=Unknown%20rnd-5_family-27	-8.87037321251238	2.33869736639356e-11		ID=RepeatMasker_chr7_8699;Name=Unknown%20rnd-1_family-176	-9.39597335879844	5.75439399151602e-13		ID=RepeatMasker_chr3_9115;Name=Unknown%20rnd-1_family-194	-9.21039386727844	1.27502647534493e-12
ID=RepeatMasker_chr4_11300;Name=LTR/Copia%20rnd-6_family-2078	-8.76202122625736	6.5012530824227e-11		ID=RepeatMasker_chrV_6365;Name=Unknown%20rnd-1_family-176	-9.37888621201734	6.9131477179058e-13		ID=RepeatMasker_chr8_7963;Name=Unknown%20rnd-1_family-278	-9.03287728080109	4.30834028536643e-12
ID=RepeatMasker_chr2_2219;Name=Unknown%20rnd-5_family-1072	-8.73313620318508	3.59846447241059e-15		ID=RepeatMasker_chr6_10540;Name=LTR/Copia%20rnd-5_family-488	-9.30497082839524	1.13046391872397e-12		ID=RepeatMasker_chr2_1982;Name=Unknown%20rnd-5_family-27	-9.00279031912421	2.09061399857951e-24
ID=RepeatMasker_chr3_9115;Name=Unknown%20rnd-1_family-194	-8.65067398472801	1.03259963355629e-10		ID=RepeatMasker_chr4_9524;Name=Unknown%20rnd-1_family-258	-9.28532592602159	1.2302526904036e-12		ID=RepeatMasker_chr4_7066;Name=Unknown%20rnd-1_family-176	-8.87313020841641	1.37064529329652e-11
ID=RepeatMasker_chr1_6301;Name=Unknown%20rnd-1_family-269	-8.6503380852561	1.16351126606092e-10		ID=RepeatMasker_chr7_6248;Name=Unknown%20rnd-2_family-33	-9.26879863762418	5.93632706640002e-13		ID=RepeatMasker_chr2_1983;Name=LTR/Copia%20rnd-6_family-2078	-8.85909979249084	1.54120913733001e-11
ID=RepeatMasker_chr4_9552;Name=Unknown%20rnd-1_family-258	-8.64770802537869	1.21648712186263e-10		ID=RepeatMasker_chr6_9327;Name=Unknown%20rnd-5_family-5637	-8.99947027029648	2.31200751922202e-75		ID=RepeatMasker_chr2_1967;Name=Unknown%20rnd-1_family-176	-8.83738908738245	5.3832711824277e-12
ID=RepeatMasker_chr3_8492;Name=LTR/Copia%20rnd-6_family-2078	-8.45903728129892	3.60286781551325e-10		ID=RepeatMasker_chr3_9115;Name=Unknown%20rnd-1_family-194	-8.98145169242751	1.29598415540984e-11		ID=RepeatMasker_chr8_8062;Name=LTR/Copia%20rnd-6_family-2078	-8.80294443420896	3.10516686340331e-20
ID=RepeatMasker_chr8_415;Name=LTR/Gypsy%20rnd-3_family-84	-8.41660472360975	5.82839910923324e-10		ID=RepeatMasker_chr4_9552;Name=Unknown%20rnd-1_family-258	-8.9773669292919	1.55770629316857e-11		ID=RepeatMasker_chr4_1094;Name=LTR/Copia%20rnd-5_family-983	-8.62229259262287	1.15072695217702e-10
ID=RepeatMasker_chr6_7878;Name=Unknown%20rnd-5_family-308	-8.36419782053816	1.00468403306664e-20		ID=RepeatMasker_chr4_7066;Name=Unknown%20rnd-1_family-176	-8.64421802224237	1.24123151952648e-10		ID=RepeatMasker_chr4_7157;Name=Unknown%20rnd-1_family-176	-8.54073505638373	1.60442193089181e-10
ID=RepeatMasker_chr4_7066;Name=Unknown%20rnd-1_family-176	-8.31389976368903	9.13039778412248e-10		ID=RepeatMasker_chrV_5862;Name=LTR/Copia%20rnd-1_family-148	-8.64111104604268	1.26325362774493e-10		ID=RepeatMasker_unplaced-scaffold_140_12;Name=Unknown%20rnd-1_family-168	-8.5164598256996	2.21436350138584e-10
ID=RepeatMasker_chrV_5862;Name=LTR/Copia%20rnd-1_family-148	-8.31027003845298	9.22970451291921e-10		ID=RepeatMasker_chr4_11717;Name=Unknown%20rnd-1_family-20	-8.57909063595721	2.38427713023637e-10		ID=RepeatMasker_chr8_8053;Name=Unknown%20rnd-1_family-278	-8.4873411744932	2.26793688696074e-10
ID=RepeatMasker_chr2_1983;Name=LTR/Copia%20rnd-6_family-2078	-8.3002583961631	1.00926257343302e-09		ID=RepeatMasker_chr6_7991;Name=DNA/hAT-Tag1%20rnd-6_family-3596	-8.49931645157261	3.31996059625637e-10		ID=RepeatMasker_chr3_11297;Name=Unknown%20rnd-1_family-176	-8.37132077957606	3.52443891027647e-14
ID=RepeatMasker_unplaced-scaffold_250_7;Name=Unknown%20rnd-5_family-1072	-8.29520168864609	2.91658900582646e-09		ID=RepeatMasker_chr4_1142;Name=Unknown%20rnd-5_family-50	-8.46121356634931	4.55704861992584e-10		ID=RepeatMasker_chr8_8361;Name=Unknown%20rnd-6_family-869	-8.32362264332015	8.19491230657868e-10
ID=RepeatMasker_chr4_11717;Name=Unknown%20rnd-1_family-20	-8.2474366276865	1.7167393746097e-09		ID=RepeatMasker_chr4_669;Name=LTR/Copia%20rnd-5_family-1854	-8.38557404228693	7.61686840633942e-10		ID=RepeatMasker_chr8_7965;Name=Unknown%20rnd-6_family-2217	-8.32191372330154	7.11019377263863e-64
ID=RepeatMasker_chr6_3899;Name=LTR/Gypsy%20rnd-5_family-70	-8.19779874428231	2.0057359258094e-09		ID=RepeatMasker_chr4_7142;Name=Unknown%20rnd-1_family-176	-8.36557742781779	9.34143325896902e-10		ID=RepeatMasker_chr1_6301;Name=Unknown%20rnd-1_family-269	-8.24676171413919	3.16306403947995e-10
ID=RepeatMasker_chr5_12007;Name=Unknown%20rnd-1_family-168	-8.16150407651572	2.68714810470647e-09		ID=RepeatMasker_chr4_7157;Name=Unknown%20rnd-1_family-176	-8.31180533593982	1.26977199379171e-09		ID=RepeatMasker_chr4_9552;Name=Unknown%20rnd-1_family-258	-8.24427762400891	3.28934914028672e-10
ID=RepeatMasker_chr8_8009;Name=Unknown%20rnd-1_family-278	-8.14178625801859	7.57175915089701e-10		ID=RepeatMasker_chr2_8674;Name=Unknown%20rnd-6_family-3183	-8.29917562167129	1.86654107918976e-13		ID=RepeatMasker_chr8_8350;Name=Unknown%20rnd-6_family-869	-8.01477917545813	1.81666855428097e-30
ID=RepeatMasker_chr4_3848;Name=Unknown%20rnd-1_family-190	-8.11861370719074	3.30200148186415e-09		ID=RepeatMasker_chr3_4867;Name=LTR/Copia%20rnd-6_family-2078	-8.29719403524521	1.97789719035691e-09		ID=RepeatMasker_chr3_825;Name=Unknown%20rnd-1_family-214	-7.99728935033868	7.72365265146685e-09
ID=RepeatMasker_chr8_8977;Name=Unknown%20rnd-6_family-2217	-8.07512743437661	8.49835345907598e-09		ID=RepeatMasker_chr7_8700;Name=LTR/Copia%20rnd-6_family-2078	-8.2725414724792	4.97999556275515e-20		ID=RepeatMasker_chr3_8970;Name=LTR/Copia%20rnd-6_family-2078	-7.87549209728657	1.7288386772637e-08
ID=RepeatMasker_chr6_3919;Name=LINE/RTE-X%20rnd-3_family-283	-8.06539729674453	5.0130244072474e-09		ID=RepeatMasker_chr4_11300;Name=LTR/Copia%20rnd-6_family-2078	-8.12983332307098	1.36330023440411e-09		ID=RepeatMasker_chr6_3899;Name=LTR/Gypsy%20rnd-5_family-70	-7.79557285242085	4.6582853933143e-09
ID=RepeatMasker_chr4_669;Name=LTR/Copia%20rnd-5_family-1854	-8.05555544416281	5.15035030947988e-09		ID=RepeatMasker_chr5_6196;Name=Unknown%20rnd-6_family-5127	-8.08758147362901	1.0193092057118e-24		ID=RepeatMasker_chr4_6934;Name=LTR/Copia%20rnd-6_family-2078	-7.77326960312152	6.13204173323871e-34
ID=RepeatMasker_chr6_6846;Name=LTR/Copia%20rnd-6_family-2078	-8.05214930858575	5.42738735449458e-09		ID=RepeatMasker_chr4_9034;Name=Unknown%20rnd-1_family-223	-8.07911819299783	8.98221191777065e-09		ID=RepeatMasker_chr8_8010;Name=Unknown%20rnd-1_family-269	-7.73070510144944	3.7865975193447e-28
ID=RepeatMasker_chr4_7142;Name=Unknown%20rnd-1_family-176	-8.03430157807665	6.35043936500796e-09		ID=RepeatMasker_chrV_1209;Name=Unknown%20rnd-1_family-25	-7.85305428312207	3.07243745198096e-08		ID=RepeatMasker_chr2_1964;Name=LTR/Copia%20rnd-6_family-2078	-7.70156446453144	5.68394581300616e-08
ID=RepeatMasker_chr4_7157;Name=Unknown%20rnd-1_family-176	-7.98119378530293	8.57765125835078e-09		ID=RepeatMasker_chr2_8668;Name=Unknown%20rnd-6_family-3183	-7.83092839105199	8.51976297688516e-09		ID=RepeatMasker_chr5_856;Name=Unknown%20rnd-4_family-105	-7.5663383787075	2.95929827225895e-07
ID=RepeatMasker_unplaced-scaffold_140_12;Name=Unknown%20rnd-1_family-168	-7.95703103893819	1.14082116091122e-08		ID=RepeatMasker_chr3_825;Name=Unknown%20rnd-1_family-214	-7.76840735470794	5.03780788250079e-08		ID=RepeatMasker_chr4_6933;Name=Unknown%20rnd-1_family-168	-7.55058380196807	1.57615452013866e-07
ID=RepeatMasker_chr8_8053;Name=Unknown%20rnd-1_family-278	-7.92805574796728	1.17246219920874e-08		ID=RepeatMasker_chr7_5129;Name=Unknown%20rnd-1_family-320	-7.72693480198887	7.15053416124733e-08		ID=RepeatMasker_chr1_3766;Name=Unknown%20rnd-5_family-231	-7.53994460706575	3.54248113013219e-07
ID=RepeatMasker_chr6_7877;Name=Unknown%20rnd-5_family-308	-7.91595023753162	1.37593232075698e-08		ID=RepeatMasker_chrV_1208;Name=Unknown%20rnd-1_family-93	-7.69083783563342	1.66447524522292e-07		ID=RepeatMasker_chr1_5463;Name=Unknown%20rnd-6_family-4890	-7.50282013714297	1.86606291853126e-07
ID=RepeatMasker_chr8_7965;Name=Unknown%20rnd-6_family-2217	-7.91265343052121	2.19275953334254e-52		ID=RepeatMasker_chrV_4834;Name=Unknown%20rnd-4_family-503	-7.68572929965611	7.87329972316514e-08		ID=RepeatMasker_chr2_9231;Name=DNA/hAT-Tag1%20rnd-6_family-860	-7.4667656217946	5.54559327082912e-11
ID=RepeatMasker_chr8_8010;Name=Unknown%20rnd-1_family-269	-7.90986118775009	3.47415394860124e-18		ID=RepeatMasker_chr3_8970;Name=LTR/Copia%20rnd-6_family-2078	-7.64659545452889	1.07804564564805e-07		ID=RepeatMasker_chr2_1981;Name=LTR/Copia%20rnd-6_family-2078	-7.46605350833923	3.78847650781112e-08
ID=RepeatMasker_chr6_7876;Name=LTR/Copia%20rnd-5_family-631	-7.81343252241311	5.38635370989369e-09		ID=RepeatMasker_chr4_9615;Name=Unknown%20rnd-1_family-258	-7.56359389686976	1.81917329712242e-07		ID=RepeatMasker_chr2_3801;Name=LTR/Copia%20rnd-6_family-2078	-7.42250073650989	4.41307122615647e-08
ID=RepeatMasker_chr8_8350;Name=Unknown%20rnd-6_family-869	-7.77375872495253	4.58766276689385e-23		ID=RepeatMasker_chr3_799;Name=Unknown%20rnd-6_family-2059	-7.53156483441916	2.53869756882991e-07		ID=RepeatMasker_chr3_823;Name=Unknown%20rnd-1_family-289	-7.38840283498014	4.20571638114894e-07
ID=RepeatMasker_chr8_8361;Name=Unknown%20rnd-6_family-869	-7.7627315903579	3.93232808721577e-08		ID=RepeatMasker_chr2_1964;Name=LTR/Copia%20rnd-6_family-2078	-7.47286388779786	3.35924857790416e-07		ID=RepeatMasker_chr2_2577;Name=Unknown%20rnd-5_family-4271	-7.25372878270041	2.92813399430809e-06
ID=RepeatMasker_chr4_9034;Name=Unknown%20rnd-1_family-223	-7.75027653562793	5.6523828357913e-08		ID=RepeatMasker_chr4_627;Name=LTR/Gypsy%20rnd-1_family-42	-7.44193273594764	3.61110125373163e-07		ID=RepeatMasker_chr8_8055;Name=Unknown%20rnd-6_family-2217	-7.15504943579533	1.00322306791459e-82
ID=RepeatMasker_chrV_203;Name=rnd-1_family-181	-7.63789408658567	1.90083594360269e-11		ID=RepeatMasker_chrV_1229;Name=LTR/Copia%20rnd-1_family-246	-7.37172252320347	5.75960879691225e-07		ID=RepeatMasker_chr2_10383;Name=LTR/Gypsy%20rnd-1_family-7	-7.13163820287778	4.83189397883224e-06
ID=RepeatMasker_chr4_9139;Name=Unknown%20rnd-1_family-194	-7.59915008197219	1.61515475066017e-07		ID=RepeatMasker_chr7_3692;Name=Unknown%20rnd-1_family-176	-7.33745909304967	2.62886501085123e-06		ID=RepeatMasker_chr3_10905;Name=Unknown%20rnd-1_family-4	-7.11415512550583	2.33836610329154e-06
ID=RepeatMasker_chr3_11153;Name=LTR/Copia%20rnd-6_family-2078	-7.59255197502556	3.76864288214279e-11		ID=RepeatMasker_chr4_6933;Name=Unknown%20rnd-1_family-168	-7.32181494687538	8.67078243449796e-07		ID=RepeatMasker_chr4_7137;Name=Unknown%20rnd-1_family-168	-7.01047159620801	7.62930728540439e-06
ID=RepeatMasker_chr8_8054;Name=Unknown%20rnd-1_family-269	-7.55864248504355	1.35977471029048e-21		ID=RepeatMasker_chrV_1227;Name=LTR/Copia%20rnd-1_family-144	-7.31999280699489	8.46446118097848e-07		ID=RepeatMasker_chr4_6821;Name=LTR/Copia%20rnd-6_family-2078	-6.93374595267856	1.32262540514426e-21
ID=RepeatMasker_chrV_1209;Name=Unknown%20rnd-1_family-25	-7.52390022085642	1.86789142833893e-07		ID=RepeatMasker_chrV_5771;Name=LINE/RTE-X%20rnd-6_family-3145	-7.19177840179451	2.43669510970737e-06		ID=RepeatMasker_chr4_2062;Name=LINE/RTE-X%20rnd-4_family-323	-6.92737604344801	1.11962010435893e-05
ID=RepeatMasker_chr5_826;Name=Unknown%20rnd-4_family-105	-7.51636953472329	1.78420212127388e-07		ID=RepeatMasker_chrV_1502;Name=LTR/Copia%20rnd-1_family-316	-7.18584292993849	2.22717178702479e-06		ID=RepeatMasker_chr3_11292;Name=LTR/Copia%20rnd-6_family-2078	-6.91928184201112	9.35468608532478e-06
ID=RepeatMasker_chr8_7963;Name=Unknown%20rnd-1_family-278	-7.51107650077291	3.4471474710901e-08		ID=RepeatMasker_chr3_823;Name=Unknown%20rnd-1_family-289	-7.15968550338272	2.19653826186845e-06		ID=RepeatMasker_chr4_1091;Name=LTR/Copia%20rnd-1_family-229	-6.90673158020994	1.31455368791969e-05
ID=RepeatMasker_chrV_1208;Name=Unknown%20rnd-1_family-93	-7.35761098608518	9.76435332186224e-07		ID=RepeatMasker_chrV_5773;Name=Unknown%20rnd-4_family-497	-7.15362862204515	2.02131648577402e-06		ID=RepeatMasker_chr5_12007;Name=Unknown%20rnd-1_family-168	-6.87481468593933	5.97379170101653e-09
ID=RepeatMasker_chrV_4834;Name=Unknown%20rnd-4_family-503	-7.35545419046539	4.85406781807772e-07		ID=RepeatMasker_chr4_4857;Name=Unknown%20rnd-5_family-24	-7.13231551530323	2.83188877660497e-06		ID=RepeatMasker_chr6_9186;Name=Unknown%20rnd-5_family-482	-6.86409458260417	9.76191058653664e-06
ID=RepeatMasker_chr5_8679;Name=Unknown%20rnd-5_family-113	-7.31864036309026	1.00668791498981e-06		ID=RepeatMasker_chr4_11295;Name=Unknown%20rnd-4_family-931	-7.10469799288687	4.34732095582567e-06		ID=RepeatMasker_chr6_3919;Name=LINE/RTE-X%20rnd-3_family-283	-6.76834891522044	1.11799567511967e-08
ID=RepeatMasker_chr3_8970;Name=LTR/Copia%20rnd-6_family-2078	-7.31596768294475	6.61316358611228e-07		ID=RepeatMasker_chrV_2007;Name=rnd-1_family-181	-7.08925940345106	5.17542313782293e-06		ID=RepeatMasker_chrV_6017;Name=LTR/Gypsy%20rnd-1_family-7	-6.76759803569237	2.85938173760209e-05
ID=RepeatMasker_chr4_3855;Name=LTR/Copia%20rnd-6_family-2078	-7.24009356757994	1.05900188692789e-06		ID=RepeatMasker_chr4_2060;Name=LINE/RTE-X%20rnd-3_family-283	-7.03602626536494	4.30215938934205e-06		ID=RepeatMasker_chr6_10394;Name=LTR/Copia%20rnd-6_family-2078	-6.76369343074543	1.98385036251875e-05
ID=RepeatMasker_chr8_8055;Name=Unknown%20rnd-6_family-2217	-7.14438230072473	1.29165084638033e-59		ID=RepeatMasker_chrV_5772;Name=Unknown%20rnd-5_family-2034	-7.03522437994652	4.37294904163315e-06		ID=RepeatMasker_chrV_6365;Name=Unknown%20rnd-1_family-176	-6.74553794707087	2.46983214546369e-16
ID=RepeatMasker_chr2_1964;Name=LTR/Copia%20rnd-6_family-2078	-7.14384863085905	1.93249192355792e-06		ID=RepeatMasker_chrV_1212;Name=Unknown%20rnd-4_family-503	-6.97644339934206	6.68693087160775e-06		ID=RepeatMasker_chr1_6549;Name=LINE/RTE-X%20rnd-1_family-63	-6.72990218520127	2.05595469975544e-05
ID=RepeatMasker_chr4_3847;Name=Unknown%20rnd-6_family-2059	-7.10928452274107	2.13648343045523e-06		ID=RepeatMasker_chr4_11420;Name=LTR/Copia%20rnd-6_family-2078	-6.9250353105443	8.13959278887341e-06		ID=RepeatMasker_chr3_8969;Name=Unknown%20rnd-1_family-168	-6.68850601677153	3.14612768727894e-05
ID=RepeatMasker_chr4_9524;Name=Unknown%20rnd-1_family-258	-7.10231357600813	1.12211296606082e-09		ID=RepeatMasker_chr2_2219;Name=Unknown%20rnd-5_family-1072	-6.88797617172888	1.30008374164241e-35		ID=RepeatMasker_chr4_9524;Name=Unknown%20rnd-1_family-258	-6.65960586943238	6.55148903538127e-16
ID=RepeatMasker_chr8_8128;Name=Unknown%20rnd-6_family-2217	-7.05186602769875	8.38107918670446e-23		ID=RepeatMasker_chrV_3156;Name=Unknown%20rnd-5_family-2034	-6.86810327633124	1.15399628164586e-05		ID=RepeatMasker_chr6_10396;Name=Unknown%20rnd-1_family-184	-6.65430133086635	3.79748807090675e-05
ID=RepeatMasker_chrV_1229;Name=LTR/Copia%20rnd-1_family-246	-7.04057880687498	3.30601925209775e-06		ID=RepeatMasker_chr3_1377;Name=Unknown%20rnd-6_family-175	-6.83853546435203	2.41150484042256e-49		ID=RepeatMasker_chr2_5466;Name=Unknown%20rnd-6_family-2217	-6.63420255213449	4.09135558324131e-06
ID=RepeatMasker_chr4_6933;Name=Unknown%20rnd-1_family-168	-6.99279803517389	4.79829138373558e-06		ID=RepeatMasker_chr6_2758;Name=LTR/Copia%20rnd-1_family-128	-6.82049649083041	2.5630240906376e-05		ID=RepeatMasker_chr8_7221;Name=Unknown%20rnd-1_family-168	-6.51354415883943	8.9980042202564e-05
ID=RepeatMasker_chrV_1227;Name=LTR/Copia%20rnd-1_family-144	-6.989045226866	4.73590957056245e-06		ID=RepeatMasker_chr4_3821;Name=LTR/Copia%20rnd-5_family-367	-6.80448359817043	1.5436350959626e-05		ID=RepeatMasker_chr6_5242;Name=LTR/Copia%20rnd-6_family-2078	-6.48243106304418	7.16509664451323e-08
ID=RepeatMasker_chr6_6851;Name=Unknown%20rnd-5_family-27	-6.96834325200919	2.79936089159917e-13		ID=RepeatMasker_chrV_3755;Name=LTR/Copia%20rnd-1_family-243	-6.78136192345027	2.37139912646696e-05		ID=RepeatMasker_chr4_1449;Name=DNA/hAT-Tag1%20rnd-6_family-3596	-6.47006483342976	9.82182037073247e-05
ID=RepeatMasker_chr8_8457;Name=Unknown%20rnd-6_family-869	-6.94755993239645	4.40692831518447e-08		ID=RepeatMasker_chr4_7137;Name=Unknown%20rnd-1_family-168	-6.780903775456	3.28061927250733e-05		ID=RepeatMasker_chr4_2978;Name=LINE/RTE-BovB%20rnd-6_family-1228	-6.43503159474926	9.83095813993985e-05
ID=RepeatMasker_chr2_1981;Name=LTR/Copia%20rnd-6_family-2078	-6.90764055384975	1.20184788112842e-06		ID=RepeatMasker_chr2_1800;Name=Unknown%20rnd-1_family-124	-6.76587940895904	2.1069405356548e-05		ID=RepeatMasker_chr8_8054;Name=Unknown%20rnd-1_family-269	-6.41937646093797	4.09221995278122e-08
ID=RepeatMasker_chr5_2896;Name=Unknown%20rnd-4_family-105	-6.88769951856842	2.0243684548261e-05		ID=RepeatMasker_chr3_1365;Name=Unknown%20rnd-6_family-175	-6.755520959272	1.68034317295994e-11		ID=RepeatMasker_chr3_8972;Name=LTR/Copia%20rnd-6_family-2078	-6.3893272661315	0.000134935136357244
ID=RepeatMasker_chrV_5771;Name=LINE/RTE-X%20rnd-6_family-3145	-6.86333144494719	1.25499087641139e-05		ID=RepeatMasker_chr7_3690;Name=Unknown%20rnd-5_family-27	-6.71500081751885	2.4057970491419e-08		ID=RepeatMasker_chr8_7966;Name=LTR/Copia%20rnd-6_family-2078	-6.30365992266621	0.000203333734492
ID=RepeatMasker_chrV_1502;Name=LTR/Copia%20rnd-1_family-316	-6.85756368261115	1.16280538155681e-05		ID=RepeatMasker_chr2_1967;Name=Unknown%20rnd-1_family-176	-6.71465053308505	7.18367192507125e-16		ID=RepeatMasker_chr4_2060;Name=LINE/RTE-X%20rnd-3_family-283	-6.30350423045851	2.38966000359669e-05
ID=RepeatMasker_chrV_5773;Name=Unknown%20rnd-4_family-497	-6.82330589723256	1.0853122430125e-05		ID=RepeatMasker_chr3_11292;Name=LTR/Copia%20rnd-6_family-2078	-6.68976750691245	3.96585794012844e-05		ID=RepeatMasker_chr5_6717;Name=Unknown%20rnd-6_family-1434	-6.30320649247356	0.000275448816053214
ID=RepeatMasker_chr6_2607;Name=Unknown%20rnd-5_family-24	-6.77527333626309	2.2783359569537e-06		ID=RepeatMasker_chr7_8698;Name=Unknown%20rnd-1_family-176	-6.68566487369029	3.12977104783375e-05		ID=RepeatMasker_chr3_8968;Name=Unknown%20rnd-1_family-194	-6.23263987137464	0.000353493650476789
ID=RepeatMasker_chr4_11295;Name=Unknown%20rnd-4_family-931	-6.77177456438904	2.21657546089936e-05		ID=RepeatMasker_chrV_1154;Name=Unknown%20rnd-5_family-5637	-6.67393814722046	3.50303419972927e-05		ID=RepeatMasker_chr5_1777;Name=LTR/Gypsy%20rnd-1_family-7	-6.2183967924555	0.000408237431526972
ID=RepeatMasker_chrV_2007;Name=rnd-1_family-181	-6.75812010544164	2.55212212135604e-05		ID=RepeatMasker_chr4_11297;Name=Unknown%20rnd-1_family-184	-6.61885483157064	5.97301336971972e-05		ID=RepeatMasker_chr2_1891;Name=Unknown%20rnd-1_family-359	-6.21251915560807	0.000327238832695253
ID=RepeatMasker_chrV_5772;Name=Unknown%20rnd-5_family-2034	-6.70559322291148	2.24736284782703e-05		ID=RepeatMasker_chr1_593;Name=LTR/Copia%20rnd-5_family-581	-6.6184201539393	4.30553365983134e-05		ID=RepeatMasker_chr3_8971;Name=Unknown%20rnd-1_family-190	-6.19160999282336	0.000357493547161161
ID=RepeatMasker_chr4_2060;Name=LINE/RTE-X%20rnd-3_family-283	-6.70468811003377	2.22615788728723e-05		ID=RepeatMasker_chrV_5778;Name=Unknown%20rnd-4_family-497	-6.61024561251034	6.40621194993235e-05		ID=RepeatMasker_chr4_4068;Name=LTR/Gypsy%20rnd-4_family-746	-6.15676080744706	0.000413379837637751
ID=RepeatMasker_chr8_7964;Name=Unknown%20rnd-1_family-269	-6.70003734511092	4.28951216630325e-16		ID=RepeatMasker_chr7_3695;Name=LTR/Copia%20rnd-6_family-2078	-6.5880660446759	7.5979641522178e-05		ID=RepeatMasker_chr3_816;Name=Unknown%20rnd-1_family-168	-6.14317570828722	8.99292349956256e-10
ID=RepeatMasker_chr3_3141;Name=Unknown%20rnd-5_family-102	-6.68769786829109	2.66757253753976e-05		ID=RepeatMasker_chrV_2107;Name=Unknown%20rnd-5_family-2034	-6.5649460709715	9.67486783455425e-05		ID=RepeatMasker_chr4_1088;Name=LTR/Copia%20rnd-6_family-2078	-6.10696851533732	0.000507103238939762
ID=RepeatMasker_chrV_1212;Name=Unknown%20rnd-4_family-503	-6.644363191042	3.32498023106399e-05		ID=RepeatMasker_chr4_9613;Name=Unknown%20rnd-1_family-230	-6.51039949989345	8.15661895207385e-05		ID=RepeatMasker_chr2_1980;Name=Unknown%20rnd-1_family-168	-6.0928864938683	0.000631745383537888
ID=RepeatMasker_chr5_7383;Name=Unknown%20rnd-5_family-102	-6.5457469708255	9.56755488304716e-05		ID=RepeatMasker_chr7_2681;Name=LTR/Copia%20rnd-1_family-128	-6.51034308799718	8.15661895207385e-05		ID=RepeatMasker_chr4_8497;Name=Unknown%20rnd-1_family-18	-6.08665334329013	0.000644460822475544
ID=RepeatMasker_chrV_3156;Name=Unknown%20rnd-5_family-2034	-6.53753515532141	5.47634154872775e-05		ID=RepeatMasker_chr3_816;Name=Unknown%20rnd-1_family-168	-6.50089445690552	1.07431556572677e-07		ID=RepeatMasker_chr2_1800;Name=Unknown%20rnd-1_family-124	-6.03249508742081	9.26801129351756e-05
ID=RepeatMasker_chr6_8493;Name=Unknown%20rnd-1_family-367	-6.52360570410013	5.89828157009345e-05		ID=RepeatMasker_chr4_12187;Name=Unknown%20rnd-1_family-18	-6.48231722886344	0.000101914177933713		ID=RepeatMasker_chr3_10132;Name=Unknown%20rnd-5_family-5637	-6.03002113812087	7.21060170421402e-53
ID=RepeatMasker_chr4_3821;Name=LTR/Copia%20rnd-5_family-367	-6.47441689734319	7.1920224522564e-05		ID=RepeatMasker_chr3_8969;Name=Unknown%20rnd-1_family-168	-6.4591455015179	0.00012118883418642		ID=RepeatMasker_chr2_751;Name=Unknown%20rnd-3_family-88	-6.01427482081047	9.9542240720444e-05
ID=RepeatMasker_chrV_3755;Name=LTR/Copia%20rnd-1_family-243	-6.4495647975517	0.00010499275252781		ID=RepeatMasker_chr6_10396;Name=Unknown%20rnd-1_family-184	-6.42510970330948	0.000143278716121941		ID=RepeatMasker_chr2_9821;Name=Unknown%20rnd-5_family-25	-6.00110292910267	0.00235180960822172
ID=RepeatMasker_chr3_9621;Name=LTR/Copia%20rnd-5_family-631	-6.43914141271972	9.03068890921778e-05		ID=RepeatMasker_chr2_1583;Name=Unknown%20rnd-5_family-482	-6.41228133367387	1.73673525920712e-05		ID=RepeatMasker_chr4_6870;Name=LTR/Copia%20rnd-6_family-2078	-5.99334969436982	3.79448152961325e-36
ID=RepeatMasker_chr3_11292;Name=LTR/Copia%20rnd-6_family-2078	-6.35783123564275	0.000170698340006755		ID=RepeatMasker_chr1_3766;Name=Unknown%20rnd-5_family-231	-6.34973591060917	4.35113409428578e-05		ID=RepeatMasker_chr2_1994;Name=LTR/Copia%20rnd-6_family-2078	-5.87274994439008	0.0018741452488909
ID=RepeatMasker_chrV_1154;Name=Unknown%20rnd-5_family-5637	-6.34206241005607	0.000153924042025383		ID=RepeatMasker_chr2_8286;Name=LTR/Gypsy%20rnd-5_family-1544	-6.34728019391973	0.000378683637980926		ID=RepeatMasker_chr4_1098;Name=LTR/Copia%20rnd-5_family-986	-5.86490379824347	0.000233298779773121
ID=RepeatMasker_chr2_9231;Name=DNA/hAT-Tag1%20rnd-6_family-860	-6.32571945799694	1.370644134342e-10		ID=RepeatMasker_chr5_444;Name=Unknown%20rnd-6_family-1434	-6.33278288629591	0.000191094088171978		ID=RepeatMasker_chr8_7964;Name=Unknown%20rnd-1_family-269	-5.80361754120848	3.85846431365755e-09
ID=RepeatMasker_chr2_1982;Name=Unknown%20rnd-5_family-27	-6.32544189381645	4.98445098040717e-43		ID=RepeatMasker_chr7_2682;Name=LTR/Copia%20rnd-1_family-51	-6.31018300190457	0.0004380069816134		ID=RepeatMasker_chr8_8011;Name=Unknown%20rnd-6_family-2217	-5.74968640280016	1.20618702570768e-41
ID=RepeatMasker_chr4_11297;Name=Unknown%20rnd-1_family-184	-6.28949705240739	0.000247049407715722		ID=RepeatMasker_chr2_8913;Name=LTR/Copia%20rnd-5_family-1022	-6.28169526254836	4.62430310422273e-05		ID=RepeatMasker_chr3_10131;Name=Unknown%20rnd-5_family-5637	-5.73124637923393	2.48233789840121e-23
ID=RepeatMasker_chr2_7685;Name=LTR/Copia%20rnd-5_family-631	-6.28392799167469	0.00026451468792529		ID=RepeatMasker_chrV_1562;Name=Unknown%20rnd-4_family-503	-6.24555986484107	0.00036678160996834		ID=RepeatMasker_chr4_2975;Name=LINE/RTE-BovB%20rnd-6_family-1228	-5.70877383838387	1.36172702890741e-19
ID=RepeatMasker_chrV_5778;Name=Unknown%20rnd-4_family-497	-6.28062238432903	0.000262305223038671		ID=RepeatMasker_chr4_1449;Name=DNA/hAT-Tag1%20rnd-6_family-3596	-6.2405430083962	0.000344211545234234		ID=RepeatMasker_chr3_8788;Name=LTR/Copia%20rnd-4_family-117	-5.68187504787284	0.00348657277202489
ID=RepeatMasker_chr4_9615;Name=Unknown%20rnd-1_family-258	-6.27176825876706	3.19050593296986e-05		ID=RepeatMasker_chr2_9231;Name=DNA/hAT-Tag1%20rnd-6_family-860	-6.23544731971019	5.94372014220839e-13		ID=RepeatMasker_chr3_9389;Name=Unknown%20rnd-4_family-327	-5.66259009389412	0.00346500507074762
ID=RepeatMasker_chr4_1098;Name=LTR/Copia%20rnd-5_family-986	-6.26405785404267	0.000260632569435539		ID=RepeatMasker_chr2_1977;Name=Unknown%20rnd-5_family-27	-6.200968825033	0.00038580981724307		ID=RepeatMasker_chr2_9977;Name=Unknown%20rnd-5_family-24	-5.64327955324872	0.00365762048616293
ID=RepeatMasker_chr6_7574;Name=Unknown%20rnd-1_family-56	-6.24360858885071	0.000263075438520675		ID=RepeatMasker_chr3_8972;Name=LTR/Copia%20rnd-6_family-2078	-6.1600330270814	0.000462084187270775		ID=RepeatMasker_chr2_9618;Name=Unknown%20rnd-3_family-278	-5.6237278407268	0.00397711457188645
ID=RepeatMasker_chr8_8978;Name=Unknown%20rnd-1_family-269	-6.23754161083518	0.000485516597109614		ID=RepeatMasker_chr5_12227;Name=Unknown%20rnd-5_family-102	-6.1350822312018	0.000562736211392703		ID=RepeatMasker_chr2_1976;Name=Unknown%20rnd-5_family-27	-5.61141881414783	0.000788759247727525
ID=RepeatMasker_chrV_2107;Name=Unknown%20rnd-5_family-2034	-6.23168267197946	0.0003911228139439		ID=RepeatMasker_chr8_9036;Name=LTR/Copia%20rnd-1_family-51	-6.1230275808118	0.000595831156680317		ID=RepeatMasker_chr2_1985;Name=Unknown%20rnd-1_family-190	-5.59235235881075	0.00513284567440638
ID=RepeatMasker_chrV_6017;Name=LTR/Gypsy%20rnd-1_family-7	-6.20500398670407	0.000444690048713975		ID=RepeatMasker_chrV_4803;Name=LTR/Copia%20rnd-1_family-51	-6.11800174356868	0.00056172687843459		ID=RepeatMasker_chr3_10914;Name=LINE/RTE-X%20rnd-5_family-596	-5.5829921871684	0.00631564116202318
ID=RepeatMasker_chr1_3759;Name=Unknown%20rnd-5_family-1072	-6.20225183100064	0.0012950282634806		ID=RepeatMasker_chrV_1601;Name=LTR/Copia%20rnd-1_family-316	-6.11136236549741	0.000771846675929887		ID=RepeatMasker_chr1_8527;Name=Unknown%20rnd-1_family-342	-5.57173818583445	0.00489427658652369
ID=RepeatMasker_chr4_9613;Name=Unknown%20rnd-1_family-230	-6.18143878511926	0.00033517763338311		ID=RepeatMasker_chr5_6717;Name=Unknown%20rnd-6_family-1434	-6.07455922667628	0.000853068323524737		ID=RepeatMasker_unplaced-scaffold_050_2;Name=Unknown%20rnd-3_family-88	-5.53033910654035	0.00570229095042597
ID=RepeatMasker_chr3_8969;Name=Unknown%20rnd-1_family-168	-6.12663289303957	0.000493911195899003		ID=RepeatMasker_chrV_3154;Name=Unknown%20rnd-6_family-1747	-6.04260294144901	0.000790523159061096		ID=RepeatMasker_chr5_6612;Name=Unknown%20rnd-5_family-1072	-5.47479430344395	0.006790964757944
ID=RepeatMasker_chr2_1583;Name=Unknown%20rnd-5_family-482	-6.08240997456201	7.47605338160826e-05		ID=RepeatMasker_chrV_5776;Name=Unknown%20rnd-5_family-2389	-6.04193982710688	0.000838610936861889		ID=RepeatMasker_chr4_9550;Name=Unknown%20rnd-1_family-230	-5.47003508611787	2.80523995520484e-09
ID=RepeatMasker_chr4_1900;Name=LTR/Copia%20rnd-6_family-2078	-6.07955295582746	0.000645047681499939		ID=RepeatMasker_chr3_3114;Name=LTR/Gypsy%20rnd-1_family-42	-6.03569432987045	0.00103643762443508		ID=RepeatMasker_chr2_1977;Name=Unknown%20rnd-5_family-27	-5.46891197913015	0.00114973104410812
ID=RepeatMasker_chr2_7385;Name=Unknown%20rnd-5_family-1072	-6.06843250125618	0.00112480088137609		ID=RepeatMasker_chrV_1611;Name=Unknown%20rnd-5_family-2034	-6.03538113243907	0.000772750902336751		ID=RepeatMasker_chr3_2097;Name=LTR/Gypsy%20rnd-1_family-7	-5.46283531473698	0.00900762883998547
ID=RepeatMasker_chr2_1967;Name=Unknown%20rnd-1_family-176	-6.06570242845973	2.27741781715825e-15		ID=RepeatMasker_chrV_3741;Name=Unknown%20rnd-5_family-2389	-6.0351466669975	0.000772750902336751		ID=RepeatMasker_chr2_5446;Name=Unknown%20rnd-1_family-256	-5.45511701746361	0.00125226580323356
ID=RepeatMasker_chr3_11147;Name=Unknown%20rnd-5_family-623	-6.01754047547784	0.000690281648957839		ID=RepeatMasker_chr5_6186;Name=Unknown%20rnd-6_family-5127	-6.0178270572993	1.68763894767014e-45		ID=RepeatMasker_chrV_566;Name=LTR/Gypsy%20rnd-1_family-7	-5.45281934408792	0.0074682057845137
ID=RepeatMasker_chr4_12139;Name=LTR/Copia%20rnd-5_family-631	-6.01237334854676	0.000910772051209923		ID=RepeatMasker_chr3_8968;Name=Unknown%20rnd-1_family-194	-6.00354242529454	0.00107550086248933		ID=RepeatMasker_chr2_1974;Name=Unknown%20rnd-5_family-27	-5.44535212502624	0.00165610639248671
ID=RepeatMasker_chr2_12373;Name=LTR/Gypsy%20rnd-1_family-62	-5.99915309110877	0.00105853677389942		ID=RepeatMasker_chrV_5861;Name=Unknown%20rnd-5_family-2035	-5.99645642832547	0.000896249010879079		ID=RepeatMasker_chr1_8625;Name=Unknown%20rnd-1_family-57	-5.43035603259368	0.00851535129880614
ID=RepeatMasker_chr3_8033;Name=LTR/Gypsy%20rnd-1_family-16	-5.95844556703152	0.000960116918779135		ID=RepeatMasker_chr2_1891;Name=Unknown%20rnd-1_family-359	-5.98311960119303	0.00100954368575493		ID=RepeatMasker_chr4_2611;Name=Unknown%20rnd-1_family-164	-5.42996958558837	0.0099651302196445
ID=RepeatMasker_chr8_7221;Name=Unknown%20rnd-1_family-168	-5.95562244131863	0.00117581697609995		ID=RepeatMasker_chrV_5777;Name=Unknown%20rnd-4_family-497	-5.97607395736713	0.000985790256184638		ID=RepeatMasker_chr2_8567;Name=LTR/Gypsy%20rnd-5_family-70	-5.41743323499041	0.0102030616236103
ID=RepeatMasker_chr8_8011;Name=Unknown%20rnd-6_family-2217	-5.94999333987325	1.99920310320847e-28		ID=RepeatMasker_chr6_9028;Name=LTR/Copia%20rnd-5_family-417	-5.96294107786327	1.31889213499694e-50		ID=RepeatMasker_chr2_4994;Name=LTR/Copia%20rnd-4_family-1168	-5.40177067788392	0.00141490241574875
ID=RepeatMasker_chrV_1562;Name=Unknown%20rnd-4_family-503	-5.91448212744763	0.00136712472078179		ID=RepeatMasker_chr3_8971;Name=Unknown%20rnd-1_family-190	-5.96238848180151	0.00109307297525401		ID=RepeatMasker_chr4_1092;Name=LTR/Copia%20rnd-1_family-322	-5.35727539603667	0.0114032286655094
ID=RepeatMasker_chr4_1449;Name=DNA/hAT-Tag1%20rnd-6_family-3596	-5.90796826071828	0.00129781447493531		ID=RepeatMasker_chr2_2235;Name=Unknown%20rnd-1_family-41	-5.95620700685099	0.00125436736313678		ID=RepeatMasker_chr6_3388;Name=Unknown%20rnd-2_family-33	-5.3470117151022	0.0118393978488536
ID=RepeatMasker_chr7_2316;Name=Unknown%20rnd-1_family-230	-5.87303730349196	3.74741491196915e-27		ID=RepeatMasker_chrV_4831;Name=Unknown%20rnd-5_family-2411	-5.9215016938179	0.00136162184003782		ID=RepeatMasker_chr2_7475;Name=Unknown%20rnd-4_family-105	-5.34148320713573	0.00273556116008767
ID=RepeatMasker_chr3_8972;Name=LTR/Copia%20rnd-6_family-2078	-5.82802619052978	0.00171097701287164		ID=RepeatMasker_chrV_6549;Name=LTR/Gypsy%20rnd-6_family-1590	-5.90770959837001	0.0015000759614645		ID=RepeatMasker_unplaced-scaffold_256_6;Name=LTR/Copia%20rnd-5_family-986	-5.29545556970195	0.0157623080679313
ID=RepeatMasker_chr8_8110;Name=LINE/L2%20rnd-6_family-450	-5.81117179382804	0.00172084843042866		ID=RepeatMasker_chrV_1434;Name=Unknown%20rnd-4_family-497	-5.90655580579737	0.00142577618189665		ID=RepeatMasker_chr2_1972;Name=Unknown%20rnd-5_family-27	-5.25758314608527	0.00365462902047576
ID=RepeatMasker_chr5_12227;Name=Unknown%20rnd-5_family-102	-5.80513046626998	0.00203759057901397		ID=RepeatMasker_chr2_1980;Name=Unknown%20rnd-1_family-168	-5.86436316644929	0.00181392786223159		ID=RepeatMasker_unplaced-scaffold_157_1;Name=Unknown%20rnd-3_family-88	-5.24418195895889	0.0171773461921194
ID=RepeatMasker_chr8_9036;Name=LTR/Copia%20rnd-1_family-51	-5.79252830287329	0.00214980353691705		ID=RepeatMasker_chr3_714;Name=Unknown%20rnd-1_family-174	-5.85320420371611	3.36578205416005e-28		ID=RepeatMasker_chr7_3211;Name=Unknown%20rnd-1_family-298	-5.23220349098617	0.0211079638506869
ID=RepeatMasker_chrV_4803;Name=LTR/Copia%20rnd-1_family-51	-5.78647668468041	0.00204964053333906		ID=RepeatMasker_chr3_712;Name=Unknown%20rnd-1_family-176	-5.82227925907523	4.85275650299079e-07		ID=RepeatMasker_chr4_2102;Name=LINE/RTE-BovB%20rnd-6_family-1228	-5.22282341116542	1.06024199052388e-09
ID=RepeatMasker_chrV_1601;Name=LTR/Copia%20rnd-1_family-316	-5.78466052320697	0.00265524362982117		ID=RepeatMasker_chr7_2316;Name=Unknown%20rnd-1_family-230	-5.81396963233642	1.09556768553113e-32		ID=RepeatMasker_chr3_10808;Name=Unknown%20rnd-5_family-24	-5.21178393878842	0.0107245774831595
ID=RepeatMasker_chr2_4654;Name=LTR/Copia%20rnd-5_family-631	-5.74507046171014	0.00348279523547057		ID=RepeatMasker_chrV_1211;Name=LTR/Copia%20rnd-5_family-1288	-5.79679752825389	0.00213211226103991		ID=RepeatMasker_chr6_9795;Name=rnd-1_family-181	-5.20962663052363	4.10020801881576e-08
ID=RepeatMasker_chr5_6717;Name=Unknown%20rnd-6_family-1434	-5.7439237025963	0.00292988672137917		ID=RepeatMasker_chr5_8679;Name=Unknown%20rnd-5_family-113	-5.79583304020353	1.50323975699603e-05		ID=RepeatMasker_chrV_2408;Name=Unknown%20rnd-3_family-88	-5.20597805294604	0.0215487968842496
ID=RepeatMasker_chr5_9917;Name=Unknown%20rnd-5_family-5637	-5.7290714619241	0.00271731849251568		ID=RepeatMasker_chr2_9821;Name=Unknown%20rnd-5_family-25	-5.77289333628847	0.0056088457692729		ID=RepeatMasker_chr2_5380;Name=Unknown%20rnd-1_family-93	-5.19158368024147	0.0179341235144123
ID=RepeatMasker_chrV_3154;Name=Unknown%20rnd-6_family-1747	-5.71205658008555	0.00278335159113607		ID=RepeatMasker_chr2_11437;Name=Unknown%20rnd-5_family-24	-5.75294353521574	0.000438313945116803		ID=RepeatMasker_chr6_2553;Name=Unknown%20rnd-5_family-27	-5.17416349116045	1.3067282581625e-18
ID=RepeatMasker_chrV_5776;Name=Unknown%20rnd-5_family-2389	-5.71007584227807	0.00292817449547157		ID=RepeatMasker_chrV_6047;Name=Unknown%20rnd-5_family-813	-5.75021183233596	0.00306446017068106		ID=RepeatMasker_chr3_10130;Name=Unknown%20rnd-5_family-5637	-5.17031133138061	2.14571184205845e-88
ID=RepeatMasker_chrV_1611;Name=Unknown%20rnd-5_family-2034	-5.70618217134836	0.00273677666579205		ID=RepeatMasker_unplaced-scaffold_435_14;Name=Unknown%20rnd-1_family-223	-5.74976875563655	0.00288637137964123		ID=RepeatMasker_chr5_671;Name=Unknown%20rnd-4_family-105	-5.1674627826417	0.00433711400362507
ID=RepeatMasker_chrV_3741;Name=Unknown%20rnd-5_family-2389	-5.70544919958809	0.00273677666579205		ID=RepeatMasker_chr8_6884;Name=Unknown%20rnd-1_family-159	-5.73325329227081	0.000487712402523616		ID=RepeatMasker_chr4_1009;Name=DNA/TcMar-Pogo%20rnd-6_family-1267	-5.16454994387484	0.0230647388535333
ID=RepeatMasker_chr2_868;Name=Unknown%20rnd-1_family-313	-5.68380760411243	0.00323086219338498		ID=RepeatMasker_chr1_9736;Name=Unknown%20rnd-1_family-4	-5.72696400483051	0.00282750411029556		ID=RepeatMasker_chr2_7200;Name=Unknown%20rnd-1_family-221	-5.13712309157599	0.0234422847206387
ID=RepeatMasker_chr3_8968;Name=Unknown%20rnd-1_family-194	-5.67140363215785	0.00367182115628968		ID=RepeatMasker_chrV_1241;Name=Unknown%20rnd-5_family-50	-5.72646069135375	0.00294882497642427		ID=RepeatMasker_chr8_8299;Name=Unknown%20rnd-1_family-53	-5.10851245994464	0.0278437854049556
ID=RepeatMasker_chrV_5861;Name=Unknown%20rnd-5_family-2035	-5.66527498670061	0.00313769341687818		ID=RepeatMasker_chrV_5774;Name=Unknown%20rnd-5_family-2389	-5.72619711563201	0.0033981401919668		ID=RepeatMasker_chr8_4808;Name=LTR/Gypsy%20rnd-1_family-0	-5.09344692095307	0.00488973514645746
ID=RepeatMasker_chr2_1891;Name=Unknown%20rnd-1_family-359	-5.65115056777107	0.00348329441326638		ID=RepeatMasker_chr6_9029;Name=LTR/Copia%20rnd-5_family-417	-5.71596528557164	2.72128369564542e-23		ID=RepeatMasker_chr2_10501;Name=Unknown%20rnd-6_family-2217	-5.09280499405709	0.0246626768141717
ID=RepeatMasker_chrV_5777;Name=Unknown%20rnd-4_family-497	-5.64654131101868	0.00340172186109347		ID=RepeatMasker_chr4_7153;Name=Unknown%20rnd-1_family-152	-5.71095650483211	0.00299027060183385		ID=RepeatMasker_chr3_10129;Name=Unknown%20rnd-5_family-5637	-5.09031388266337	4.10552923199233e-162
ID=RepeatMasker_chr8_7266;Name=Unknown%20rnd-5_family-688	-5.63334712225763	0.00392257058667346		ID=RepeatMasker_chr4_5185;Name=Unknown%20rnd-1_family-176	-5.71060439514379	0.003115107053375		ID=RepeatMasker_chr6_3501;Name=Unknown%20rnd-5_family-2186	-5.0640871050628	0.0264542182915193
ID=RepeatMasker_chr4_11420;Name=LTR/Copia%20rnd-6_family-2078	-5.6328018320111	0.000584891267836605		ID=RepeatMasker_chr4_8539;Name=Unknown%20rnd-5_family-102	-5.71001320506442	8.13871420497373e-10		ID=RepeatMasker_chr8_5846;Name=Unknown%20rnd-5_family-308	-5.05493588687188	1.65280876318687e-05
ID=RepeatMasker_chr3_8971;Name=Unknown%20rnd-1_family-190	-5.63153361333744	0.00374506287853768		ID=RepeatMasker_chrV_2105;Name=Unknown%20rnd-4_family-497	-5.6694394513684	0.0034030154407656		ID=RepeatMasker_chr3_841;Name=Unknown%20rnd-1_family-368	-5.04726911293742	0.0301207730631446
ID=RepeatMasker_chr6_3520;Name=DNA/hAT-Charlie%20rnd-1_family-154	-5.60487925709793	0.00423855005200582		ID=RepeatMasker_chrV_1213;Name=Unknown%20rnd-6_family-952	-5.65307527041364	0.00373717706374359		ID=RepeatMasker_chr2_1970;Name=Unknown%20rnd-5_family-27	-5.04155671299216	0.00851610016453039
ID=RepeatMasker_chrV_4831;Name=Unknown%20rnd-5_family-2411	-5.58907744560983	0.00459694686074518		ID=RepeatMasker_chr4_12188;Name=Unknown%20rnd-1_family-2	-5.65200914201886	0.000667197898415865		ID=RepeatMasker_chr3_8804;Name=Unknown%20rnd-6_family-845	-5.03957930304202	9.61645769879049e-06
ID=RepeatMasker_chrV_1434;Name=Unknown%20rnd-4_family-497	-5.57830435199423	0.00474555201129032		ID=RepeatMasker_chrV_3744;Name=LTR/Copia%20rnd-1_family-243	-5.65200903337034	0.00506674903217574		ID=RepeatMasker_chr4_2088;Name=LINE/RTE-BovB%20rnd-6_family-1228	-5.038802406467	3.08442322962243e-06
ID=RepeatMasker_chr8_304;Name=LINE/L1%20rnd-5_family-2351	-5.54000584988094	0.00535395138784812		ID=RepeatMasker_chr4_495;Name=LTR/Copia%20rnd-1_family-51	-5.62143799165364	0.000783721117233687		ID=RepeatMasker_chr4_2979;Name=LINE/RTE-BovB%20rnd-6_family-1228	-5.03214442577121	2.60795141751791e-142
ID=RepeatMasker_chr2_1980;Name=Unknown%20rnd-1_family-168	-5.53510571453438	0.00586845747464672		ID=RepeatMasker_chr2_9831;Name=Unknown%20rnd-1_family-136	-5.59972937352998	0.000724469942967133		ID=RepeatMasker_chr3_1273;Name=Unknown%20rnd-3_family-88	-5.0031959655758	0.0418194627673281
ID=RepeatMasker_chr4_8497;Name=Unknown%20rnd-1_family-18	-5.52529299394633	0.0060229747668779		ID=RepeatMasker_chr3_4087;Name=Unknown%20rnd-6_family-2175	-5.55880411142621	5.36872957489452e-05		ID=RepeatMasker_chr5_5978;Name=Unknown%20rnd-1_family-282	-4.9934587293475	5.62629846835953e-06
ID=RepeatMasker_chr6_3092;Name=Unknown%20rnd-5_family-1072	-5.49962942268465	9.64212228159316e-09		ID=RepeatMasker_chrV_1210;Name=Unknown%20rnd-1_family-14	-5.5297450080255	0.00826475209016757		ID=RepeatMasker_chr4_7158;Name=Unknown%20rnd-1_family-168	-4.98674953247736	0.0322339977769159
ID=RepeatMasker_chr8_7850;Name=Unknown%20rnd-1_family-298	-5.47418732276061	6.05756170527911e-05		ID=RepeatMasker_chr3_8788;Name=LTR/Copia%20rnd-4_family-117	-5.45346260685278	0.00830597901047104		ID=RepeatMasker_chr2_12927;Name=LTR/Gypsy%20rnd-6_family-748	-4.9842304181295	0.00673655575047656
ID=RepeatMasker_chr6_7457;Name=Unknown%20rnd-6_family-6922	-5.47379928444592	0.0134767588660383		ID=RepeatMasker_chr5_6188;Name=Unknown%20rnd-6_family-5127	-5.44942530093806	2.12273055376753e-21		ID=RepeatMasker_chr5_5867;Name=Unknown%20rnd-1_family-282	-4.9610210640912	6.14691929650936e-14
ID=RepeatMasker_chrV_1211;Name=LTR/Copia%20rnd-5_family-1288	-5.46598938343164	0.00684418184110656		ID=RepeatMasker_chr4_1900;Name=LTR/Copia%20rnd-6_family-2078	-5.44869558255289	0.00155497481699369		ID=RepeatMasker_chr8_5766;Name=Unknown%20rnd-1_family-220	-4.95581731342624	0.0387264111706192
ID=RepeatMasker_chrV_6320;Name=Unknown%20rnd-5_family-1072	-5.42779597992123	0.00803640572875166		ID=RepeatMasker_chrV_1142;Name=LTR/Gypsy%20rnd-6_family-1590	-5.44485667921481	0.00832521638092609		ID=RepeatMasker_chr4_6786;Name=Unknown%20rnd-3_family-88	-4.95287832887742	0.00817917597606052
ID=RepeatMasker_chrV_1241;Name=Unknown%20rnd-5_family-50	-5.3949712612885	0.00933980204396103		ID=RepeatMasker_chr6_2757;Name=LTR/Copia%20rnd-1_family-51	-5.43776858086837	8.68143721699636e-05		ID=RepeatMasker_chr8_8978;Name=Unknown%20rnd-1_family-269	-4.9379155701159	0.00135955439882673
ID=RepeatMasker_chrV_5774;Name=Unknown%20rnd-5_family-2389	-5.3943039271249	0.0105222837175603		ID=RepeatMasker_chr6_5553;Name=LINE/RTE-X%20rnd-1_family-63	-5.4340181768466	0.00836788755036748		ID=RepeatMasker_chr3_9805;Name=Unknown%20rnd-5_family-1072	-4.92413618927051	0.039779902413504
ID=RepeatMasker_chr2_5077;Name=Unknown%20rnd-1_family-358	-5.37865478976387	0.00216237316350463		ID=RepeatMasker_chr4_11317;Name=Unknown%20rnd-5_family-24	-5.42849279857201	0.00160775415864029		ID=RepeatMasker_chr3_9926;Name=Unknown%20rnd-1_family-25	-4.92411783047643	0.0401804554380884
ID=RepeatMasker_chr1_3757;Name=Unknown%20rnd-5_family-1072	-5.35830601209797	1.370644134342e-10		ID=RepeatMasker_chr2_9977;Name=Unknown%20rnd-5_family-24	-5.41434909562755	0.00870696327033224		ID=RepeatMasker_chr4_7142;Name=Unknown%20rnd-1_family-176	-4.91190138062225	5.50707904805729e-11
ID=RepeatMasker_chrV_2105;Name=Unknown%20rnd-4_family-497	-5.33862216639188	0.0106936441680118		ID=RepeatMasker_chrV_1450;Name=Unknown%20rnd-5_family-2034	-5.40530068020905	0.0113714544020711		ID=RepeatMasker_chr4_9063;Name=Unknown%20rnd-3_family-88	-4.90534348172927	0.0426857847648593
ID=RepeatMasker_chr1_6302;Name=Unknown%20rnd-6_family-2217	-5.33589150609936	7.96622058891879e-13		ID=RepeatMasker_chr3_4965;Name=Unknown%20rnd-1_family-313	-5.39495090980105	0.00964107893260267		ID=RepeatMasker_chr6_6179;Name=Unknown%20rnd-5_family-370	-4.89113052739949	0.0477004515465315
ID=RepeatMasker_chr5_702;Name=Unknown%20rnd-4_family-105	-5.32623215519072	0.0148824311969465		ID=RepeatMasker_chr2_9618;Name=Unknown%20rnd-3_family-278	-5.39483622026607	0.00933552194614238		ID=RepeatMasker_chr4_6884;Name=DNA/Kolobok-T2%20rnd-5_family-5106	-4.82123119992178	5.93569185879904e-33
ID=RepeatMasker_chrV_1213;Name=Unknown%20rnd-6_family-952	-5.32190769366572	0.0115886483548901		ID=RepeatMasker_chr3_11147;Name=Unknown%20rnd-5_family-623	-5.38698064541349	0.00164870480184862		ID=RepeatMasker_chr5_4072;Name=Unknown%20rnd-1_family-282	-4.75724131752991	3.43779576413339e-07
ID=RepeatMasker_chrV_3744;Name=LTR/Copia%20rnd-1_family-243	-5.31937055786445	0.014785073302462		ID=RepeatMasker_chrV_203;Name=rnd-1_family-181	-5.38395207635728	7.02172200834389e-25		ID=RepeatMasker_chr4_9531;Name=Unknown%20rnd-1_family-230	-4.73115245066575	0.0151747342117887
ID=RepeatMasker_chr2_1994;Name=LTR/Copia%20rnd-6_family-2078	-5.31607254552672	0.0139070996703601		ID=RepeatMasker_chrV_1546;Name=Unknown%20rnd-5_family-2389	-5.38388306480758	0.0104956301293008		ID=RepeatMasker_chr4_3588;Name=LTR/Copia%20rnd-5_family-631	-4.7136327104847	0.00209056397669166
ID=RepeatMasker_chr6_5244;Name=LTR/Copia%20rnd-6_family-2078	-5.30335932958985	3.46170245856017e-48		ID=RepeatMasker_chr4_12139;Name=LTR/Copia%20rnd-5_family-631	-5.38082953264431	0.00208830658454372		ID=RepeatMasker_chr2_1869;Name=Unknown%20rnd-5_family-2034	-4.69700741499406	0.00217718045552887
ID=RepeatMasker_chr3_8346;Name=Unknown%20rnd-1_family-23	-5.29117389148264	0.00235385737957013		ID=RepeatMasker_chrV_3865;Name=LTR/Gypsy%20rnd-6_family-1590	-5.37465619682182	0.0102090783010331		ID=RepeatMasker_chr3_1365;Name=Unknown%20rnd-6_family-175	-4.65893323425929	0.000535606960402932
ID=RepeatMasker_chr4_439;Name=Unknown%20rnd-6_family-3246	-5.28027988901358	0.0139053896055498		ID=RepeatMasker_chr2_1985;Name=Unknown%20rnd-1_family-190	-5.36332110890612	0.0116597352544005		ID=RepeatMasker_chr3_1377;Name=Unknown%20rnd-6_family-175	-4.63421656730199	2.39232233309954e-05
ID=RepeatMasker_chr3_11132;Name=Unknown%20rnd-5_family-4550	-5.25409198372481	2.55405744689662e-10		ID=RepeatMasker_chr2_1981;Name=LTR/Copia%20rnd-6_family-2078	-5.34359880851864	1.42303781953139e-08		ID=RepeatMasker_chr3_817;Name=LTR/Copia%20rnd-6_family-2078	-4.56810391145499	6.83094965420484e-07
ID=RepeatMasker_chr2_13032;Name=LTR/Copia%20rnd-5_family-3036	-5.24319963765533	0.0151700148988049		ID=RepeatMasker_chr1_12442;Name=LTR/Copia%20rnd-6_family-701	-5.33297375467548	0.0180602523260331		ID=RepeatMasker_chr2_9433;Name=Unknown%20rnd-6_family-3183	-4.56295702463346	1.84369901560969e-06
ID=RepeatMasker_chr6_7825;Name=Unknown%20rnd-5_family-1257	-5.22479106148592	0.0170285759378498		ID=RepeatMasker_chr1_5962;Name=LINE/RTE-X%20rnd-5_family-596	-5.33223253718848	0.0152161617923276		ID=RepeatMasker_chr3_4751;Name=Unknown%20rnd-3_family-88	-4.4983505412702	0.00468649113647935
ID=RepeatMasker_chrV_1210;Name=Unknown%20rnd-1_family-14	-5.20402701648081	0.0220108085170236		ID=RepeatMasker_chr3_8033;Name=LTR/Gypsy%20rnd-1_family-16	-5.32891723342683	0.00216960408730479		ID=RepeatMasker_chr5_629;Name=Unknown%20rnd-4_family-105	-4.48557276406315	0.00618098249729835
ID=RepeatMasker_chrV_3147;Name=LTR/Copia%20rnd-1_family-144	-5.17228673014333	0.0187626755692492		ID=RepeatMasker_chr1_6139;Name=Unknown%20rnd-5_family-1921	-5.32724401177014	0.00249156573002458		ID=RepeatMasker_chr4_2976;Name=Satellite%20rnd-1_family-172	-4.46911126832138	0.0333439745842798
ID=RepeatMasker_chr6_8944;Name=LTR/Copia%20rnd-5_family-417	-5.16309016510353	0.00401801425194251		ID=RepeatMasker_chr7_3880;Name=LTR/Copia%20rnd-5_family-986	-5.31074916151113	0.00262551122029434		ID=RepeatMasker_chr7_2309;Name=Unknown%20rnd-1_family-230	-4.46366676289897	5.07340353207367e-22
ID=RepeatMasker_chr3_5564;Name=Unknown%20rnd-6_family-5042	-5.15799819523326	0.0238129938277467		ID=RepeatMasker_chrV_2109;Name=Unknown%20rnd-4_family-497	-5.30131268546715	0.0129313546868372		ID=RepeatMasker_chr7_2307;Name=Unknown%20rnd-1_family-250	-4.451882601325	1.32282157333812e-36
ID=RepeatMasker_chr8_9035;Name=LTR/Copia%20rnd-1_family-128	-5.15206349727158	0.0195309938661109		ID=RepeatMasker_chr5_3908;Name=LINE/RTE-X%20rnd-5_family-596	-5.30070204894434	0.0140159420897003		ID=RepeatMasker_chr3_824;Name=Unknown%20rnd-5_family-689	-4.40916249302637	0.0417039132932286
ID=RepeatMasker_chr4_9531;Name=Unknown%20rnd-1_family-230	-5.1319404361885	0.021697748203672		ID=RepeatMasker_unplaced-scaffold_192_4;Name=LINE/RTE-X%20rnd-5_family-596	-5.30070204894434	0.0140159420897003		ID=RepeatMasker_chr5_5977;Name=Unknown%20rnd-1_family-282	-4.36729883914762	5.86528971692664e-12
ID=RepeatMasker_chr3_8788;Name=LTR/Copia%20rnd-4_family-117	-5.12546169266472	0.0226586028358292		ID=RepeatMasker_chrV_1881;Name=Unknown%20rnd-6_family-535	-5.28924150370979	0.0145871993676222		ID=RepeatMasker_chr2_5445;Name=Unknown%20rnd-1_family-214	-4.33304758872843	3.93170567356752e-07
ID=RepeatMasker_chr2_1486;Name=LTR/Gypsy%20rnd-1_family-7	-5.11430988894341	0.0249112656113044		ID=RepeatMasker_chrV_2106;Name=Unknown%20rnd-5_family-50	-5.27995449156119	0.0150502160981115		ID=RepeatMasker_unplaced-scaffold_284_2;Name=Unknown%20rnd-3_family-88	-4.33025379308778	0.00839506923359266
ID=RepeatMasker_chr6_2757;Name=LTR/Copia%20rnd-1_family-51	-5.11306211019503	0.000441082945652049		ID=RepeatMasker_chr7_6763;Name=LTR/Copia%20rnd-1_family-51	-5.2787214516981	0.01691549611759		ID=RepeatMasker_chr1_6006;Name=Unknown%20rnd-1_family-5	-4.29755633927397	0.049083589050514
ID=RepeatMasker_chr3_9389;Name=Unknown%20rnd-4_family-327	-5.10477242736067	0.0227967914180619		ID=RepeatMasker_chr1_1043;Name=DNA/hAT-Charlie%20rnd-1_family-154	-5.27832438255411	0.0187084860847927		ID=RepeatMasker_chr6_2558;Name=Unknown%20rnd-1_family-203	-4.23035003051866	0.00217172274099944
ID=RepeatMasker_chr4_6932;Name=LTR/Copia%20rnd-6_family-2078	-5.08850872201053	6.47539507968539e-18		ID=RepeatMasker_chr2_11171;Name=Unknown%20rnd-1_family-20	-5.26819728600592	0.015470755210501		ID=RepeatMasker_chr5_6196;Name=Unknown%20rnd-6_family-5127	-4.2117819801154	1.76200109311947e-49
ID=RepeatMasker_chr4_6902;Name=Unknown%20rnd-1_family-168	-5.07809900435471	0.030160124571797		ID=RepeatMasker_unplaced-scaffold_163_1;Name=LTR/Gypsy%20rnd-1_family-7	-5.25786691551124	0.0170632727640192		ID=RepeatMasker_chr5_5868;Name=Unknown%20rnd-1_family-282	-4.20687678950437	9.30053444872371e-20
ID=RepeatMasker_chr4_6681;Name=Unknown%20rnd-1_family-168	-5.07678231137465	0.0271996990749307		ID=RepeatMasker_chr6_5242;Name=LTR/Copia%20rnd-6_family-2078	-5.24590688686443	4.89461286644762e-08		ID=RepeatMasker_chr5_4073;Name=Unknown%20rnd-1_family-282	-4.19921441871609	7.62228515464837e-18
ID=RepeatMasker_chr4_6799;Name=Unknown%20rnd-1_family-168	-5.07678231137465	0.0271996990749307		ID=RepeatMasker_chr5_6612;Name=Unknown%20rnd-5_family-1072	-5.24586459627178	0.0150590564067267		ID=RepeatMasker_chr6_2549;Name=Unknown%20rnd-1_family-168	-4.1484622960346	0.000475389586123821
ID=RepeatMasker_chrV_1450;Name=Unknown%20rnd-5_family-2034	-5.07291738456054	0.0298998798766564		ID=RepeatMasker_chr3_2734;Name=Unknown%20rnd-1_family-168	-5.23387014613509	0.0176735241369224		ID=RepeatMasker_chr3_812;Name=Unknown%20rnd-5_family-27	-4.14229072261862	1.92449747508739e-30
ID=RepeatMasker_chr2_9618;Name=Unknown%20rnd-3_family-278	-5.0644201080503	0.0255672056281936		ID=RepeatMasker_chrV_566;Name=LTR/Gypsy%20rnd-1_family-7	-5.22364029517484	0.0163489552334489		ID=RepeatMasker_chr6_9188;Name=Unknown%20rnd-5_family-5637	-4.12280129046763	4.64622634656742e-87
ID=RepeatMasker_chr5_3180;Name=DNA/hAT-Tag1%20rnd-6_family-860	-5.06279526563649	5.50819385796865e-42		ID=RepeatMasker_chr6_2607;Name=Unknown%20rnd-5_family-24	-5.21387342226952	5.18816993397051e-08		ID=RepeatMasker_chr6_9184;Name=Unknown%20rnd-5_family-5637	-4.1194318253071	1.8624747129787e-18
ID=RepeatMasker_chr8_5846;Name=Unknown%20rnd-5_family-308	-5.06178063592182	0.00054310033813746		ID=RepeatMasker_chr7_3431;Name=DNA%20rnd-1_family-6	-5.2117740018084	0.0232042059775677		ID=RepeatMasker_chr6_5244;Name=LTR/Copia%20rnd-6_family-2078	-4.06053575220752	7.1667634925395e-48
ID=RepeatMasker_chrV_1546;Name=Unknown%20rnd-5_family-2389	-5.05609456143716	0.0278952679482086		ID=RepeatMasker_chr7_3435;Name=DNA%20rnd-1_family-6	-5.2117740018084	0.0232042059775677		ID=RepeatMasker_chr2_3225;Name=LTR/Gypsy%20rnd-1_family-16	-4.04647133450654	2.56519686701849e-07
ID=RepeatMasker_unplaced-scaffold_250_5;Name=Unknown%20rnd-5_family-1072	-5.05561944047847	0.0128717458602283		ID=RepeatMasker_chr4_7172;Name=Unknown%20rnd-5_family-24	-5.20941872213699	0.00401069144443894		ID=RepeatMasker_chr5_5970;Name=Unknown%20rnd-1_family-282	-4.01970212766545	0.0047772499488267
ID=RepeatMasker_chr7_3887;Name=LTR/Copia%20rnd-5_family-986	-5.0472657411688	0.006081248320407		ID=RepeatMasker_chr1_8625;Name=Unknown%20rnd-1_family-57	-5.2012328986689	0.0181978235432244		ID=RepeatMasker_chr5_5966;Name=Unknown%20rnd-1_family-282	-4.01244706733506	7.92456271272926e-14
ID=RepeatMasker_chrV_3865;Name=LTR/Gypsy%20rnd-6_family-1590	-5.04303262593728	0.0275652378011181		ID=RepeatMasker_chr4_2976;Name=Satellite%20rnd-1_family-172	-5.2005147578619	0.0194108861074177		ID=RepeatMasker_chr4_8609;Name=Unknown%20rnd-1_family-258	-3.99849472062245	1.38759451251597e-60
ID=RepeatMasker_chr2_1985;Name=Unknown%20rnd-1_family-190	-5.03381785664283	0.0306469649311559		ID=RepeatMasker_unplaced-scaffold_435_22;Name=Unknown%20rnd-1_family-192	-5.19202500928626	0.00357430056137379		ID=RepeatMasker_chr3_4743;Name=Unknown%20rnd-3_family-88	-3.9931799381888	0.0267431681679097
ID=RepeatMasker_chr2_1598;Name=Unknown%20rnd-3_family-54	-5.01198287653075	0.0356373305434017		ID=RepeatMasker_chr2_2577;Name=Unknown%20rnd-5_family-4271	-5.17102715348859	0.000527806699157156		ID=RepeatMasker_chr3_4016;Name=Unknown%20rnd-1_family-194	-3.99184117560528	0.00169548184540138
ID=RepeatMasker_chr6_7879;Name=DNA/CMC-EnSpm%20rnd-6_family-1840	-5.00869025447512	0.00638695225400301		ID=RepeatMasker_chr8_7396;Name=Unknown%20rnd-1_family-269	-5.1659242069588	0.0228080581848923		ID=RepeatMasker_chr5_4022;Name=Unknown%20rnd-2_family-33	-3.98843282816361	0.0295247364659273
ID=RepeatMasker_chr2_10388;Name=Unknown%20rnd-3_family-88	-5.00636641798127	0.0368872793442286		ID=RepeatMasker_chrV_2104;Name=Unknown%20rnd-5_family-2389	-5.16506688328764	0.0197761552980728		ID=RepeatMasker_chr3_1309;Name=Unknown%20rnd-3_family-88	-3.98420731624473	0.0406515228923355
ID=RepeatMasker_chr6_9446;Name=Unknown%20rnd-1_family-311	-5.00461023636793	4.90875500885583e-27		ID=RepeatMasker_chrV_3180;Name=LTR/Gypsy%20rnd-1_family-115	-5.14150743502264	0.0216021255814435		ID=RepeatMasker_chr5_562;Name=Unknown%20rnd-1_family-313	-3.98191307269485	1.96521223498958e-78
ID=RepeatMasker_chr1_12442;Name=LTR/Copia%20rnd-6_family-701	-5.00181220683981	0.0441454635161431		ID=RepeatMasker_chr6_9265;Name=LTR/Gypsy%20rnd-1_family-16	-5.12867412178027	0.0229585072204089		ID=RepeatMasker_unplaced-scaffold_108_3;Name=DNA/Kolobok-T2%20rnd-5_family-5106	-3.97579046626251	0.00181449967876081
ID=RepeatMasker_chr7_3880;Name=LTR/Copia%20rnd-5_family-986	-4.9832031733028	0.00799545374815395		ID=RepeatMasker_chr4_12092;Name=DNA%20rnd-1_family-234	-5.12706264910981	0.0418529984192662		ID=RepeatMasker_chr3_5063;Name=Unknown%20rnd-5_family-1431	-3.93966837834924	0.00100172887239023
ID=RepeatMasker_chr8_8569;Name=rnd-1_family-181	-4.97659566248692	0.0442771707835662		ID=RepeatMasker_chrV_1880;Name=Unknown%20rnd-5_family-2389	-5.12695643185775	0.041648032378355		ID=RepeatMasker_chr2_5444;Name=Unknown%20rnd-1_family-224	-3.93905857804862	8.03343319107924e-05
ID=RepeatMasker_chr6_3205;Name=DNA/CMC-EnSpm%20rnd-6_family-1840	-4.97028036550959	0.0340937108249345		ID=RepeatMasker_chr6_5244;Name=LTR/Copia%20rnd-6_family-2078	-5.12551173990287	2.42851852108424e-53		ID=RepeatMasker_chr3_1329;Name=Unknown%20rnd-6_family-175	-3.93794299527285	1.74329226657307e-06
ID=RepeatMasker_chrV_2109;Name=Unknown%20rnd-4_family-497	-4.97028036550959	0.0340937108249345		ID=RepeatMasker_chr4_12190;Name=Unknown%20rnd-1_family-4	-5.11842734503737	0.000419115275191506		ID=RepeatMasker_chr2_7918;Name=LTR/Gypsy%20rnd-1_family-87	-3.93123444678574	0.00629700318891173
ID=RepeatMasker_unplaced-scaffold_050_2;Name=Unknown%20rnd-3_family-88	-4.96988365140914	0.0339729288454077		ID=RepeatMasker_chrV_1544;Name=Unknown%20rnd-5_family-2034	-5.10438421173449	0.0265230255993787		ID=RepeatMasker_chr6_9189;Name=Unknown%20rnd-5_family-5637	-3.91905928340579	4.22829241482636e-116
ID=RepeatMasker_chrV_1881;Name=Unknown%20rnd-6_family-535	-4.96016924757158	0.0374602312396354		ID=RepeatMasker_chr5_9917;Name=Unknown%20rnd-5_family-5637	-5.10036328853451	0.00512540232082161		ID=RepeatMasker_chr3_801;Name=Unknown%20rnd-5_family-27	-3.91665110403415	1.04971753284491e-10
ID=RepeatMasker_chrV_2106;Name=Unknown%20rnd-5_family-50	-4.94850002231453	0.0387309234475979		ID=RepeatMasker_unplaced-scaffold_418_5;Name=LTR/Gypsy%20rnd-6_family-1590	-5.09351353853664	0.0265231013284923		ID=RepeatMasker_chr5_826;Name=Unknown%20rnd-4_family-105	-3.91508265268561	8.5487422324709e-08
ID=RepeatMasker_chr7_6763;Name=LTR/Copia%20rnd-1_family-51	-4.9453408372616	0.0426701914032395		ID=RepeatMasker_chr4_9139;Name=Unknown%20rnd-1_family-194	-5.07124460628873	7.28227538472509e-07		ID=RepeatMasker_chr6_10393;Name=Unknown%20rnd-1_family-176	-3.91125406679982	3.20834980844043e-05
ID=RepeatMasker_chr5_7347;Name=LTR/Copia%20rnd-5_family-2210	-4.9446925586809	0.0462043589921394		ID=RepeatMasker_chr3_7570;Name=Unknown%20rnd-6_family-1647	-5.06727518232598	0.0307527848769468		ID=RepeatMasker_chr8_8110;Name=LINE/L2%20rnd-6_family-450	-3.89184763412063	0.00739953204007391
ID=RepeatMasker_chr4_13357;Name=rnd-1_family-104	-4.92542369131	0.0430548017606669		ID=RepeatMasker_chr4_667;Name=LTR/Copia%20rnd-6_family-701	-5.06727518232598	0.0307527848769468		ID=RepeatMasker_chr2_3242;Name=LTR/Gypsy%20rnd-1_family-16	-3.87677399698593	8.75206992430018e-07
ID=RepeatMasker_unplaced-scaffold_163_1;Name=LTR/Gypsy%20rnd-1_family-7	-4.92542369131	0.0430548017606669		ID=RepeatMasker_chr8_8849;Name=Unknown%20rnd-6_family-3183	-5.06041997383916	1.17210678957033e-17		ID=RepeatMasker_chr4_6598;Name=LTR/Copia%20rnd-6_family-2078	-3.87671910064448	4.25219977861072e-26
ID=RepeatMasker_chr5_6612;Name=Unknown%20rnd-5_family-1072	-4.91566357703504	0.0388953085959141		ID=RepeatMasker_chrV_1597;Name=Unknown%20rnd-5_family-2034	-5.02926141860312	0.0304741743466513		ID=RepeatMasker_chr7_2101;Name=Unknown%20rnd-1_family-250	-3.87130198080911	8.28606424291019e-18
ID=RepeatMasker_chr4_9550;Name=Unknown%20rnd-1_family-230	-4.91120682616419	4.56714619968965e-07		ID=RepeatMasker_unplaced-scaffold_157_1;Name=Unknown%20rnd-3_family-88	-5.01591846159891	0.0332038929257222		ID=RepeatMasker_chr6_5988;Name=Unknown%20rnd-3_family-88	-3.86631096285723	0.0349397876858639
ID=RepeatMasker_chrV_566;Name=LTR/Gypsy%20rnd-1_family-7	-4.89238833909631	0.041748735116815		ID=RepeatMasker_unplaced-scaffold_435_21;Name=Unknown%20rnd-1_family-221	-5.01291284530926	0.000568127675668633		ID=RepeatMasker_chr8_2262;Name=Unknown%20rnd-1_family-282	-3.83877306614406	1.72419823591739e-14
ID=RepeatMasker_chr4_3850;Name=Unknown%20rnd-1_family-184	-4.8698945213649	0.0464599062856715		ID=RepeatMasker_chrV_4947;Name=LTR/Gypsy%20rnd-1_family-16	-5.00357960228032	0.0423971087153676		ID=RepeatMasker_chr8_8977;Name=Unknown%20rnd-6_family-2217	-3.83487429094917	0.00340244495368507
ID=RepeatMasker_chr4_2976;Name=Satellite%20rnd-1_family-172	-4.867627948866	0.0480738089668449		ID=RepeatMasker_chr1_1529;Name=Unknown%20rnd-5_family-4550	-5.00347557802105	3.22459995854124e-07		ID=RepeatMasker_chr5_464;Name=Unknown%20rnd-3_family-88	-3.81071557519385	0.0161335546389048
ID=RepeatMasker_chr6_4473;Name=LTR/Gypsy%20rnd-5_family-1544	-4.85934463652566	0.0457730102887692		ID=RepeatMasker_chr4_1903;Name=Unknown%20rnd-5_family-27	-4.99104454136865	3.36474681878176e-21		ID=RepeatMasker_chr2_1486;Name=LTR/Gypsy%20rnd-1_family-7	-3.79660816272158	0.0414103187296414
ID=RepeatMasker_chr4_1094;Name=LTR/Copia%20rnd-5_family-983	-4.85828658216531	8.76978750790963e-08		ID=RepeatMasker_chr4_6785;Name=Unknown%20rnd-1_family-136	-4.93002963278344	0.00851242628079776		ID=RepeatMasker_chr2_2171;Name=Unknown%20rnd-1_family-313	-3.77055189380524	2.64911412942512e-12
ID=RepeatMasker_chrV_2104;Name=Unknown%20rnd-5_family-2389	-4.83468424228267	0.0488306804002124		ID=RepeatMasker_chr4_9550;Name=Unknown%20rnd-1_family-230	-4.91338061141696	3.77295031400128e-08		ID=RepeatMasker_chr5_589;Name=Unknown%20rnd-1_family-313	-3.74093929502927	4.98283515330622e-10
ID=RepeatMasker_chr5_1152;Name=Unknown%20rnd-1_family-192	-4.82745391957067	6.86601529099109e-51		ID=RepeatMasker_chr2_3409;Name=LTR/Copia%20rnd-5_family-631	-4.90826828690161	0.00104742673377109		ID=RepeatMasker_chr4_2211;Name=Unknown%20rnd-5_family-8098	-3.73706148306303	1.24971445200733e-07
ID=RepeatMasker_chr7_3879;Name=LTR/Copia%20rnd-5_family-631	-4.79545222525256	0.0146104862579644		ID=RepeatMasker_chr6_4862;Name=LINE/RTE-X%20rnd-5_family-596	-4.89466430670561	0.0128393063675473		ID=RepeatMasker_chr5_5965;Name=Unknown%20rnd-1_family-282	-3.72498102994742	5.56411051996738e-05
ID=RepeatMasker_chr4_8539;Name=Unknown%20rnd-5_family-102	-4.7935136868846	5.37786970881361e-09		ID=RepeatMasker_chr8_415;Name=LTR/Gypsy%20rnd-3_family-84	-4.88732092605199	2.46848388321819e-12		ID=RepeatMasker_chr3_1304;Name=Unknown%20rnd-6_family-175	-3.71711350593066	7.10241473649108e-05
ID=RepeatMasker_chr2_2309;Name=Unknown%20rnd-6_family-175	-4.76401843547997	0.000168632991719276		ID=RepeatMasker_chr2_2716;Name=LTR/Gypsy%20rnd-6_family-1590	-4.84982199423906	0.0106717482688941		ID=RepeatMasker_chr4_6885;Name=Unknown%20rnd-6_family-371	-3.7167480473227	2.11222081637783e-93
ID=RepeatMasker_chr2_6722;Name=Unknown%20rnd-1_family-358	-4.71348027803956	7.49578726911437e-06		ID=RepeatMasker_chr6_7457;Name=Unknown%20rnd-6_family-6922	-4.84850358178558	0.0192203123842862		ID=RepeatMasker_chr8_8457;Name=Unknown%20rnd-6_family-869	-3.71302197975434	8.39677858283249e-07
ID=RepeatMasker_chr3_10905;Name=Unknown%20rnd-1_family-4	-4.69099268088417	0.00191339231690993		ID=RepeatMasker_chr4_2062;Name=LINE/RTE-X%20rnd-4_family-323	-4.84226410573023	0.00149724424636571		ID=RepeatMasker_chr3_9254;Name=LTR/Gypsy%20rnd-1_family-16	-3.71302065214677	0.0467242818940443
ID=RepeatMasker_chr5_6604;Name=Unknown%20rnd-5_family-1072	-4.66319484572368	3.52314354462325e-19		ID=RepeatMasker_unplaced-scaffold_140_12;Name=Unknown%20rnd-1_family-168	-4.8416611863969	3.98696833180460e-09		ID=RepeatMasker_chr2_2235;Name=Unknown%20rnd-1_family-41	-3.70219526329887	0.0179341349561429
ID=RepeatMasker_chr2_2235;Name=Unknown%20rnd-1_family-41	-4.66224498785332	0.0207734292303637		ID=RepeatMasker_chr5_12007;Name=Unknown%20rnd-1_family-168	-4.82439007558655	3.84353609053554e-10		ID=RepeatMasker_chr3_5706;Name=Unknown%20rnd-5_family-1072	-3.68315786017568	5.9828191940697e-13
ID=RepeatMasker_chr7_3913;Name=LTR/Copia%20rnd-5_family-986	-4.65968602106317	0.0174609140865005		ID=RepeatMasker_chr2_3225;Name=LTR/Gypsy%20rnd-1_family-16	-4.81889403152269	1.93046515146459e-06		ID=RepeatMasker_chr8_2263;Name=Unknown%20rnd-1_family-282	-3.68174390402753	3.43844964427982e-55
ID=RepeatMasker_chr4_8396;Name=Unknown%20rnd-1_family-23	-4.65767282940425	1.62769415967093e-07		ID=RepeatMasker_chr2_7196;Name=Unknown%20rnd-1_family-304	-4.81167600200368	8.17152320181047e-05		ID=RepeatMasker_chr4_6883;Name=DNA/Kolobok-T2%20rnd-5_family-5106	-3.64685140547368	4.29085480929438e-157
ID=RepeatMasker_chr6_2758;Name=LTR/Copia%20rnd-1_family-128	-4.65751306158564	0.00383411027334191		ID=RepeatMasker_chr4_496;Name=LTR/Copia%20rnd-1_family-128	-4.81121335820822	0.0124992264622326		ID=RepeatMasker_chr6_4214;Name=Unknown%20rnd-1_family-58	-3.64414816215741	0.00271650025393526
ID=RepeatMasker_chr5_6196;Name=Unknown%20rnd-6_family-5127	-4.63334689851828	9.85728123925325e-40		ID=RepeatMasker_chr2_3242;Name=LTR/Gypsy%20rnd-1_family-16	-4.79920077280596	1.82718009080807e-06		ID=RepeatMasker_chr6_9185;Name=Unknown%20rnd-5_family-5637	-3.62917947316489	2.32705493633252e-89
ID=RepeatMasker_chr7_1595;Name=LTR/Gypsy%20rnd-1_family-0	-4.60748301937276	0.0220729251845603		ID=RepeatMasker_chr6_9446;Name=Unknown%20rnd-1_family-311	-4.78427246716914	1.99277781715831e-31		ID=RepeatMasker_chr5_2896;Name=Unknown%20rnd-4_family-105	-3.61897316796585	0.000315311108597976
ID=RepeatMasker_chr3_3110;Name=Unknown%20rnd-5_family-24	-4.57857374650344	5.83536311880699e-07		ID=RepeatMasker_chr6_9447;Name=LTR/Copia%20rnd-5_family-417	-4.76650376641043	7.10278097348121e-25		ID=RepeatMasker_chr8_7280;Name=LTR/Copia%20rnd-6_family-2078	-3.61839445895954	1.07531392017514e-138
ID=RepeatMasker_chr2_3409;Name=LTR/Copia%20rnd-5_family-631	-4.54422071467764	0.00453450363371137		ID=RepeatMasker_chr3_1290;Name=Unknown%20rnd-6_family-175	-4.75564378023334	0.014737289401392		ID=RepeatMasker_chr8_9181;Name=Unknown%20rnd-1_family-282	-3.61783899270426	1.26299718358562e-139
ID=RepeatMasker_chr4_1903;Name=Unknown%20rnd-5_family-27	-4.537906052152	9.50239468517671e-17		ID=RepeatMasker_chr6_10393;Name=Unknown%20rnd-1_family-176	-4.6980071128345	0.000101914177933713		ID=RepeatMasker_chr2_9831;Name=Unknown%20rnd-1_family-136	-3.61332160743464	0.00114973104410812
ID=RepeatMasker_chr2_11330;Name=Unknown%20rnd-5_family-1105	-4.53498185624705	1.50660151766848e-52		ID=RepeatMasker_chr3_817;Name=LTR/Copia%20rnd-6_family-2078	-4.65444659358565	5.89714672017049e-06		ID=RepeatMasker_chr7_2111;Name=Unknown%20rnd-1_family-284	-3.60037930062753	5.84701540254724e-16
ID=RepeatMasker_chr7_1457;Name=LTR/Gypsy%20rnd-1_family-7	-4.52677953739883	0.044491998568771		ID=RepeatMasker_chrV_3751;Name=LTR/Copia%20rnd-1_family-144	-4.64803201992218	0.0191512448137611		ID=RepeatMasker_chr8_7216;Name=Unknown%20rnd-1_family-152	-3.59185030737153	0.0232240928977844
ID=RepeatMasker_chr4_2062;Name=LINE/RTE-X%20rnd-4_family-323	-4.50517817545116	0.0052759499150095		ID=RepeatMasker_chr6_9480;Name=LTR/Copia%20rnd-5_family-417	-4.6414721970274	0.00307450005679822		ID=RepeatMasker_chr3_3216;Name=DNA/MuLE-MuDR%20rnd-5_family-2506	-3.54440814573048	0.0286168330900459
ID=RepeatMasker_chr8_7216;Name=Unknown%20rnd-1_family-152	-4.49711002520045	0.033598073266338		ID=RepeatMasker_chr3_1304;Name=Unknown%20rnd-6_family-175	-4.60668245261605	1.43194988271122e-17		ID=RepeatMasker_chr2_5448;Name=Unknown%20rnd-1_family-203	-3.54214416121555	2.08026749205191e-26
ID=RepeatMasker_chr4_1091;Name=LTR/Copia%20rnd-1_family-229	-4.48392857262745	0.00580293458496878		ID=RepeatMasker_chr3_1329;Name=Unknown%20rnd-6_family-175	-4.60393102190646	6.10538168239005e-06		ID=RepeatMasker_chr7_2096;Name=Unknown%20rnd-1_family-250	-3.53571043831116	5.07340353207367e-22
ID=RepeatMasker_chr6_1972;Name=Unknown%20rnd-1_family-367	-4.43589761224562	3.96892010610315e-07		ID=RepeatMasker_chr2_8914;Name=LTR/Copia%20rnd-5_family-1022	-4.59818717216294	1.85408860835583e-06		ID=RepeatMasker_chr6_9183;Name=Unknown%20rnd-5_family-5637	-3.5170290385909	9.95187650823542e-58
ID=RepeatMasker_chr4_11682;Name=Unknown%20rnd-5_family-24	-4.41716467946506	0.0387309234475979		ID=RepeatMasker_chr6_5988;Name=Unknown%20rnd-3_family-88	-4.56805820965405	0.0242141457670607		ID=RepeatMasker_chrV_6047;Name=Unknown%20rnd-5_family-813	-3.50447875777266	0.0286776380028119
ID=RepeatMasker_chr4_5185;Name=Unknown%20rnd-1_family-176	-4.4171600141084	0.0387459830805136		ID=RepeatMasker_chr3_3734;Name=Unknown%20rnd-1_family-224	-4.54422402814186	0.000494637764566416		ID=RepeatMasker_chr8_7850;Name=Unknown%20rnd-1_family-298	-3.48031799928153	3.98242775435409e-06
ID=RepeatMasker_chr2_7377;Name=Unknown%20rnd-5_family-1072	-4.41246430457143	0.000126626181024369		ID=RepeatMasker_chr4_2212;Name=Unknown%20rnd-5_family-1386	-4.54172155405805	3.62607483622124e-06		ID=RepeatMasker_chr5_5971;Name=Unknown%20rnd-1_family-282	-3.47682943253384	7.09391228826135e-11
ID=RepeatMasker_chr4_2420;Name=Unknown%20rnd-3_family-88	-4.40932485191096	0.00708292104389881		ID=RepeatMasker_chr1_876;Name=DNA/hAT-Charlie%20rnd-4_family-708	-4.53963520592582	0.00516317007595412		ID=RepeatMasker_chr7_2113;Name=Unknown%20rnd-1_family-230	-3.47018141548473	6.22139368422793e-11
ID=RepeatMasker_chr8_7230;Name=Unknown%20rnd-5_family-688	-4.37751617450674	0.0415070726108009		ID=RepeatMasker_chr1_6301;Name=Unknown%20rnd-1_family-269	-4.53306428626555	3.50909467198656e-13		ID=RepeatMasker_chr8_2242;Name=Unknown%20rnd-3_family-88	-3.44482538440947	0.0316342825344561
ID=RepeatMasker_chr4_3596;Name=LTR/Gypsy%20rnd-1_family-62	-4.37526419435684	0.0482101953132608		ID=RepeatMasker_chrV_5024;Name=Unknown%20rnd-5_family-24	-4.53292471176109	0.000543145251945731		ID=RepeatMasker_chr1_6302;Name=Unknown%20rnd-6_family-2217	-3.44232403704008	4.73888147329243e-16
ID=RepeatMasker_chr6_9487;Name=LTR/Copia%20rnd-5_family-417	-4.37405660842346	1.9451241779172e-17		ID=RepeatMasker_chr8_9035;Name=LTR/Copia%20rnd-1_family-128	-4.52045842018873	0.0275569158277717		ID=RepeatMasker_chr4_4067;Name=Unknown%20rnd-1_family-362	-3.42337397932912	0.000704228491063742
ID=RepeatMasker_chr5_5978;Name=Unknown%20rnd-1_family-282	-4.35323261443884	2.09136997660243e-16		ID=RepeatMasker_chr2_8673;Name=Unknown%20rnd-6_family-3183	-4.51141968502	8.44022157478251e-09		ID=RepeatMasker_chr3_5032;Name=Unknown%20rnd-5_family-1431	-3.41754855943717	0.00131170310524726
ID=RepeatMasker_chr3_4743;Name=Unknown%20rnd-3_family-88	-4.33574794822241	0.0470497760371101		ID=RepeatMasker_chr4_10003;Name=Unknown%20rnd-5_family-231	-4.50627560879781	0.00606464303585595		ID=RepeatMasker_chr2_3531;Name=Unknown%20rnd-1_family-219	-3.41732364908698	0.00164766037954787
ID=RepeatMasker_unplaced-scaffold_250_16;Name=Unknown%20rnd-5_family-1072	-4.33435613044802	7.93587977374157e-06		ID=RepeatMasker_chr6_6254;Name=LTR/Copia%20rnd-5_family-631	-4.4751642739718	3.65558948442191e-20		ID=RepeatMasker_chr7_3887;Name=LTR/Copia%20rnd-5_family-986	-3.41360576983829	0.00596876642633222
ID=RepeatMasker_chr6_9480;Name=LTR/Copia%20rnd-5_family-417	-4.32415377987804	0.0102478188075838		ID=RepeatMasker_chr3_3361;Name=Unknown%20rnd-5_family-308	-4.46809623040235	0.0058052426408498		ID=RepeatMasker_chr2_8435;Name=Unknown%20rnd-5_family-24	-3.39947205419098	0.0348773532140733
ID=RepeatMasker_chr8_8431;Name=Unknown%20rnd-6_family-869	-4.27711924236549	1.31315453523988e-29		ID=RepeatMasker_chr3_1549;Name=LTR/Gypsy%20rnd-1_family-0	-4.45208140309326	0.0361350159517001		ID=RepeatMasker_chr8_2116;Name=Unknown%20rnd-6_family-1939	-3.39243475087427	3.03863196475384e-08
ID=RepeatMasker_chr4_6868;Name=LTR/Copia%20rnd-6_family-2078	-4.24467385964268	9.50670756179693e-07		ID=RepeatMasker_chr3_1552;Name=LTR/Gypsy%20rnd-1_family-0	-4.45208140309326	0.0361350159517001		ID=RepeatMasker_chr6_3748;Name=LINE/RTE-X%20rnd-5_family-596	-3.39174459318597	0.000809669565726898
ID=RepeatMasker_chr5_1723;Name=Unknown%20rnd-1_family-192	-4.2369727842591	0.0157923721322403		ID=RepeatMasker_chr5_664;Name=Unknown%20rnd-3_family-88	-4.42383405991152	0.0446480356830377		ID=RepeatMasker_chr1_486;Name=Unknown%20rnd-4_family-2628	-3.38518457616441	0.0414103187296414
ID=RepeatMasker_chr2_4658;Name=LTR/Copia%20rnd-5_family-631	-4.1886274010085	0.00171097701287164		ID=RepeatMasker_chr7_3485;Name=Simple_repeat%20rnd-2_family-96	-4.42117007157936	0.041648032378355		ID=RepeatMasker_chr3_5058;Name=Unknown%20rnd-5_family-1431	-3.38278342114877	2.30362876487117e-14
ID=RepeatMasker_chr2_8286;Name=LTR/Gypsy%20rnd-5_family-1544	-4.18537289451926	0.0242895578216925		ID=RepeatMasker_chr4_4996;Name=Unknown%20rnd-1_family-215	-4.42079063009526	0.0374405014692983		ID=RepeatMasker_chr6_9182;Name=Unknown%20rnd-5_family-5637	-3.38226139888278	5.30383563946865e-100
ID=RepeatMasker_chr2_1976;Name=Unknown%20rnd-5_family-27	-4.17876732383039	0.0194748249091672		ID=RepeatMasker_chr5_826;Name=Unknown%20rnd-4_family-105	-4.40119387831804	5.47065535691055e-07		ID=RepeatMasker_chr4_12615;Name=Unknown%20rnd-1_family-282	-3.38122421579378	0.0398343911398315
ID=RepeatMasker_chr6_3128;Name=Unknown%20rnd-5_family-1072	-4.15922209699994	0.014785073302462		ID=RepeatMasker_chr6_4879;Name=LINE/RTE-X%20rnd-5_family-596	-4.37704351840902	0.0104956301293008		ID=RepeatMasker_chr8_9180;Name=Unknown%20rnd-1_family-282	-3.37708685368767	1.23494210133794e-150
ID=RepeatMasker_chr7_1686;Name=Unknown%20rnd-5_family-1072	-4.14358356704261	1.88810375562514e-07		ID=RepeatMasker_chr6_3321;Name=Unknown%20rnd-2_family-33	-4.34499324154125	0.00830597901047104		ID=RepeatMasker_chr3_1232;Name=Unknown%20rnd-6_family-1431	-3.37179978169781	6.58781645948616e-05
ID=RepeatMasker_chr2_1869;Name=Unknown%20rnd-5_family-2034	-4.10614694189304	0.0181664722838126		ID=RepeatMasker_unplaced-scaffold_050_2;Name=Unknown%20rnd-3_family-88	-4.33976399359766	0.043374707321222		ID=RepeatMasker_chr6_8497;Name=Unknown%20rnd-1_family-176	-3.36260612172633	0.000209898117993445
ID=RepeatMasker_chr6_3748;Name=LINE/RTE-X%20rnd-5_family-596	-4.07025167225687	0.00350940236037318		ID=RepeatMasker_chr3_9621;Name=LTR/Copia%20rnd-5_family-631	-4.32327560916781	0.000848047910089417		ID=RepeatMasker_chr2_9432;Name=Unknown%20rnd-6_family-3183	-3.35825369497498	0.000187872787264869
ID=RepeatMasker_chr2_1977;Name=Unknown%20rnd-5_family-27	-4.03800978046015	0.0263090969769099		ID=RepeatMasker_chr2_6041;Name=LINE/RTE-X%20rnd-5_family-596	-4.31232742963744	0.010525404969063		ID=RepeatMasker_chr4_12612;Name=Unknown%20rnd-1_family-282	-3.34733940009505	0.00702277717302088
ID=RepeatMasker_chr2_8914;Name=LTR/Copia%20rnd-5_family-1022	-4.02331532694384	2.26142700393902e-05		ID=RepeatMasker_chr2_751;Name=Unknown%20rnd-3_family-88	-4.3031667091932	0.000964275701517147		ID=RepeatMasker_chr3_9103;Name=Unknown%20rnd-5_family-4550	-3.34346283021313	0.00657016293568321
ID=RepeatMasker_chr2_1974;Name=Unknown%20rnd-5_family-27	-4.01444259421841	0.0337272768818406		ID=RepeatMasker_chr5_6604;Name=Unknown%20rnd-5_family-1072	-4.28180362508058	9.95206990415988e-16		ID=RepeatMasker_chr3_9621;Name=LTR/Copia%20rnd-5_family-631	-3.32268594158822	0.000921954632527736
ID=RepeatMasker_chr6_10387;Name=Unknown%20rnd-1_family-367	-3.97032217221562	0.000113770254659238		ID=RepeatMasker_chr1_9733;Name=LTR/Gypsy%20rnd-1_family-42	-4.26280050569413	0.000205717622610348		ID=RepeatMasker_chr4_11295;Name=Unknown%20rnd-4_family-931	-3.32158414274922	0.000328654590765899
ID=RepeatMasker_chr6_9447;Name=LTR/Copia%20rnd-5_family-417	-3.96003317307427	1.59176500496423e-19		ID=RepeatMasker_chr3_3360;Name=LTR/Copia%20rnd-5_family-631	-4.24041087186411	1.10476996934333e-05		ID=RepeatMasker_chr2_3195;Name=LINE/RTE-X%20rnd-1_family-74	-3.31650454900398	0.047782576556228
ID=RepeatMasker_chr4_668;Name=Unknown%20rnd-5_family-24	-3.95824797224377	0.0375861021929276		ID=RepeatMasker_chr6_9002;Name=LTR/Copia%20rnd-5_family-417	-4.20697732092707	2.67028442302571e-18		ID=RepeatMasker_chr3_9437;Name=Unknown%20rnd-4_family-327	-3.3053393886733	0.04884760709761
ID=RepeatMasker_chr8_8437;Name=Unknown%20rnd-6_family-869	-3.95139096177896	1.84025735141834e-11		ID=RepeatMasker_chr2_9871;Name=LTR/Gypsy%20rnd-1_family-64	-4.20293432026339	0.000205717622610348		ID=RepeatMasker_chr4_8611;Name=Unknown%20rnd-1_family-230	-3.28025623841138	2.26402581142966e-66
ID=RepeatMasker_chr2_2306;Name=Unknown%20rnd-6_family-175	-3.95091793998112	1.35434310197599e-05		ID=RepeatMasker_chr6_3265;Name=DNA/CMC-EnSpm%20rnd-6_family-1840	-4.1838033524046	0.0168797156608745		ID=RepeatMasker_chr7_2105;Name=Unknown%20rnd-1_family-250	-3.26624264685358	0.00191919764951198
ID=RepeatMasker_chr5_8644;Name=Unknown%20rnd-5_family-113	-3.94981916917209	0.00127442924926829		ID=RepeatMasker_unplaced-scaffold_250_5;Name=Unknown%20rnd-5_family-1072	-4.16072775011198	1.13547255607326e-06		ID=RepeatMasker_chr8_8453;Name=Unknown%20rnd-6_family-869	-3.25124596846108	1.16787719811179e-27
ID=RepeatMasker_chr8_7966;Name=LTR/Copia%20rnd-6_family-2078	-3.9038746059587	0.0325063111630593		ID=RepeatMasker_chr4_8396;Name=Unknown%20rnd-1_family-23	-4.14904814185745	3.59152841443001e-08		ID=RepeatMasker_chrV_4566;Name=Unknown%20rnd-6_family-371	-3.22312490302986	1.43408240525352e-39
ID=RepeatMasker_chr6_10603;Name=Unknown%20rnd-5_family-1386	-3.90052647449001	0.0331131512333152		ID=RepeatMasker_chr7_3963;Name=Satellite%20rnd-1_family-372	-4.14158752393103	0.0176735241369224		ID=RepeatMasker_chr6_3875;Name=LTR/Copia%20rnd-1_family-179	-3.22215364882325	0.00415557239798032
ID=RepeatMasker_chr2_2305;Name=Unknown%20rnd-5_family-5637	-3.8947463388573	0.00884694241649701		ID=RepeatMasker_chrV_3149;Name=LTR/Copia%20rnd-1_family-316	-4.1406989201499	0.000420481768987685		ID=RepeatMasker_chr3_5060;Name=Unknown%20rnd-5_family-1431	-3.21926713282356	4.48114694490987e-13
ID=RepeatMasker_chr5_6455;Name=Unknown%20rnd-4_family-105	-3.8452148219726	0.0428946340548668		ID=RepeatMasker_chr4_2420;Name=Unknown%20rnd-3_family-88	-4.13759400177814	0.00361670440629815		ID=RepeatMasker_chr5_569;Name=Unknown%20rnd-1_family-313	-3.20818358059659	1.08302640695988e-53
ID=RepeatMasker_chr4_495;Name=LTR/Copia%20rnd-1_family-51	-3.80674374366876	0.0100369535575032		ID=RepeatMasker_chr5_1777;Name=LTR/Gypsy%20rnd-1_family-7	-4.12830655772449	0.021002625845677		ID=RepeatMasker_chr7_3912;Name=LTR/Copia%20rnd-5_family-631	-3.19837106907378	0.00523960957069294
ID=RepeatMasker_chrV_3149;Name=LTR/Copia%20rnd-1_family-316	-3.79983943079191	0.00228408879935281		ID=RepeatMasker_chr8_8850;Name=Unknown%20rnd-6_family-3183	-4.10964078590134	5.32161514431745e-22		ID=RepeatMasker_chr2_7685;Name=LTR/Copia%20rnd-5_family-631	-3.19784942821034	0.00447409600974048
ID=RepeatMasker_chr2_807;Name=Unknown%20rnd-1_family-367	-3.79508408686098	0.000597545342759934		ID=RepeatMasker_chr1_10285;Name=Unknown%20rnd-5_family-27	-4.08404235835423	1.91267254915582e-132		ID=RepeatMasker_chr2_2131;Name=Unknown%20rnd-1_family-313	-3.17686329823335	1.44648942072551e-10
ID=RepeatMasker_chr7_3912;Name=LTR/Copia%20rnd-5_family-631	-3.79323932871129	0.0146236046221383		ID=RepeatMasker_chr3_8585;Name=Unknown%20rnd-1_family-58	-4.07101018573763	0.00389446636280748		ID=RepeatMasker_chr2_5449;Name=Unknown%20rnd-5_family-27	-3.16549809558194	1.95732205048903e-15
ID=RepeatMasker_chr4_11425;Name=Unknown%20rnd-5_family-27	-3.79166760762107	1.54244226913142e-05		ID=RepeatMasker_chr2_10727;Name=Unknown%20rnd-1_family-217	-4.05402691865871	0.00736360479944935		ID=RepeatMasker_chr8_4994;Name=Unknown%20rnd-5_family-1921	-3.15501298654877	6.49659910404312e-22
ID=RepeatMasker_chr3_10917;Name=Simple_repeat%20rnd-3_family-238	-3.77437687325203	0.00265960835940428		ID=RepeatMasker_chr5_7383;Name=Unknown%20rnd-5_family-102	-4.03136258753975	0.00215813079255669		ID=RepeatMasker_chr8_589;Name=Unknown%20rnd-5_family-75	-3.13861164903683	5.75498944049321e-22
ID=RepeatMasker_chr4_11423;Name=Unknown%20rnd-1_family-176	-3.77389615692064	0.011373375887361		ID=RepeatMasker_chr2_9829;Name=LTR/Gypsy%20rnd-6_family-1590	-4.02086339425481	0.0250700351629921		ID=RepeatMasker_chr4_10003;Name=Unknown%20rnd-5_family-231	-3.11914888324621	0.0117828209508874
ID=RepeatMasker_chr3_11295;Name=Unknown%20rnd-1_family-217	-3.67511039899381	3.25095122636282e-16		ID=RepeatMasker_chr4_8497;Name=Unknown%20rnd-1_family-18	-4.01159430498855	0.0281936533773855		ID=RepeatMasker_chr2_3808;Name=LTR/Gypsy%20rnd-6_family-1590	-3.0972985545399	0.000857649632372179
ID=RepeatMasker_chr6_8948;Name=Unknown%20rnd-1_family-311	-3.67043562576307	4.59082294047618e-34		ID=RepeatMasker_chr2_7717;Name=Unknown%20rnd-5_family-24	-4.00841997969795	0.00057145932643486		ID=RepeatMasker_chr7_3879;Name=LTR/Copia%20rnd-5_family-631	-3.09186195392708	0.0257777114016804
ID=RepeatMasker_chr5_5977;Name=Unknown%20rnd-1_family-282	-3.61143331041286	1.48059150648613e-07		ID=RepeatMasker_chr6_8493;Name=Unknown%20rnd-1_family-367	-4.00735489833059	0.0012246241604177		ID=RepeatMasker_chr2_756;Name=Unknown%20rnd-1_family-313	-3.07594980205851	2.44544041157639e-14
ID=RepeatMasker_chr5_1158;Name=Unknown%20rnd-1_family-221	-3.58590497314214	0.000131198583769406		ID=RepeatMasker_chr6_8944;Name=LTR/Copia%20rnd-5_family-417	-4.00540973618886	0.00438851693575441		ID=RepeatMasker_chr6_3265;Name=DNA/CMC-EnSpm%20rnd-6_family-1840	-3.07566199685054	0.0245149025207747
ID=RepeatMasker_chr4_3588;Name=LTR/Copia%20rnd-5_family-631	-3.57789337979407	0.02466513462801		ID=RepeatMasker_chr6_9030;Name=Unknown%20rnd-1_family-311	-4.00249672140485	1.3944495840953e-45		ID=RepeatMasker_chr8_8389;Name=Unknown%20rnd-6_family-869	-3.06496609643662	4.29859425433542e-10
ID=RepeatMasker_chr7_2682;Name=LTR/Copia%20rnd-1_family-51	-3.54274554225325	0.0359364070123161		ID=RepeatMasker_chr4_9532;Name=Unknown%20rnd-5_family-24	-3.97420392092535	0.000229336899549502		ID=RepeatMasker_chr2_758;Name=Unknown%20rnd-1_family-313	-3.05884265236828	8.40391019112159e-25
ID=RepeatMasker_chr2_3531;Name=Unknown%20rnd-1_family-219	-3.52405583607355	0.00980993718740866		ID=RepeatMasker_chr2_12373;Name=LTR/Gypsy%20rnd-1_family-62	-3.89625082913301	0.00848914709248156		ID=RepeatMasker_chr8_5005;Name=Unknown%20rnd-5_family-231	-3.04924066516503	3.87598822646597e-16
ID=RepeatMasker_chr2_815;Name=Unknown%20rnd-6_family-2018	-3.5014726602972	8.87983802438911e-14		ID=RepeatMasker_chr3_9103;Name=Unknown%20rnd-5_family-4550	-3.88585558808153	0.00913244576558875		ID=RepeatMasker_chr2_10199;Name=LTR/Gypsy%20rnd-1_family-0	-3.04919717776113	0.0432483500294799
ID=RepeatMasker_chr4_3838;Name=Unknown%20rnd-5_family-102	-3.49302704929776	0.008014325417653		ID=RepeatMasker_chr6_9486;Name=Unknown%20rnd-1_family-311	-3.87121319457211	1.94404306604465e-37		ID=RepeatMasker_chr2_721;Name=Unknown%20rnd-1_family-313	-3.04789290968763	1.68223717339072e-14
ID=RepeatMasker_chr2_2308;Name=Unknown%20rnd-5_family-5637	-3.48030228337265	0.0117605182344701		ID=RepeatMasker_chr2_1255;Name=Unknown%20rnd-3_family-54	-3.87113504253111	0.000241835665915112		ID=RepeatMasker_chr3_6828;Name=Unknown%20rnd-4_family-105	-3.04713356377479	0.000102093796830575
ID=RepeatMasker_chr5_5970;Name=Unknown%20rnd-1_family-282	-3.47480988743582	2.05231709542666e-15		ID=RepeatMasker_chr2_10725;Name=Unknown%20rnd-1_family-176	-3.8603452686018	5.86442803772986e-09		ID=RepeatMasker_chr4_6932;Name=LTR/Copia%20rnd-6_family-2078	-3.04592004703505	2.32783417677976e-16
ID=RepeatMasker_chrV_1552;Name=LTR/Copia%20rnd-1_family-316	-3.4721801848664	0.0413365910251513		ID=RepeatMasker_chr1_5463;Name=Unknown%20rnd-6_family-4890	-3.84497545096201	0.000289245835894977		ID=RepeatMasker_chr7_3913;Name=LTR/Copia%20rnd-5_family-986	-3.04196681939344	9.13878698748209e-09
ID=RepeatMasker_chr5_1167;Name=Unknown%20rnd-1_family-221	-3.45724124974766	1.83887667491094e-10		ID=RepeatMasker_chr5_655;Name=LTR/Gypsy%20rnd-5_family-1923	-3.81663492403076	0.0127290191263289		ID=RepeatMasker_chr7_2100;Name=Unknown%20rnd-1_family-250	-3.04022525502811	0.000752879397659356
ID=RepeatMasker_chr2_7690;Name=LTR/Copia%20rnd-5_family-631	-3.44275521460193	0.0359732010060814		ID=RepeatMasker_chr3_709;Name=LTR/Copia%20rnd-6_family-2078	-3.78493169226358	2.03310804400819e-35		ID=RepeatMasker_chr7_2107;Name=Unknown%20rnd-1_family-230	-3.03771081104636	2.26819614470732e-43
ID=RepeatMasker_chr2_9902;Name=Unknown%20rnd-6_family-3183	-3.43936874287518	0.00330146869358846		ID=RepeatMasker_chr7_4463;Name=Unknown%20rnd-6_family-825	-3.77491312259363	0.000762331618498892		ID=RepeatMasker_chr3_8959;Name=LINE/L2%20rnd-6_family-450	-3.02501251532312	0.000638597847115846
ID=RepeatMasker_chr7_3894;Name=LTR/Copia%20rnd-5_family-631	-3.42722133634371	0.0473865682192026		ID=RepeatMasker_chr4_3971;Name=LTR/Gypsy%20rnd-1_family-62	-3.76122591845862	0.0114356599593047		ID=RepeatMasker_chr7_2106;Name=Unknown%20rnd-1_family-250	-3.02318253042065	9.4976766645256e-35
ID=RepeatMasker_chr5_1160;Name=Unknown%20rnd-1_family-304	-3.41093893462777	1.61064206432114e-11		ID=RepeatMasker_chr4_9587;Name=Unknown%20rnd-1_family-258	-3.71981905070928	0.0497641944697754		ID=RepeatMasker_chr7_5129;Name=Unknown%20rnd-1_family-320	-3.01004277868243	7.09638271894877e-06
ID=RepeatMasker_chr3_4751;Name=Unknown%20rnd-3_family-88	-3.38258574908364	0.041166266234622		ID=RepeatMasker_chr2_7374;Name=Unknown%20rnd-5_family-24	-3.71564025305212	0.000386470653822799		ID=RepeatMasker_chr1_12740;Name=Unknown%20rnd-3_family-88	-3.00888869874734	0.0114255397545818
ID=RepeatMasker_chr8_8453;Name=Unknown%20rnd-6_family-869	-3.33975635837676	1.73463970585964e-92		ID=RepeatMasker_chr1_3759;Name=Unknown%20rnd-5_family-1072	-3.69254361683454	0.0164183899519328		ID=RepeatMasker_chr4_2087;Name=LINE/RTE-BovB%20rnd-6_family-1228	-3.00808291860422	6.14712233883729e-59
ID=RepeatMasker_chr8_8330;Name=Unknown%20rnd-6_family-869	-3.32312013729207	2.90831380154396e-06		ID=RepeatMasker_chrV_6017;Name=LTR/Gypsy%20rnd-1_family-7	-3.68678445142927	0.00578963471171959		ID=RepeatMasker_chr4_6868;Name=LTR/Copia%20rnd-6_family-2078	-3.00660131477397	1.53740580286887e-06
ID=RepeatMasker_chr2_1800;Name=Unknown%20rnd-1_family-124	-3.28830611616439	0.0102860539170362		ID=RepeatMasker_chr4_668;Name=Unknown%20rnd-5_family-24	-3.68650736792527	0.0180728108783785		ID=RepeatMasker_chr7_3895;Name=LTR/Copia%20rnd-5_family-986	-3.00584487509708	0.0125202581072778
ID=RepeatMasker_chr8_8068;Name=LTR/Copia%20rnd-6_family-2078	-3.28677254465055	9.72160878628469e-91		ID=RepeatMasker_chrV_6110;Name=LINE/RTE-X%20rnd-5_family-596	-3.68107713958064	0.0151161811275272		ID=RepeatMasker_chr5_580;Name=Unknown%20rnd-1_family-313	-2.98628825682012	4.45236838498015e-06
ID=RepeatMasker_chr6_9028;Name=LTR/Copia%20rnd-5_family-417	-3.27799997728191	2.69440157350576e-39		ID=RepeatMasker_chr7_3913;Name=LTR/Copia%20rnd-5_family-986	-3.66583378173874	0.0067674274128154		ID=RepeatMasker_chr3_9280;Name=Unknown%20rnd-5_family-27	-2.98444734481068	1.8027952749229e-17
ID=RepeatMasker_chr3_11148;Name=Unknown%20rnd-5_family-27	-3.25152502905697	1.11136750300098e-05		ID=RepeatMasker_chr2_2171;Name=Unknown%20rnd-1_family-313	-3.66379601777509	1.49874101238174e-38		ID=RepeatMasker_chr7_2102;Name=Unknown%20rnd-1_family-230	-2.97105827321431	2.31138284970475e-23
ID=RepeatMasker_chr5_8;Name=Satellite%20rnd-1_family-172	-3.25138623310346	0.00600780233146321		ID=RepeatMasker_chr8_6970;Name=Unknown%20rnd-1_family-159	-3.65245508267675	0.00113745839729824		ID=RepeatMasker_chr8_5847;Name=LTR/Copia%20rnd-5_family-631	-2.96981431956651	4.77234260739062e-09
ID=RepeatMasker_chr5_8416;Name=Unknown%20rnd-5_family-1072	-3.22819304984766	0.000187897827366972		ID=RepeatMasker_chr6_10387;Name=Unknown%20rnd-1_family-367	-3.63615389691912	2.70909642620353e-05		ID=RepeatMasker_chr2_723;Name=Unknown%20rnd-1_family-313	-2.96851530619379	5.16641284086019e-09
ID=RepeatMasker_chr5_4087;Name=LTR/Gypsy%20rnd-6_family-1590	-3.22109480872096	0.0128717458602283		ID=RepeatMasker_chr2_4654;Name=LTR/Copia%20rnd-5_family-631	-3.62607924052867	0.0312471862742994		ID=RepeatMasker_chr3_4895;Name=Unknown%20rnd-1_family-304	-2.91384950209312	6.84135523770837e-13
ID=RepeatMasker_chr6_9029;Name=LTR/Copia%20rnd-5_family-417	-3.19318327309942	7.46783148561423e-78		ID=RepeatMasker_chr1_12991;Name=LTR/Copia%20rnd-5_family-833	-3.62428909261634	0.00836961713336344		ID=RepeatMasker_chr7_2099;Name=Unknown%20rnd-1_family-230	-2.91229704156484	7.24611365721303e-32
ID=RepeatMasker_chr6_1551;Name=LTR/Copia%20rnd-6_family-2078	-3.16699379875172	6.35529063020511e-05		ID=RepeatMasker_chr6_9487;Name=LTR/Copia%20rnd-5_family-417	-3.6100214891569	3.35269410823634e-15		ID=RepeatMasker_chr3_5720;Name=Unknown%20rnd-5_family-1072	-2.91175050661975	3.68640674002415e-37
ID=RepeatMasker_chr8_7280;Name=LTR/Copia%20rnd-6_family-2078	-3.16286262407326	1.65451730481785e-110		ID=RepeatMasker_unplaced-scaffold_250_7;Name=Unknown%20rnd-5_family-1072	-3.60193222859584	4.61284895217771e-08		ID=RepeatMasker_chr2_722;Name=Unknown%20rnd-1_family-313	-2.88499063988737	1.63131765085889e-08
ID=RepeatMasker_chr2_11953;Name=Unknown%20rnd-6_family-2018	-3.13792071469849	1.4593777145832e-06		ID=RepeatMasker_chr5_14;Name=LTR/Copia%20rnd-5_family-833	-3.57924911019393	0.00492643229394544		ID=RepeatMasker_chr5_676;Name=Unknown%20rnd-4_family-105	-2.88162678039484	0.0266919762246232
ID=RepeatMasker_chr4_1655;Name=Unknown%20rnd-1_family-369	-3.13435544301583	0.0158320942083696		ID=RepeatMasker_chr8_8457;Name=Unknown%20rnd-6_family-869	-3.56485715133235	0.000183403491811263		ID=RepeatMasker_chr7_2114;Name=Unknown%20rnd-1_family-230	-2.87482700767985	2.81276576199655e-28
ID=RepeatMasker_chr2_6383;Name=Unknown%20rnd-6_family-2018	-3.0761935358206	0.0239081754656617		ID=RepeatMasker_chr3_4977;Name=Unknown%20rnd-1_family-313	-3.54683330067732	4.00194174364077e-06		ID=RepeatMasker_chr8_7223;Name=LTR/Copia%20rnd-6_family-2078	-2.87258035184435	4.22669900936484e-94
ID=RepeatMasker_chr2_2307;Name=Unknown%20rnd-6_family-175	-3.04849452237716	0.00149310402936483		ID=RepeatMasker_chr2_3773;Name=Unknown%20rnd-5_family-24	-3.54656111156905	0.000189477344712112		ID=RepeatMasker_chr3_1408;Name=Unknown%20rnd-6_family-175	-2.86004031760393	2.43054982814857e-13
ID=RepeatMasker_chr6_9486;Name=Unknown%20rnd-1_family-311	-3.03773404697455	6.45557392280268e-24		ID=RepeatMasker_chr3_3110;Name=Unknown%20rnd-5_family-24	-3.532656778083	3.05296349233225e-07		ID=RepeatMasker_chr3_4992;Name=Unknown%20rnd-5_family-1431	-2.8590223136134	0.0214511002847553
ID=RepeatMasker_chr6_10801;Name=LTR/Copia%20rnd-5_family-833	-3.03502582524925	0.0169211639292109		ID=RepeatMasker_chr4_2615;Name=LTR/Gypsy%20rnd-5_family-1544	-3.51650249608984	0.0124992264622326		ID=RepeatMasker_chr4_2212;Name=Unknown%20rnd-5_family-1386	-2.85351358611989	4.47129047279906e-05
ID=RepeatMasker_chr5_8415;Name=Unknown%20rnd-5_family-1072	-3.01347526180087	0.00453157766336172		ID=RepeatMasker_chr6_8948;Name=Unknown%20rnd-1_family-311	-3.51524730267268	1.95268696746694e-39		ID=RepeatMasker_chr2_3409;Name=LTR/Copia%20rnd-5_family-631	-2.85079579170695	0.00552968990455996
ID=RepeatMasker_chr8_8389;Name=Unknown%20rnd-6_family-869	-3.0098527683386	1.0403725054371e-07		ID=RepeatMasker_chr4_11425;Name=Unknown%20rnd-5_family-27	-3.51116091810892	1.21977619747749e-05		ID=RepeatMasker_chr8_8068;Name=LTR/Copia%20rnd-6_family-2078	-2.850392943772	8.65482751234195e-89
ID=RepeatMasker_chr7_1966;Name=Unknown%20rnd-1_family-152	-2.99568336543836	0.0002600861885288		ID=RepeatMasker_chr3_1262;Name=Unknown%20rnd-6_family-175	-3.49776412380681	0.00362433628495425		ID=RepeatMasker_chr2_757;Name=Unknown%20rnd-1_family-313	-2.8475647137546	2.26894877222966e-08
ID=RepeatMasker_chr3_11152;Name=Unknown%20rnd-5_family-27	-2.99112121632224	2.86098971752513e-42		ID=RepeatMasker_chr4_6932;Name=LTR/Copia%20rnd-6_family-2078	-3.49182349701682	1.17072236186268e-18		ID=RepeatMasker_chr3_5059;Name=Unknown%20rnd-5_family-1431	-2.84567973280892	0.00161079034363138
ID=RepeatMasker_chr5_5868;Name=Unknown%20rnd-1_family-282	-2.97665311206963	4.85751149181577e-12		ID=RepeatMasker_chr6_5250;Name=Unknown%20rnd-1_family-190	-3.48676999611298	0.000104549460454831		ID=RepeatMasker_chr4_2420;Name=Unknown%20rnd-3_family-88	-2.84548971528112	0.0162956885048047
ID=RepeatMasker_chr2_751;Name=Unknown%20rnd-3_family-88	-2.96579323773417	0.0168635928530661		ID=RepeatMasker_chr2_1976;Name=Unknown%20rnd-5_family-27	-3.48105611225396	0.0186191304126396		ID=RepeatMasker_chr5_556;Name=Unknown%20rnd-1_family-313	-2.84489280796078	1.87610187641906e-38
ID=RepeatMasker_chr5_1169;Name=Unknown%20rnd-1_family-192	-2.96332659118466	9.41921326995634e-44		ID=RepeatMasker_chr7_3425;Name=Unknown%20rnd-4_family-327	-3.46529076234691	0.00933552194614238		ID=RepeatMasker_chr7_7070;Name=Unknown%20rnd-1_family-304	-2.83306439969205	1.91561352049422e-78
ID=RepeatMasker_chr8_7223;Name=LTR/Copia%20rnd-6_family-2078	-2.95688122688134	1.19970529043024e-103		ID=RepeatMasker_chr2_10383;Name=LTR/Gypsy%20rnd-1_family-7	-3.45841428239313	0.00239448837586678		ID=RepeatMasker_chr2_5100;Name=LTR/Copia%20rnd-5_family-1854	-2.82272411636456	0.0427015678003478
ID=RepeatMasker_chr8_8435;Name=Unknown%20rnd-6_family-869	-2.95535497071325	1.48830674116191e-11		ID=RepeatMasker_chr1_1530;Name=LTR/Copia%20rnd-6_family-2078	-3.42146630582897	0.000675989301639002		ID=RepeatMasker_chr7_2911;Name=LTR/Copia%20rnd-1_family-148	-2.82170965080266	0.000306920214690095
ID=RepeatMasker_chrV_1608;Name=LTR/Copia%20rnd-1_family-316	-2.95309466405026	0.0151661368069092		ID=RepeatMasker_chr5_5966;Name=Unknown%20rnd-1_family-282	-3.40136719722053	6.13359898365652e-11		ID=RepeatMasker_chr8_6203;Name=Unknown%20rnd-3_family-88	-2.79292941541177	0.0456778932298466
ID=RepeatMasker_chr2_6351;Name=Unknown%20rnd-6_family-2018	-2.94473654148848	0.000856513827897148		ID=RepeatMasker_chr5_1487;Name=snRNA%20rnd-1_family-233	-3.38558774838578	2.23890130290687e-25		ID=RepeatMasker_chr3_1228;Name=Unknown%20rnd-6_family-1431	-2.78359891262426	0.00976859669651952
ID=RepeatMasker_chr5_5965;Name=Unknown%20rnd-1_family-282	-2.93014547607038	5.88120980455296e-11		ID=RepeatMasker_chr4_2211;Name=Unknown%20rnd-5_family-8098	-3.38346652551556	6.50784182373022e-06		ID=RepeatMasker_chr3_1222;Name=Unknown%20rnd-6_family-1431	-2.7452571395808	0.00418604175732144
ID=RepeatMasker_chr3_5720;Name=Unknown%20rnd-5_family-1072	-2.92704890458934	2.92567256682816e-30		ID=RepeatMasker_chr7_1686;Name=Unknown%20rnd-5_family-1072	-3.38169074161107	1.02483671662069e-07		ID=RepeatMasker_chr5_578;Name=Unknown%20rnd-1_family-313	-2.73891789876396	1.71300492554213e-64
ID=RepeatMasker_chr2_10383;Name=LTR/Gypsy%20rnd-1_family-7	-2.92650592897567	0.0160462625068334		ID=RepeatMasker_chr5_4991;Name=DNA/P%20rnd-6_family-3642	-3.37969815716615	0.00019984670844708		ID=RepeatMasker_chr4_6915;Name=Unknown%20rnd-6_family-371	-2.73840614820781	9.95282187884755e-40
ID=RepeatMasker_chr5_4991;Name=DNA/P%20rnd-6_family-3642	-2.91877286673243	0.00174427629672255		ID=RepeatMasker_chr7_1519;Name=Unknown%20rnd-2_family-33	-3.35508652671723	6.7301866566668e-05		ID=RepeatMasker_chr4_11353;Name=Unknown%20rnd-1_family-221	-2.73196381108134	0.00598363148446535
ID=RepeatMasker_chr5_2146;Name=Unknown%20rnd-1_family-221	-2.91547899664968	0.000765091550194471		ID=RepeatMasker_chr1_7221;Name=Unknown%20rnd-5_family-2034	-3.35133146421688	0.00285500828701128		ID=RepeatMasker_chr3_5073;Name=Unknown%20rnd-5_family-3659	-2.72986950948921	2.60785049489762e-19
ID=RepeatMasker_chr8_6156;Name=LTR/Copia%20rnd-6_family-2078	-2.88415157669558	4.16480925385294e-12		ID=RepeatMasker_chr8_7064;Name=Unknown%20rnd-1_family-159	-3.35005812919049	0.0186547511951496		ID=RepeatMasker_chr2_5093;Name=Unknown%20rnd-5_family-24	-2.71928657878502	0.0238720150086363
ID=RepeatMasker_chr6_9009;Name=LTR/Copia%20rnd-5_family-417	-2.87018544198604	8.6129371544598e-23		ID=RepeatMasker_chr3_8492;Name=LTR/Copia%20rnd-6_family-2078	-3.34678525667319	5.56359422948685e-11		ID=RepeatMasker_chr7_2116;Name=Unknown%20rnd-1_family-258	-2.71797793267063	1.90281879725873e-25
ID=RepeatMasker_chr6_8863;Name=Unknown%20rnd-1_family-311	-2.85596441502583	1.25290179852789e-39		ID=RepeatMasker_chr2_1982;Name=Unknown%20rnd-5_family-27	-3.33517223273619	3.98833558766633e-46		ID=RepeatMasker_chr2_2219;Name=Unknown%20rnd-5_family-1072	-2.71151155630704	0.00675748608741384
ID=RepeatMasker_unplaced-scaffold_435_21;Name=Unknown%20rnd-1_family-221	-2.85433337590044	0.0141820023772431		ID=RepeatMasker_chr7_1966;Name=Unknown%20rnd-1_family-152	-3.33263583490063	8.30344695686589e-05		ID=RepeatMasker_chr7_2288;Name=Unknown%20rnd-1_family-230	-2.71147693907871	1.23040763455286e-63
ID=RepeatMasker_chr3_7217;Name=Unknown%20rnd-6_family-3586	-2.85422153670128	1.27489699852456e-12		ID=RepeatMasker_chr2_1974;Name=Unknown%20rnd-5_family-27	-3.31459604137258	0.035367400383253		ID=RepeatMasker_chr8_2450;Name=Unknown%20rnd-1_family-217	-2.70919146137116	3.0004358958355e-07
ID=RepeatMasker_chr5_856;Name=Unknown%20rnd-4_family-105	-2.85319359516158	0.00725281060840946		ID=RepeatMasker_chr5_12;Name=LTR/Copia%20rnd-5_family-833	-3.3000396090991	2.70909642620353e-05		ID=RepeatMasker_chr3_5472;Name=Unknown%20rnd-6_family-5042	-2.69228387235694	9.40387482504348e-95
ID=RepeatMasker_chr6_6954;Name=Unknown%20rnd-5_family-8098	-2.85209903152964	2.67760770668897e-07		ID=RepeatMasker_unplaced-scaffold_435_23;Name=Unknown%20rnd-1_family-223	-3.29900684304948	0.00164267731681602		ID=RepeatMasker_chr7_3880;Name=LTR/Copia%20rnd-5_family-986	-2.69135315836276	0.0322087214720977
ID=RepeatMasker_chr5_5966;Name=Unknown%20rnd-1_family-282	-2.80351314082751	1.43208193491073e-06		ID=RepeatMasker_chr2_2131;Name=Unknown%20rnd-1_family-313	-3.2770058591015	7.43153094580172e-42		ID=RepeatMasker_chr5_570;Name=Unknown%20rnd-1_family-313	-2.66674684268724	1.31779068409903e-68
ID=RepeatMasker_chr5_13;Name=LTR/Copia%20rnd-5_family-833	-2.80206336573836	9.75065534245765e-05		ID=RepeatMasker_chr3_4751;Name=Unknown%20rnd-3_family-88	-3.27475715134249	0.0214301819553436		ID=RepeatMasker_chr2_3713;Name=Unknown%20rnd-1_family-168	-2.66463303238224	2.94250194791067e-09
ID=RepeatMasker_chr2_6349;Name=Unknown%20rnd-6_family-2018	-2.7878281967753	0.000199040269757667		ID=RepeatMasker_chr4_394;Name=Unknown%20rnd-5_family-24	-3.26851501314886	5.83462522660557e-07		ID=RepeatMasker_chr2_3529;Name=Unknown%20rnd-1_family-223	-2.65946549817435	0.000811238678362312
ID=RepeatMasker_chr5_578;Name=Unknown%20rnd-1_family-313	-2.78110565656811	5.98726576164202e-84		ID=RepeatMasker_chr6_9101;Name=Unknown%20rnd-1_family-311	-3.26788430205794	2.3360674733956e-47		ID=RepeatMasker_chrV_2007;Name=rnd-1_family-181	-2.65696430572238	0.00189975459921278
ID=RepeatMasker_chr5_6186;Name=Unknown%20rnd-6_family-5127	-2.76891492762745	2.28450993956483e-27		ID=RepeatMasker_chr5_8644;Name=Unknown%20rnd-5_family-113	-3.26417536362282	0.00307312827068395		ID=RepeatMasker_chr2_11437;Name=Unknown%20rnd-5_family-24	-2.63481885503189	0.00607132368998748
ID=RepeatMasker_chr5_1131;Name=Unknown%20rnd-1_family-221	-2.76108677387432	1.43492439145335e-09		ID=RepeatMasker_chr1_6501;Name=Unknown%20rnd-5_family-24	-3.23258506915929	0.00606123396778695		ID=RepeatMasker_chr3_5707;Name=Unknown%20rnd-5_family-1072	-2.63381175945488	2.29070969425427e-10
ID=RepeatMasker_chr5_1153;Name=Unknown%20rnd-1_family-304	-2.7502704018789	4.48727584524999e-46		ID=RepeatMasker_chr5_1723;Name=Unknown%20rnd-1_family-192	-3.22262696629987	0.0149366013159792		ID=RepeatMasker_chr5_8131;Name=Unknown%20rnd-3_family-88	-2.63324413166959	0.0267946411756298
ID=RepeatMasker_chr8_7972;Name=LTR/Copia%20rnd-6_family-2078	-2.69654900962566	3.32028226616281e-60		ID=RepeatMasker_chr5_13;Name=LTR/Copia%20rnd-5_family-833	-3.21533507078971	5.25481049972156e-06		ID=RepeatMasker_chr4_11472;Name=Unknown%20rnd-6_family-4466	-2.62984080625704	5.09171126214865e-32
ID=RepeatMasker_chr8_8849;Name=Unknown%20rnd-6_family-3183	-2.69601684785142	3.76864288214279e-11		ID=RepeatMasker_chr7_5105;Name=Unknown%20rnd-6_family-2217	-3.21213251582639	0.00242226914880641		ID=RepeatMasker_chr5_6186;Name=Unknown%20rnd-6_family-5127	-2.62882791766959	1.04133741285671e-27
ID=RepeatMasker_chr8_8850;Name=Unknown%20rnd-6_family-3183	-2.66883627146549	6.00616963047823e-13		ID=RepeatMasker_chr7_6364;Name=Unknown%20rnd-5_family-102	-3.20355977499104	0.0304522330107712		ID=RepeatMasker_chr4_11473;Name=Unknown%20rnd-6_family-4466	-2.62846270999863	4.95464353330922e-93
ID=RepeatMasker_chr5_5865;Name=Unknown%20rnd-1_family-192	-2.64522680168848	0.000156283729308469		ID=RepeatMasker_chr6_9186;Name=Unknown%20rnd-5_family-482	-3.19480725378886	0.00654489998646015		ID=RepeatMasker_chr7_2289;Name=Unknown%20rnd-1_family-250	-2.62592226502909	3.07048726478082e-66
ID=RepeatMasker_chr3_8959;Name=LINE/L2%20rnd-6_family-450	-2.63908039029603	0.0114537807747017		ID=RepeatMasker_chr3_812;Name=Unknown%20rnd-5_family-27	-3.18280631102542	1.42569784168269e-21		ID=RepeatMasker_chr6_9326;Name=Unknown%20rnd-5_family-5637	-2.62450790234173	5.92710655705615e-59
ID=RepeatMasker_chr3_1304;Name=Unknown%20rnd-6_family-175	-2.62016057001483	5.78285139024541e-10		ID=RepeatMasker_chr5_580;Name=Unknown%20rnd-1_family-313	-3.17876812304034	1.4904421787435e-05		ID=RepeatMasker_chr3_1226;Name=Unknown%20rnd-6_family-1431	-2.6242179335524	0.00233894144525643
ID=RepeatMasker_chr5_5867;Name=Unknown%20rnd-1_family-282	-2.59616036657467	5.83251860587725e-06		ID=RepeatMasker_chr3_801;Name=Unknown%20rnd-5_family-27	-3.16738696366071	4.54305760930438e-08		ID=RepeatMasker_chr3_4894;Name=Unknown%20rnd-1_family-192	-2.61840778182125	0.00254146109518454
ID=RepeatMasker_chr3_1377;Name=Unknown%20rnd-6_family-175	-2.59586932136458	1.00217049746425e-26		ID=RepeatMasker_chr5_5978;Name=Unknown%20rnd-1_family-282	-3.1611411877675	2.55513562005229e-16		ID=RepeatMasker_chr6_9300;Name=Unknown%20rnd-5_family-5637	-2.61365555952311	1.29092235908826e-55
ID=RepeatMasker_chr3_1365;Name=Unknown%20rnd-6_family-175	-2.59468583769252	6.07237299797005e-27		ID=RepeatMasker_chr3_1373;Name=Unknown%20rnd-6_family-175	-3.1556494780546	0.00386962722431139		ID=RepeatMasker_chr7_2103;Name=Unknown%20rnd-1_family-230	-2.59652055942118	1.2149807519973e-47
ID=RepeatMasker_chr4_6598;Name=LTR/Copia%20rnd-6_family-2078	-2.57015283914077	2.53072156937993e-12		ID=RepeatMasker_chr2_1869;Name=Unknown%20rnd-5_family-2034	-3.14506904113907	0.0140645085733265		ID=RepeatMasker_chr5_2271;Name=Unknown%20rnd-6_family-5127	-2.58332996034907	1.15932688631707e-12
ID=RepeatMasker_chr4_2102;Name=LINE/RTE-BovB%20rnd-6_family-1228	-2.5623854887983	7.47605338160826e-05		ID=RepeatMasker_chr6_8863;Name=Unknown%20rnd-1_family-311	-3.14117367098831	8.08656277025323e-44		ID=RepeatMasker_chr7_2294;Name=Unknown%20rnd-1_family-250	-2.56688713235832	2.39980998400375e-67
ID=RepeatMasker_chr5_1128;Name=Unknown%20rnd-1_family-304	-2.53903777302664	2.82359186808523e-24		ID=RepeatMasker_chr5_1158;Name=Unknown%20rnd-1_family-221	-3.1287981636408	0.000344891177251547		ID=RepeatMasker_chr3_5067;Name=Unknown%20rnd-5_family-3659	-2.56464260226277	1.65326852576173e-14
ID=RepeatMasker_chr5_8659;Name=Unknown%20rnd-5_family-113	-2.5326297866191	4.33313083909403e-06		ID=RepeatMasker_chr6_8497;Name=Unknown%20rnd-1_family-176	-3.12506048021491	0.00254961631193995		ID=RepeatMasker_chr5_6188;Name=Unknown%20rnd-6_family-5127	-2.56006771725963	1.96887808051275e-33
ID=RepeatMasker_chr4_4098;Name=Unknown%20rnd-1_family-362	-2.52094651976673	0.017135980182607		ID=RepeatMasker_chr2_2188;Name=Unknown%20rnd-1_family-313	-3.11818257316643	7.7560964169735e-40		ID=RepeatMasker_chr7_2343;Name=LTR/Copia%20rnd-6_family-2078	-2.55758398071401	0.0144502384310031
ID=RepeatMasker_chr8_5765;Name=Unknown%20rnd-1_family-214	-2.51819101094991	2.45736987102375e-06		ID=RepeatMasker_chr5_8771;Name=Unknown%20rnd-1_family-223	-3.10685280210004	0.00613454985784849		ID=RepeatMasker_chr7_2098;Name=Unknown%20rnd-1_family-230	-2.55687357159678	1.18749969357532e-10
ID=RepeatMasker_chr5_8648;Name=Unknown%20rnd-5_family-113	-2.51298885073116	3.62530893016101e-05		ID=RepeatMasker_chr7_2912;Name=Unknown%20rnd-6_family-1431	-3.09611752323581	0.00278244918102331		ID=RepeatMasker_chr7_2620;Name=LTR/Gypsy%20rnd-1_family-42	-2.55059207560288	8.40590602572699e-14
ID=RepeatMasker_chr2_2577;Name=Unknown%20rnd-5_family-4271	-2.51111132822807	0.0347287585716744		ID=RepeatMasker_chr6_9438;Name=Unknown%20rnd-1_family-311	-3.09193606192793	0.0470607602536203		ID=RepeatMasker_chr6_9329;Name=Unknown%20rnd-5_family-5637	-2.54786531279558	5.30358559246256e-24
ID=RepeatMasker_chr8_7179;Name=Unknown%20rnd-1_family-194	-2.51037583514524	3.03641995679644e-12		ID=RepeatMasker_chr7_3497;Name=LTR/Gypsy%20rnd-1_family-0	-3.07960947716421	0.0361950496691674		ID=RepeatMasker_chr3_5074;Name=Unknown%20rnd-5_family-3659	-2.545313496157	1.07151874577053e-17
ID=RepeatMasker_chr6_9002;Name=LTR/Copia%20rnd-5_family-417	-2.50772799493149	1.19777166384697e-09		ID=RepeatMasker_chr2_7419;Name=DNA/PIF-Harbinger%20rnd-6_family-7434	-3.03480692360075	5.43240356654416e-68		ID=RepeatMasker_chr3_9868;Name=Unknown%20rnd-1_family-254	-2.54440002999723	0.0216356738336529
ID=RepeatMasker_chr4_1902;Name=LTR/Copia%20rnd-6_family-2078	-2.50648897432739	9.06616803439931e-06		ID=RepeatMasker_chr5_3180;Name=DNA/hAT-Tag1%20rnd-6_family-860	-3.02505394576716	5.83064775279511e-34		ID=RepeatMasker_chr7_7067;Name=Unknown%20rnd-5_family-879	-2.54004980967378	5.78009757311498e-12
ID=RepeatMasker_unplaced-scaffold_281_9;Name=Unknown%20rnd-5_family-27	-2.50040830360466	0.0276170096345798		ID=RepeatMasker_chr6_6383;Name=Unknown%20rnd-5_family-308	-3.01477579562073	3.82191280699474e-05		ID=RepeatMasker_chr3_5057;Name=Unknown%20rnd-5_family-1431	-2.53983323406268	2.42909316310519e-05
ID=RepeatMasker_chr6_6966;Name=Unknown%20rnd-1_family-219	-2.49804040719058	0.00596456760217067		ID=RepeatMasker_chr5_5867;Name=Unknown%20rnd-1_family-282	-2.99677916945041	2.71208318446153e-08		ID=RepeatMasker_chr2_7196;Name=Unknown%20rnd-1_family-304	-2.53946543495505	0.00600152724364682
ID=RepeatMasker_chr5_8656;Name=Unknown%20rnd-5_family-113	-2.48697852154202	2.35553275982682e-05		ID=RepeatMasker_chr3_3784;Name=Unknown%20rnd-1_family-224	-2.98838983269634	0.00292338860868211		ID=RepeatMasker_chr3_10917;Name=Simple_repeat%20rnd-3_family-238	-2.52638941614205	0.00367937234890984
ID=RepeatMasker_chr5_1165;Name=Unknown%20rnd-1_family-304	-2.48683079459425	1.12830159635614e-14		ID=RepeatMasker_chr7_3737;Name=LTR/Copia%20rnd-1_family-179	-2.98036004095378	0.00420945761419689		ID=RepeatMasker_chr2_2188;Name=Unknown%20rnd-1_family-313	-2.51977206653397	1.57241231536203e-21
ID=RepeatMasker_chr5_6188;Name=Unknown%20rnd-6_family-5127	-2.47405205868194	1.62852624414446e-27		ID=RepeatMasker_chr6_9475;Name=Unknown%20rnd-1_family-311	-2.97757920590558	0.0373566232721719		ID=RepeatMasker_chr2_4687;Name=LTR/Gypsy%20rnd-1_family-7	-2.50577569874899	0.0477129145797926
ID=RepeatMasker_chr6_6955;Name=Unknown%20rnd-5_family-1386	-2.47346643788467	8.6539954782736e-14		ID=RepeatMasker_chr3_8959;Name=LINE/L2%20rnd-6_family-450	-2.96044059069441	0.00219135717448571		ID=RepeatMasker_unplaced-scaffold_073_1;Name=DNA/Kolobok-T2%20rnd-5_family-5106	-2.50178416349061	2.93505012856561e-32
ID=RepeatMasker_chr3_6611;Name=Unknown%20rnd-6_family-3586	-2.47027898018232	7.26324831879459e-05		ID=RepeatMasker_chr2_4658;Name=LTR/Copia%20rnd-5_family-631	-2.93824555829689	0.00533951300845186		ID=RepeatMasker_chr3_5062;Name=Unknown%20rnd-5_family-1431	-2.50068043414482	0.0421303143774858
ID=RepeatMasker_chr5_5864;Name=Unknown%20rnd-1_family-221	-2.45970820749508	0.00172084843042866		ID=RepeatMasker_chr2_4842;Name=Unknown%20rnd-1_family-224	-2.93225279153638	0.0105305954601674		ID=RepeatMasker_chr6_1551;Name=LTR/Copia%20rnd-6_family-2078	-2.49696734824017	5.28702924109779e-05
ID=RepeatMasker_chrV_6385;Name=Unknown%20rnd-5_family-27	-2.44632408259145	1.00848603818265e-19		ID=RepeatMasker_chr2_5466;Name=Unknown%20rnd-6_family-2217	-2.92584019538567	0.000351563557449878		ID=RepeatMasker_chr2_1488;Name=LTR/Gypsy%20rnd-1_family-7	-2.48413513442715	0.0261631371112964
ID=RepeatMasker_chr2_2304;Name=Unknown%20rnd-6_family-175	-2.42933736653111	0.00277067986029894		ID=RepeatMasker_chr3_11152;Name=Unknown%20rnd-5_family-27	-2.92172897847858	5.34770249538849e-37		ID=RepeatMasker_chr4_9139;Name=Unknown%20rnd-1_family-194	-2.48202207449162	0.000243614456362906
ID=RepeatMasker_chr3_5706;Name=Unknown%20rnd-5_family-1072	-2.42632553200259	0.000416798265658987		ID=RepeatMasker_chr6_3083;Name=Unknown%20rnd-6_family-2018	-2.91379113727856	0.00722245429166242		ID=RepeatMasker_chr5_2180;Name=Unknown%20rnd-1_family-304	-2.47313329033239	1.8045543022064e-47
ID=RepeatMasker_chr5_5971;Name=Unknown%20rnd-1_family-282	-2.41420393118214	0.00048424867870146		ID=RepeatMasker_chr5_4087;Name=LTR/Gypsy%20rnd-6_family-1590	-2.90452513687994	0.0155137628482141		ID=RepeatMasker_chr6_9327;Name=Unknown%20rnd-5_family-5637	-2.4725334138889	6.89914979234274e-48
ID=RepeatMasker_chr6_7460;Name=LTR/Copia%20rnd-6_family-2078	-2.3927003445065	7.18632654615374e-10		ID=RepeatMasker_chr6_6323;Name=LTR/Copia%20rnd-5_family-631	-2.89942914622818	2.3133956794483e-15		ID=RepeatMasker_chr3_1411;Name=Unknown%20rnd-6_family-175	-2.47011588086658	0.00110882609450972
ID=RepeatMasker_chr2_8913;Name=LTR/Copia%20rnd-5_family-1022	-2.35452110528448	0.0137867177501083		ID=RepeatMasker_chr5_629;Name=Unknown%20rnd-4_family-105	-2.82481901590556	3.01928978002403e-05		ID=RepeatMasker_chr8_7179;Name=Unknown%20rnd-1_family-194	-2.46620576892235	9.53484357717166e-16
ID=RepeatMasker_chr5_12;Name=LTR/Copia%20rnd-5_family-833	-2.32801443222969	0.00339421911392212		ID=RepeatMasker_chr6_8882;Name=Unknown%20rnd-5_family-4550	-2.82313547961616	0.0357138617538094		ID=RepeatMasker_chr4_6916;Name=Unknown%20rnd-6_family-371	-2.4591908821691	5.93997359614897e-09
ID=RepeatMasker_chr6_8946;Name=LTR/Copia%20rnd-5_family-417	-2.31551736516135	1.14652420198603e-18		ID=RepeatMasker_chr5_5977;Name=Unknown%20rnd-1_family-282	-2.81299620666873	5.37378197683047e-07		ID=RepeatMasker_chr5_2253;Name=Unknown%20rnd-6_family-5127	-2.45545633453401	0.00100525124612095
ID=RepeatMasker_chr5_629;Name=Unknown%20rnd-4_family-105	-2.2639154466343	0.00130050127456242		ID=RepeatMasker_chr4_2613;Name=LTR/Gypsy%20rnd-6_family-1590	-2.809117570626	0.00832521638092609		ID=RepeatMasker_chr3_11152;Name=Unknown%20rnd-5_family-27	-2.4359990067447	2.749633147705e-35
ID=RepeatMasker_chr6_9101;Name=Unknown%20rnd-1_family-311	-2.2568273893659	3.56686442671347e-28		ID=RepeatMasker_chr3_6379;Name=Unknown%20rnd-1_family-223	-2.8015199276296	0.00734123044972528		ID=RepeatMasker_chr7_2977;Name=Unknown%20rnd-1_family-221	-2.42874869289379	6.39571898639096e-05
ID=RepeatMasker_chr3_1329;Name=Unknown%20rnd-6_family-175	-2.25059546956981	3.6396861896149e-08		ID=RepeatMasker_chr7_4264;Name=LTR/Gypsy%20rnd-6_family-748	-2.79398438895497	0.0481484359394822		ID=RepeatMasker_chr3_712;Name=Unknown%20rnd-1_family-176	-2.41108400417721	3.14286321631725e-19
ID=RepeatMasker_chr2_6709;Name=Unknown%20rnd-1_family-358	-2.2269778765749	2.51449514737628e-18		ID=RepeatMasker_chr2_6667;Name=Unknown%20rnd-1_family-358	-2.79274111466053	0.0370477162046077		ID=RepeatMasker_chr5_3393;Name=Unknown%20rnd-1_family-223	-2.40926756035019	1.34095846246101e-06
ID=RepeatMasker_chr8_7183;Name=Unknown%20rnd-1_family-176	-2.21608107807219	8.2388890530639e-10		ID=RepeatMasker_chr1_3763;Name=Unknown%20rnd-5_family-231	-2.78803665131184	0.0383281999626804		ID=RepeatMasker_chr2_3800;Name=Unknown%20rnd-5_family-27	-2.40709395533246	3.28004058676217e-11
ID=RepeatMasker_chr6_9030;Name=Unknown%20rnd-1_family-311	-2.20941666215752	3.27943740576286e-20		ID=RepeatMasker_chr8_9406;Name=LTR/Copia%20rnd-5_family-833	-2.78084233832164	0.000454270763032056		ID=RepeatMasker_chr3_814;Name=Unknown%20rnd-1_family-176	-2.40235800597715	6.02665312542504e-09
ID=RepeatMasker_chr2_6957;Name=DNA/P%20rnd-6_family-3642	-2.19867189817943	0.000664778007694409		ID=RepeatMasker_chr6_6256;Name=Unknown%20rnd-5_family-308	-2.77355606622204	1.82434744883752e-06		ID=RepeatMasker_chr3_1373;Name=Unknown%20rnd-6_family-175	-2.40178223534767	0.00619741948517709
ID=RepeatMasker_chr5_2271;Name=Unknown%20rnd-6_family-5127	-2.19559978530661	0.0146104862579644		ID=RepeatMasker_chr6_6381;Name=LTR/Copia%20rnd-5_family-631	-2.7712347827351	1.1398387583829e-18		ID=RepeatMasker_chr4_6631;Name=Unknown%20rnd-5_family-4377	-2.39675315221784	0.0160344037719847
ID=RepeatMasker_chr2_1255;Name=Unknown%20rnd-3_family-54	-2.17450950828341	0.028608506667494		ID=RepeatMasker_chr1_1531;Name=Unknown%20rnd-5_family-27	-2.76667581401142	9.20446297661899e-11		ID=RepeatMasker_chr2_1827;Name=Unknown%20rnd-3_family-54	-2.39200074279247	0.0171191841228779
ID=RepeatMasker_chr8_5847;Name=LTR/Copia%20rnd-5_family-631	-2.16407413020935	0.000737923068115328		ID=RepeatMasker_chr5_5970;Name=Unknown%20rnd-1_family-282	-2.76221327235602	1.31311230456466e-13		ID=RepeatMasker_chr5_7216;Name=Unknown%20rnd-1_family-221	-2.38930932399475	6.55585477156386e-08
ID=RepeatMasker_chr6_1234;Name=Unknown%20rnd-5_family-5637	-2.12223133248694	0.0250858994317976		ID=RepeatMasker_chr1_10259;Name=Unknown%20rnd-3_family-54	-2.75566514978093	0.0217865612959952		ID=RepeatMasker_chr7_7127;Name=Unknown%20rnd-1_family-221	-2.38685698641642	3.4439193346681e-54
ID=RepeatMasker_chr2_756;Name=Unknown%20rnd-1_family-313	-2.11732898185294	1.14801120337948e-54		ID=RepeatMasker_chr1_10343;Name=Unknown%20rnd-3_family-54	-2.75566514978093	0.0217865612959952		ID=RepeatMasker_chr6_9299;Name=Unknown%20rnd-5_family-5637	-2.3716437915079	8.96563497956361e-23
ID=RepeatMasker_chr3_5707;Name=Unknown%20rnd-5_family-1072	-2.0976794605074	1.96763787208182e-06		ID=RepeatMasker_chr5_5889;Name=Unknown%20rnd-1_family-224	-2.74714247007609	0.0406245872072426		ID=RepeatMasker_chr7_2290;Name=Unknown%20rnd-1_family-250	-2.36502934586564	1.31333183815889e-27
ID=RepeatMasker_chr8_5763;Name=Unknown%20rnd-1_family-278	-2.09674070729543	0.00311046503494665		ID=RepeatMasker_chr3_6611;Name=Unknown%20rnd-6_family-3586	-2.73777496490976	2.46278060739182e-06		ID=RepeatMasker_chr7_7069;Name=Unknown%20rnd-1_family-221	-2.36263857809017	3.45356549742405e-50
ID=RepeatMasker_chr2_6385;Name=Unknown%20rnd-6_family-2018	-2.0883914636988	0.00537440277440984		ID=RepeatMasker_chr2_3808;Name=LTR/Gypsy%20rnd-6_family-1590	-2.73692511508028	0.00476545169640705		ID=RepeatMasker_chr7_2291;Name=Unknown%20rnd-1_family-230	-2.3614744122527	4.62520579900909e-36
ID=RepeatMasker_chr2_723;Name=Unknown%20rnd-1_family-313	-2.07575634478466	2.13883518676786e-32		ID=RepeatMasker_chr5_4654;Name=Unknown%20rnd-1_family-223	-2.73338223761597	1.62270088185275e-06		ID=RepeatMasker_chr6_9314;Name=Unknown%20rnd-5_family-5637	-2.35800228859476	1.9294829607672e-17
ID=RepeatMasker_chr5_4072;Name=Unknown%20rnd-1_family-282	-2.05792420197503	1.01332187650606e-05		ID=RepeatMasker_chr2_5444;Name=Unknown%20rnd-1_family-224	-2.72063694181176	0.00262295901273876		ID=RepeatMasker_chr8_575;Name=Unknown%20rnd-5_family-231	-2.35167578788109	0.00592317396600486
ID=RepeatMasker_chr2_757;Name=Unknown%20rnd-1_family-313	-2.04769339078624	1.00823693179211e-27		ID=RepeatMasker_chr5_5868;Name=Unknown%20rnd-1_family-282	-2.71691459923466	3.64620088932725e-12		ID=RepeatMasker_chr7_2285;Name=Unknown%20rnd-1_family-250	-2.34395085480598	1.29373996873129e-20
ID=RepeatMasker_chr8_6859;Name=LTR/Copia%20rnd-6_family-2078	-2.03804837448416	1.5361880522317e-12		ID=RepeatMasker_chr3_3141;Name=Unknown%20rnd-5_family-102	-2.70851173651169	0.00376456725055823		ID=RepeatMasker_chr3_5071;Name=Unknown%20rnd-5_family-3659	-2.34278754006883	1.58123394890504e-08
ID=RepeatMasker_chr2_758;Name=Unknown%20rnd-1_family-313	-2.03178767156388	2.88403741309821e-70		ID=RepeatMasker_chr5_10895;Name=DNA/PIF-Harbinger%20rnd-6_family-7434	-2.68380122048524	5.34770249538849e-37		ID=RepeatMasker_chr1_3259;Name=Unknown%20rnd-1_family-65	-2.34162476391382	0.0433072510370088
ID=RepeatMasker_chr4_6822;Name=Unknown%20rnd-5_family-27	-2.02078858830546	9.91998234781151e-19		ID=RepeatMasker_chr7_7006;Name=LTR/Gypsy%20rnd-1_family-16	-2.68137630530283	0.00259856233091224		ID=RepeatMasker_chr5_1643;Name=Unknown%20rnd-1_family-219	-2.33797847807662	1.02001866963748e-06
ID=RepeatMasker_chr3_9280;Name=Unknown%20rnd-5_family-27	-1.9942697788272	3.28378021176525e-09		ID=RepeatMasker_chr6_10603;Name=Unknown%20rnd-5_family-1386	-2.67958824010774	0.0373566232721719		ID=RepeatMasker_chr5_3180;Name=DNA/hAT-Tag1%20rnd-6_family-860	-2.33667408810068	2.72085999707419e-28
ID=RepeatMasker_chr4_2211;Name=Unknown%20rnd-5_family-8098	-1.98468707535173	0.00322538452743216		ID=RepeatMasker_chr5_10893;Name=DNA/PIF-Harbinger%20rnd-6_family-7434	-2.67760940716755	8.81076918438554e-46		ID=RepeatMasker_chr3_2961;Name=Unknown%20rnd-5_family-1431	-2.33008463901	2.64904942171481e-15
ID=RepeatMasker_chr2_721;Name=Unknown%20rnd-1_family-313	-1.9758365015396	2.11821462939567e-42		ID=RepeatMasker_chr8_8009;Name=Unknown%20rnd-1_family-278	-2.66639037260456	1.48541504686689e-12		ID=RepeatMasker_chr2_12350;Name=Unknown%20rnd-5_family-292	-2.28116829176242	0.00192543298795285
ID=RepeatMasker_chr2_722;Name=Unknown%20rnd-1_family-313	-1.97471657091578	2.21842924264795e-25		ID=RepeatMasker_chr7_5102;Name=LTR/Copia%20rnd-6_family-2078	-2.64753391477532	4.16971361690507e-11		ID=RepeatMasker_chr4_6839;Name=LTR/Copia%20rnd-6_family-2078	-2.27986629692303	0.000426021946998259
ID=RepeatMasker_chr5_2145;Name=Unknown%20rnd-1_family-192	-1.96115351592136	0.0292985443518193		ID=RepeatMasker_chr5_10896;Name=DNA/PIF-Harbinger%20rnd-6_family-7434	-2.62920900221741	7.73012582246315e-76		ID=RepeatMasker_chr3_5261;Name=Unknown%20rnd-6_family-3190	-2.27243622401606	1.80299587123741e-05
ID=RepeatMasker_chr8_8183;Name=Unknown%20rnd-1_family-269	-1.95964624844587	5.59849998683829e-12		ID=RepeatMasker_chr2_6349;Name=Unknown%20rnd-6_family-2018	-2.62396484052141	0.000348446965827359		ID=RepeatMasker_chr3_9098;Name=Unknown%20rnd-1_family-256	-2.2696251484091	0.00924746063643688
ID=RepeatMasker_chr2_312;Name=DNA/PIF-Harbinger%20rnd-6_family-7434	-1.95252051043458	1.13182222221834e-05		ID=RepeatMasker_chr2_10730;Name=Unknown%20rnd-5_family-27	-2.62282046813138	2.52496732049879e-10		ID=RepeatMasker_chr3_2971;Name=Unknown%20rnd-5_family-3659	-2.26637523384548	6.69204647208087e-20
ID=RepeatMasker_chr2_6774;Name=DNA/P%20rnd-6_family-3642	-1.94828624973426	0.000612872174748888		ID=RepeatMasker_chrV_1610;Name=LTR/Copia%20rnd-1_family-144	-2.62243800223717	0.0128769146409803		ID=RepeatMasker_chr6_9280;Name=Unknown%20rnd-5_family-5637	-2.25852778329473	2.71823438694903e-11
ID=RepeatMasker_chr2_1546;Name=Unknown%20rnd-5_family-308	-1.93763647519329	1.49126270859365e-06		ID=RepeatMasker_chr1_3757;Name=Unknown%20rnd-5_family-1072	-2.61770158465036	0.00103005348221042		ID=RepeatMasker_chr5_7161;Name=Unknown%20rnd-1_family-221	-2.24853939445945	5.23204250854033e-10
ID=RepeatMasker_chr5_2289;Name=Unknown%20rnd-6_family-5127	-1.93654656084733	2.53369740775171e-05		ID=RepeatMasker_chr6_9009;Name=LTR/Copia%20rnd-5_family-417	-2.61345873846547	2.12712384635634e-20		ID=RepeatMasker_chr5_9886;Name=Unknown%20rnd-5_family-5637	-2.24818589384127	3.21983453610192e-49
ID=RepeatMasker_chr5_580;Name=Unknown%20rnd-1_family-313	-1.93452505414103	0.0209742329195008		ID=RepeatMasker_chr7_6742;Name=Unknown%20rnd-5_family-1072	-2.60594803497888	9.06633979758665e-12		ID=RepeatMasker_chr1_8548;Name=Unknown%20rnd-5_family-308	-2.24472351028213	2.62744259107726e-06
ID=RepeatMasker_chr6_6953;Name=Unknown%20rnd-1_family-219	-1.93109786195868	4.19958958079858e-05		ID=RepeatMasker_chr5_6458;Name=Unknown%20rnd-6_family-3613	-2.60191519663884	0.000211641158399107		ID=RepeatMasker_chr4_12611;Name=Unknown%20rnd-1_family-282	-2.23628289431908	0.0119157958056271
ID=RepeatMasker_chr6_849;Name=Unknown%20rnd-1_family-155	-1.92697580537665	0.023865357492304		ID=RepeatMasker_chr5_5965;Name=Unknown%20rnd-1_family-282	-2.59165859924827	7.29517844827397e-12		ID=RepeatMasker_chr7_2287;Name=Unknown%20rnd-1_family-230	-2.23341921316082	3.06163277180964e-28
ID=RepeatMasker_chr2_315;Name=DNA/PIF-Harbinger%20rnd-6_family-7434	-1.92359682703938	0.0185152635452768		ID=RepeatMasker_chr2_9373;Name=LTR/Gypsy%20rnd-6_family-1590	-2.58399497046679	0.0406843678660347		ID=RepeatMasker_chr4_6804;Name=Unknown%20rnd-6_family-371	-2.22373672219115	8.20420732472587e-21
ID=RepeatMasker_chr5_2188;Name=Unknown%20rnd-1_family-304	-1.92210383324886	6.23092959464184e-17		ID=RepeatMasker_chr2_6957;Name=DNA/P%20rnd-6_family-3642	-2.57731292794627	0.000115926338528352		ID=RepeatMasker_chr5_2181;Name=Unknown%20rnd-1_family-192	-2.22254442052265	7.77771826721371e-45
ID=RepeatMasker_chr4_2088;Name=LINE/RTE-BovB%20rnd-6_family-1228	-1.92136252476349	2.52967984534385e-08		ID=RepeatMasker_chr2_5449;Name=Unknown%20rnd-5_family-27	-2.56989721394224	8.68929827686475e-10		ID=RepeatMasker_chr8_7972;Name=LTR/Copia%20rnd-6_family-2078	-2.22235287455149	1.74047134827569e-47
ID=RepeatMasker_chr8_6035;Name=Unknown%20rnd-6_family-2059	-1.90621553825425	0.000608387038718948		ID=RepeatMasker_chr3_4870;Name=Unknown%20rnd-1_family-176	-2.55775134194173	2.30944048272531e-05		ID=RepeatMasker_chr7_1966;Name=Unknown%20rnd-1_family-152	-2.21842639033219	0.00588701286034023
ID=RepeatMasker_chr5_1163;Name=Unknown%20rnd-1_family-304	-1.88326797710763	8.06973451456913e-20		ID=RepeatMasker_chr2_6351;Name=Unknown%20rnd-6_family-2018	-2.54945534914248	0.00115047463727238		ID=RepeatMasker_chr3_5034;Name=Unknown%20rnd-5_family-1431	-2.21353491602108	0.00019395762073002
ID=RepeatMasker_chr8_8018;Name=LTR/Copia%20rnd-6_family-2078	-1.86496804209768	6.90492429331327e-71		ID=RepeatMasker_chr1_1446;Name=LTR/Gypsy%20rnd-6_family-1590	-2.54160712930585	0.0176996334709209		ID=RepeatMasker_chr3_5473;Name=Unknown%20rnd-6_family-5042	-2.21281447306816	1.47142433843744e-71
ID=RepeatMasker_chr5_2183;Name=Unknown%20rnd-1_family-304	-1.86496155608234	0.0184071609895202		ID=RepeatMasker_chr5_5971;Name=Unknown%20rnd-1_family-282	-2.53938782715761	3.28745141735907e-07		ID=RepeatMasker_chr3_5038;Name=Unknown%20rnd-5_family-3659	-2.20880078318519	1.37064529329652e-11
ID=RepeatMasker_chr4_1656;Name=Unknown%20rnd-1_family-283	-1.85573959102717	0.02466513462801		ID=RepeatMasker_chr2_6943;Name=DNA/P%20rnd-6_family-3642	-2.52119151860991	6.45626717070094e-05		ID=RepeatMasker_chr3_2965;Name=Unknown%20rnd-5_family-1431	-2.20343929420904	1.00434534714601e-36
ID=RepeatMasker_chr6_6849;Name=Unknown%20rnd-1_family-176	-1.85350268416105	0.00924675505883224		ID=RepeatMasker_chr6_3261;Name=Unknown%20rnd-5_family-308	-2.50405206835595	0.000383208115862317		ID=RepeatMasker_chr6_2554;Name=Unknown%20rnd-5_family-27	-2.20274068586379	4.04817121144496e-10
ID=RepeatMasker_chr5_2184;Name=Unknown%20rnd-1_family-192	-1.85028004234814	0.0162916354393664		ID=RepeatMasker_chr4_2076;Name=LINE/RTE-BovB%20rnd-6_family-1228	-2.49994028329567	0.048512334502274		ID=RepeatMasker_chr3_2968;Name=Unknown%20rnd-5_family-3659	-2.19336357538878	1.60194928029794e-25
ID=RepeatMasker_chr4_3958;Name=Unknown%20rnd-5_family-3244	-1.84461719234421	0.0489471046304477		ID=RepeatMasker_chr4_11423;Name=Unknown%20rnd-1_family-176	-2.49557747391932	0.031284053200995		ID=RepeatMasker_chr3_11295;Name=Unknown%20rnd-1_family-217	-2.19143374932476	1.96720267456654e-11
ID=RepeatMasker_chr4_11471;Name=Unknown%20rnd-6_family-4466	-1.83732016660187	3.53402498205639e-05		ID=RepeatMasker_chr7_2911;Name=LTR/Copia%20rnd-1_family-148	-2.47931476156156	0.00211086864568354		ID=RepeatMasker_chr3_5070;Name=Unknown%20rnd-5_family-3659	-2.19023793730589	0.000302222301889518
ID=RepeatMasker_chr8_7217;Name=LTR/Copia%20rnd-6_family-2078	-1.81526738090975	0.000470832338273286		ID=RepeatMasker_chr5_2896;Name=Unknown%20rnd-4_family-105	-2.45868142081977	0.0107899386454751		ID=RepeatMasker_chr7_7128;Name=Unknown%20rnd-1_family-221	-2.18927576411716	5.43087219971361e-35
ID=RepeatMasker_chr6_7463;Name=Unknown%20rnd-1_family-176	-1.79496990002454	1.96224754002251e-06		ID=RepeatMasker_chr7_3257;Name=LTR/Gypsy%20rnd-6_family-748	-2.4455228520024	0.0420622784021984		ID=RepeatMasker_chr7_2628;Name=Unknown%20rnd-1_family-25	-2.18921933314522	0.00155041632854585
ID=RepeatMasker_chr2_314;Name=DNA/PIF-Harbinger%20rnd-6_family-7434	-1.79310890552506	0.00724535933824687		ID=RepeatMasker_chr2_6774;Name=DNA/P%20rnd-6_family-3642	-2.41197747495909	8.72818767832888e-06		ID=RepeatMasker_chr6_9927;Name=Unknown%20rnd-5_family-5637	-2.18049082046514	8.24864392139853e-26
ID=RepeatMasker_chr2_6943;Name=DNA/P%20rnd-6_family-3642	-1.7845662037863	0.00551970439480766		ID=RepeatMasker_chr1_10094;Name=LTR/Gypsy%20rnd-1_family-42	-2.3780908404196	0.00219724014964646		ID=RepeatMasker_chr7_2310;Name=Unknown%20rnd-1_family-230	-2.16955370280317	4.48688837952496e-12
ID=RepeatMasker_chr5_562;Name=Unknown%20rnd-1_family-313	-1.75793832843325	5.28865380388591e-23		ID=RepeatMasker_chr2_5445;Name=Unknown%20rnd-1_family-214	-2.37532718653069	0.00145240001774121		ID=RepeatMasker_chr8_7841;Name=LTR/Copia%20rnd-6_family-2078	-2.16841839389911	5.69398545678124e-31
ID=RepeatMasker_chr8_5856;Name=Unknown%20rnd-6_family-3183	-1.74491552370513	0.00400778907459961		ID=RepeatMasker_chr6_7460;Name=LTR/Copia%20rnd-6_family-2078	-2.36717166613195	7.43871630363233e-11		ID=RepeatMasker_chr3_4984;Name=Unknown%20rnd-5_family-1431	-2.15920787017853	6.01188129560492e-05
ID=RepeatMasker_chr8_2424;Name=Unknown%20rnd-5_family-4550	-1.73548459452672	0.00275508659059665		ID=RepeatMasker_chr4_1229;Name=LTR/Gypsy%20rnd-5_family-1544	-2.31811207004622	0.0315571725614157		ID=RepeatMasker_chr7_7068;Name=Unknown%20rnd-1_family-221	-2.1529298167493	2.88536086286257e-16
ID=RepeatMasker_chr5_8714;Name=Unknown%20rnd-1_family-192	-1.73493798070802	0.00216237316350463		ID=RepeatMasker_chr4_6822;Name=Unknown%20rnd-5_family-27	-2.31604999148775	2.0961147722029e-24		ID=RepeatMasker_chr5_7217;Name=Unknown%20rnd-1_family-221	-2.14877091294431	0.000851593847978721
ID=RepeatMasker_chr8_6852;Name=LTR/Copia%20rnd-6_family-2078	-1.73368567378577	0.0121408664523935		ID=RepeatMasker_chr5_856;Name=Unknown%20rnd-4_family-105	-2.31150495717671	0.00659269313504011		ID=RepeatMasker_chr3_976;Name=Unknown%20rnd-4_family-49	-2.1431236140549	0.000298586448348005
ID=RepeatMasker_chr4_6870;Name=LTR/Copia%20rnd-6_family-2078	-1.72769665790503	2.28807344004406e-10		ID=RepeatMasker_chr5_10894;Name=DNA/PIF-Harbinger%20rnd-6_family-7434	-2.29595894661497	6.90011970300757e-47		ID=RepeatMasker_chr8_8437;Name=Unknown%20rnd-6_family-869	-2.12088266604149	1.5608266884243e-32
ID=RepeatMasker_chr7_2309;Name=Unknown%20rnd-1_family-230	-1.70884748207798	4.06549970095596e-06		ID=RepeatMasker_chr2_7377;Name=Unknown%20rnd-5_family-1072	-2.29173473158821	0.00453436533859577		ID=RepeatMasker_chr4_9565;Name=Unknown%20rnd-6_family-2217	-2.1207442088395	0.0452268097059789
ID=RepeatMasker_chr3_3376;Name=Unknown%20rnd-5_family-308	-1.67718120130743	0.00379509886359917		ID=RepeatMasker_chr6_8946;Name=LTR/Copia%20rnd-5_family-417	-2.28928874101271	2.84066668983006e-18		ID=RepeatMasker_chr4_3248;Name=LTR/Gypsy%20rnd-3_family-84	-2.11546383563163	0.0102347374466696
ID=RepeatMasker_chr2_1543;Name=LTR/Copia%20rnd-5_family-631	-1.67156312970912	0.0225975399995728		ID=RepeatMasker_chr7_5104;Name=LTR/Copia%20rnd-6_family-2078	-2.2681421612518	6.85480444161748e-51		ID=RepeatMasker_chr5_590;Name=Unknown%20rnd-1_family-313	-2.11197322703195	2.9808186920611e-05
ID=RepeatMasker_chr5_1170;Name=Unknown%20rnd-1_family-304	-1.66086839322426	1.59108702980118e-27		ID=RepeatMasker_chr7_8702;Name=Unknown%20rnd-5_family-27	-2.2454367039533	0.00219135717448571		ID=RepeatMasker_chr7_7126;Name=Unknown%20rnd-1_family-304	-2.10728166694549	7.9968305228171e-47
ID=RepeatMasker_chr3_7212;Name=Unknown%20rnd-6_family-3586	-1.66005199333716	0.0047849557002645		ID=RepeatMasker_chr2_6722;Name=Unknown%20rnd-1_family-358	-2.24540584149125	0.00132095126980785		ID=RepeatMasker_chr3_2962;Name=Unknown%20rnd-5_family-1431	-2.10172119116611	2.16201581490756e-16
ID=RepeatMasker_chr5_2189;Name=Unknown%20rnd-1_family-192	-1.65506424869724	1.3435756768384e-21		ID=RepeatMasker_chr5_2289;Name=Unknown%20rnd-6_family-5127	-2.23530096822487	4.97772172050694e-06		ID=RepeatMasker_chr6_9334;Name=Unknown%20rnd-5_family-5637	-2.0992533586193	2.05792235274697e-29
ID=RepeatMasker_chr4_6916;Name=Unknown%20rnd-6_family-371	-1.63861432647538	7.18787941498793e-05		ID=RepeatMasker_chr1_5528;Name=Unknown%20rnd-5_family-3659	-2.21697542207247	0.010372845766298		ID=RepeatMasker_chr4_6904;Name=Unknown%20rnd-5_family-27	-2.09887719483685	1.08288382394066e-41
ID=RepeatMasker_chr8_7220;Name=Unknown%20rnd-1_family-176	-1.63770561046369	8.14796516810213e-17		ID=RepeatMasker_chr4_6868;Name=LTR/Copia%20rnd-6_family-2078	-2.21273629272384	0.000302614599595234		ID=RepeatMasker_chr5_10196;Name=LTR/Copia%20rnd-6_family-2078	-2.09161188627579	1.43634365641553e-11
ID=RepeatMasker_chr3_4977;Name=Unknown%20rnd-1_family-313	-1.62892180619789	0.0241269813886194		ID=RepeatMasker_chr6_6257;Name=Unknown%20rnd-5_family-308	-2.21095126611586	4.51670124908974e-13		ID=RepeatMasker_chr5_682;Name=LTR/Gypsy%20rnd-1_family-64	-2.09073767387766	0.00495613235769709
ID=RepeatMasker_chr4_11472;Name=Unknown%20rnd-6_family-4466	-1.62854135839873	1.92611637537209e-16		ID=RepeatMasker_chr5_8;Name=Satellite%20rnd-1_family-172	-2.20258901272142	0.0391398774006278		ID=RepeatMasker_chr5_7549;Name=Unknown%20rnd-1_family-254	-2.08546800745452	0.0142830763870222
ID=RepeatMasker_chr6_6930;Name=Unknown%20rnd-5_family-8098	-1.60508342645178	0.00162104980459263		ID=RepeatMasker_chr6_1972;Name=Unknown%20rnd-1_family-367	-2.19062426111768	0.00065734553161771		ID=RepeatMasker_chr3_5072;Name=Unknown%20rnd-5_family-3659	-2.08241863657835	2.43322842198534e-09
ID=RepeatMasker_chr5_2276;Name=Unknown%20rnd-6_family-5127	-1.59891705644356	0.00372051816484726		ID=RepeatMasker_chr6_9027;Name=LTR/Copia%20rnd-5_family-417	-2.16648066864256	1.18885084162436e-08		ID=RepeatMasker_chr3_2990;Name=Unknown%20rnd-5_family-1431	-2.08216718600507	5.59501276895227e-45
ID=RepeatMasker_chr1_1529;Name=Unknown%20rnd-5_family-4550	-1.59709699985368	0.017216757982892		ID=RepeatMasker_chr3_7217;Name=Unknown%20rnd-6_family-3586	-2.16592573133436	4.48290967101647e-10		ID=RepeatMasker_chr6_9339;Name=Unknown%20rnd-5_family-5637	-2.07712374751528	8.15897307859309e-08
ID=RepeatMasker_chr6_6891;Name=Unknown%20rnd-5_family-1386	-1.59563952784515	0.00513599462063042		ID=RepeatMasker_chr3_814;Name=Unknown%20rnd-1_family-176	-2.15665438035791	4.54467723609149e-07		ID=RepeatMasker_chr3_4039;Name=Unknown%20rnd-5_family-308	-2.07264635618399	1.66687201061931e-07
ID=RepeatMasker_chr7_2311;Name=Unknown%20rnd-1_family-250	-1.5902229837863	0.000309932596824099		ID=RepeatMasker_unplaced-scaffold_250_16;Name=Unknown%20rnd-5_family-1072	-2.14932481904037	0.00465654448263558		ID=RepeatMasker_unplaced-scaffold_018_4;Name=LTR/Copia%20rnd-6_family-2078	-2.07159746869051	2.74784633918831e-08
ID=RepeatMasker_chr5_4138;Name=LTR/Copia%20rnd-5_family-631	-1.58851435958529	0.0361228263731185		ID=RepeatMasker_chr8_7255;Name=Unknown%20rnd-1_family-176	-2.10094238877	1.43780035203424e-34		ID=RepeatMasker_chr3_9282;Name=Unknown%20rnd-1_family-176	-2.06637503246704	0.00159283434774764
ID=RepeatMasker_chr3_1408;Name=Unknown%20rnd-6_family-175	-1.57587311506153	0.000186381560199521		ID=RepeatMasker_chr8_5846;Name=Unknown%20rnd-5_family-308	-2.09690411265242	0.0142663620640027		ID=RepeatMasker_chr6_9333;Name=Unknown%20rnd-5_family-5637	-2.0661921029277	7.89135681050523e-47
ID=RepeatMasker_chr8_7028;Name=LTR/Copia%20rnd-6_family-2078	-1.56614052454365	1.20945055114839e-08		ID=RepeatMasker_chr5_2183;Name=Unknown%20rnd-1_family-304	-2.09522809729175	0.00498207356831764		ID=RepeatMasker_chr5_1966;Name=LTR/Copia%20rnd-6_family-2078	-2.05980266037824	0.0186454833400706
ID=RepeatMasker_chr6_1233;Name=Unknown%20rnd-6_family-175	-1.56435212386081	0.00165971875337922		ID=RepeatMasker_chr3_11293;Name=Unknown%20rnd-5_family-27	-2.08200700660807	0.0409338351140954		ID=RepeatMasker_chr4_2063;Name=LINE/RTE-BovB%20rnd-6_family-1228	-2.05306630721192	3.24753476496487e-35
ID=RepeatMasker_chr5_1150;Name=Unknown%20rnd-1_family-304	-1.55204115554916	2.69301179573234e-28		ID=RepeatMasker_chr3_9285;Name=LTR/Copia%20rnd-6_family-2078	-2.07290697971886	0.0178293612801554		ID=RepeatMasker_chr2_7717;Name=Unknown%20rnd-5_family-24	-2.04393385029596	0.0470918785466641
ID=RepeatMasker_chr6_3;Name=LTR/Copia%20rnd-5_family-833	-1.54641919926731	0.00974871146763142		ID=RepeatMasker_chr2_10133;Name=Unknown%20rnd-1_family-304	-2.06663757110672	6.76775373128443e-07		ID=RepeatMasker_chr4_6822;Name=Unknown%20rnd-5_family-27	-2.0435018951411	8.73630102673959e-22
ID=RepeatMasker_chr5_1148;Name=Unknown%20rnd-1_family-304	-1.54531902831505	2.90486836552581e-32		ID=RepeatMasker_chr3_3735;Name=Unknown%20rnd-6_family-4535	-2.06609832469494	0.00454660179983537		ID=RepeatMasker_chr4_394;Name=Unknown%20rnd-5_family-24	-2.03590433368279	0.000158114235833987
ID=RepeatMasker_chr2_7503;Name=Unknown%20rnd-6_family-3183	-1.53591417011261	0.0463381345738514		ID=RepeatMasker_chr3_4872;Name=Unknown%20rnd-5_family-27	-2.06029758490102	2.15716111333168e-07		ID=RepeatMasker_chr2_8995;Name=LTR/Copia%20rnd-6_family-701	-2.03319026218109	0.040807553322014
ID=RepeatMasker_chr6_6932;Name=Unknown%20rnd-5_family-1386	-1.53419760003845	4.36230640348034e-10		ID=RepeatMasker_chr2_1983;Name=LTR/Copia%20rnd-6_family-2078	-2.01805097687568	8.45612942668977e-06		ID=RepeatMasker_chr4_9523;Name=Unknown%20rnd-1_family-230	-2.0313918246996	4.03677112211677e-20
ID=RepeatMasker_chr8_1977;Name=Unknown%20rnd-6_family-1939	-1.52612512395821	0.000440456948373058		ID=RepeatMasker_chr3_11148;Name=Unknown%20rnd-5_family-27	-2.00310709525103	0.00056172687843459		ID=RepeatMasker_chr3_2966;Name=Unknown%20rnd-5_family-1431	-2.02734234124186	8.44442114881191e-19
ID=RepeatMasker_chr5_4073;Name=Unknown%20rnd-1_family-282	-1.52151203203288	0.00143729163070857		ID=RepeatMasker_chr6_6325;Name=Unknown%20rnd-5_family-308	-1.9941152038413	2.65934178054509e-05		ID=RepeatMasker_chr2_4658;Name=LTR/Copia%20rnd-5_family-631	-2.02198331576969	0.0159557531969017
ID=RepeatMasker_chr7_304;Name=Unknown%20rnd-5_family-1072	-1.51213137147248	1.86638709480957e-09		ID=RepeatMasker_chrV_1608;Name=LTR/Copia%20rnd-1_family-316	-1.97446307170805	0.0349499987662185		ID=RepeatMasker_chr7_2296;Name=Unknown%20rnd-1_family-230	-2.02097280031831	6.97399280617999e-10
ID=RepeatMasker_chr5_1162;Name=Unknown%20rnd-1_family-192	-1.51202720720349	5.00205183182853e-15		ID=RepeatMasker_chr8_5756;Name=Unknown%20rnd-6_family-3183	-1.96960475600441	4.20628172474324e-09		ID=RepeatMasker_chr7_6248;Name=Unknown%20rnd-2_family-33	-2.01891990923004	2.42855579040811e-14
ID=RepeatMasker_chr5_1166;Name=Unknown%20rnd-1_family-192	-1.50846269694035	0.00285392410343621		ID=RepeatMasker_chr3_6701;Name=Unknown%20rnd-5_family-2034	-1.96958173816723	0.00024072256334692		ID=RepeatMasker_chr3_2967;Name=Unknown%20rnd-5_family-3659	-2.01498802852862	2.99430738684738e-06
ID=RepeatMasker_chr3_7223;Name=Unknown%20rnd-6_family-3586	-1.4842822867998	0.0274347998109441		ID=RepeatMasker_chr6_10801;Name=LTR/Copia%20rnd-5_family-833	-1.96718023693569	0.0473272361924747		ID=RepeatMasker_chr2_2306;Name=Unknown%20rnd-6_family-175	-2.00955414948939	0.00335931701997798
ID=RepeatMasker_chr4_11473;Name=Unknown%20rnd-6_family-4466	-1.47698378124497	3.73972920925298e-44		ID=RepeatMasker_chr2_11953;Name=Unknown%20rnd-6_family-2018	-1.95669595516799	0.00192370328552551		ID=RepeatMasker_chr3_5033;Name=Unknown%20rnd-5_family-1431	-2.00760938225732	0.00757462436974623
ID=RepeatMasker_chr7_2310;Name=Unknown%20rnd-1_family-230	-1.47353689169073	2.37813694530408e-06		ID=RepeatMasker_chr6_10510;Name=LTR/Gypsy%20rnd-6_family-1590	-1.93624111659632	0.00299410655157326		ID=RepeatMasker_chr8_8431;Name=Unknown%20rnd-6_family-869	-2.00624438318801	1.91614913754713e-18
ID=RepeatMasker_chr5_8608;Name=Unknown%20rnd-1_family-219	-1.47003560248642	0.0342849492380872		ID=RepeatMasker_chr3_11132;Name=Unknown%20rnd-5_family-4550	-1.93286155595663	0.000252304115929512		ID=RepeatMasker_chr2_5013;Name=LTR/Copia%20rnd-5_family-367	-2.00354944601291	0.0190959413215409
ID=RepeatMasker_chr6_9161;Name=Unknown%20rnd-6_family-976	-1.46509742544882	3.00905265264075e-30		ID=RepeatMasker_chr6_3;Name=LTR/Copia%20rnd-5_family-833	-1.91951951676858	0.00164444253831571		ID=RepeatMasker_chr3_709;Name=LTR/Copia%20rnd-6_family-2078	-1.9996015340623	8.23396564423496e-17
ID=RepeatMasker_chr5_7633;Name=DNA/hAT-Tag1%20rnd-6_family-5082	-1.46244001512327	0.0387459830805136		ID=RepeatMasker_chr1_12672;Name=Unknown%20rnd-1_family-311	-1.88830188460669	5.44075733123365e-05		ID=RepeatMasker_chr8_4853;Name=Unknown%20rnd-5_family-308	-1.9995839425867	1.45599116640357e-07
ID=RepeatMasker_chr5_1149;Name=Unknown%20rnd-1_family-192	-1.46211896472665	3.56719978614914e-27		ID=RepeatMasker_chr7_3350;Name=Unknown%20rnd-1_family-302	-1.88162085662486	1.31090811527416e-07		ID=RepeatMasker_chr2_8430;Name=Unknown%20rnd-1_family-313	-1.99725522683891	0.027813322806564
ID=RepeatMasker_chr6_5247;Name=Unknown%20rnd-1_family-190	-1.45852225855021	0.0292037871152475		ID=RepeatMasker_chr6_5247;Name=Unknown%20rnd-1_family-190	-1.86787169331633	0.000488317835885058		ID=RepeatMasker_chr4_11471;Name=Unknown%20rnd-6_family-4466	-1.9927028032253	1.04968906946745e-06
ID=RepeatMasker_chr1_11151;Name=Unknown%20rnd-6_family-2018	-1.45384181106203	0.00115776111260755		ID=RepeatMasker_chr1_12676;Name=LTR/Copia%20rnd-5_family-417	-1.86027800343592	0.00373662274188475		ID=RepeatMasker_chr6_9340;Name=Unknown%20rnd-5_family-5637	-1.99241240200252	9.57548803884126e-29
ID=RepeatMasker_chr6_6929;Name=Unknown%20rnd-1_family-219	-1.41774895322736	3.10192237102369e-05		ID=RepeatMasker_chr6_9897;Name=Unknown%20rnd-5_family-407	-1.85731678368906	0.000952551280201079		ID=RepeatMasker_chr3_2973;Name=Unknown%20rnd-5_family-3659	-1.99236326515512	6.191851848288e-41
ID=RepeatMasker_chr2_8915;Name=LTR/Cassandra%20rnd-1_family-81	-1.3939257803934	0.000471321568290753		ID=RepeatMasker_chr6_9300;Name=Unknown%20rnd-5_family-5637	-1.84280880528283	5.53807482536992e-20		ID=RepeatMasker_chr8_4852;Name=Unknown%20rnd-4_family-105	-1.98214010998917	8.7730559592911e-08
ID=RepeatMasker_chr4_9523;Name=Unknown%20rnd-1_family-230	-1.39014958896901	2.5879392048732e-09		ID=RepeatMasker_chr2_815;Name=Unknown%20rnd-6_family-2018	-1.84199366252795	2.70909642620353e-05		ID=RepeatMasker_chr3_4988;Name=Unknown%20rnd-5_family-1431	-1.96626220826748	0.000244888266937064
ID=RepeatMasker_chr8_6037;Name=Unknown%20rnd-5_family-27	-1.38638050584737	3.86461504915045e-09		ID=RepeatMasker_chr8_885;Name=Unknown%20rnd-5_family-231	-1.83630507454044	0.0355758762429794		ID=RepeatMasker_chr8_5004;Name=Unknown%20rnd-5_family-231	-1.94822473291229	0.00157662465954709
ID=RepeatMasker_chr6_8894;Name=Unknown%20rnd-4_family-105	-1.38246806404813	0.00426848941166371		ID=RepeatMasker_chr7_2309;Name=Unknown%20rnd-1_family-230	-1.83275401068787	2.07272574891634e-07		ID=RepeatMasker_chr3_2991;Name=Unknown%20rnd-5_family-3659	-1.94798702954396	1.96433968773259e-22
ID=RepeatMasker_chr4_9141;Name=Unknown%20rnd-1_family-168	-1.37850649501639	0.0349655279223736		ID=RepeatMasker_chr4_4098;Name=Unknown%20rnd-1_family-362	-1.82914615488058	0.0342540149064408		ID=RepeatMasker_chr8_8435;Name=Unknown%20rnd-6_family-869	-1.94775787336432	4.64964902237894e-12
ID=RepeatMasker_chr1_11150;Name=Unknown%20rnd-6_family-2018	-1.37760625959689	0.00275508659059665		ID=RepeatMasker_chr3_1408;Name=Unknown%20rnd-6_family-175	-1.82361440331522	3.02636110507143e-07		ID=RepeatMasker_chr3_5030;Name=Unknown%20rnd-5_family-1431	-1.94538307993917	0.0117562957539317
ID=RepeatMasker_chr6_3200;Name=LTR/Copia%20rnd-5_family-631	-1.37455090354605	0.000390368945599318		ID=RepeatMasker_chr5_4646;Name=Unknown%20rnd-1_family-219	-1.81841735735646	0.000944435088709463		ID=RepeatMasker_chr7_2346;Name=Unknown%20rnd-5_family-27	-1.94431021313178	4.2868882405359e-24
ID=RepeatMasker_chr8_6856;Name=Unknown%20rnd-1_family-176	-1.3698261073675	0.000170035507769133		ID=RepeatMasker_chr5_7549;Name=Unknown%20rnd-1_family-254	-1.80367115735469	0.0419624591242803		ID=RepeatMasker_chr2_7374;Name=Unknown%20rnd-5_family-24	-1.93935074573885	0.01298908026658
ID=RepeatMasker_chr4_11372;Name=LTR/Copia%20rnd-6_family-2078	-1.34977451956164	0.0410961733540617		ID=RepeatMasker_chr4_1656;Name=Unknown%20rnd-1_family-283	-1.79322062902087	0.00515901169337317		ID=RepeatMasker_chr5_6469;Name=Unknown%20rnd-5_family-1921	-1.91159827153477	5.29002994566165e-19
ID=RepeatMasker_chr5_8571;Name=Unknown%20rnd-1_family-221	-1.3490293611488	0.000291987562677978		ID=RepeatMasker_chr8_8330;Name=Unknown%20rnd-6_family-869	-1.78663407868729	0.00528830893561704		ID=RepeatMasker_chr6_3261;Name=Unknown%20rnd-5_family-308	-1.90653486885967	0.00192543298795285
ID=RepeatMasker_chr3_5718;Name=Unknown%20rnd-5_family-1072	-1.34687749348096	2.20376382041775e-09		ID=RepeatMasker_chr5_4650;Name=Unknown%20rnd-1_family-219	-1.7846476609322	0.00109440393177482		ID=RepeatMasker_chr4_11300;Name=LTR/Copia%20rnd-6_family-2078	-1.90476565848728	1.61542875739824e-06
ID=RepeatMasker_chr6_8947;Name=LTR/Copia%20rnd-5_family-417	-1.34200299175364	0.0248708974871014		ID=RepeatMasker_chr7_8701;Name=Unknown%20rnd-5_family-27	-1.77858621516836	7.62539420669562e-11		ID=RepeatMasker_chr3_2972;Name=Unknown%20rnd-5_family-3659	-1.89867734517336	6.08591495020007e-14
ID=RepeatMasker_chr6_6381;Name=LTR/Copia%20rnd-5_family-631	-1.33484792167388	9.3829506849602e-06		ID=RepeatMasker_chr6_3092;Name=Unknown%20rnd-5_family-1072	-1.76748172803847	0.00305484767570893		ID=RepeatMasker_chr5_579;Name=Unknown%20rnd-1_family-313	-1.89798489121408	9.13878698748209e-09
ID=RepeatMasker_chr6_6944;Name=Unknown%20rnd-5_family-1386	-1.32313650151559	0.000461861707157021		ID=RepeatMasker_chr7_6287;Name=Unknown%20rnd-1_family-358	-1.76638618696747	2.56845092304966e-52		ID=RepeatMasker_chr3_5031;Name=Unknown%20rnd-5_family-1431	-1.89778850295578	0.000325763370229439
ID=RepeatMasker_chr5_579;Name=Unknown%20rnd-1_family-313	-1.32225623035704	0.000635298425461111		ID=RepeatMasker_chr8_751;Name=Unknown%20rnd-5_family-231	-1.75791389863112	0.0490036857458269		ID=RepeatMasker_chr7_2301;Name=Unknown%20rnd-1_family-258	-1.89351112681657	2.88706039075212e-25
ID=RepeatMasker_chr8_6158;Name=LTR/Copia%20rnd-6_family-2078	-1.31507697111229	1.5955221427081e-05		ID=RepeatMasker_chr8_8437;Name=Unknown%20rnd-6_family-869	-1.75631910226157	5.82123004051227e-19		ID=RepeatMasker_chr8_7836;Name=Unknown%20rnd-1_family-190	-1.89271840781562	1.93414752897062e-05
ID=RepeatMasker_chr4_7154;Name=Unknown%20rnd-5_family-27	-1.30152530479475	0.000102870967409664		ID=RepeatMasker_chr3_5720;Name=Unknown%20rnd-5_family-1072	-1.75408811038966	6.11001581795512e-14		ID=RepeatMasker_chr3_2977;Name=Unknown%20rnd-5_family-1431	-1.88920187213589	2.87887519715249e-53
ID=RepeatMasker_chr7_6155;Name=Unknown%20rnd-1_family-358	-1.2947943471978	7.56112302410653e-08		ID=RepeatMasker_chr8_731;Name=Unknown%20rnd-5_family-231	-1.75185641334127	0.0230534970571743		ID=RepeatMasker_chr8_1977;Name=Unknown%20rnd-6_family-1939	-1.88254738081688	3.85299610262284e-06
ID=RepeatMasker_chr5_2259;Name=Unknown%20rnd-6_family-5127	-1.28733499869943	0.0401717254025849		ID=RepeatMasker_chr4_6598;Name=LTR/Copia%20rnd-6_family-2078	-1.7379178347498	8.97922637861374e-08		ID=RepeatMasker_chr6_9330;Name=Unknown%20rnd-5_family-5637	-1.88218664405068	1.48079534496225e-24
ID=RepeatMasker_chr2_2171;Name=Unknown%20rnd-1_family-313	-1.2848695029486	2.98621915988566e-06		ID=RepeatMasker_chr2_4841;Name=Unknown%20rnd-6_family-4535	-1.72863547672265	0.0201436610391915		ID=RepeatMasker_chr7_2306;Name=Unknown%20rnd-1_family-250	-1.87104404600518	1.11335958292911e-18
ID=RepeatMasker_chr8_5845;Name=Unknown%20rnd-5_family-308	-1.27046216461063	1.80266368031222e-11		ID=RepeatMasker_chr1_12494;Name=LINE/RTE-BovB%20rnd-6_family-1228	-1.72084781720031	2.37691907084412e-05		ID=RepeatMasker_chr6_9934;Name=Unknown%20rnd-5_family-5637	-1.87012438305917	5.76655717381971e-26
ID=RepeatMasker_chr8_7218;Name=Unknown%20rnd-5_family-27	-1.26446878560077	1.85525563574931e-18		ID=RepeatMasker_chr2_5448;Name=Unknown%20rnd-1_family-203	-1.7162414579423	4.60735702738189e-11		ID=RepeatMasker_chr3_9867;Name=Unknown%20rnd-1_family-223	-1.86841777674407	9.34128084307216e-07
ID=RepeatMasker_chr2_11954;Name=Unknown%20rnd-6_family-2018	-1.24555054321917	0.000188748279318735		ID=RepeatMasker_chr8_8453;Name=Unknown%20rnd-6_family-869	-1.71182402482546	6.58402289554556e-06		ID=RepeatMasker_chr3_4321;Name=Unknown%20rnd-1_family-65	-1.86079213819498	0.0454795114211344
ID=RepeatMasker_chr8_5756;Name=Unknown%20rnd-6_family-3183	-1.24502225405886	0.000195136469184015		ID=RepeatMasker_unplaced-scaffold_405_5;Name=rnd-1_family-104	-1.70890451830769	0.0141027795007188		ID=RepeatMasker_chr3_4977;Name=Unknown%20rnd-1_family-313	-1.86045181262195	0.00421557480376582
ID=RepeatMasker_chr7_2312;Name=Unknown%20rnd-1_family-284	-1.24398150828603	2.66596149328531e-05		ID=RepeatMasker_chr1_12492;Name=LINE/RTE-BovB%20rnd-6_family-1228	-1.70827535996223	0.000911969341875469		ID=RepeatMasker_chr3_2970;Name=Unknown%20rnd-5_family-3659	-1.85537061016988	2.82724335949308e-06
ID=RepeatMasker_chr8_1044;Name=Unknown%20rnd-6_family-4466	-1.2400207151279	7.15188748254962e-05		ID=RepeatMasker_chr3_3732;Name=Unknown%20rnd-5_family-102	-1.70670536568219	0.0223350480117601		ID=RepeatMasker_chr4_9141;Name=Unknown%20rnd-1_family-168	-1.84897917493821	0.00122315652347024
ID=RepeatMasker_chr8_1058;Name=Unknown%20rnd-6_family-4466	-1.23543729384162	6.71239080478233e-05		ID=RepeatMasker_chr7_5799;Name=Unknown%20rnd-5_family-1072	-1.70453223518171	0.0145075138779497		ID=RepeatMasker_chr6_9939;Name=Unknown%20rnd-5_family-5637	-1.84828361515824	3.40716588685931e-29
ID=RepeatMasker_unplaced-scaffold_018_4;Name=LTR/Copia%20rnd-6_family-2078	-1.23078072674733	0.00165355428186182		ID=RepeatMasker_chr4_1902;Name=LTR/Copia%20rnd-6_family-2078	-1.70101576863414	0.000101721903183596		ID=RepeatMasker_chr3_2978;Name=Unknown%20rnd-5_family-3659	-1.84702853132878	1.25716128238149e-51
ID=RepeatMasker_chr5_2144;Name=Unknown%20rnd-1_family-304	-1.2267503203591	2.18162824197462e-07		ID=RepeatMasker_chr3_3761;Name=Unknown%20rnd-6_family-4535	-1.69813766139856	0.01369525695828		ID=RepeatMasker_chr8_7833;Name=LINE/L2%20rnd-6_family-450	-1.84613293321609	2.10553308054883e-05
ID=RepeatMasker_chr4_6934;Name=LTR/Copia%20rnd-6_family-2078	-1.20112175727076	5.15035030947988e-09		ID=RepeatMasker_chr6_9889;Name=Unknown%20rnd-5_family-407	-1.6909357468788	0.0101746171493422		ID=RepeatMasker_chr6_4233;Name=LTR/Copia%20rnd-5_family-1854	-1.84106984443316	0.0104306347917361
ID=RepeatMasker_chr3_5719;Name=Unknown%20rnd-5_family-1072	-1.19590411408806	1.62889173724777e-08		ID=RepeatMasker_chr6_5246;Name=Unknown%20rnd-5_family-27	-1.68607944882751	6.82278025333423e-14		ID=RepeatMasker_chr3_11148;Name=Unknown%20rnd-5_family-27	-1.84002614770238	0.00105020391022869
ID=RepeatMasker_chr5_8831;Name=Unknown%20rnd-1_family-192	-1.19488552471504	3.80163260546979e-13		ID=RepeatMasker_chr5_3948;Name=LTR/Copia%20rnd-6_family-2078	-1.68244594247625	1.06950934758526e-08		ID=RepeatMasker_chr6_5247;Name=Unknown%20rnd-1_family-190	-1.83724941031601	0.000217176261220928
ID=RepeatMasker_chr4_430;Name=Unknown%20rnd-5_family-308	-1.17818343173664	8.50506199469391e-10		ID=RepeatMasker_chr8_756;Name=Unknown%20rnd-5_family-231	-1.68056326995074	6.40621194993235e-05		ID=RepeatMasker_chr7_9184;Name=Unknown%20rnd-6_family-3586	-1.83414504124323	0.0382204995824419
ID=RepeatMasker_chr1_1531;Name=Unknown%20rnd-5_family-27	-1.1766528637397	0.0132210388249213		ID=RepeatMasker_chr6_10344;Name=Unknown%20rnd-1_family-258	-1.6729649386828	1.43780035203424e-34		ID=RepeatMasker_chr4_7511;Name=LTR/Gypsy%20rnd-1_family-0	-1.82854827004963	6.11000357042492e-30
ID=RepeatMasker_chr6_8302;Name=Unknown%20rnd-1_family-311	-1.17384146894389	0.0265749682125012		ID=RepeatMasker_chr3_9282;Name=Unknown%20rnd-1_family-176	-1.66770166601231	0.0205492816211068		ID=RepeatMasker_chr1_11552;Name=Unknown%20rnd-6_family-976	-1.82783594676702	1.28452559603491e-46
ID=RepeatMasker_chr8_1072;Name=Unknown%20rnd-6_family-4466	-1.17157244943423	8.71350608550513e-05		ID=RepeatMasker_chr5_5876;Name=Unknown%20rnd-5_family-4271	-1.66324753009438	2.07434023197832e-11		ID=RepeatMasker_chr7_2619;Name=LTR/Gypsy%20rnd-1_family-64	-1.8260345345549	0.000230650603204074
ID=RepeatMasker_chr8_6038;Name=LTR/Copia%20rnd-6_family-2078	-1.15041012802859	0.0152793288918893		ID=RepeatMasker_chr5_1719;Name=Unknown%20rnd-1_family-304	-1.65867359268426	9.03949163179085e-12		ID=RepeatMasker_chr4_12993;Name=Unknown%20rnd-5_family-3244	-1.82513226268484	0.0246363971647179
ID=RepeatMasker_chr4_6884;Name=DNA/Kolobok-T2%20rnd-5_family-5106	-1.13380371235211	8.81021735364911e-14		ID=RepeatMasker_chr5_8793;Name=Unknown%20rnd-1_family-223	-1.64740208717668	0.000538776805575322		ID=RepeatMasker_chr4_9143;Name=Unknown%20rnd-1_family-176	-1.81648830852488	3.97896591413937e-05
ID=RepeatMasker_chr8_2263;Name=Unknown%20rnd-1_family-282	-1.13206551803833	1.34522318321072e-10		ID=RepeatMasker_chr3_807;Name=Unknown%20rnd-6_family-2217	-1.6407359334235	0.0214439225293169		ID=RepeatMasker_chr8_4636;Name=Unknown%20rnd-1_family-221	-1.81243586088541	3.80344138400798e-24
ID=RepeatMasker_chr1_10285;Name=Unknown%20rnd-5_family-27	-1.10686995317636	6.10146221228134e-14		ID=RepeatMasker_chrV_6385;Name=Unknown%20rnd-5_family-27	-1.6357495137601	1.02949780545023e-10		ID=RepeatMasker_chr5_5902;Name=Unknown%20rnd-1_family-254	-1.80940907181398	9.97990753282282e-13
ID=RepeatMasker_chr8_7283;Name=Unknown%20rnd-1_family-176	-1.09394993162279	5.49932803376357e-11		ID=RepeatMasker_chr5_555;Name=Unknown%20rnd-1_family-313	-1.63239391440037	0.0168663724736151		ID=RepeatMasker_chr4_12992;Name=Unknown%20rnd-5_family-3244	-1.80092780252489	0.0187456701526656
ID=RepeatMasker_chr7_1753;Name=Unknown%20rnd-6_family-1431	-1.09309843052073	0.00712572992032894		ID=RepeatMasker_chr6_9183;Name=Unknown%20rnd-5_family-5637	-1.63076602340214	4.04942689241335e-16		ID=RepeatMasker_chr3_5043;Name=Unknown%20rnd-5_family-3659	-1.79567162936452	8.02332628441667e-05
ID=RepeatMasker_chr4_7064;Name=LTR/Copia%20rnd-6_family-2078	-1.09090760069785	0.0369231258064126		ID=RepeatMasker_chr8_8184;Name=Unknown%20rnd-6_family-2217	-1.62619811828924	3.41829173230625e-15		ID=RepeatMasker_chr7_7129;Name=Unknown%20rnd-5_family-879	-1.79553407725857	3.49825905451359e-08
ID=RepeatMasker_chr5_1174;Name=Unknown%20rnd-1_family-304	-1.08733921479011	1.66278074441945e-12		ID=RepeatMasker_chr5_7546;Name=Unknown%20rnd-1_family-221	-1.62004657899882	0.0272682098435871		ID=RepeatMasker_chr4_9532;Name=Unknown%20rnd-5_family-24	-1.79269860466493	0.0414103187296414
ID=RepeatMasker_chr8_5609;Name=LTR/Copia%20rnd-6_family-2078	-1.08317692735203	0.00117563905328312		ID=RepeatMasker_chr6_2553;Name=Unknown%20rnd-5_family-27	-1.61557375602157	1.83319666459725e-05		ID=RepeatMasker_chr3_5066;Name=Unknown%20rnd-5_family-3659	-1.79266469518528	0.00604148814738215
ID=RepeatMasker_chr8_4783;Name=Unknown%20rnd-5_family-1386	-1.07378219764745	0.0101596763105054		ID=RepeatMasker_chr8_6852;Name=LTR/Copia%20rnd-6_family-2078	-1.60268634416595	0.0165993097369077		ID=RepeatMasker_chr5_5901;Name=Unknown%20rnd-1_family-219	-1.79241868769096	2.13345627684642e-29
ID=RepeatMasker_chr8_4784;Name=Unknown%20rnd-1_family-219	-1.07271808829186	0.00336000286012581		ID=RepeatMasker_chr2_2307;Name=Unknown%20rnd-6_family-175	-1.60187422669588	0.0400851520543381		ID=RepeatMasker_chr5_5904;Name=Unknown%20rnd-1_family-223	-1.79047937389394	2.21450962258358e-27
ID=RepeatMasker_chr6_7465;Name=Unknown%20rnd-5_family-27	-1.06003574194324	2.4353156602167e-05		ID=RepeatMasker_chr6_3086;Name=Unknown%20rnd-6_family-2018	-1.59929098075087	0.0198860328742761		ID=RepeatMasker_chr8_7183;Name=Unknown%20rnd-1_family-176	-1.78714168012167	2.1622794565784e-09
ID=RepeatMasker_chr8_8184;Name=Unknown%20rnd-6_family-2217	-1.05716633703198	7.82616967082284e-10		ID=RepeatMasker_chr8_6348;Name=LTR/Copia%20rnd-6_family-2078	-1.59159999305904	0.0182253762209104		ID=RepeatMasker_chr5_8679;Name=Unknown%20rnd-5_family-113	-1.78387248031479	0.0087286818404897
ID=RepeatMasker_chr4_3502;Name=Unknown%20rnd-5_family-1431	-1.05481420787234	0.0146104862579644		ID=RepeatMasker_chr6_9297;Name=Unknown%20rnd-5_family-5637	-1.57802504821662	2.04873683207769e-13		ID=RepeatMasker_chr6_5250;Name=Unknown%20rnd-1_family-190	-1.7836750660859	0.0161335546389048
ID=RepeatMasker_chr5_8834;Name=Unknown%20rnd-1_family-304	-1.0471887131577	2.2494583643612e-21		ID=RepeatMasker_chr2_10134;Name=Unknown%20rnd-1_family-221	-1.5612020825661	0.00202792157847138		ID=RepeatMasker_chr7_2304;Name=Unknown%20rnd-1_family-230	-1.78208367536066	1.37064529329652e-11
ID=RepeatMasker_chr4_6600;Name=LTR/Copia%20rnd-6_family-2078	-1.0455327870423	0.00127597478051184		ID=RepeatMasker_chr3_9691;Name=Unknown%20rnd-3_family-54	-1.55293538005325	0.00881011085442426		ID=RepeatMasker_chr3_9869;Name=Unknown%20rnd-1_family-219	-1.77356136732044	0.00286555857441207
ID=RepeatMasker_chr8_2262;Name=Unknown%20rnd-1_family-282	-1.03627245102628	1.1321820497805e-08		ID=RepeatMasker_chr6_8820;Name=LTR/Copia%20rnd-6_family-2078	-1.54764976610928	3.335599338347e-15		ID=RepeatMasker_chr3_2964;Name=Unknown%20rnd-5_family-1431	-1.77012219150007	1.35065881603676e-09
ID=RepeatMasker_chr5_8837;Name=Unknown%20rnd-1_family-192	-1.02999446432256	0.0206211679535133		ID=RepeatMasker_chr5_8571;Name=Unknown%20rnd-1_family-221	-1.5425885869388	4.70322800803141e-06		ID=RepeatMasker_chr6_9928;Name=Unknown%20rnd-5_family-5637	-1.75952626352557	2.42190400865249e-45
ID=RepeatMasker_chr5_6469;Name=Unknown%20rnd-5_family-1921	-1.01965988873251	1.62722625293785e-08		ID=RepeatMasker_chr3_3280;Name=Unknown%20rnd-5_family-308	-1.53660893613517	0.0141035337876734		ID=RepeatMasker_chr8_5845;Name=Unknown%20rnd-5_family-308	-1.75862492986749	1.12530790949317e-20
ID=RepeatMasker_chr6_9189;Name=Unknown%20rnd-5_family-5637	-1.01732318538668	2.16186020191749e-18		ID=RepeatMasker_chr8_5004;Name=Unknown%20rnd-5_family-231	-1.51479562767245	0.0208161286985923		ID=RepeatMasker_chr7_3910;Name=LTR/Copia%20rnd-5_family-986	-1.75528028376832	0.0395358855556967
ID=RepeatMasker_chr8_5611;Name=Unknown%20rnd-1_family-176	-1.01195842261678	0.00539411194005489		ID=RepeatMasker_chr5_9545;Name=Unknown%20rnd-1_family-192	-1.50273265235297	1.62998226048996e-06		ID=RepeatMasker_chr5_3392;Name=Unknown%20rnd-1_family-219	-1.75490559151744	1.13083752017842e-31
ID=RepeatMasker_chr3_7056;Name=Unknown%20rnd-4_family-105	-1.00781096982649	0.012018772004648		ID=RepeatMasker_chr3_11297;Name=Unknown%20rnd-1_family-176	-1.49205872951731	5.77114481161886e-08		ID=RepeatMasker_chr8_5765;Name=Unknown%20rnd-1_family-214	-1.73638570889135	4.22933550619188e-05
ID=RepeatMasker_chr2_9430;Name=Unknown%20rnd-6_family-3183	1.0004842468425	9.37514852296169e-05		ID=RepeatMasker_chr3_11295;Name=Unknown%20rnd-1_family-217	-1.49097758408934	3.44531053916995e-05		ID=RepeatMasker_chr8_704;Name=Unknown%20rnd-5_family-231	-1.73074567176379	0.0365959114170803
ID=RepeatMasker_chr2_1;Name=rnd-1_family-181	1.00074694741147	9.5926082008922e-15		ID=RepeatMasker_chr5_8837;Name=Unknown%20rnd-1_family-192	-1.48414008689148	0.00016703459052032		ID=RepeatMasker_chr5_7228;Name=Unknown%20rnd-1_family-221	-1.72897548937817	3.01346915981094e-05
ID=RepeatMasker_chr3_6620;Name=Unknown%20rnd-6_family-3586	1.02118070319189	0.0382772279836925		ID=RepeatMasker_chr2_758;Name=Unknown%20rnd-1_family-313	-1.48369315132589	8.16392747240263e-35		ID=RepeatMasker_chr8_282;Name=Unknown%20rnd-6_family-869	-1.72836265794058	1.25636440056921e-25
ID=RepeatMasker_chr5_10043;Name=Unknown%20rnd-5_family-5637	1.03464209722259	6.80858734023929e-09		ID=RepeatMasker_chr2_721;Name=Unknown%20rnd-1_family-313	-1.47471149789029	5.43432541517962e-24		ID=RepeatMasker_chr4_4098;Name=Unknown%20rnd-1_family-362	-1.72323707183304	0.0326710822362781
ID=RepeatMasker_chr4_6800;Name=LTR/Copia%20rnd-6_family-2078	1.03474308417061	0.0189386414284106		ID=RepeatMasker_chr5_6459;Name=Unknown%20rnd-5_family-1921	-1.46539795844827	6.79151662743439e-21		ID=RepeatMasker_chr1_12369;Name=LINE/RTE-BovB%20rnd-6_family-1228	-1.72041365908845	0.000234959713656574
ID=RepeatMasker_chr3_5561;Name=Unknown%20rnd-6_family-5042	1.03603856485829	4.28932356336157e-11		ID=RepeatMasker_chr2_2573;Name=LTR/Copia%20rnd-6_family-2078	-1.46431198632719	0.0123546449248545		ID=RepeatMasker_chr5_4647;Name=Unknown%20rnd-1_family-254	-1.71761200097469	2.01404418837928e-08
ID=RepeatMasker_chr1_12672;Name=Unknown%20rnd-1_family-311	1.04390548198162	0.00139656056513424		ID=RepeatMasker_chr5_2276;Name=Unknown%20rnd-6_family-5127	-1.45580231772332	0.0184580992104392		ID=RepeatMasker_chr5_4651;Name=Unknown%20rnd-1_family-254	-1.71476201904296	9.52882064510011e-09
ID=RepeatMasker_chr4_4437;Name=Unknown%20rnd-6_family-3586	1.0491552064651	3.6396861896149e-08		ID=RepeatMasker_chr4_9141;Name=Unknown%20rnd-1_family-168	-1.44597780419484	0.0227403395845574		ID=RepeatMasker_chr1_509;Name=Unknown%20rnd-5_family-113	-1.71268715197668	3.56921888605619e-18
ID=RepeatMasker_chr7_5799;Name=Unknown%20rnd-5_family-1072	1.04978877660472	0.0325063111630593		ID=RepeatMasker_chr5_1163;Name=Unknown%20rnd-1_family-304	-1.44596286497257	4.93225055908975e-12		ID=RepeatMasker_chr2_1969;Name=Unknown%20rnd-5_family-27	-1.71182677402014	9.92633248816581e-07
ID=RepeatMasker_chr4_6912;Name=DNA/Kolobok-T2%20rnd-5_family-5106	1.05135565975751	1.15035446000293e-06		ID=RepeatMasker_chr7_7063;Name=Unknown%20rnd-6_family-3246	-1.43175593082432	0.0198860328742761		ID=RepeatMasker_chr6_9935;Name=Unknown%20rnd-5_family-5637	-1.70702937365561	2.29449664296978e-29
ID=RepeatMasker_chr4_12097;Name=Unknown%20rnd-6_family-3246	1.05366631602628	0.0217885552009033		ID=RepeatMasker_chr3_3782;Name=Unknown%20rnd-5_family-102	-1.42678386958613	0.0461323266197703		ID=RepeatMasker_chrV_2504;Name=LTR/Gypsy%20rnd-1_family-42	-1.70614266844233	1.58220877511318e-07
ID=RepeatMasker_chr8_7661;Name=DNA/PIF-Harbinger%20rnd-6_family-7434	1.06241238364649	0.0157675514948456		ID=RepeatMasker_chr5_8714;Name=Unknown%20rnd-1_family-192	-1.42025918664217	0.00545290826767359		ID=RepeatMasker_chr5_5898;Name=Unknown%20rnd-1_family-219	-1.70592616166712	1.30735004819062e-19
ID=RepeatMasker_chr3_2990;Name=Unknown%20rnd-5_family-1431	1.06545414738998	2.05626421763573e-14		ID=RepeatMasker_chr2_5427;Name=Unknown%20rnd-5_family-27	-1.41237783217189	2.66233379580599e-06		ID=RepeatMasker_chr2_7944;Name=LTR/Gypsy%20rnd-1_family-29	-1.70503978303762	0.0377683553529129
ID=RepeatMasker_chr5_10013;Name=Unknown%20rnd-5_family-5637	1.06718836777465	5.05011930378839e-10		ID=RepeatMasker_chr4_4706;Name=Unknown%20rnd-1_family-313	-1.40907349865664	0.00128103026983422		ID=RepeatMasker_chr7_2311;Name=Unknown%20rnd-1_family-250	-1.70367601386802	2.70502747476248e-06
ID=RepeatMasker_unplaced-scaffold_269_2;Name=rnd-1_family-181	1.06950263991151	2.64974066966399e-15		ID=RepeatMasker_chr5_5878;Name=Unknown%20rnd-5_family-4271	-1.40436747045452	8.28872171324461e-10		ID=RepeatMasker_chr3_2963;Name=Unknown%20rnd-5_family-1431	-1.69710083754837	5.24795572288326e-07
ID=RepeatMasker_chr3_5572;Name=Unknown%20rnd-6_family-5042	1.07532611526411	2.93547549908664e-16		ID=RepeatMasker_chr7_2311;Name=Unknown%20rnd-1_family-250	-1.39904623724832	0.000561957663246904		ID=RepeatMasker_chr3_4996;Name=Unknown%20rnd-5_family-3659	-1.69288271155827	0.0109273817449842
ID=RepeatMasker_chr6_10805;Name=rnd-1_family-181	1.07596257143232	4.88281044525356e-10		ID=RepeatMasker_chr8_7850;Name=Unknown%20rnd-1_family-298	-1.39726957809256	0.044672859818272		ID=RepeatMasker_chr6_2621;Name=Unknown%20rnd-1_family-357	-1.68741735380732	0.00012588092090516
ID=RepeatMasker_chr4_7595;Name=Unknown%20rnd-5_family-27	1.07966413111453	0.0349655279223736		ID=RepeatMasker_chr4_6870;Name=LTR/Copia%20rnd-6_family-2078	-1.3894205495524	2.50834635868347e-08		ID=RepeatMasker_chr1_511;Name=Unknown%20rnd-5_family-113	-1.67940745296216	3.18966825534137e-18
ID=RepeatMasker_chr3_5049;Name=Unknown%20rnd-5_family-1431	1.08208991397941	0.0475299292570518		ID=RepeatMasker_chr5_4651;Name=Unknown%20rnd-1_family-254	-1.38696588460537	1.74173007019155e-06		ID=RepeatMasker_chr3_4991;Name=Unknown%20rnd-5_family-1431	-1.67789441095749	0.000985846227406602
ID=RepeatMasker_chr6_1553;Name=Unknown%20rnd-1_family-176	1.09370103886582	0.00729286850490778		ID=RepeatMasker_chr1_12677;Name=LTR/Copia%20rnd-5_family-417	-1.3864708322787	0.00556468148696948		ID=RepeatMasker_chr3_3545;Name=Unknown%20rnd-1_family-194	-1.67622279732208	1.21841011951202e-06
ID=RepeatMasker_chr6_9112;Name=Unknown%20rnd-5_family-855	1.09865115029713	0.0199973910790675		ID=RepeatMasker_chr3_7223;Name=Unknown%20rnd-6_family-3586	-1.37404431424111	0.0242141457670607		ID=RepeatMasker_chr3_5476;Name=Unknown%20rnd-6_family-5042	-1.6726054424135	1.55596752673472e-43
ID=RepeatMasker_chr7_3877;Name=LTR/Copia%20rnd-5_family-986	1.10454232706847	0.0415070726108009		ID=RepeatMasker_chr5_4647;Name=Unknown%20rnd-1_family-254	-1.36421447250589	9.69072224828304e-07		ID=RepeatMasker_chr3_9099;Name=Unknown%20rnd-1_family-214	-1.66309801434658	0.0267841320961524
ID=RepeatMasker_chr1_12686;Name=LTR/Copia%20rnd-5_family-417	1.11102897540889	0.00227808676279339		ID=RepeatMasker_chr2_3801;Name=LTR/Copia%20rnd-6_family-2078	-1.36349298439857	0.0143033913832482		ID=RepeatMasker_chr3_5065;Name=Unknown%20rnd-5_family-1431	-1.65836981146985	0.0182295241913629
ID=RepeatMasker_chr3_5559;Name=Unknown%20rnd-6_family-5042	1.11997610302133	6.12731654360664e-17		ID=RepeatMasker_chr5_1152;Name=Unknown%20rnd-1_family-192	-1.36147378101916	1.1073597999983e-10		ID=RepeatMasker_chr4_6914;Name=DNA/Kolobok-T2%20rnd-5_family-5106	-1.65509981119357	3.86228739937323e-36
ID=RepeatMasker_chr6_2550;Name=Unknown%20rnd-1_family-176	1.12708508768773	0.0459713715494931		ID=RepeatMasker_chr5_2271;Name=Unknown%20rnd-6_family-5127	-1.35903689546581	0.000154462191394838		ID=RepeatMasker_chr5_2189;Name=Unknown%20rnd-1_family-192	-1.65276721786447	1.75762765451376e-25
ID=RepeatMasker_chr4_7119;Name=Unknown%20rnd-5_family-27	1.13343044159755	0.00200362720075937		ID=RepeatMasker_chr8_5847;Name=LTR/Copia%20rnd-5_family-631	-1.35503704008199	0.00451380931449899		ID=RepeatMasker_chr5_7546;Name=Unknown%20rnd-1_family-221	-1.64516741513703	0.0111279328751815
ID=RepeatMasker_chr5_9920;Name=Unknown%20rnd-5_family-5637	1.13619813209417	0.00539869362749604		ID=RepeatMasker_chr4_7154;Name=Unknown%20rnd-5_family-27	-1.35133624820792	9.22545175153579e-05		ID=RepeatMasker_chr7_2313;Name=Unknown%20rnd-1_family-230	-1.64420091704287	3.82412122763081e-08
ID=RepeatMasker_chrV_4567;Name=DNA/Kolobok-T2%20rnd-5_family-5106	1.13965718896444	4.29633248808888e-05		ID=RepeatMasker_chr7_3127;Name=Unknown%20rnd-1_family-258	-1.35020720631062	9.61481585387268e-10		ID=RepeatMasker_chr3_5531;Name=Unknown%20rnd-6_family-5042	-1.64073870284139	1.0149131248068e-06
ID=RepeatMasker_chr1_10091;Name=LTR/Gypsy%20rnd-1_family-42	1.14989276212925	0.0199973910790675		ID=RepeatMasker_chr5_590;Name=Unknown%20rnd-1_family-313	-1.35008805005569	0.0126339345275042		ID=RepeatMasker_chr2_3773;Name=Unknown%20rnd-5_family-24	-1.63600841848103	0.0302588566544482
ID=RepeatMasker_chr4_6837;Name=LTR/Copia%20rnd-6_family-2078	1.15248575870706	0.000312235220607993		ID=RepeatMasker_chr6_9188;Name=Unknown%20rnd-5_family-5637	-1.34984206413646	4.01713162724838e-12		ID=RepeatMasker_chr1_7753;Name=Unknown%20rnd-5_family-2034	-1.63330689010383	0.0245149025207747
ID=RepeatMasker_chr4_6903;Name=LTR/Copia%20rnd-6_family-2078	1.153281614451	1.74800721319321e-07		ID=RepeatMasker_chr6_9189;Name=Unknown%20rnd-5_family-5637	-1.34955351295316	2.13400665261014e-25		ID=RepeatMasker_chr7_2316;Name=Unknown%20rnd-1_family-230	-1.63161687625968	1.12514815478537e-10
ID=RepeatMasker_chr6_10597;Name=Unknown%20rnd-5_family-5637	1.16379689728192	2.74470075909682e-11		ID=RepeatMasker_chr5_5897;Name=Unknown%20rnd-1_family-254	-1.34225401565566	1.92742285856436e-05		ID=RepeatMasker_chr2_7419;Name=DNA/PIF-Harbinger%20rnd-6_family-7434	-1.62476507682813	1.39045032501593e-33
ID=RepeatMasker_chr3_2991;Name=Unknown%20rnd-5_family-3659	1.16441272127871	4.01953433960299e-11		ID=RepeatMasker_chr6_9894;Name=Unknown%20rnd-5_family-407	-1.34159313907994	0.00223602410760811		ID=RepeatMasker_chr8_2752;Name=LINE/L1%20rnd-1_family-91	-1.62338990453014	1.80340577070603e-45
ID=RepeatMasker_chr5_9154;Name=Unknown%20rnd-5_family-5637	1.16514453724148	1.2668974977211e-15		ID=RepeatMasker_chr5_7545;Name=Unknown%20rnd-1_family-223	-1.33539194598423	0.010525404969063		ID=RepeatMasker_chr3_4999;Name=Unknown%20rnd-5_family-3659	-1.62314846350887	2.96779360790181e-10
ID=RepeatMasker_chr5_9561;Name=Unknown%20rnd-5_family-5637	1.16580233462122	1.93049520855825e-06		ID=RepeatMasker_chr8_8431;Name=Unknown%20rnd-6_family-869	-1.33047640415728	9.28874134590417e-07		ID=RepeatMasker_chr5_5897;Name=Unknown%20rnd-1_family-254	-1.60457980268618	6.08905236239063e-06
ID=RepeatMasker_chr4_6628;Name=LTR/Copia%20rnd-6_family-2078	1.16638522107816	9.22664130241469e-11		ID=RepeatMasker_chr1_12752;Name=Unknown%20rnd-1_family-311	-1.32392966531849	0.00835426768181469		ID=RepeatMasker_chr8_2753;Name=LINE/L1%20rnd-1_family-91	-1.59946255602706	2.26882718174506e-19
ID=RepeatMasker_chr1_12369;Name=LINE/RTE-BovB%20rnd-6_family-1228	1.17231936238127	0.000633018179587894		ID=RepeatMasker_chr5_4132;Name=Unknown%20rnd-5_family-1921	-1.317229535927	5.38542096004236e-13		ID=RepeatMasker_chr5_2188;Name=Unknown%20rnd-1_family-304	-1.59089203437716	1.55121384129924e-16
ID=RepeatMasker_chr4_7653;Name=Unknown%20rnd-1_family-221	1.18483951181995	0.016800614553295		ID=RepeatMasker_chr5_5898;Name=Unknown%20rnd-1_family-219	-1.30703204572831	1.00610388035914e-17		ID=RepeatMasker_chr2_5428;Name=LTR/Copia%20rnd-5_family-1854	-1.58930396508309	0.00675130704818198
ID=RepeatMasker_chr4_6661;Name=DNA/Kolobok-T2%20rnd-5_family-5106	1.18943834907252	1.30896854261802e-20		ID=RepeatMasker_chr3_5706;Name=Unknown%20rnd-5_family-1072	-1.30674276815002	0.00508893701547055		ID=RepeatMasker_chr7_2158;Name=Unknown%20rnd-1_family-160	-1.5796438653179	0.00508554470901473
ID=RepeatMasker_chr5_7542;Name=Unknown%20rnd-1_family-223	1.18950122065292	0.0170301678484921		ID=RepeatMasker_chr5_5895;Name=Unknown%20rnd-1_family-223	-1.27047960097118	1.80756667128714e-15		ID=RepeatMasker_chr1_9721;Name=Unknown%20rnd-3_family-54	-1.57943683575118	0.0263056158015021
ID=RepeatMasker_chr4_8609;Name=Unknown%20rnd-1_family-258	1.19646429045743	9.00641529460704e-18		ID=RepeatMasker_chr8_5005;Name=Unknown%20rnd-5_family-231	-1.26660680155848	0.00122828418221793		ID=RepeatMasker_chr3_7077;Name=Unknown%20rnd-1_family-219	-1.57667602965238	0.0022215749207346
ID=RepeatMasker_chr5_7826;Name=Unknown%20rnd-5_family-5637	1.22064457745106	1.51598914263936e-22		ID=RepeatMasker_chr5_5943;Name=Unknown%20rnd-1_family-192	-1.26643034402911	0.00424776849154928		ID=RepeatMasker_chr6_9331;Name=Unknown%20rnd-5_family-5637	-1.5730670329941	9.05182904590189e-27
ID=RepeatMasker_chr4_2994;Name=Unknown%20rnd-6_family-4919	1.22347735736629	3.13516612910409e-34		ID=RepeatMasker_chr6_8784;Name=LTR/Copia%20rnd-6_family-2078	-1.26257947922665	1.2538968004281e-08		ID=RepeatMasker_chr6_9940;Name=Unknown%20rnd-5_family-5637	-1.57254960297729	8.39402371143656e-30
ID=RepeatMasker_chr4_6566;Name=LINE/L1-Tx1%20rnd-5_family-1958	1.22950951124123	0.0162285213216394		ID=RepeatMasker_chr5_4649;Name=Unknown%20rnd-1_family-223	-1.26167559847991	2.16458115662914e-10		ID=RepeatMasker_chr3_4993;Name=Unknown%20rnd-5_family-3659	-1.56832331763472	3.08920451089307e-10
ID=RepeatMasker_chr3_8147;Name=Unknown%20rnd-1_family-323	1.24547023328861	7.18651051776933e-07		ID=RepeatMasker_chr4_6934;Name=LTR/Copia%20rnd-6_family-2078	-1.26036688837683	8.27786266302345e-10		ID=RepeatMasker_chr3_8433;Name=Unknown%20rnd-5_family-27	-1.56501938585431	4.82849083562416e-23
ID=RepeatMasker_chr4_2995;Name=Unknown%20rnd-6_family-4919	1.2461095658432	4.05780157873091e-34		ID=RepeatMasker_chr4_11473;Name=Unknown%20rnd-6_family-4466	-1.25564460343336	5.49105860495531e-26		ID=RepeatMasker_chr4_12093;Name=Unknown%20rnd-6_family-3246	-1.56363462275401	5.30295938082023e-05
ID=RepeatMasker_chr5_501;Name=Unknown%20rnd-1_family-313	1.24903971296514	0.0341842054447674		ID=RepeatMasker_chr4_9523;Name=Unknown%20rnd-1_family-230	-1.25447862337333	6.9481135119635e-09		ID=RepeatMasker_chr8_7220;Name=Unknown%20rnd-1_family-176	-1.56001137807735	1.72687384921735e-16
ID=RepeatMasker_chr6_6516;Name=LTR/Copia%20rnd-6_family-2078	1.24976718967435	0.0489007511403294		ID=RepeatMasker_chr6_8816;Name=Unknown%20rnd-5_family-27	-1.25436337265316	2.1162403346431e-08		ID=RepeatMasker_chr8_731;Name=Unknown%20rnd-5_family-231	-1.55810063666183	0.0408756714382412
ID=RepeatMasker_chr4_6911;Name=DNA/Sola-3%20rnd-6_family-367	1.25279110228807	1.13303405148629e-22		ID=RepeatMasker_chr5_7103;Name=Unknown%20rnd-1_family-219	-1.24721768147918	0.0269629115918118		ID=RepeatMasker_chr5_8634;Name=Unknown%20rnd-1_family-192	-1.55403285877088	2.20544625487083e-09
ID=RepeatMasker_chr3_2851;Name=Unknown%20rnd-6_family-3190	1.28079592077383	0.0448416192883294		ID=RepeatMasker_chr5_5892;Name=Unknown%20rnd-1_family-223	-1.24429238757981	5.21137562974238e-08		ID=RepeatMasker_chr2_5426;Name=Unknown%20rnd-5_family-27	-1.5486165375086	3.82890584735123e-14
ID=RepeatMasker_chr5_5659;Name=Unknown%20rnd-5_family-1921	1.28330778700159	1.3386774042939e-08		ID=RepeatMasker_chr8_481;Name=LTR/Copia%20rnd-5_family-631	-1.23746284991657	0.0190452000263969		ID=RepeatMasker_chr5_3391;Name=Unknown%20rnd-1_family-254	-1.54722045687484	1.99019867215445e-07
ID=RepeatMasker_chr4_6662;Name=Unknown%20rnd-6_family-371	1.28573810890329	4.00525302228059e-20		ID=RepeatMasker_chr2_756;Name=Unknown%20rnd-1_family-313	-1.23735976466797	5.88934045464715e-16		ID=RepeatMasker_chr6_9948;Name=Unknown%20rnd-5_family-5637	-1.54286516814255	1.77036060514872e-29
ID=RepeatMasker_chr4_6593;Name=Unknown%20rnd-6_family-371	1.28760022390396	0.0408470498883801		ID=RepeatMasker_chr5_9254;Name=Unknown%20rnd-5_family-231	-1.19926622079036	6.16456532069808e-06		ID=RepeatMasker_chr1_6551;Name=Unknown%20rnd-1_family-300	-1.54186788151805	0.000222172958877516
ID=RepeatMasker_chr1_12752;Name=Unknown%20rnd-1_family-311	1.29127653492424	6.21853201319931e-05		ID=RepeatMasker_chr7_4785;Name=LTR/Copia%20rnd-6_family-2078	-1.19868372669556	0.000383208115862317		ID=RepeatMasker_chr2_10384;Name=Unknown%20rnd-1_family-219	-1.5400275203584	1.83870777335147e-05
ID=RepeatMasker_chr5_9557;Name=Unknown%20rnd-5_family-5637	1.29522143470919	0.00206334412405496		ID=RepeatMasker_chr1_12495;Name=LINE/RTE-BovB%20rnd-6_family-1228	-1.19545391350329	0.0145871993676222		ID=RepeatMasker_chr2_4967;Name=Unknown%20rnd-6_family-623	-1.53806032148813	0.00779363612458557
ID=RepeatMasker_chr5_5892;Name=Unknown%20rnd-1_family-223	1.31632120345172	2.65668859709328e-15		ID=RepeatMasker_chr6_3200;Name=LTR/Copia%20rnd-5_family-631	-1.18865144936035	0.000837323027034079		ID=RepeatMasker_chr6_9499;Name=Unknown%20rnd-6_family-976	-1.5369345191455	4.32483616749618e-30
ID=RepeatMasker_unplaced-scaffold_017_1;Name=rnd-1_family-181	1.34130676776992	2.63148651418374e-17		ID=RepeatMasker_chr3_11298;Name=LTR/Copia%20rnd-6_family-2078	-1.18642802065312	0.00240948973799187		ID=RepeatMasker_chr6_9295;Name=Unknown%20rnd-5_family-5637	-1.53552594434625	4.85104829622723e-18
ID=RepeatMasker_chr4_6660;Name=DNA/Kolobok-T2%20rnd-5_family-5106	1.34453845506808	6.01151084831478e-25		ID=RepeatMasker_chr7_2310;Name=Unknown%20rnd-1_family-230	-1.18132076255303	0.000107119069751607		ID=RepeatMasker_chr6_9949;Name=Unknown%20rnd-5_family-5637	-1.52185458448222	2.97760165798229e-18
ID=RepeatMasker_chr8_7081;Name=Unknown%20rnd-1_family-176	1.36286791742896	1.16902382048757e-08		ID=RepeatMasker_chr2_5426;Name=Unknown%20rnd-5_family-27	-1.17666089279282	7.07399432477506e-08		ID=RepeatMasker_chr8_6156;Name=LTR/Copia%20rnd-6_family-2078	-1.50984791151425	4.42207803968402e-06
ID=RepeatMasker_chr6_2551;Name=LTR/Copia%20rnd-6_family-2078	1.36637644869468	4.89051560401813e-13		ID=RepeatMasker_chr5_5894;Name=Unknown%20rnd-1_family-219	-1.17471721932284	0.000207769890167047		ID=RepeatMasker_chr7_2303;Name=Unknown%20rnd-1_family-230	-1.50683292141346	5.6064694750783e-17
ID=RepeatMasker_chr6_10598;Name=Unknown%20rnd-5_family-5637	1.36712072079353	3.35772202362161e-10		ID=RepeatMasker_chr2_2570;Name=Unknown%20rnd-1_family-176	-1.1738232922022	0.00391301472986046		ID=RepeatMasker_chr5_5895;Name=Unknown%20rnd-1_family-223	-1.50495778582788	5.43018994676629e-21
ID=RepeatMasker_chr5_7531;Name=Unknown%20rnd-5_family-5637	1.37032362239683	4.6841156615662e-36		ID=RepeatMasker_chr5_9886;Name=Unknown%20rnd-5_family-5637	-1.17327784098811	5.94982933574786e-10		ID=RepeatMasker_chr5_4649;Name=Unknown%20rnd-1_family-223	-1.50256212603953	8.24459393204979e-14
ID=RepeatMasker_chr4_3248;Name=LTR/Gypsy%20rnd-3_family-84	1.40519161007393	0.00871194165985875		ID=RepeatMasker_chr8_5845;Name=Unknown%20rnd-5_family-308	-1.17211967769738	9.55388528172621e-12		ID=RepeatMasker_chr7_1519;Name=Unknown%20rnd-2_family-33	-1.49171252730455	0.0212777428997563
ID=RepeatMasker_chr3_1073;Name=Unknown%20rnd-6_family-976	1.41011586250027	0.0146773523274359		ID=RepeatMasker_chr5_4072;Name=Unknown%20rnd-1_family-282	-1.16824650067745	0.00661421268920671		ID=RepeatMasker_chr7_6767;Name=Unknown%20rnd-1_family-219	-1.48971265711868	1.71809006580605e-28
ID=RepeatMasker_chrV_4568;Name=DNA/Kolobok-T2%20rnd-5_family-5106	1.41622049149551	4.0525276143602e-09		ID=RepeatMasker_chr6_6384;Name=Unknown%20rnd-5_family-308	-1.16657342349969	1.32636724995468e-12		ID=RepeatMasker_chr7_2875;Name=Unknown%20rnd-5_family-1386	-1.48938058143742	2.96441175557372e-06
ID=RepeatMasker_chr1_12753;Name=Unknown%20rnd-1_family-311	1.4342672437515	0.000235464957008783		ID=RepeatMasker_chr5_1720;Name=Unknown%20rnd-1_family-192	-1.16102258150277	5.71453196515191e-07		ID=RepeatMasker_chr4_12098;Name=Unknown%20rnd-6_family-3246	-1.4889979269411	0.013981397882715
ID=RepeatMasker_chr6_9109;Name=LTR/Copia%20rnd-5_family-417	1.44318264736386	9.76435332186224e-07		ID=RepeatMasker_chr6_8860;Name=LTR/Copia%20rnd-6_family-2078	-1.15702362125594	2.11019271077093e-11		ID=RepeatMasker_chr8_2091;Name=Unknown%20rnd-5_family-231	-1.48785931612599	0.0392594294821779
ID=RepeatMasker_chrV_4593;Name=DNA/Kolobok-T2%20rnd-5_family-5106	1.44891149320935	7.08133425683516e-24		ID=RepeatMasker_chr5_579;Name=Unknown%20rnd-1_family-313	-1.15018369456255	0.00122156797609861		ID=RepeatMasker_chr2_1943;Name=Unknown%20rnd-5_family-3659	-1.48749918282011	0.000842231039676335
ID=RepeatMasker_chr8_6884;Name=Unknown%20rnd-1_family-159	1.46611735354615	0.0170301678484921		ID=RepeatMasker_chr8_5856;Name=Unknown%20rnd-6_family-3183	-1.14781714400159	0.0404484479585709		ID=RepeatMasker_chr6_9298;Name=Unknown%20rnd-5_family-5637	-1.48575395111724	3.00191675631846e-17
ID=RepeatMasker_chr8_8919;Name=Unknown%20rnd-5_family-407	1.48301510936012	0.0103519627013962		ID=RepeatMasker_chr5_1722;Name=Unknown%20rnd-1_family-304	-1.14744056382423	0.000341766185343764		ID=RepeatMasker_chr5_7202;Name=Unknown%20rnd-1_family-221	-1.48138418052669	6.83598542698908e-06
ID=RepeatMasker_unplaced-scaffold_257_24;Name=DNA/Sola-3%20rnd-6_family-367	1.48335163491992	0.00426638389223282		ID=RepeatMasker_chr8_9180;Name=Unknown%20rnd-1_family-282	-1.14573663454315	4.25190198213179e-20		ID=RepeatMasker_chr2_2304;Name=Unknown%20rnd-6_family-175	-1.48092986457637	0.034810896759363
ID=RepeatMasker_chr4_9565;Name=Unknown%20rnd-6_family-2217	1.48607432157597	0.0285485045859095		ID=RepeatMasker_chr8_5614;Name=Unknown%20rnd-5_family-27	-1.14122772488695	5.00130838681465e-14		ID=RepeatMasker_chr6_10510;Name=LTR/Gypsy%20rnd-6_family-1590	-1.47458765045607	0.0156883683130793
ID=RepeatMasker_chr3_5565;Name=Unknown%20rnd-6_family-5042	1.48625299965448	8.24838295775157e-32		ID=RepeatMasker_chr8_9181;Name=Unknown%20rnd-1_family-282	-1.13951801530078	1.92013568466616e-18		ID=RepeatMasker_chr3_8359;Name=Unknown%20rnd-5_family-308	-1.46281610420373	0.0132963226939062
ID=RepeatMasker_chr5_3085;Name=Unknown%20rnd-1_family-304	1.50918412456132	1.35484157880839e-07		ID=RepeatMasker_chr4_6600;Name=LTR/Copia%20rnd-6_family-2078	-1.13387091932672	5.72320403126747e-05		ID=RepeatMasker_chr2_10515;Name=LTR/Copia%20rnd-6_family-2078	-1.46221433726317	0.000414260163652491
ID=RepeatMasker_chr4_6629;Name=Unknown%20rnd-5_family-27	1.51271182359406	1.71826967005953e-17		ID=RepeatMasker_chr4_6884;Name=DNA/Kolobok-T2%20rnd-5_family-5106	-1.13219948411374	3.89837944108723e-13		ID=RepeatMasker_chr5_8635;Name=Unknown%20rnd-1_family-192	-1.45956943577275	5.26740029422637e-07
ID=RepeatMasker_chr4_6567;Name=LINE/L1%20rnd-5_family-3059	1.51443154715944	0.000150671209786942		ID=RepeatMasker_chr5_556;Name=Unknown%20rnd-1_family-313	-1.13180546281417	1.91963282835919e-06		ID=RepeatMasker_chr8_8018;Name=LTR/Copia%20rnd-6_family-2078	-1.45943629818194	9.02630344415467e-36
ID=RepeatMasker_unplaced-scaffold_074_2;Name=DNA/Sola-3%20rnd-6_family-367	1.52182062696049	0.000214472011803515		ID=RepeatMasker_chr6_6326;Name=Unknown%20rnd-5_family-308	-1.13022505356828	2.4720331277372e-11		ID=RepeatMasker_chr8_2754;Name=LINE/L1%20rnd-1_family-91	-1.45133748788013	4.6386087497057e-28
ID=RepeatMasker_chr6_9184;Name=Unknown%20rnd-5_family-5637	1.54473270989783	3.80460409232648e-10		ID=RepeatMasker_chr5_589;Name=Unknown%20rnd-1_family-313	-1.11935241727758	0.0152755268864149		ID=RepeatMasker_chr8_6407;Name=Unknown%20rnd-4_family-105	-1.44328216394072	4.5962162379738e-10
ID=RepeatMasker_unplaced-scaffold_330_1;Name=rnd-1_family-104	1.56495142850735	2.25444214652826e-33		ID=RepeatMasker_chr4_7064;Name=LTR/Copia%20rnd-6_family-2078	-1.11037224454792	0.0172470622561053		ID=RepeatMasker_chr5_3390;Name=Unknown%20rnd-1_family-223	-1.44307049004634	3.31705397698315e-23
ID=RepeatMasker_chr5_528;Name=Unknown%20rnd-6_family-741	1.5848219366172	0.000519321668998932		ID=RepeatMasker_chr7_2312;Name=Unknown%20rnd-1_family-284	-1.10967563520772	7.27471117310543e-05		ID=RepeatMasker_chr1_510;Name=Unknown%20rnd-5_family-113	-1.44295798941281	3.54414584986165e-11
ID=RepeatMasker_chr3_3111;Name=LTR/Gypsy%20rnd-1_family-42	1.58747542974232	0.0179187339827595		ID=RepeatMasker_chr3_3545;Name=Unknown%20rnd-1_family-194	-1.10616971750774	0.00135764732385362		ID=RepeatMasker_chr3_799;Name=Unknown%20rnd-6_family-2059	-1.44187482417056	0.0344031762379042
ID=RepeatMasker_chr7_2619;Name=LTR/Gypsy%20rnd-1_family-64	1.60398192382576	1.28567088792225e-07		ID=RepeatMasker_chr8_7659;Name=DNA/PIF-Harbinger%20rnd-6_family-7434	-1.10330481461968	0.0404674678955994		ID=RepeatMasker_chr3_5045;Name=Unknown%20rnd-5_family-3659	-1.43632092861189	2.45307256391029e-07
ID=RepeatMasker_chr3_8251;Name=LTR/Gypsy%20rnd-5_family-3808	1.61459658409836	9.56755488304716e-05		ID=RepeatMasker_chr3_9077;Name=Unknown%20rnd-1_family-176	-1.10218965086598	0.00932020782137383		ID=RepeatMasker_chr8_285;Name=Unknown%20rnd-6_family-869	-1.42969055117809	7.09027743945476e-16
ID=RepeatMasker_chr5_516;Name=Unknown%20rnd-6_family-741	1.62027079967467	0.0135087225061867		ID=RepeatMasker_chr2_8916;Name=LTR/Copia%20rnd-1_family-148	-1.10127378210788	0.0455324256267559		ID=RepeatMasker_chr2_4384;Name=Unknown%20rnd-6_family-2018	-1.42129804124616	8.0888011447459e-07
ID=RepeatMasker_chr4_10802;Name=Unknown%20rnd-5_family-4742	1.62730958839732	0.0029199263561387		ID=RepeatMasker_chr6_5245;Name=Unknown%20rnd-5_family-27	-1.09487658087799	1.89996420276878e-12		ID=RepeatMasker_chr4_7082;Name=Unknown%20rnd-5_family-27	-1.41473135460884	6.04939981219669e-12
ID=RepeatMasker_chr4_7683;Name=LTR/Copia%20rnd-1_family-144	1.64894140234808	0.0440162182180905		ID=RepeatMasker_chr5_5942;Name=Unknown%20rnd-1_family-192	-1.09280720121613	0.00235667362443683		ID=RepeatMasker_chr8_8117;Name=LTR/Copia%20rnd-6_family-2078	-1.41259275439468	4.58456676718607e-18
ID=RepeatMasker_chr5_6091;Name=Unknown%20rnd-1_family-288	1.65555432886872	0.0141820023772431		ID=RepeatMasker_chr8_8010;Name=Unknown%20rnd-1_family-269	-1.09192908602449	9.69072224828304e-07		ID=RepeatMasker_chr3_8358;Name=Unknown%20rnd-4_family-105	-1.41047725515271	1.20256427216739e-08
ID=RepeatMasker_chr5_7511;Name=Unknown%20rnd-5_family-5637	1.65622540183171	1.01719514970686e-47		ID=RepeatMasker_chr5_5944;Name=Unknown%20rnd-1_family-304	-1.09180853617577	1.73714089754661e-07		ID=RepeatMasker_chr4_6997;Name=DNA/Kolobok-T2%20rnd-5_family-5106	-1.40925982810699	3.06984908331752e-20
ID=RepeatMasker_chr5_3082;Name=Unknown%20rnd-1_family-192	1.65780593211879	0.00065373244335805		ID=RepeatMasker_chr6_9314;Name=Unknown%20rnd-5_family-5637	-1.09044873990466	0.000113489882765922		ID=RepeatMasker_chr3_9489;Name=Unknown%20rnd-6_family-6104	-1.40913668653895	2.5789498531773e-06
ID=RepeatMasker_chr8_6066;Name=Unknown%20rnd-5_family-2411	1.6724554018302	0.000578496712981795		ID=RepeatMasker_chr5_1153;Name=Unknown%20rnd-1_family-304	-1.08690525165358	1.79560346564299e-07		ID=RepeatMasker_chr2_5427;Name=Unknown%20rnd-5_family-27	-1.39675092586245	4.51652994642994e-07
ID=RepeatMasker_chr4_6638;Name=DNA/Sola-3%20rnd-6_family-367	1.67310918602838	1.30335760926919e-07		ID=RepeatMasker_chr2_757;Name=Unknown%20rnd-1_family-313	-1.0790532327397	2.87727292969242e-07		ID=RepeatMasker_chr6_5474;Name=DNA/hAT-Charlie%20rnd-4_family-708	-1.39189869533319	0.00304056757653691
ID=RepeatMasker_chr2_1201;Name=LTR/Copia%20rnd-5_family-631	1.67958446926709	0.000812933625899454		ID=RepeatMasker_chr5_4073;Name=Unknown%20rnd-1_family-282	-1.07029590820569	0.00953546946553427		ID=RepeatMasker_chr5_3576;Name=Unknown%20rnd-1_family-223	-1.38871642072839	8.07132151224235e-22
ID=RepeatMasker_chr4_6682;Name=LTR/Copia%20rnd-6_family-2078	1.68053163936756	0.000197407838591551		ID=RepeatMasker_chr4_6916;Name=Unknown%20rnd-6_family-371	-1.07024805397998	0.014607323404877		ID=RepeatMasker_chr3_2557;Name=DNA/PIF-Harbinger%20rnd-6_family-7434	-1.3877759955252	3.87309002358277e-21
ID=RepeatMasker_chr3_5541;Name=Unknown%20rnd-6_family-5042	1.68219039877515	3.40023170665559e-11		ID=RepeatMasker_chr2_723;Name=Unknown%20rnd-1_family-313	-1.06587459790285	5.90470270188716e-09		ID=RepeatMasker_chr3_8431;Name=Unknown%20rnd-1_family-217	-1.38641815949698	4.09135558324131e-06
ID=RepeatMasker_chr8_7776;Name=LTR/Copia%20rnd-6_family-2078	1.73208835274137	7.23073086416351e-07		ID=RepeatMasker_chr6_9298;Name=Unknown%20rnd-5_family-5637	-1.06495444534544	3.88303591842746e-11		ID=RepeatMasker_chr6_9190;Name=Unknown%20rnd-5_family-5637	-1.38229623091384	1.84318481115672e-29
ID=RepeatMasker_chr1_12760;Name=LTR/Copia%20rnd-5_family-417	1.74959953795322	0.00282804825437105		ID=RepeatMasker_chr5_6429;Name=Unknown%20rnd-1_family-192	-1.06386849314961	0.00598073993682505		ID=RepeatMasker_chr6_9946;Name=Unknown%20rnd-5_family-5637	-1.38115398897696	1.13847777285277e-21
ID=RepeatMasker_chr2_10727;Name=Unknown%20rnd-1_family-217	1.75814249776734	3.3361919014721e-12		ID=RepeatMasker_chr5_10132;Name=Unknown%20rnd-6_family-1431	-1.05770770778389	0.0420711224321001		ID=RepeatMasker_chr8_2751;Name=LINE/L1%20rnd-1_family-91	-1.38076758008435	2.60665730770722e-12
ID=RepeatMasker_chr8_7064;Name=Unknown%20rnd-1_family-159	1.76276694973153	0.0111948273120943		ID=RepeatMasker_chr5_2188;Name=Unknown%20rnd-1_family-304	-1.0515069537511	3.48465706724952e-07		ID=RepeatMasker_chr6_9191;Name=Unknown%20rnd-5_family-5637	-1.37513541872965	8.45393069816752e-24
ID=RepeatMasker_chr4_2986;Name=Unknown%20rnd-6_family-4919	1.76768407057337	8.52977989292451e-62		ID=RepeatMasker_chr4_11472;Name=Unknown%20rnd-6_family-4466	-1.05097845328363	6.54884563998342e-09		ID=RepeatMasker_chr3_4998;Name=Unknown%20rnd-5_family-3659	-1.37321284706237	0.00209056397669166
ID=RepeatMasker_chr7_2911;Name=LTR/Copia%20rnd-1_family-148	1.79075073430613	3.19350973826472e-05		ID=RepeatMasker_chr5_3576;Name=Unknown%20rnd-1_family-223	-1.04664785962333	3.24698663971043e-10		ID=RepeatMasker_chr6_5246;Name=Unknown%20rnd-5_family-27	-1.3491895152716	4.43476700138118e-12
ID=RepeatMasker_chr5_3084;Name=Unknown%20rnd-1_family-192	1.79614441933722	0.0050706751983682		ID=RepeatMasker_chr5_2045;Name=Unknown%20rnd-1_family-219	-1.03668297105378	0.00824004526932855		ID=RepeatMasker_chr4_6849;Name=DNA/Kolobok-T2%20rnd-5_family-5106	-1.34351630485484	1.9747921696763e-11
ID=RepeatMasker_unplaced-scaffold_018_12;Name=DNA/Kolobok-T2%20rnd-5_family-5106	1.79715892275559	0.0408579438980549		ID=RepeatMasker_chr2_722;Name=Unknown%20rnd-1_family-313	-1.03474334325437	4.26525619109415e-07		ID=RepeatMasker_chr5_3572;Name=Unknown%20rnd-1_family-219	-1.33892467781428	7.88909215740701e-15
ID=RepeatMasker_chr3_5546;Name=Unknown%20rnd-6_family-5042	1.80383980758722	8.81261355824482e-31		ID=RepeatMasker_chr5_8716;Name=Unknown%20rnd-1_family-221	-1.030785724041	8.12165283492179e-05		ID=RepeatMasker_chr5_1128;Name=Unknown%20rnd-1_family-304	-1.33452970772716	1.18891937392727e-09
ID=RepeatMasker_chr3_9170;Name=LTR/Copia%20rnd-6_family-2078	1.80710546063052	5.5932405395173e-06		ID=RepeatMasker_chr5_8713;Name=Unknown%20rnd-1_family-304	-1.01413029866938	3.06337671102115e-06		ID=RepeatMasker_chr3_2563;Name=Unknown%20rnd-1_family-211	-1.33307625898297	0.00883740898007171
ID=RepeatMasker_chr4_8611;Name=Unknown%20rnd-1_family-230	1.81287410684058	4.74437097234853e-58		ID=RepeatMasker_chr1_10342;Name=Unknown%20rnd-3_family-54	-1.01054269529725	0.0339418829989233		ID=RepeatMasker_chr4_12665;Name=Unknown%20rnd-1_family-282	-1.32822548574695	0.00914121090565006
ID=RepeatMasker_chr3_9828;Name=Unknown%20rnd-6_family-4466	1.82284838364764	0.0467002044068223		ID=RepeatMasker_chr5_6428;Name=Unknown%20rnd-1_family-304	-1.00360969743104	2.44805736238748e-09		ID=RepeatMasker_chr7_342;Name=Unknown%20rnd-1_family-230	-1.31913968586288	0.0418194627673281
ID=RepeatMasker_unplaced-scaffold_013_1;Name=rnd-1_family-104	1.82734205444519	0.00203821466222181		ID=RepeatMasker_chr8_7283;Name=Unknown%20rnd-1_family-176	-1.00252419018763	3.50746661154684e-09		ID=RepeatMasker_chr6_9947;Name=Unknown%20rnd-5_family-5637	-1.30809463052152	4.41201605115161e-12
ID=RepeatMasker_chr2_10724;Name=Unknown%20rnd-1_family-168	1.82855181814515	0.00112480088137609		ID=RepeatMasker_chr2_1943;Name=Unknown%20rnd-5_family-3659	-1.00240032298516	0.0340425827464625		ID=RepeatMasker_chr3_7078;Name=Unknown%20rnd-1_family-221	-1.3011836496146	0.0125191382279515
ID=RepeatMasker_chr2_1199;Name=Unknown%20rnd-5_family-308	1.84265169525703	0.00516454955737513		ID=RepeatMasker_chr1_10258;Name=Unknown%20rnd-3_family-54	-1.00087615543522	0.0373906474254989		ID=RepeatMasker_chr8_7217;Name=LTR/Copia%20rnd-6_family-2078	-1.29625211585328	0.00266969873784561
ID=RepeatMasker_chr7_2618;Name=LTR/Gypsy%20rnd-1_family-42	1.84736664897685	0.00163551177290953		ID=RepeatMasker_chr3_6620;Name=Unknown%20rnd-6_family-3586	1.00734673055598	0.024531702925932		ID=RepeatMasker_chr4_6912;Name=DNA/Kolobok-T2%20rnd-5_family-5106	-1.29571861169517	2.94272556000715e-06
ID=RepeatMasker_chr2_8993;Name=LTR/Copia%20rnd-6_family-701	1.8659009209241	5.08119451185483e-09		ID=RepeatMasker_chr4_6970;Name=Unknown%20rnd-1_family-176	1.01453594808043	0.0009789078230632		ID=RepeatMasker_chr3_5718;Name=Unknown%20rnd-5_family-1072	-1.29514445300985	4.92459898975808e-08
ID=RepeatMasker_chr4_12095;Name=Unknown%20rnd-6_family-3246	1.87412323506893	0.000162790009323817		ID=RepeatMasker_chr4_9924;Name=Unknown%20rnd-5_family-3244	1.0160851331725	0.00194389231678225		ID=RepeatMasker_chr1_26;Name=rnd-1_family-181	-1.28625789501486	1.59959282813321e-11
ID=RepeatMasker_chr5_682;Name=LTR/Gypsy%20rnd-1_family-64	1.8798486934421	2.2783359569537e-06		ID=RepeatMasker_chr6_6955;Name=Unknown%20rnd-5_family-1386	1.01872877556071	4.54467723609149e-07		ID=RepeatMasker_chr7_2978;Name=Unknown%20rnd-1_family-219	-1.28242049178002	6.45113929704757e-06
ID=RepeatMasker_chr1_12761;Name=LTR/Copia%20rnd-5_family-417	1.88576898394052	0.0264807410890864		ID=RepeatMasker_chr4_6912;Name=DNA/Kolobok-T2%20rnd-5_family-5106	1.03864606252347	6.43646998999862e-07		ID=RepeatMasker_chr8_8849;Name=Unknown%20rnd-6_family-3183	-1.27641269471463	0.000461295640705122
ID=RepeatMasker_chr2_9203;Name=Unknown%20rnd-5_family-1386	1.89241710310271	1.84086874930459e-05		ID=RepeatMasker_chr4_2994;Name=Unknown%20rnd-6_family-4919	1.03883626056546	1.90266328995419e-20		ID=RepeatMasker_chr4_9431;Name=Unknown%20rnd-5_family-27	-1.26768566722742	5.9450545737017e-05
ID=RepeatMasker_chr1_12758;Name=LTR/Copia%20rnd-5_family-417	1.89507889667604	0.0119928274241944		ID=RepeatMasker_chr2_12834;Name=Unknown%20rnd-5_family-3244	1.03974520489699	0.00122723435014266		ID=RepeatMasker_chr3_2562;Name=Unknown%20rnd-1_family-198	-1.26613645466935	0.0208029961985229
ID=RepeatMasker_chr6_8389;Name=LTR/Copia%20rnd-5_family-417	1.92351895946714	3.28942857400823e-06		ID=RepeatMasker_chr1_7021;Name=Unknown%20rnd-5_family-205	1.04856787794341	0.00282750411029556		ID=RepeatMasker_chr2_8674;Name=Unknown%20rnd-6_family-3183	-1.2632294194322	5.66015186132175e-06
ID=RepeatMasker_chr7_2912;Name=Unknown%20rnd-6_family-1431	1.92409273834408	5.12476957255836e-05		ID=RepeatMasker_chr4_8609;Name=Unknown%20rnd-1_family-258	1.04961601591525	5.56096409277533e-10		ID=RepeatMasker_chr8_5763;Name=Unknown%20rnd-1_family-278	-1.26218012288519	0.0162620634194353
ID=RepeatMasker_chr6_8715;Name=LTR/Copia%20rnd-6_family-2078	1.93039054438276	2.83409940177355e-08		ID=RepeatMasker_chr3_4431;Name=LTR/Copia%20rnd-1_family-179	1.0599860574415	0.0125425936873776		ID=RepeatMasker_chr8_7218;Name=Unknown%20rnd-5_family-27	-1.26132073867986	6.25774135563862e-20
ID=RepeatMasker_chr1_12685;Name=LTR/Copia%20rnd-5_family-417	1.93791279350611	0.00571856750866295		ID=RepeatMasker_chr8_1537;Name=Unknown%20rnd-6_family-4466	1.07068333466995	0.00101132143563963		ID=RepeatMasker_chrV_4593;Name=DNA/Kolobok-T2%20rnd-5_family-5106	-1.25011113056551	5.97950059352067e-09
ID=RepeatMasker_chr1_2663;Name=Unknown%20rnd-1_family-204	1.94741960160858	0.00102044883861258		ID=RepeatMasker_chr3_3368;Name=LTR/Copia%20rnd-5_family-631	1.07282764311053	4.80178649009801e-06		ID=RepeatMasker_chr1_8549;Name=Unknown%20rnd-4_family-105	-1.22602782770029	0.000704409307910608
ID=RepeatMasker_chr5_514;Name=Unknown%20rnd-6_family-741	1.94813915328821	0.00292988672137917		ID=RepeatMasker_chr3_3376;Name=Unknown%20rnd-5_family-308	1.09359558815584	0.00475255834483563		ID=RepeatMasker_chr8_3082;Name=Unknown%20rnd-6_family-3190	-1.22529560273392	5.64711859227084e-21
ID=RepeatMasker_chr1_11341;Name=Unknown%20rnd-5_family-24	1.95554093785996	0.0486785116254544		ID=RepeatMasker_chr8_7841;Name=LTR/Copia%20rnd-6_family-2078	1.09520883365491	1.89523078563182e-12		ID=RepeatMasker_chr2_883;Name=Unknown%20rnd-1_family-313	-1.22394302225069	1.33837310077683e-08
ID=RepeatMasker_chr4_12096;Name=Unknown%20rnd-6_family-3246	1.95703674863466	0.0459713715494931		ID=RepeatMasker_chr4_7117;Name=Unknown%20rnd-1_family-176	1.09656130139586	0.000340059020009015		ID=RepeatMasker_chr3_2564;Name=Unknown%20rnd-1_family-223	-1.22232165577942	0.00124690929355424
ID=RepeatMasker_chr4_4969;Name=Unknown%20rnd-6_family-4919	1.9701315204534	1.23374066564389e-43		ID=RepeatMasker_unplaced-scaffold_257_14;Name=Unknown%20rnd-5_family-27	1.0975119283923	0.00732433372924127		ID=RepeatMasker_chr7_2312;Name=Unknown%20rnd-1_family-284	-1.22149026549264	7.57782145063797e-06
ID=RepeatMasker_chr4_4968;Name=Unknown%20rnd-6_family-4919	1.971495099273	5.75055814954679e-57		ID=RepeatMasker_unplaced-scaffold_380_6;Name=rnd-1_family-181	1.0997899138897	8.8689328233815e-16		ID=RepeatMasker_chr8_7028;Name=LTR/Copia%20rnd-6_family-2078	-1.21963650688589	2.15275098519071e-07
ID=RepeatMasker_chr5_3046;Name=Unknown%20rnd-1_family-192	1.99768349619739	0.000942952565519997		ID=RepeatMasker_chr4_2995;Name=Unknown%20rnd-6_family-4919	1.10315697111201	2.78382619446975e-22		ID=RepeatMasker_chr1_11150;Name=Unknown%20rnd-6_family-2018	-1.205932566296	0.000568320023225439
ID=RepeatMasker_chr6_2553;Name=Unknown%20rnd-5_family-27	2.02710390413188	1.48182845126793e-22		ID=RepeatMasker_chr2_7503;Name=Unknown%20rnd-6_family-3183	1.10449159227047	0.0172470622561053		ID=RepeatMasker_chr2_4383;Name=Unknown%20rnd-6_family-2018	-1.20344430408388	0.000115568162171747
ID=RepeatMasker_chr4_3302;Name=Unknown%20rnd-5_family-1431	2.03553743282948	1.89761756564732e-05		ID=RepeatMasker_chr6_5795;Name=Unknown%20rnd-4_family-497	1.10484629903549	0.0125425936873776		ID=RepeatMasker_chr6_9165;Name=Unknown%20rnd-6_family-976	-1.20216945834354	8.41762261906343e-31
ID=RepeatMasker_chr4_6905;Name=Unknown%20rnd-6_family-2059	2.03715582994027	0.0283675722738825		ID=RepeatMasker_chr3_5555;Name=Unknown%20rnd-6_family-5042	1.10505914519529	1.5815794187122e-16		ID=RepeatMasker_chr8_732;Name=Unknown%20rnd-5_family-231	-1.1984628521216	0.0381124996540311
ID=RepeatMasker_chr4_3310;Name=Unknown%20rnd-6_family-2068	2.04985518195405	0.0142736097135658		ID=RepeatMasker_chr4_3849;Name=Unknown%20rnd-5_family-27	1.11011793264827	0.000252304115929512		ID=RepeatMasker_chr1_11151;Name=Unknown%20rnd-6_family-2018	-1.1968975305434	0.000861361231943127
ID=RepeatMasker_chr2_9433;Name=Unknown%20rnd-6_family-3183	2.07469045123401	8.65404873054474e-05		ID=RepeatMasker_chr8_8418;Name=Unknown%20rnd-6_family-869	1.11185429646725	1.66238657405803e-11		ID=RepeatMasker_chr7_3160;Name=Unknown%20rnd-6_family-1699	-1.19441271389977	1.67468533135864e-05
ID=RepeatMasker_chr1_12763;Name=LTR/Copia%20rnd-5_family-417	2.10644862178978	0.0116831810706473		ID=RepeatMasker_chr7_5060;Name=DNA/MuLE-MuDR%20rnd-5_family-1251	1.11252730537757	7.72068742219049e-11		ID=RepeatMasker_chr5_2289;Name=Unknown%20rnd-6_family-5127	-1.18957735543367	0.016797676617385
ID=RepeatMasker_chr4_6557;Name=LINE/L1-Tx1%20rnd-5_family-1958	2.15206778090751	2.7869468745825e-05		ID=RepeatMasker_unplaced-scaffold_221_9;Name=rnd-1_family-104	1.11978783049637	2.83070749417316e-15		ID=RepeatMasker_chr7_2959;Name=Unknown%20rnd-1_family-302	-1.18889452461863	1.06865346042526e-25
ID=RepeatMasker_chr2_9206;Name=Unknown%20rnd-1_family-219	2.17799583422509	0.000599287725326363		ID=RepeatMasker_chr4_6837;Name=LTR/Copia%20rnd-6_family-2078	1.12188059700657	0.000252304115929512		ID=RepeatMasker_chr4_6600;Name=LTR/Copia%20rnd-6_family-2078	-1.18620082380279	5.83029066715229e-06
ID=RepeatMasker_chr7_2906;Name=Unknown%20rnd-6_family-1431	2.23478255535553	0.00638285907277646		ID=RepeatMasker_chr4_7654;Name=Unknown%20rnd-1_family-223	1.12829209204747	2.02140276389077e-05		ID=RepeatMasker_chr5_8636;Name=Unknown%20rnd-1_family-223	-1.18437210473436	2.424723412086e-07
ID=RepeatMasker_chr4_11702;Name=DNA/Sola-3%20rnd-6_family-367	2.24352822742119	0.0032425074697182		ID=RepeatMasker_chr3_4987;Name=Unknown%20rnd-5_family-1431	1.13721058697349	0.038980876933286		ID=RepeatMasker_chr5_10365;Name=Unknown%20rnd-1_family-230	-1.1816937178138	9.12397896116463e-24
ID=RepeatMasker_chrV_4577;Name=DNA/Kolobok-T2%20rnd-5_family-5106	2.26638932679346	0.000770955184301727		ID=RepeatMasker_chr5_5865;Name=Unknown%20rnd-1_family-192	1.13727939956653	8.37845714394652e-10		ID=RepeatMasker_chr8_6859;Name=LTR/Copia%20rnd-6_family-2078	-1.17707261885341	1.79962901172512e-06
ID=RepeatMasker_chr5_3044;Name=Unknown%20rnd-1_family-221	2.27266261681551	9.11573398722615e-07		ID=RepeatMasker_chr4_7020;Name=Unknown%20rnd-5_family-27	1.14744193038293	0.000163330957154897		ID=RepeatMasker_chr5_11033;Name=Unknown%20rnd-6_family-3183	-1.17358218668131	7.74648417651921e-15
ID=RepeatMasker_chr3_5518;Name=Unknown%20rnd-6_family-5042	2.28504829928984	0.0479393758337496		ID=RepeatMasker_chr6_9109;Name=LTR/Copia%20rnd-5_family-417	1.1479896540287	8.2892272179634e-05		ID=RepeatMasker_chr4_6803;Name=DNA/Kolobok-T2%20rnd-5_family-5106	-1.17315809026429	2.14538123975524e-06
ID=RepeatMasker_chr6_9481;Name=Unknown%20rnd-1_family-311	2.29160375244125	0.0138799728826031		ID=RepeatMasker_chr5_5864;Name=Unknown%20rnd-1_family-221	1.14995570819016	1.7067168142804e-08		ID=RepeatMasker_chr5_2540;Name=LTR/Gypsy%20rnd-6_family-269	-1.16964038670502	3.92404609910678e-05
ID=RepeatMasker_chr6_2605;Name=LTR/Gypsy%20rnd-1_family-42	2.30435130324274	0.00190006805615223		ID=RepeatMasker_chr5_7511;Name=Unknown%20rnd-5_family-5637	1.15398172562789	1.84465985978515e-10		ID=RepeatMasker_chr3_5719;Name=Unknown%20rnd-5_family-1072	-1.16338728270408	6.27734718451434e-08
ID=RepeatMasker_chr1_12755;Name=LTR/Copia%20rnd-5_family-417	2.32046750890346	1.16911932510783e-05		ID=RepeatMasker_chr6_1178;Name=Unknown%20rnd-1_family-370	1.15756174761337	3.84178613297879e-09		ID=RepeatMasker_chr5_4646;Name=Unknown%20rnd-1_family-219	-1.16276916028921	0.0102254514108183
ID=RepeatMasker_chr7_1166;Name=Unknown%20rnd-6_family-3190	2.32337064257181	1.99028103678875e-56		ID=RepeatMasker_chr4_8452;Name=LTR/Copia%20rnd-6_family-2078	1.15891157624433	0.0238392001444244		ID=RepeatMasker_chr6_9297;Name=Unknown%20rnd-5_family-5637	-1.15996285991482	9.7734149080812e-09
ID=RepeatMasker_unplaced-scaffold_018_9;Name=Unknown%20rnd-6_family-371	2.32485537866132	0.00219752100772128		ID=RepeatMasker_chr4_6566;Name=LINE/L1-Tx1%20rnd-5_family-1958	1.16586298349337	0.0157153754012141		ID=RepeatMasker_chr4_1520;Name=Unknown%20rnd-5_family-27	-1.15979985576904	0.00144774915049611
ID=RepeatMasker_chr4_12094;Name=Unknown%20rnd-6_family-3246	2.35711157704029	0.00161709912492521		ID=RepeatMasker_chr8_4783;Name=Unknown%20rnd-5_family-1386	1.17603201261428	7.72757968700048e-06		ID=RepeatMasker_chr5_6548;Name=Unknown%20rnd-4_family-105	-1.15789536518996	6.6523567582969e-16
ID=RepeatMasker_chrV_1606;Name=Unknown%20rnd-1_family-300	2.3626010972435	0.0402697954764403		ID=RepeatMasker_chr7_3980;Name=Unknown%20rnd-6_family-3183	1.17708762210406	0.0144402695556219		ID=RepeatMasker_chr3_5044;Name=Unknown%20rnd-5_family-3659	-1.15321756816708	0.0336999802724485
ID=RepeatMasker_chr4_6650;Name=Unknown%20rnd-5_family-27	2.37272633622454	6.26490091491749e-36		ID=RepeatMasker_chr4_13387;Name=rnd-1_family-181	1.17723642406301	1.36711479378856e-06		ID=RepeatMasker_chr1_4231;Name=Unknown%20rnd-5_family-734	-1.15306618214486	3.25998053565448e-21
ID=RepeatMasker_chr2_2376;Name=Unknown%20rnd-6_family-4466	2.40856218177101	6.10907887494364e-63		ID=RepeatMasker_chr4_6998;Name=Unknown%20rnd-6_family-371	1.19225769772671	1.80495327372957e-05		ID=RepeatMasker_chr1_8550;Name=LTR/Gypsy%20rnd-6_family-269	-1.14261272851769	0.0159420074634551
ID=RepeatMasker_chr2_12191;Name=LTR/Gypsy%20rnd-1_family-0	2.45604220990611	0.0476100308326397		ID=RepeatMasker_chr3_3370;Name=Unknown%20rnd-5_family-308	1.19446084827039	2.16127432365317e-16		ID=RepeatMasker_chr3_5555;Name=Unknown%20rnd-6_family-5042	-1.13865588014368	2.7073913941362e-15
ID=RepeatMasker_chr3_5882;Name=Unknown%20rnd-5_family-24	2.46251334526755	0.00108850572570301		ID=RepeatMasker_chr6_9112;Name=Unknown%20rnd-5_family-855	1.20307130875546	0.00381304519290388		ID=RepeatMasker_chr7_2345;Name=LTR/Copia%20rnd-6_family-2078	-1.13839018670405	0.0133377802439734
ID=RepeatMasker_chr1_10093;Name=LTR/Gypsy%20rnd-1_family-42	2.48519994040243	1.84827105435995e-42		ID=RepeatMasker_chr3_893;Name=LTR/Copia%20rnd-5_family-1288	1.20385244941576	0.0301157274735066		ID=RepeatMasker_chr7_2958;Name=Unknown%20rnd-1_family-302	-1.12969128528115	1.34023959479698e-28
ID=RepeatMasker_chr6_6331;Name=Unknown%20rnd-5_family-308	2.50460708328432	0.0129530403337441		ID=RepeatMasker_chr3_3898;Name=Unknown%20rnd-1_family-313	1.20443868127218	0.0320630357149568		ID=RepeatMasker_chr5_1131;Name=Unknown%20rnd-1_family-221	-1.12712349268936	0.00113905319326818
ID=RepeatMasker_chr5_5126;Name=LINE/RTE-X%20rnd-5_family-596	2.50609335833953	0.0246435390566008		ID=RepeatMasker_chr4_6661;Name=DNA/Kolobok-T2%20rnd-5_family-5106	1.21052360760118	1.02695791473221e-17		ID=RepeatMasker_chr6_3200;Name=LTR/Copia%20rnd-5_family-631	-1.11997751995874	0.00336350140573575
ID=RepeatMasker_chr2_10725;Name=Unknown%20rnd-1_family-176	2.51614020093922	1.26079113269126e-24		ID=RepeatMasker_chr4_6590;Name=DNA/Kolobok-T2%20rnd-5_family-5106	1.21415959166334	0.0254314139804277		ID=RepeatMasker_chr6_9296;Name=Unknown%20rnd-5_family-5637	-1.11947659260686	2.74784633918831e-08
ID=RepeatMasker_chr6_2554;Name=Unknown%20rnd-5_family-27	2.52692811229189	9.85728123925325e-40		ID=RepeatMasker_chr6_6953;Name=Unknown%20rnd-1_family-219	1.2189357487681	3.09583138238017e-05		ID=RepeatMasker_chr4_6513;Name=Unknown%20rnd-1_family-230	-1.11508031708165	1.70513594494516e-13
ID=RepeatMasker_chr6_2604;Name=LTR/Gypsy%20rnd-1_family-42	2.53496453331519	1.43939400257433e-57		ID=RepeatMasker_chr6_8389;Name=LTR/Copia%20rnd-5_family-417	1.22281492617155	0.0139171898752711		ID=RepeatMasker_chr1_2160;Name=Unknown%20rnd-4_family-105	-1.10800689181626	0.000128847041793653
ID=RepeatMasker_chr4_7679;Name=Unknown%20rnd-1_family-300	2.53543771591807	0.0469363024196858		ID=RepeatMasker_chr2_11138;Name=Unknown%20rnd-4_family-105	1.22594222857838	0.000690619211740405		ID=RepeatMasker_chr5_4650;Name=Unknown%20rnd-1_family-219	-1.10624559696999	0.0181032020046402
ID=RepeatMasker_chr6_9064;Name=LTR/Copia%20rnd-5_family-417	2.53944854067892	9.7681267559616e-49		ID=RepeatMasker_chr3_9170;Name=LTR/Copia%20rnd-6_family-2078	1.23745695731945	0.00794316270467372		ID=RepeatMasker_chr2_6411;Name=LINE/RTE-BovB%20rnd-6_family-1228	-1.1060300341808	3.74796545128094e-29
ID=RepeatMasker_chr2_9432;Name=Unknown%20rnd-6_family-3183	2.57905289355521	2.35189022589495e-13		ID=RepeatMasker_chr3_4432;Name=LTR/Copia%20rnd-1_family-179	1.24070505352447	0.0186547511951496		ID=RepeatMasker_chr4_98;Name=Unknown%20rnd-6_family-1877	-1.10005309855878	8.60467993990896e-05
ID=RepeatMasker_chr4_6819;Name=LTR/Copia%20rnd-6_family-2078	2.6036659575216	0.00110733022854837		ID=RepeatMasker_chrV_4567;Name=DNA/Kolobok-T2%20rnd-5_family-5106	1.25687220806401	1.96327690056623e-06		ID=RepeatMasker_chr3_5561;Name=Unknown%20rnd-6_family-5042	-1.08956907595092	6.22139368422793e-11
ID=RepeatMasker_chr7_1726;Name=LTR/Gypsy%20rnd-1_family-64	2.60605196829841	1.00802095847033e-06		ID=RepeatMasker_chr4_6829;Name=DNA/Sola-3%20rnd-6_family-367	1.27104804733194	0.00282991772964129		ID=RepeatMasker_chr5_7545;Name=Unknown%20rnd-1_family-223	-1.08690666645167	0.0328748345215328
ID=RepeatMasker_chr8_7084;Name=LTR/Copia%20rnd-6_family-2078	2.63196076445059	5.43667087731841e-70		ID=RepeatMasker_chr2_4537;Name=Unknown%20rnd-5_family-2389	1.28571864809055	0.0429570392659313		ID=RepeatMasker_chr2_714;Name=Unknown%20rnd-4_family-497	-1.08640311245032	0.00813858307444065
ID=RepeatMasker_chr2_9215;Name=Unknown%20rnd-1_family-219	2.63330885653203	0.0254837238389996		ID=RepeatMasker_chr3_5559;Name=Unknown%20rnd-6_family-5042	1.28852249892408	1.13495158187092e-19		ID=RepeatMasker_chr4_6608;Name=DNA/Kolobok-T2%20rnd-5_family-5106	-1.08415099539589	7.16509664451323e-08
ID=RepeatMasker_chr6_9068;Name=Unknown%20rnd-1_family-311	2.64540166212619	8.48756858063086e-70		ID=RepeatMasker_unplaced-scaffold_017_1;Name=rnd-1_family-181	1.29018464216562	1.05663984701815e-15		ID=RepeatMasker_chr3_9014;Name=Unknown%20rnd-6_family-3183	-1.07475356699811	1.30918108931976e-06
ID=RepeatMasker_chr3_8044;Name=Unknown%20rnd-1_family-5	2.64731169803986	0.029619730160059		ID=RepeatMasker_chr5_3082;Name=Unknown%20rnd-1_family-192	1.29210263580904	0.0119234395232523		ID=RepeatMasker_chr5_1826;Name=Unknown%20rnd-1_family-221	-1.0739968105923	0.0107693003743515
ID=RepeatMasker_chr3_6387;Name=Unknown%20rnd-1_family-223	2.6971863716129	0.0125772622928496		ID=RepeatMasker_chr4_6642;Name=Unknown%20rnd-6_family-371	1.29870159903673	0.00148039723438481		ID=RepeatMasker_chr5_7227;Name=Unknown%20rnd-1_family-219	-1.07191993001628	5.56411051996738e-05
ID=RepeatMasker_chr4_7145;Name=Unknown%20rnd-5_family-27	2.71372091111858	5.76126591944968e-44		ID=RepeatMasker_chr3_5056;Name=Unknown%20rnd-5_family-3659	1.30081225820413	6.0183237097071e-23		ID=RepeatMasker_chr5_1152;Name=Unknown%20rnd-1_family-192	-1.06993067247528	1.79962901172512e-06
ID=RepeatMasker_chr3_3113;Name=LTR/Gypsy%20rnd-1_family-42	2.75265562013295	2.88023445453874e-93		ID=RepeatMasker_chr3_5561;Name=Unknown%20rnd-6_family-5042	1.30438199332924	1.1398387583829e-18		ID=RepeatMasker_chr5_3574;Name=Unknown%20rnd-1_family-254	-1.06507971036811	0.0104258003927986
ID=RepeatMasker_chr2_2339;Name=Unknown%20rnd-6_family-175	2.75799944651603	0.00377945449031964		ID=RepeatMasker_chr7_6527;Name=Unknown%20rnd-5_family-308	1.31952887593402	0.0250700351629921		ID=RepeatMasker_chr2_6410;Name=LINE/RTE-BovB%20rnd-6_family-1228	-1.06460215961949	1.31131190411108e-24
ID=RepeatMasker_chr8_7069;Name=Unknown%20rnd-1_family-278	2.76178225800404	5.90153809610341e-07		ID=RepeatMasker_chr3_5560;Name=Unknown%20rnd-6_family-5042	1.34406870914237	0.00457866846395938		ID=RepeatMasker_chr2_2095;Name=Unknown%20rnd-5_family-113	-1.06268672816072	3.32057900724152e-18
ID=RepeatMasker_chr2_748;Name=Unknown%20rnd-1_family-5	2.81638712227489	0.0146773523274359		ID=RepeatMasker_chr7_2619;Name=LTR/Gypsy%20rnd-1_family-64	1.34925961487778	9.65095162347167e-06		ID=RepeatMasker_chr3_5559;Name=Unknown%20rnd-6_family-5042	-1.05271270147105	2.12600674606993e-11
ID=RepeatMasker_chr8_6920;Name=Unknown%20rnd-1_family-162	2.82173334949217	0.0111763380687698		ID=RepeatMasker_chr4_7046;Name=DNA/Sola-3%20rnd-6_family-367	1.34947053340791	5.568209686942e-18		ID=RepeatMasker_chr2_6412;Name=LINE/RTE-BovB%20rnd-6_family-1228	-1.05196951695206	1.64231707473754e-12
ID=RepeatMasker_chr3_9603;Name=Unknown%20rnd-2_family-33	2.86406421096677	0.014946188013695		ID=RepeatMasker_chr6_6846;Name=LTR/Copia%20rnd-6_family-2078	1.35149640370501	1.37551735819564e-05		ID=RepeatMasker_chr2_11330;Name=Unknown%20rnd-5_family-1105	-1.04364307398073	5.41175384413648e-07
ID=RepeatMasker_chr5_1395;Name=Unknown%20rnd-2_family-33	2.8784792231575	0.000153227812392386		ID=RepeatMasker_chr8_6853;Name=Unknown%20rnd-5_family-27	1.35866235569387	0.0147829021523403		ID=RepeatMasker_chr3_5477;Name=Unknown%20rnd-6_family-5042	-1.03997067105154	2.13987694302319e-22
ID=RepeatMasker_chr1_12764;Name=LTR/Copia%20rnd-5_family-417	2.88106665858372	3.17232990437416e-05		ID=RepeatMasker_chr7_6515;Name=Unknown%20rnd-5_family-308	1.3642909692918	0.0312722986389184		ID=RepeatMasker_chr7_344;Name=Unknown%20rnd-1_family-250	-1.03549879211301	0.0466445483483316
ID=RepeatMasker_chr4_7677;Name=LTR/Copia%20rnd-1_family-243	2.88743556487862	0.016800614553295		ID=RepeatMasker_chr2_8993;Name=LTR/Copia%20rnd-6_family-701	1.36644175778739	0.000164426925154078		ID=RepeatMasker_chr8_6856;Name=Unknown%20rnd-1_family-176	-1.02122829031782	0.000430710282814781
ID=RepeatMasker_chr4_2989;Name=Unknown%20rnd-6_family-4919	2.90318505605726	3.38930644000598e-93		ID=RepeatMasker_unplaced-scaffold_335_1;Name=DNA/Sola-3%20rnd-6_family-367	1.37843221798749	5.89714672017049e-06		ID=RepeatMasker_chr2_10133;Name=Unknown%20rnd-1_family-304	-1.02076869755165	0.00485380750863102
ID=RepeatMasker_chr2_3074;Name=Unknown%20rnd-3_family-88	2.91537827466283	0.000218858038677322		ID=RepeatMasker_chr4_7119;Name=Unknown%20rnd-5_family-27	1.38198269442038	1.47731991917005e-05		ID=RepeatMasker_chr5_8835;Name=Unknown%20rnd-1_family-304	1.00151185144649	4.71809660762009e-11
ID=RepeatMasker_chr6_1764;Name=Unknown%20rnd-5_family-1386	2.92210492348287	0.0100267544964508		ID=RepeatMasker_chr8_6039;Name=Unknown%20rnd-1_family-168	1.38275607780824	0.000155767794206175		ID=RepeatMasker_chr7_9117;Name=Unknown%20rnd-6_family-3183	1.00191687058003	0.000632157100588569
ID=RepeatMasker_chr2_5208;Name=Unknown%20rnd-5_family-24	2.93010692112846	0.0103448463924901		ID=RepeatMasker_chr2_4261;Name=LTR/Copia%20rnd-6_family-2078	1.39142146507538	0.0307194289563503		ID=RepeatMasker_chr6_10061;Name=Unknown%20rnd-1_family-217	1.00600840016283	0.0129188794635302
ID=RepeatMasker_chr1_7920;Name=Unknown%20rnd-5_family-24	2.9324324368354	0.0146304281350409		ID=RepeatMasker_chr4_2986;Name=Unknown%20rnd-6_family-4919	1.39933227548023	4.4684843857928e-32		ID=RepeatMasker_chr2_12244;Name=Unknown%20rnd-5_family-3244	1.00795728330467	0.0107952136249123
ID=RepeatMasker_chr4_10798;Name=Unknown%20rnd-5_family-4742	2.93693104123924	0.0267897249191238		ID=RepeatMasker_chr5_9592;Name=Unknown%20rnd-5_family-2186	1.40032913539477	9.87584355342367e-06		ID=RepeatMasker_chr4_4057;Name=LTR/Gypsy%20rnd-5_family-1407	1.00993149559463	0.0344074007952372
ID=RepeatMasker_chr6_2606;Name=LTR/Gypsy%20rnd-1_family-42	2.94594960654131	0.0274347998109441		ID=RepeatMasker_chr4_3848;Name=Unknown%20rnd-1_family-190	1.40469622233572	2.21418638412945e-06		ID=RepeatMasker_chr8_7775;Name=Unknown%20rnd-5_family-27	1.01022249462232	0.000240231976715526
ID=RepeatMasker_chr4_11000;Name=Unknown%20rnd-1_family-240	2.95070710414639	0.00354766445071163		ID=RepeatMasker_chr7_1166;Name=Unknown%20rnd-6_family-3190	1.40852382052579	2.58470370167143e-11		ID=RepeatMasker_chr7_6155;Name=Unknown%20rnd-1_family-358	1.01078946421961	3.15454227770261e-09
ID=RepeatMasker_chr4_3889;Name=LTR/Copia%20rnd-6_family-2078	2.98020198605618	0.000244424124149344		ID=RepeatMasker_chr1_6302;Name=Unknown%20rnd-6_family-2217	1.41165278192071	5.47709572295918e-09		ID=RepeatMasker_chr5_8319;Name=Unknown%20rnd-1_family-313	1.01438848480264	0.0262740072539122
ID=RepeatMasker_chr6_9063;Name=LTR/Copia%20rnd-5_family-417	2.99603164411039	6.59353744223698e-21		ID=RepeatMasker_chr1_10093;Name=LTR/Gypsy%20rnd-1_family-42	1.41508443321631	7.15041154750004e-12		ID=RepeatMasker_chr4_7114;Name=LTR/Copia%20rnd-6_family-2078	1.02298639469077	0.00174177838366559
ID=RepeatMasker_chr5_7226;Name=Unknown%20rnd-1_family-221	3.00031998305632	8.50640276030048e-20		ID=RepeatMasker_chr3_5048;Name=Unknown%20rnd-5_family-1431	1.42748050234713	0.00933552194614238		ID=RepeatMasker_chr6_6954;Name=Unknown%20rnd-5_family-8098	1.02736387698262	0.000441522970370808
ID=RepeatMasker_chr8_9056;Name=Unknown%20rnd-1_family-176	3.00654153904001	0.0188811113442344		ID=RepeatMasker_chr3_5046;Name=Unknown%20rnd-5_family-1431	1.44129766186685	0.000498880987052221		ID=RepeatMasker_chr3_7995;Name=Unknown%20rnd-1_family-221	1.02957912326618	0.00011342342196689
ID=RepeatMasker_chr2_923;Name=Satellite%20rnd-1_family-372	3.01982347653871	0.00338128843120169		ID=RepeatMasker_chr5_682;Name=LTR/Gypsy%20rnd-1_family-64	1.47004637509764	0.000497559903419951		ID=RepeatMasker_chr5_1719;Name=Unknown%20rnd-1_family-304	1.0368649329864	7.37592639762799e-09
ID=RepeatMasker_chr2_10730;Name=Unknown%20rnd-5_family-27	3.03468986727019	8.30608842375093e-81		ID=RepeatMasker_chr4_6662;Name=Unknown%20rnd-6_family-371	1.48610325439264	2.39457872338066e-25		ID=RepeatMasker_chr5_6410;Name=LTR/Copia%20rnd-5_family-631	1.0399011897555	0.0014946120586924
ID=RepeatMasker_chr6_2646;Name=Unknown%20rnd-1_family-357	3.04439157746201	0.0104119515864832		ID=RepeatMasker_chr5_7223;Name=Unknown%20rnd-1_family-221	1.49196951588991	5.56369354070049e-08		ID=RepeatMasker_chr3_3005;Name=DNA/MuLE-MuDR%20rnd-5_family-1251	1.04727439765387	2.74694696418824e-10
ID=RepeatMasker_chr6_5257;Name=LTR/Copia%20rnd-4_family-117	3.05121513377263	0.00416850484572942		ID=RepeatMasker_unplaced-scaffold_330_1;Name=rnd-1_family-104	1.4936766597324	2.73192640793927e-31		ID=RepeatMasker_chr5_10003;Name=Unknown%20rnd-5_family-5637	1.04843050608252	7.23405197265383e-23
ID=RepeatMasker_chr4_10803;Name=Unknown%20rnd-5_family-4742	3.12049748183085	0.0203297059745485		ID=RepeatMasker_chr4_7080;Name=Unknown%20rnd-1_family-176	1.49940932074223	0.00126094097669553		ID=RepeatMasker_chr1_10851;Name=LTR/Copia%20rnd-6_family-2078	1.04884275884241	0.00102643459739845
ID=RepeatMasker_chr6_8880;Name=Unknown%20rnd-1_family-168	3.18301181586179	0.0164526623612257		ID=RepeatMasker_chr4_3248;Name=LTR/Gypsy%20rnd-3_family-84	1.49949278901591	0.00980977507233889		ID=RepeatMasker_chr5_10037;Name=Unknown%20rnd-5_family-5637	1.0522001124318	2.71527867685806e-22
ID=RepeatMasker_chr4_8606;Name=Unknown%20rnd-1_family-258	3.25438511334159	4.1526075798348e-69		ID=RepeatMasker_chrV_4568;Name=DNA/Kolobok-T2%20rnd-5_family-5106	1.50880490084313	5.22028342700578e-11		ID=RepeatMasker_chr2_1543;Name=LTR/Copia%20rnd-5_family-631	1.05351722236572	0.0235439608341439
ID=RepeatMasker_chr6_10458;Name=Unknown%20rnd-3_family-88	3.25969815875036	0.00596345067207881		ID=RepeatMasker_chr6_3128;Name=Unknown%20rnd-5_family-1072	1.50892210396562	0.0169407321938758		ID=RepeatMasker_chr2_12819;Name=Unknown%20rnd-5_family-3244	1.05940112441641	0.00337174078807076
ID=RepeatMasker_chr2_2341;Name=Unknown%20rnd-5_family-5637	3.28775170175995	3.42163036518417e-06		ID=RepeatMasker_chr5_10259;Name=Unknown%20rnd-5_family-3244	1.5127791399764	0.00933552194614238		ID=RepeatMasker_chr4_7024;Name=Unknown%20rnd-5_family-27	1.06131181608555	3.00471228327185e-13
ID=RepeatMasker_chr8_7258;Name=LTR/Copia%20rnd-6_family-2078	3.29035613871848	1.11231680478231e-85		ID=RepeatMasker_chr4_6660;Name=DNA/Kolobok-T2%20rnd-5_family-5106	1.51438278482642	9.43776690044027e-33		ID=RepeatMasker_chr6_8390;Name=Unknown%20rnd-1_family-311	1.06443349249953	0.00411563768259554
ID=RepeatMasker_chr3_8248;Name=Unknown%20rnd-1_family-258	3.3026466939989	3.58696673206641e-05		ID=RepeatMasker_chr3_5049;Name=Unknown%20rnd-5_family-1431	1.51717238588275	0.000166528015201349		ID=RepeatMasker_chr4_11372;Name=LTR/Copia%20rnd-6_family-2078	1.06486988649964	0.00339624039571773
ID=RepeatMasker_chr8_9051;Name=Unknown%20rnd-5_family-27	3.32533377238133	0.000296832079496337		ID=RepeatMasker_chr4_12097;Name=Unknown%20rnd-6_family-3246	1.51882929858697	3.71825888289816e-05		ID=RepeatMasker_chr5_9919;Name=Unknown%20rnd-5_family-5637	1.0729207478162	2.8853563025317e-21
ID=RepeatMasker_chr3_9644;Name=Unknown%20rnd-2_family-33	3.33777263294244	0.0117532920127361		ID=RepeatMasker_chr4_6682;Name=LTR/Copia%20rnd-6_family-2078	1.52241448294031	0.0003468187758788		ID=RepeatMasker_chr7_5060;Name=DNA/MuLE-MuDR%20rnd-5_family-1251	1.07811396483165	4.17597502890125e-14
ID=RepeatMasker_chr5_2298;Name=Unknown%20rnd-6_family-5127	3.3482914201736	8.80802726451824e-05		ID=RepeatMasker_chr8_8383;Name=Unknown%20rnd-6_family-869	1.52779832111691	5.66426560635755e-17		ID=RepeatMasker_chr5_9942;Name=Unknown%20rnd-5_family-5637	1.07840161941068	1.8389544880762e-22
ID=RepeatMasker_chr7_4276;Name=LTR/Gypsy%20rnd-1_family-7	3.38018323082457	0.000148952554249132		ID=RepeatMasker_chr4_7653;Name=Unknown%20rnd-1_family-221	1.5284609870076	8.47194209766393e-05		ID=RepeatMasker_chr3_3141;Name=Unknown%20rnd-5_family-102	1.08161760895977	0.0424490544889017
ID=RepeatMasker_chrV_3349;Name=Unknown%20rnd-5_family-24	3.40120446178997	0.00172729434820602		ID=RepeatMasker_chr8_8053;Name=Unknown%20rnd-1_family-278	1.52927354635505	2.17781380676585e-06		ID=RepeatMasker_chr3_3374;Name=LTR/Copia%20rnd-5_family-631	1.08179252106867	0.00218932190410925
ID=RepeatMasker_chr6_5886;Name=Unknown%20rnd-5_family-24	3.40594782151672	3.86808940694998e-06		ID=RepeatMasker_chr3_5050;Name=Unknown%20rnd-5_family-1431	1.54051159450382	1.41563962149433e-19		ID=RepeatMasker_chr8_847;Name=Unknown%20rnd-5_family-27	1.08275908756197	0.00222415551707922
ID=RepeatMasker_chr1_10092;Name=LTR/Gypsy%20rnd-1_family-64	3.42575695365355	2.17352260162011e-61		ID=RepeatMasker_chr6_10598;Name=Unknown%20rnd-5_family-5637	1.54313697004003	3.62806218789837e-11		ID=RepeatMasker_chr4_6567;Name=LINE/L1%20rnd-5_family-3059	1.08579930947497	0.00889628739755583
ID=RepeatMasker_chr8_6269;Name=LTR/Copia%20rnd-1_family-51	3.42706034790234	0.0149230487467364		ID=RepeatMasker_chr2_6385;Name=Unknown%20rnd-6_family-2018	1.54493410139438	6.87949799425213e-05		ID=RepeatMasker_chr6_1470;Name=Unknown%20rnd-5_family-2186	1.08934150323071	0.00336319045011683
ID=RepeatMasker_chr7_4372;Name=Unknown%20rnd-1_family-302	3.45497484639711	0.00200362720075937		ID=RepeatMasker_chr3_5051;Name=Unknown%20rnd-5_family-3659	1.56800451784442	5.03116935166186e-17		ID=RepeatMasker_chr3_5822;Name=Unknown%20rnd-6_family-3183	1.09121708806735	1.68342713386938e-14
ID=RepeatMasker_chr4_12456;Name=Unknown%20rnd-1_family-5	3.46149058896067	0.00346713521631919		ID=RepeatMasker_chr6_10597;Name=Unknown%20rnd-5_family-5637	1.58396171825004	2.14717047196488e-17		ID=RepeatMasker_chr4_8862;Name=Unknown%20rnd-1_family-282	1.09242587128338	0.0106124673546088
ID=RepeatMasker_chr6_2602;Name=Unknown%20rnd-5_family-24	3.48192654671063	0.0440495877021474		ID=RepeatMasker_chr3_5055;Name=Unknown%20rnd-5_family-3659	1.58669046113513	0.00222459298567426		ID=RepeatMasker_chr2_5785;Name=Unknown%20rnd-6_family-1431	1.09653010258085	2.24439441263988e-05
ID=RepeatMasker_chr6_5252;Name=Unknown%20rnd-1_family-152	3.49196760913514	4.23765961375347e-09		ID=RepeatMasker_chr8_6040;Name=LTR/Copia%20rnd-6_family-2078	1.60149413759382	0.0262897002714412		ID=RepeatMasker_chr1_6401;Name=Unknown%20rnd-5_family-1386	1.10219837073315	0.000133408043760897
ID=RepeatMasker_chr3_6407;Name=Unknown%20rnd-1_family-223	3.49493274866031	0.00181705371859603		ID=RepeatMasker_chr1_3614;Name=Unknown%20rnd-5_family-27	1.60594054285077	2.56172003605587e-06		ID=RepeatMasker_chr5_4679;Name=Unknown%20rnd-4_family-503	1.10442970226581	0.0071770611058104
ID=RepeatMasker_chr2_5738;Name=Unknown%20rnd-1_family-302	3.50242503649398	1.31284886374839e-25		ID=RepeatMasker_chr2_814;Name=Unknown%20rnd-1_family-367	1.60780109475681	0.0115429279358853		ID=RepeatMasker_chr6_5795;Name=Unknown%20rnd-4_family-497	1.10607392494996	0.00682859781124558
ID=RepeatMasker_chr8_9058;Name=LTR/Copia%20rnd-6_family-2078	3.50701607696508	0.00122904615072564		ID=RepeatMasker_chr8_7833;Name=LINE/L2%20rnd-6_family-450	1.62709514361057	2.11957766852759e-09		ID=RepeatMasker_chr2_12822;Name=Unknown%20rnd-4_family-918	1.11261436041855	9.79232824470003e-06
ID=RepeatMasker_chr7_2110;Name=Unknown%20rnd-1_family-250	3.51651142682194	2.0270355238692e-05		ID=RepeatMasker_chr4_11649;Name=DNA/Sola-3%20rnd-6_family-367	1.63891362147187	0.0322301915840915		ID=RepeatMasker_chr8_2336;Name=Unknown%20rnd-1_family-176	1.11608044593519	9.35468608532478e-06
ID=RepeatMasker_chr7_2108;Name=Unknown%20rnd-1_family-230	3.51947765846953	0.0104252639249082		ID=RepeatMasker_chr3_3374;Name=LTR/Copia%20rnd-5_family-631	1.64367924987619	7.20386679662978e-07		ID=RepeatMasker_chr5_4148;Name=LTR/Copia%20rnd-5_family-631	1.1195435848034	0.000425690116022215
ID=RepeatMasker_chr1_12455;Name=LTR/Gypsy%20rnd-1_family-7	3.51965808632294	0.000234934042549578		ID=RepeatMasker_chr3_2851;Name=Unknown%20rnd-6_family-3190	1.645941558653	0.00161129319807039		ID=RepeatMasker_chr6_1515;Name=Unknown%20rnd-5_family-2186	1.12429719325893	0.00426550751267584
ID=RepeatMasker_chr2_2375;Name=Unknown%20rnd-5_family-696	3.5388275027038	8.67189087095444e-15		ID=RepeatMasker_chr4_6629;Name=Unknown%20rnd-5_family-27	1.64782166027274	3.07800448105431e-21		ID=RepeatMasker_chr5_3312;Name=Unknown%20rnd-1_family-192	1.13298927404193	0.00247193103676031
ID=RepeatMasker_chr3_11125;Name=Unknown%20rnd-6_family-2059	3.57516714989523	1.03989786953235e-05		ID=RepeatMasker_chr2_1199;Name=Unknown%20rnd-5_family-308	1.65718301756647	0.0153549411495037		ID=RepeatMasker_chr4_8606;Name=Unknown%20rnd-1_family-258	1.13508762262857	8.6514253234069e-06
ID=RepeatMasker_chr3_3209;Name=Unknown%20rnd-1_family-5	3.58190347378938	2.30891097006073e-05		ID=RepeatMasker_chr4_8454;Name=LTR/Copia%20rnd-6_family-2078	1.66592210240966	0.0265230255993787		ID=RepeatMasker_chr2_8349;Name=Unknown%20rnd-6_family-3183	1.1474532122913	1.69568893340743e-09
ID=RepeatMasker_chr5_3950;Name=Unknown%20rnd-1_family-168	3.58723849367379	0.00681186510702208		ID=RepeatMasker_unplaced-scaffold_281_8;Name=Unknown%20rnd-5_family-27	1.67229927073797	0.0471671766595799		ID=RepeatMasker_chr8_6989;Name=Unknown%20rnd-1_family-176	1.14977583483113	1.74421993918369e-05
ID=RepeatMasker_chr1_12756;Name=LTR/Copia%20rnd-5_family-417	3.60392602761325	2.52967984534385e-08		ID=RepeatMasker_chr8_7286;Name=Unknown%20rnd-5_family-27	1.67251333395111	3.16298391042347e-16		ID=RepeatMasker_chr5_2140;Name=Unknown%20rnd-1_family-192	1.1523708848783	0.000555840587386257
ID=RepeatMasker_chr2_9216;Name=Unknown%20rnd-5_family-8098	3.61187640243804	0.0318311580612589		ID=RepeatMasker_chrV_4593;Name=DNA/Kolobok-T2%20rnd-5_family-5106	1.67483068108204	8.94233209983584e-32		ID=RepeatMasker_chr7_8437;Name=DNA/hAT-Tag1%20rnd-6_family-5082	1.15270850751536	1.27354841147577e-09
ID=RepeatMasker_chrV_2588;Name=Unknown%20rnd-2_family-33	3.64753378471654	0.0281163922097694		ID=RepeatMasker_chr7_9030;Name=Unknown%20rnd-6_family-4466	1.68090376764118	0.0089338262279278		ID=RepeatMasker_chr4_3805;Name=Unknown%20rnd-5_family-3244	1.1622894377114	2.0218605281117e-06
ID=RepeatMasker_chr1_457;Name=LTR/Gypsy%20rnd-1_family-7	3.66755598528607	0.0271086497209641		ID=RepeatMasker_chr2_781;Name=Unknown%20rnd-1_family-367	1.68773680993982	0.000129507911853776		ID=RepeatMasker_chr7_2428;Name=LINE/L1-Tx1%20rnd-5_family-1958	1.16435545654431	0.000171697818681691
ID=RepeatMasker_chr4_9364;Name=Unknown%20rnd-1_family-176	3.67387617006916	0.00553525894620428		ID=RepeatMasker_unplaced-scaffold_131_3;Name=DNA/Sola-3%20rnd-6_family-367	1.69062364993986	0.000143684077118678		ID=RepeatMasker_chr5_5876;Name=Unknown%20rnd-5_family-4271	1.16479973600402	1.29368987758057e-10
ID=RepeatMasker_chr4_6607;Name=DNA/Sola-3%20rnd-6_family-367	3.69725406082288	0.00112223839561708		ID=RepeatMasker_chr5_3044;Name=Unknown%20rnd-1_family-221	1.6910866967456	0.000743880446116387		ID=RepeatMasker_chr7_5106;Name=DNA/MuLE-MuDR%20rnd-5_family-1251	1.16625093871224	1.30136289200705e-18
ID=RepeatMasker_chr2_8703;Name=Unknown%20rnd-3_family-88	3.73601563383202	0.00541633341463475		ID=RepeatMasker_chr5_10258;Name=Unknown%20rnd-5_family-3244	1.69484734379279	0.000907591918492225		ID=RepeatMasker_chr1_9628;Name=DNA/PIF-Harbinger%20rnd-6_family-7434	1.17757348683812	0.0034816245848924
ID=RepeatMasker_chr2_9211;Name=Unknown%20rnd-5_family-1386	3.73721056320506	2.04821493291002e-12		ID=RepeatMasker_chr5_3084;Name=Unknown%20rnd-1_family-192	1.71767112950503	0.00463685656246588		ID=RepeatMasker_chr4_6967;Name=LTR/Copia%20rnd-6_family-2078	1.18244850114129	0.00364558093011412
ID=RepeatMasker_chr6_2214;Name=LTR/Gypsy%20rnd-6_family-748	3.74303914866407	3.58696673206641e-05		ID=RepeatMasker_chr3_3113;Name=LTR/Gypsy%20rnd-1_family-42	1.71880166142043	1.99277781715831e-31		ID=RepeatMasker_chr8_229;Name=Unknown%20rnd-5_family-1921	1.1887543830047	9.15418430773368e-09
ID=RepeatMasker_chr3_11067;Name=Unknown%20rnd-1_family-5	3.75459566830744	0.025384660242276		ID=RepeatMasker_chr4_8611;Name=Unknown%20rnd-1_family-230	1.72689369684556	5.75831391229172e-45		ID=RepeatMasker_chr1_4653;Name=Unknown%20rnd-1_family-176	1.1945363510338	0.000337251482083203
ID=RepeatMasker_chr4_4877;Name=LTR/Copia%20rnd-6_family-2078	3.75654672518918	4.14196008081617e-06		ID=RepeatMasker_chr6_2604;Name=LTR/Gypsy%20rnd-1_family-42	1.72809924061787	2.01587930544998e-25		ID=RepeatMasker_chr5_7107;Name=Unknown%20rnd-1_family-254	1.1969205846341	0.0052171429738833
ID=RepeatMasker_chr4_2090;Name=Unknown%20rnd-1_family-5	3.87838402636557	0.0428946340548668		ID=RepeatMasker_chr6_1551;Name=LTR/Copia%20rnd-6_family-2078	1.73255461060813	2.13405716221923e-06		ID=RepeatMasker_chr4_7799;Name=Unknown%20rnd-5_family-1386	1.20717599473982	2.35744814324439e-14
ID=RepeatMasker_chr7_5229;Name=Unknown%20rnd-1_family-284	3.89046401937781	0.0491854958723661		ID=RepeatMasker_chr6_2605;Name=LTR/Gypsy%20rnd-1_family-42	1.74736447028658	0.0310919979795		ID=RepeatMasker_chr4_8539;Name=Unknown%20rnd-5_family-102	1.21087392209434	9.78664190300669e-05
ID=RepeatMasker_chr6_3385;Name=Unknown%20rnd-5_family-24	3.91343781449326	0.00124922005465815		ID=RepeatMasker_chr6_5779;Name=LTR/Gypsy%20rnd-1_family-62	1.74872972805262	0.0468773113911636		ID=RepeatMasker_chr2_9074;Name=Unknown%20rnd-5_family-5637	1.21404951188356	3.6842830957385e-08
ID=RepeatMasker_chr6_10457;Name=LTR/Gypsy%20rnd-1_family-7	3.91846646377622	0.00649698580112577		ID=RepeatMasker_chr2_9206;Name=Unknown%20rnd-1_family-219	1.74950009448425	0.00668380593772893		ID=RepeatMasker_chr3_3899;Name=Unknown%20rnd-1_family-313	1.21577114617263	0.0370047988383965
ID=RepeatMasker_chr7_1727;Name=LTR/Gypsy%20rnd-1_family-64	3.92941140629918	5.72519865180987e-07		ID=RepeatMasker_chr2_1201;Name=LTR/Copia%20rnd-5_family-631	1.75302005318983	0.000187792113108176		ID=RepeatMasker_chr6_10597;Name=Unknown%20rnd-5_family-5637	1.21746114461681	2.39114872241851e-17
ID=RepeatMasker_chr3_8616;Name=Unknown%20rnd-1_family-204	3.93017989132819	0.0472756310822513		ID=RepeatMasker_chr8_6885;Name=Unknown%20rnd-1_family-279	1.76049560085221	0.0380955340874757		ID=RepeatMasker_chr3_9170;Name=LTR/Copia%20rnd-6_family-2078	1.21748407475514	0.00453369892858649
ID=RepeatMasker_chr5_9553;Name=LTR/Gypsy%20rnd-1_family-7	3.97001943593073	2.63284361620009e-06		ID=RepeatMasker_chr4_11702;Name=DNA/Sola-3%20rnd-6_family-367	1.76487141378741	0.0423645847170337		ID=RepeatMasker_chr4_13182;Name=Unknown%20rnd-5_family-531	1.22554805577972	0.00668223285800207
ID=RepeatMasker_chr3_9917;Name=Unknown%20rnd-3_family-88	3.97620164682335	0.000823583103858093		ID=RepeatMasker_chr5_3047;Name=Unknown%20rnd-1_family-304	1.76822044986946	1.11181481819746e-08		ID=RepeatMasker_chr2_11138;Name=Unknown%20rnd-4_family-105	1.23023578963646	0.000257648611958883
ID=RepeatMasker_chr5_1781;Name=Unknown%20rnd-5_family-24	4.02504491181969	0.0260383881195245		ID=RepeatMasker_chr8_6928;Name=Unknown%20rnd-1_family-279	1.77908565686478	0.0349410103667719		ID=RepeatMasker_chr5_1720;Name=Unknown%20rnd-1_family-192	1.23065668370616	9.25376932246623e-13
ID=RepeatMasker_chr4_7026;Name=Unknown%20rnd-1_family-168	4.04299822422661	2.90317272371344e-06		ID=RepeatMasker_chr3_5531;Name=Unknown%20rnd-6_family-5042	1.7946375991063	1.77812858923436e-20		ID=RepeatMasker_chr1_3612;Name=Unknown%20rnd-1_family-176	1.2312596689658	0.0447511929222805
ID=RepeatMasker_chr4_5201;Name=Unknown%20rnd-1_family-176	4.05451936414913	0.019759835325787		ID=RepeatMasker_chr1_1276;Name=DNA/MULE-MuDR%20rnd-6_family-2433	1.79483356181668	0.0264798382135839		ID=RepeatMasker_unplaced-scaffold_265_1;Name=Unknown%20rnd-1_family-370	1.23139447931885	1.33357927853763e-06
ID=RepeatMasker_chr1_5609;Name=LTR/Gypsy%20rnd-1_family-7	4.0583068493801	0.0279579218274625		ID=RepeatMasker_chr5_3046;Name=Unknown%20rnd-1_family-192	1.80467367303966	0.00314438630667509		ID=RepeatMasker_chr2_11592;Name=Unknown%20rnd-5_family-3244	1.23338503614221	0.0401269983732802
ID=RepeatMasker_chr4_3399;Name=LTR/Gypsy%20rnd-5_family-1923	4.06381231515581	0.00040967621611871		ID=RepeatMasker_chr4_10802;Name=Unknown%20rnd-5_family-4742	1.80503753054155	0.000173784145564103		ID=RepeatMasker_chr1_5528;Name=Unknown%20rnd-5_family-3659	1.23373099505544	0.0136521558336069
ID=RepeatMasker_chr8_5217;Name=LTR/Copia%20rnd-6_family-2078	4.08715878277596	0.0286441676619423		ID=RepeatMasker_chr8_7081;Name=Unknown%20rnd-1_family-176	1.81279885305753	7.56911101231423e-16		ID=RepeatMasker_chr2_809;Name=Unknown%20rnd-1_family-313	1.23431181401427	0.000744794304387125
ID=RepeatMasker_chr2_4935;Name=Unknown%20rnd-5_family-24	4.09624434479742	4.07015972438523e-10		ID=RepeatMasker_chr3_5054;Name=Unknown%20rnd-5_family-3659	1.81788404043822	0.000532859030925967		ID=RepeatMasker_chr6_1195;Name=Unknown%20rnd-1_family-370	1.23734463765713	2.07783282632958e-25
ID=RepeatMasker_chr4_4514;Name=Unknown%20rnd-5_family-24	4.13846759741725	0.00275508659059665		ID=RepeatMasker_chr8_8121;Name=Unknown%20rnd-1_family-190	1.8356777641302	0.000690757667428637		ID=RepeatMasker_chr3_9810;Name=Unknown%20rnd-6_family-4466	1.23877358156161	0.000477212868336212
ID=RepeatMasker_chr5_11770;Name=Unknown%20rnd-2_family-33	4.15282369189686	0.0185152635452768		ID=RepeatMasker_chr8_7023;Name=Unknown%20rnd-1_family-184	1.8403793930776	0.0049627181438272		ID=RepeatMasker_chr5_3015;Name=Unknown%20rnd-1_family-304	1.24039294973893	1.4929591434251e-07
ID=RepeatMasker_chr5_11258;Name=Unknown%20rnd-5_family-24	4.16526899179743	0.018158627778015		ID=RepeatMasker_chr2_9203;Name=Unknown%20rnd-5_family-1386	1.84146081065863	1.58432322107164e-05		ID=RepeatMasker_chr4_6836;Name=Unknown%20rnd-5_family-27	1.24372309049693	5.55290546598426e-08
ID=RepeatMasker_chr8_9053;Name=Unknown%20rnd-5_family-27	4.171248307714	5.24498670196926e-06		ID=RepeatMasker_chr4_6567;Name=LINE/L1%20rnd-5_family-3059	1.84871424383529	5.13888581248583e-07		ID=RepeatMasker_chr6_8563;Name=DNA/CMC-EnSpm%20rnd-6_family-238	1.2461848705225	0.0167837872717341
ID=RepeatMasker_chr3_3112;Name=LTR/Gypsy%20rnd-1_family-42	4.19923444785968	4.40805437630655e-09		ID=RepeatMasker_chr8_7412;Name=LTR/Copia%20rnd-6_family-2078	1.85361295696766	2.69856365826581e-06		ID=RepeatMasker_chr2_11628;Name=LTR/Copia%20rnd-6_family-2078	1.24749830120917	5.9518148121109e-07
ID=RepeatMasker_chr4_12457;Name=Unknown%20rnd-5_family-24	4.23344257010611	4.01723024340997e-08		ID=RepeatMasker_chr8_7065;Name=Unknown%20rnd-1_family-279	1.86182845865986	0.0176735241369224		ID=RepeatMasker_chr5_8837;Name=Unknown%20rnd-1_family-192	1.25771452741418	6.24815512971766e-07
ID=RepeatMasker_chr4_6589;Name=DNA/Sola-3%20rnd-6_family-367	4.26112395292005	0.0146104862579644		ID=RepeatMasker_chrV_6320;Name=Unknown%20rnd-5_family-1072	1.86199356403529	0.0075637402365174		ID=RepeatMasker_chr4_7999;Name=Unknown%20rnd-4_family-105	1.26430789056932	1.01188115172789e-06
ID=RepeatMasker_chr3_9459;Name=LTR/Copia%20rnd-6_family-2078	4.26236854081791	0.0160934215241988		ID=RepeatMasker_chr1_3615;Name=Unknown%20rnd-5_family-27	1.87734113928424	2.47964300246953e-09		ID=RepeatMasker_chr2_1715;Name=LTR/Gypsy%20rnd-6_family-1590	1.26650981365006	0.0338953426223263
ID=RepeatMasker_chr7_6303;Name=Unknown%20rnd-1_family-5	4.27114049340776	0.000116174683664271		ID=RepeatMasker_chr4_6593;Name=Unknown%20rnd-6_family-371	1.87841040367493	3.85184894847688e-05		ID=RepeatMasker_chr6_10598;Name=Unknown%20rnd-5_family-5637	1.2802943745213	2.18253536885627e-11
ID=RepeatMasker_chr1_7321;Name=Unknown%20rnd-5_family-24	4.29509172267989	5.78579883267964e-06		ID=RepeatMasker_chr8_7084;Name=LTR/Copia%20rnd-6_family-2078	1.89318500072465	1.06594778857884e-24		ID=RepeatMasker_chr4_669;Name=LTR/Copia%20rnd-5_family-1854	1.28255071493771	2.822450923755e-05
ID=RepeatMasker_chr2_8516;Name=Unknown%20rnd-2_family-33	4.32583910452893	1.9821080168973e-05		ID=RepeatMasker_chr8_7836;Name=Unknown%20rnd-1_family-190	1.89617091785115	5.69151303241398e-15		ID=RepeatMasker_chr4_7802;Name=Unknown%20rnd-1_family-219	1.29020501304604	3.02782161403412e-10
ID=RepeatMasker_chr2_9214;Name=Unknown%20rnd-1_family-219	4.37461043701308	1.19510456776129e-07		ID=RepeatMasker_chr5_1966;Name=LTR/Copia%20rnd-6_family-2078	1.91310514689355	0.000110728324664377		ID=RepeatMasker_chr3_6379;Name=Unknown%20rnd-1_family-223	1.2951477308315	0.0234303619571165
ID=RepeatMasker_chr4_10413;Name=Unknown%20rnd-4_family-2628	4.37683759683773	0.0434928063684831		ID=RepeatMasker_chr3_5047;Name=Unknown%20rnd-5_family-1431	1.91768417408268	4.01552202352917e-07		ID=RepeatMasker_chr6_8299;Name=LTR/Copia%20rnd-5_family-417	1.29619182069336	0.00393886118312628
ID=RepeatMasker_chr4_4439;Name=LTR/Gypsy%20rnd-1_family-16	4.39248916338072	1.94192063678082e-06		ID=RepeatMasker_chr2_11635;Name=Unknown%20rnd-5_family-27	1.93935589010773	0.019125692546862		ID=RepeatMasker_chr5_3309;Name=Unknown%20rnd-1_family-304	1.30605061015641	4.32645290128231e-16
ID=RepeatMasker_chr6_2552;Name=Unknown%20rnd-5_family-27	4.41641528265729	4.36214083334449e-05		ID=RepeatMasker_chr5_3017;Name=Unknown%20rnd-1_family-221	1.95054652908573	0.0444380946950201		ID=RepeatMasker_chr2_6383;Name=Unknown%20rnd-6_family-2018	1.3066753168823	0.0216876179861832
ID=RepeatMasker_chr4_6658;Name=DNA/Sola-3%20rnd-6_family-367	4.41694727734316	3.33864771547993e-05		ID=RepeatMasker_chr4_7595;Name=Unknown%20rnd-5_family-27	1.9580551134236	1.49991604020478e-06		ID=RepeatMasker_chr4_6958;Name=Unknown%20rnd-5_family-231	1.32692286881165	0.0458168677799715
ID=RepeatMasker_chr5_10546;Name=LTR/Copia%20rnd-1_family-246	4.43312603555823	0.0480607750819843		ID=RepeatMasker_chr4_6905;Name=Unknown%20rnd-6_family-2059	1.96088799128401	0.0235640008313747		ID=RepeatMasker_chr8_6732;Name=Unknown%20rnd-5_family-531	1.33082448459481	0.0239596455124519
ID=RepeatMasker_chr4_8142;Name=LTR/Gypsy%20rnd-1_family-7	4.51323866434646	0.0314515336963088		ID=RepeatMasker_unplaced-scaffold_257_24;Name=DNA/Sola-3%20rnd-6_family-367	1.98310801709061	3.45533451150383e-06		ID=RepeatMasker_chr8_1059;Name=Unknown%20rnd-6_family-4466	1.33391563163746	0.0143146025791616
ID=RepeatMasker_chr8_6557;Name=Unknown%20rnd-5_family-24	4.51324707432802	1.14480781089695e-06		ID=RepeatMasker_chr6_1553;Name=Unknown%20rnd-1_family-176	1.98985388497718	1.29253278987464e-10		ID=RepeatMasker_chr4_5041;Name=Unknown%20rnd-4_family-495	1.3445055314341	0.00291413137441099
ID=RepeatMasker_chr4_8608;Name=Unknown%20rnd-1_family-230	4.53496671910819	2.01279028550859e-134		ID=RepeatMasker_chr6_7191;Name=Unknown%20rnd-6_family-371	2.00756518062234	0.00333010331335476		ID=RepeatMasker_chr5_544;Name=Unknown%20rnd-1_family-313	1.34756627511106	7.26296551526015e-09
ID=RepeatMasker_chr2_11155;Name=Unknown%20rnd-1_family-204	4.54231843192628	0.00739361729652455		ID=RepeatMasker_chr7_3953;Name=Unknown%20rnd-6_family-3183	2.02546761453646	0.00447044772014582		ID=RepeatMasker_chr8_2423;Name=Unknown%20rnd-5_family-4550	1.34858000006844	0.0176128878099406
ID=RepeatMasker_chr1_8128;Name=Unknown%20rnd-5_family-24	4.56694969640648	6.69942956574706e-08		ID=RepeatMasker_chr8_8124;Name=LINE/L2%20rnd-6_family-450	2.0558613008075	1.33312705693121e-08		ID=RepeatMasker_chr3_11046;Name=LTR/Copia%20rnd-6_family-2078	1.35231409117768	0.00922100021294148
ID=RepeatMasker_chr4_10837;Name=Unknown%20rnd-5_family-4742	4.59026146580366	0.0287080864034156		ID=RepeatMasker_chr6_10391;Name=LTR/Copia%20rnd-6_family-2078	2.05979803583442	0.0442266381655134		ID=RepeatMasker_chr2_11656;Name=Unknown%20rnd-5_family-27	1.3585679358774	6.03379075431448e-07
ID=RepeatMasker_chr4_8729;Name=Unknown%20rnd-1_family-204	4.60480931471025	1.36649611911136e-06		ID=RepeatMasker_chr7_3877;Name=LTR/Copia%20rnd-5_family-986	2.07234865498974	8.99778394581457e-06		ID=RepeatMasker_chr3_3898;Name=Unknown%20rnd-1_family-313	1.3606226534235	0.0223420636364027
ID=RepeatMasker_chr6_2400;Name=Unknown%20rnd-1_family-204	4.63183158796951	0.0457730102887692		ID=RepeatMasker_chr4_12663;Name=Unknown%20rnd-1_family-282	2.07608418208615	0.00820047391113296		ID=RepeatMasker_chr1_5295;Name=Unknown%20rnd-1_family-323	1.36768441903404	1.20954272725082e-19
ID=RepeatMasker_chr1_1546;Name=LTR/Copia%20rnd-1_family-144	4.63484963546238	0.0281635102547734		ID=RepeatMasker_chr3_9829;Name=Unknown%20rnd-6_family-4466	2.08327126224851	3.0580005721813e-06		ID=RepeatMasker_chr4_6973;Name=Unknown%20rnd-1_family-152	1.36867662759766	0.0324327907771509
ID=RepeatMasker_chr2_7473;Name=Unknown%20rnd-3_family-88	4.64906277112064	0.00295012332094814		ID=RepeatMasker_unplaced-scaffold_013_1;Name=rnd-1_family-104	2.08373636807998	3.21914465142574e-05		ID=RepeatMasker_chr8_1058;Name=Unknown%20rnd-6_family-4466	1.37150324340521	1.03307115839742e-09
ID=RepeatMasker_chr6_5395;Name=Unknown%20rnd-5_family-24	4.70235018404588	0.0216582948533131		ID=RepeatMasker_chr2_6383;Name=Unknown%20rnd-6_family-2018	2.08618788519431	2.42586790159034e-05		ID=RepeatMasker_chr2_1544;Name=Unknown%20rnd-5_family-308	1.38145212080817	0.00547433378450183
ID=RepeatMasker_chr7_9027;Name=Unknown%20rnd-6_family-4466	4.70835079797631	0.01827543736571		ID=RepeatMasker_chr2_3074;Name=Unknown%20rnd-3_family-88	2.08735358519055	0.0327223653458631		ID=RepeatMasker_chr2_11632;Name=Unknown%20rnd-5_family-27	1.38309438372744	3.07469997214932e-12
ID=RepeatMasker_chr8_7231;Name=Unknown%20rnd-1_family-278	4.7148987961727	5.54124771909645e-14		ID=RepeatMasker_chr6_6851;Name=Unknown%20rnd-5_family-27	2.09853648866326	3.07800448105431e-21		ID=RepeatMasker_chr3_11738;Name=rnd-1_family-178	1.38373696550191	0.0218326798209875
ID=RepeatMasker_chr7_944;Name=Unknown%20rnd-1_family-204	4.72113068831921	0.0271996990749307		ID=RepeatMasker_chr7_1674;Name=Unknown%20rnd-4_family-327	2.10177388589084	0.00136711117326332		ID=RepeatMasker_chr6_9881;Name=Unknown%20rnd-5_family-50	1.39056834586359	0.0450550054676285
ID=RepeatMasker_chr7_4754;Name=Unknown%20rnd-5_family-24	4.72213840224654	4.11239404953322e-10		ID=RepeatMasker_chr1_12369;Name=LINE/RTE-BovB%20rnd-6_family-1228	2.13122904535871	7.33570767368281e-15		ID=RepeatMasker_chr3_9691;Name=Unknown%20rnd-3_family-54	1.39154578054271	2.42137300616895e-05
ID=RepeatMasker_chr2_9213;Name=Unknown%20rnd-5_family-8098	4.72851035045905	0.00246014596302696		ID=RepeatMasker_unplaced-scaffold_018_12;Name=DNA/Kolobok-T2%20rnd-5_family-5106	2.13349196801408	0.00264348544018203		ID=RepeatMasker_chr2_1201;Name=LTR/Copia%20rnd-5_family-631	1.39523993164019	0.0047880605543408
ID=RepeatMasker_chr3_8046;Name=Unknown%20rnd-5_family-24	4.77191690942553	0.0346647700986352		ID=RepeatMasker_chr5_6091;Name=Unknown%20rnd-1_family-288	2.16387010898185	6.60445668463877e-05		ID=RepeatMasker_chr8_1044;Name=Unknown%20rnd-6_family-4466	1.39635289615862	6.54534446249411e-10
ID=RepeatMasker_chr6_9067;Name=LTR/Copia%20rnd-5_family-417	4.77639266321885	1.03385995858413e-77		ID=RepeatMasker_chr3_2732;Name=Unknown%20rnd-1_family-217	2.16690792709819	0.000165197211585618		ID=RepeatMasker_chr1_4651;Name=Unknown%20rnd-5_family-27	1.39984680269128	1.00434152248415e-11
ID=RepeatMasker_chr8_7414;Name=LTR/Copia%20rnd-6_family-2078	4.7831645342576	6.07179605624481e-05		ID=RepeatMasker_chr1_3612;Name=Unknown%20rnd-1_family-176	2.16745937382417	6.68693087160775e-06		ID=RepeatMasker_chr7_7063;Name=Unknown%20rnd-6_family-3246	1.40012437585529	0.000196356508473702
ID=RepeatMasker_chr7_4538;Name=Unknown%20rnd-5_family-24	4.79352536773879	0.0163885985529424		ID=RepeatMasker_chr6_1767;Name=Unknown%20rnd-1_family-219	2.17426781914003	5.14098775869836e-08		ID=RepeatMasker_chr6_8302;Name=Unknown%20rnd-1_family-311	1.40121701338463	1.7285525700952e-06
ID=RepeatMasker_chr2_4188;Name=LTR/Gypsy%20rnd-5_family-1923	4.82017322905061	4.49217688794229e-08		ID=RepeatMasker_chr2_2310;Name=Unknown%20rnd-5_family-5637	2.17452034248882	4.22004681090794e-21		ID=RepeatMasker_chr5_8838;Name=Unknown%20rnd-1_family-192	1.40129955931981	7.12684501954176e-10
ID=RepeatMasker_chr2_2167;Name=Unknown%20rnd-5_family-24	4.8419670041459	9.0939563199333e-08		ID=RepeatMasker_chr4_6911;Name=DNA/Sola-3%20rnd-6_family-367	2.17513225219531	8.6732120742773e-56		ID=RepeatMasker_chr8_1072;Name=Unknown%20rnd-6_family-4466	1.41417286402175	2.97744573753391e-11
ID=RepeatMasker_chr6_9057;Name=Unknown%20rnd-5_family-2186	4.86768920971327	0.00395015871634315		ID=RepeatMasker_chr1_7821;Name=LTR/Gypsy%20rnd-1_family-83	2.19973885140579	0.0446480356830377		ID=RepeatMasker_chr8_228;Name=Unknown%20rnd-5_family-1921	1.41637383828123	1.38578007750303e-15
ID=RepeatMasker_chr4_2447;Name=Unknown%20rnd-1_family-5	4.86773531433947	3.74846122850747e-05		ID=RepeatMasker_chr3_1073;Name=Unknown%20rnd-6_family-976	2.21219398511333	4.86467081037297e-08		ID=RepeatMasker_chr6_8389;Name=LTR/Copia%20rnd-5_family-417	1.42214491417448	0.000476378552159222
ID=RepeatMasker_chr6_881;Name=LTR/Copia%20rnd-1_family-246	4.87990865630218	0.0482101953132608		ID=RepeatMasker_chr1_3613;Name=LTR/Copia%20rnd-6_family-2078	2.21462746801026	0.000891658819290358		ID=RepeatMasker_chr1_9282;Name=LTR/Copia%20rnd-6_family-2078	1.42283935132592	0.0270926618752964
ID=RepeatMasker_chr3_9992;Name=Unknown%20rnd-3_family-88	4.88283547534018	0.0491602510631799		ID=RepeatMasker_unplaced-scaffold_074_2;Name=DNA/Sola-3%20rnd-6_family-367	2.2382528937067	3.57017609127162e-11		ID=RepeatMasker_chr2_7952;Name=Unknown%20rnd-6_family-253	1.42634822230177	1.42729254888761e-11
ID=RepeatMasker_chr4_1685;Name=DNA%20rnd-5_family-1979	4.9078161563284	0.0443668387374668		ID=RepeatMasker_chr3_3475;Name=LTR/Copia%20rnd-6_family-2821	2.25404063702724	0.0403804104306664		ID=RepeatMasker_chr4_6961;Name=Unknown%20rnd-5_family-1921	1.43188980168473	0.0212994718752891
ID=RepeatMasker_chr6_7660;Name=Unknown%20rnd-5_family-24	4.917950856199	2.72281971363114e-06		ID=RepeatMasker_chr4_12662;Name=Unknown%20rnd-1_family-282	2.25634148923117	0.010369958316585		ID=RepeatMasker_chr4_8978;Name=Unknown%20rnd-1_family-168	1.43657240761439	0.000320760389529389
ID=RepeatMasker_chr8_6457;Name=Unknown%20rnd-1_family-14	4.95536636813058	0.0368520426054355		ID=RepeatMasker_chr6_9064;Name=LTR/Copia%20rnd-5_family-417	2.26070693195401	3.76770800177457e-31		ID=RepeatMasker_chr3_7212;Name=Unknown%20rnd-6_family-3586	1.44980402749339	6.81179591920018e-07
ID=RepeatMasker_chr1_8010;Name=Unknown%20rnd-5_family-24	4.95832450567077	0.00086005680691048		ID=RepeatMasker_chr4_4969;Name=Unknown%20rnd-6_family-4919	2.26305533513792	7.18906285053748e-56		ID=RepeatMasker_chr1_12676;Name=LTR/Copia%20rnd-5_family-417	1.45358468030816	1.39787664980774e-05
ID=RepeatMasker_chr1_8;Name=Satellite%20rnd-1_family-172	5.00726456836425	0.00947449622799211		ID=RepeatMasker_chr3_8044;Name=Unknown%20rnd-1_family-5	2.26359860258489	0.0476362521299226		ID=RepeatMasker_chr1_12682;Name=LTR/Copia%20rnd-5_family-417	1.45449786220443	0.00306480902717887
ID=RepeatMasker_chr3_9661;Name=Unknown%20rnd-3_family-88	5.01384178686496	0.040631240739843		ID=RepeatMasker_chr5_10592;Name=rnd-1_family-181	2.28648976254355	0.0365911673772239		ID=RepeatMasker_chr1_9629;Name=DNA/PIF-Harbinger%20rnd-6_family-7434	1.45717041504119	4.80440071485102e-05
ID=RepeatMasker_chr1_6507;Name=LTR/Gypsy%20rnd-1_family-7	5.03786445268323	3.027340744336e-16		ID=RepeatMasker_chr4_6638;Name=DNA/Sola-3%20rnd-6_family-367	2.30572501376666	2.31076697309003e-16		ID=RepeatMasker_chr2_1255;Name=Unknown%20rnd-3_family-54	1.45739625611811	0.0029538621966279
ID=RepeatMasker_chr6_8230;Name=Unknown%20rnd-1_family-297	5.05402974974251	1.87690938118865e-07		ID=RepeatMasker_chr8_6897;Name=LTR/Copia%20rnd-6_family-2078	2.30905563814906	0.0015874856243699		ID=RepeatMasker_chr2_1546;Name=Unknown%20rnd-5_family-308	1.45919849394814	6.32277598911952e-10
ID=RepeatMasker_chr8_3601;Name=Unknown%20rnd-1_family-204	5.05613086932557	0.00117581697609995		ID=RepeatMasker_chr4_4968;Name=Unknown%20rnd-6_family-4919	2.31636573478809	7.93398862393638e-73		ID=RepeatMasker_chr4_4643;Name=LTR/Gypsy%20rnd-6_family-1590	1.4615812572784	0.00570229095042597
ID=RepeatMasker_chr8_2292;Name=Unknown%20rnd-5_family-24	5.06461885946693	0.0314098620418533		ID=RepeatMasker_chr3_10394;Name=Unknown%20rnd-1_family-223	2.31904978148069	0.0111074359310915		ID=RepeatMasker_chr6_6944;Name=Unknown%20rnd-5_family-1386	1.46608780424345	5.14497387898874e-10
ID=RepeatMasker_chr5_4177;Name=LTR/Gypsy%20rnd-5_family-1923	5.102281872958	0.0053746645990679		ID=RepeatMasker_chr2_12611;Name=LTR/Copia%20rnd-1_family-243	2.328558266676	0.0189277220394728		ID=RepeatMasker_chr4_6557;Name=LINE/L1-Tx1%20rnd-5_family-1958	1.46891486019928	0.00928341360677199
ID=RepeatMasker_chrV_3764;Name=LTR/Copia%20rnd-1_family-246	5.13801798612841	0.0212278633959549		ID=RepeatMasker_chr6_9728;Name=LTR/Gypsy%20rnd-1_family-83	2.33473194817552	0.0438560486361006		ID=RepeatMasker_chr5_4153;Name=LTR/Copia%20rnd-5_family-631	1.46954624658417	0.00315356317670226
ID=RepeatMasker_chr6_9193;Name=Unknown%20rnd-5_family-5637	5.15339880598414	1.28327976737447e-72		ID=RepeatMasker_chr4_6557;Name=LINE/L1-Tx1%20rnd-5_family-1958	2.34708140077021	4.63579482326804e-07		ID=RepeatMasker_chr4_6785;Name=Unknown%20rnd-1_family-136	1.47126174518739	0.040753260979104
ID=RepeatMasker_chr5_12027;Name=LTR/Gypsy%20rnd-5_family-1923	5.15999889278998	0.000317723484165165		ID=RepeatMasker_chr6_9068;Name=Unknown%20rnd-1_family-311	2.35648626907735	1.28334977737753e-53		ID=RepeatMasker_chr5_5878;Name=Unknown%20rnd-5_family-4271	1.47552618859202	3.32057900724152e-18
ID=RepeatMasker_chr5_12204;Name=LINE/L1%20rnd-5_family-2351	5.17610701507045	0.023865357492304		ID=RepeatMasker_chr8_8350;Name=Unknown%20rnd-6_family-869	2.36806888325025	3.5924900099983e-27		ID=RepeatMasker_chr7_1419;Name=Unknown%20rnd-1_family-219	1.47987341369295	4.38434585739186e-13
ID=RepeatMasker_chr5_2304;Name=Unknown%20rnd-6_family-5127	5.19844262623374	0.00025642206841037		ID=RepeatMasker_chr8_8909;Name=Unknown%20rnd-1_family-313	2.37849160789661	0.000849601418205335		ID=RepeatMasker_chr4_4968;Name=Unknown%20rnd-6_family-4919	1.48093007113043	1.30832321048976e-26
ID=RepeatMasker_chr2_2166;Name=Unknown%20rnd-5_family-24	5.19910837043682	0.0174609140865005		ID=RepeatMasker_chr3_892;Name=Unknown%20rnd-4_family-497	2.38542619139805	0.0454540981186865		ID=RepeatMasker_chr2_1626;Name=Unknown%20rnd-5_family-574	1.48208231289578	7.22108003667642e-05
ID=RepeatMasker_chr8_6136;Name=Unknown%20rnd-1_family-277	5.19912891992438	0.0220108085170236		ID=RepeatMasker_unplaced-scaffold_018_9;Name=Unknown%20rnd-6_family-371	2.40401097913727	0.000593551309153342		ID=RepeatMasker_chr3_893;Name=LTR/Copia%20rnd-5_family-1288	1.48816900265296	0.00103459221066669
ID=RepeatMasker_chr3_1397;Name=Unknown%20rnd-5_family-24	5.2030289546338	1.97211272340423e-19		ID=RepeatMasker_chr6_10501;Name=rnd-1_family-181	2.40756169629738	8.37534029651666e-07		ID=RepeatMasker_chr5_11240;Name=Unknown%20rnd-5_family-1921	1.4895355759821	0.000236645812131941
ID=RepeatMasker_chr5_200;Name=Unknown%20rnd-1_family-11	5.20355960285746	0.017273670946082		ID=RepeatMasker_chr4_12095;Name=Unknown%20rnd-6_family-3246	2.41907187263843	3.54048310146326e-09		ID=RepeatMasker_chr5_7543;Name=Unknown%20rnd-1_family-221	1.49561753092766	0.00164431665671069
ID=RepeatMasker_chr2_5955;Name=LINE/RTE-X%20rnd-5_family-596	5.20804239882867	0.016979501812693		ID=RepeatMasker_chr4_6650;Name=Unknown%20rnd-5_family-27	2.45328952233704	3.42673868480898e-35		ID=RepeatMasker_chr2_7950;Name=Unknown%20rnd-5_family-3244	1.49732609261884	2.22732976685729e-25
ID=RepeatMasker_chr3_5562;Name=Unknown%20rnd-6_family-5042	5.20804239882867	0.016979501812693		ID=RepeatMasker_chrV_4577;Name=DNA/Kolobok-T2%20rnd-5_family-5106	2.45384812479546	3.73669450021068e-05		ID=RepeatMasker_chr6_8339;Name=LTR/Copia%20rnd-5_family-417	1.49977375555402	0.00266252037352627
ID=RepeatMasker_chr7_2659;Name=DNA%20rnd-1_family-6	5.23087408241018	0.0033198799940778		ID=RepeatMasker_chr4_2958;Name=LTR/Gypsy%20rnd-1_family-16	2.45527499795435	0.0168663724736151		ID=RepeatMasker_chr6_6953;Name=Unknown%20rnd-1_family-219	1.5002472540713	3.55831008075697e-08
ID=RepeatMasker_chr8_6197;Name=Unknown%20rnd-5_family-24	5.23314534781042	0.000175786571065835		ID=RepeatMasker_chr6_9063;Name=LTR/Copia%20rnd-5_family-417	2.46837495974337	2.84500294813604e-12		ID=RepeatMasker_chr6_6891;Name=Unknown%20rnd-5_family-1386	1.50060403296094	8.19399066748019e-08
ID=RepeatMasker_chr1_8141;Name=Unknown%20rnd-5_family-24	5.24245056079888	4.35683913809201e-15		ID=RepeatMasker_chr2_2311;Name=Unknown%20rnd-5_family-5637	2.47292741490103	8.49370379373576e-20		ID=RepeatMasker_chr1_12677;Name=LTR/Copia%20rnd-5_family-417	1.50181968850948	7.77714440266135e-08
ID=RepeatMasker_chr6_1657;Name=Unknown%20rnd-1_family-34	5.25768601206259	0.0150984311907145		ID=RepeatMasker_chr4_12096;Name=Unknown%20rnd-6_family-3246	2.47447222804261	0.000735046245110637		ID=RepeatMasker_chr3_1290;Name=Unknown%20rnd-6_family-175	1.50302049572334	0.0452917087487823
ID=RepeatMasker_chr6_3479;Name=Unknown%20rnd-1_family-204	5.26844021468048	0.0162963462437094		ID=RepeatMasker_chr4_2989;Name=Unknown%20rnd-6_family-4919	2.49177950488038	6.643418986367e-59		ID=RepeatMasker_chr5_1531;Name=Unknown%20rnd-1_family-219	1.5091051457968	5.12294773739854e-09
ID=RepeatMasker_chr4_10357;Name=LTR/Gypsy%20rnd-1_family-7	5.27567354920982	0.00250738168642877		ID=RepeatMasker_chr7_4255;Name=LTR/Gypsy%20rnd-1_family-83	2.49587453108749	0.000236804000083292		ID=RepeatMasker_chr1_12760;Name=LTR/Copia%20rnd-5_family-417	1.51630557474156	0.0062454166905189
ID=RepeatMasker_chr1_8062;Name=Unknown%20rnd-5_family-24	5.28766464362488	4.96129633199205e-14		ID=RepeatMasker_chr3_9677;Name=Unknown%20rnd-1_family-25	2.51968292912326	1.08185055091638e-18		ID=RepeatMasker_chr1_7057;Name=LTR/Gypsy%20rnd-6_family-1590	1.51709002842832	0.0294299030439833
ID=RepeatMasker_chr5_12552;Name=Satellite%20rnd-1_family-172	5.29957606689916	0.00291605355583889		ID=RepeatMasker_chr3_9828;Name=Unknown%20rnd-6_family-4466	2.52061610886415	0.000197925079989728		ID=RepeatMasker_chr5_4149;Name=LTR/Copia%20rnd-5_family-631	1.52487597071072	4.90450474715878e-05
ID=RepeatMasker_chr6_7406;Name=LTR/Copia%20rnd-1_family-144	5.31507036957587	0.0145433161285955		ID=RepeatMasker_chr5_4459;Name=Unknown%20rnd-4_family-105	2.5243225743623	7.63601768084758e-08		ID=RepeatMasker_chr5_11239;Name=Unknown%20rnd-5_family-1921	1.52770503859126	0.000427087584646122
ID=RepeatMasker_chr5_3038;Name=LTR/Gypsy%20rnd-1_family-7	5.32624254431864	0.0132306907993586		ID=RepeatMasker_chr4_7145;Name=Unknown%20rnd-5_family-27	2.57100117038679	6.90772616080745e-39		ID=RepeatMasker_chr2_11588;Name=Unknown%20rnd-5_family-3244	1.52809776616425	0.0401804554380884
ID=RepeatMasker_chr4_8703;Name=DNA/hAT-Charlie%20rnd-6_family-520	5.33251162167137	0.013714749805125		ID=RepeatMasker_chr1_5560;Name=LTR/Copia%20rnd-5_family-833	2.60763335743895	0.0356598858670955		ID=RepeatMasker_chr5_8836;Name=Unknown%20rnd-1_family-192	1.52862847988879	4.20092188183102e-06
ID=RepeatMasker_chr4_4438;Name=Unknown%20rnd-1_family-65	5.33457825288659	0.0125772622928496		ID=RepeatMasker_chr7_1726;Name=LTR/Gypsy%20rnd-1_family-64	2.62189776647483	1.96317121366679e-07		ID=RepeatMasker_chr4_7757;Name=Unknown%20rnd-6_family-3246	1.52994913729054	1.15167663793271e-23
ID=RepeatMasker_chr4_9505;Name=LTR/Copia%20rnd-6_family-6322	5.33869637660111	0.0147874685848952		ID=RepeatMasker_chr1_10092;Name=LTR/Gypsy%20rnd-1_family-64	2.62397158401163	3.0327637805178e-32		ID=RepeatMasker_chr2_8350;Name=Unknown%20rnd-6_family-3183	1.53341465190773	8.32643400773203e-05
ID=RepeatMasker_unplaced-scaffold_072_3;Name=Unknown%20rnd-5_family-24	5.34677077195007	0.0110256309470155		ID=RepeatMasker_chr1_12455;Name=LTR/Gypsy%20rnd-1_family-7	2.63232662458489	0.0223691019254635		ID=RepeatMasker_chr7_3007;Name=Unknown%20rnd-1_family-302	1.54181600531504	1.19904950045461e-40
ID=RepeatMasker_chr5_2301;Name=Unknown%20rnd-6_family-5127	5.35582121401424	3.02562082359786e-11		ID=RepeatMasker_chr5_11642;Name=Unknown%20rnd-1_family-313	2.6343129298074	0.000128877365374858		ID=RepeatMasker_chr7_1788;Name=Unknown%20rnd-6_family-3586	1.54834978067627	5.94477692433101e-05
ID=RepeatMasker_chr8_4026;Name=Unknown%20rnd-5_family-24	5.40999724718228	1.82104292844958e-06		ID=RepeatMasker_chr2_2452;Name=Unknown%20rnd-3_family-54	2.6374271084619	0.0292608907045493		ID=RepeatMasker_chr5_6091;Name=Unknown%20rnd-1_family-288	1.55359519532273	0.0166815275313559
ID=RepeatMasker_chr4_8222;Name=Unknown%20rnd-5_family-102	5.41552392181151	0.0117599320141605		ID=RepeatMasker_chr6_6331;Name=Unknown%20rnd-5_family-308	2.6403000623419	0.00265407077990397		ID=RepeatMasker_chr2_7951;Name=Unknown%20rnd-5_family-3244	1.55418393142466	2.22852673146818e-24
ID=RepeatMasker_chr2_8457;Name=Unknown%20rnd-5_family-24	5.41780549461284	4.49033322242652e-07		ID=RepeatMasker_chr3_3331;Name=Unknown%20rnd-5_family-308	2.6436052954869	0.000720108782449734		ID=RepeatMasker_chr4_4969;Name=Unknown%20rnd-6_family-4919	1.55720179095761	1.23275957245381e-26
ID=RepeatMasker_chr4_3890;Name=Unknown%20rnd-5_family-27	5.42337013796383	0.0144979918965985		ID=RepeatMasker_chr3_6802;Name=LTR/Gypsy%20rnd-6_family-1590	2.67698700774777	0.0471671766595799		ID=RepeatMasker_chr5_12227;Name=Unknown%20rnd-5_family-102	1.55762049235623	0.0139420438148367
ID=RepeatMasker_unplaced-scaffold_074_4;Name=DNA/Sola-3%20rnd-6_family-367	5.42755378214735	0.0110914301956624		ID=RepeatMasker_chr2_6611;Name=Unknown%20rnd-5_family-4271	2.68541652836197	0.000207769890167047		ID=RepeatMasker_chr5_11210;Name=Unknown%20rnd-5_family-1921	1.55858369233689	2.89258137834024e-10
ID=RepeatMasker_unplaced-scaffold_281_7;Name=LTR/Copia%20rnd-6_family-2078	5.45020914874547	0.00990690740658736		ID=RepeatMasker_chr4_7518;Name=LTR/Gypsy%20rnd-1_family-0	2.69942191597487	0.01369525695828		ID=RepeatMasker_chr4_3849;Name=Unknown%20rnd-5_family-27	1.55908063814044	1.24622594028675e-11
ID=RepeatMasker_chr6_9192;Name=Unknown%20rnd-5_family-5637	5.46672073132227	1.20501102785852e-38		ID=RepeatMasker_chr3_9609;Name=Unknown%20rnd-1_family-25	2.70137573950064	5.94539258121267e-21		ID=RepeatMasker_chr2_4040;Name=LTR/Copia%20rnd-5_family-631	1.56121773619016	0.0314684073700145
ID=RepeatMasker_chr5_1827;Name=LINE/RTE-X%20rnd-1_family-63	5.46958387439416	0.00690176607347042		ID=RepeatMasker_chr4_7679;Name=Unknown%20rnd-1_family-300	2.70886809507944	0.0125425936873776		ID=RepeatMasker_chr3_8150;Name=Unknown%20rnd-1_family-323	1.56336046634019	1.29373996873129e-20
ID=RepeatMasker_chr4_11973;Name=Unknown%20rnd-1_family-79	5.48277463513884	0.00834385919062899		ID=RepeatMasker_chr4_8693;Name=LTR/Gypsy%20rnd-1_family-83	2.71650233223416	1.77307449630406e-05		ID=RepeatMasker_chr3_8148;Name=Unknown%20rnd-1_family-323	1.57568994352714	0.000128847041793653
ID=RepeatMasker_chr4_11986;Name=LTR/Copia%20rnd-1_family-92	5.48277463513884	0.00834385919062899		ID=RepeatMasker_chr7_6367;Name=Unknown%20rnd-1_family-358	2.74182525700297	6.27295258091778e-12		ID=RepeatMasker_chr6_9475;Name=Unknown%20rnd-1_family-311	1.58425958603239	0.0102491620334551
ID=RepeatMasker_chr2_4793;Name=Unknown%20rnd-1_family-41	5.48726918077276	0.00116859912161818		ID=RepeatMasker_chrV_1606;Name=Unknown%20rnd-1_family-300	2.75953928589439	0.00297311306406165		ID=RepeatMasker_chr4_2613;Name=LTR/Gypsy%20rnd-6_family-1590	1.58950994021949	0.00238208755438285
ID=RepeatMasker_chr6_2060;Name=DNA/hAT-Charlie%20rnd-4_family-708	5.50469213671723	1.34187111636375e-09		ID=RepeatMasker_chr4_12456;Name=Unknown%20rnd-1_family-5	2.76622640030087	0.0490967304206185		ID=RepeatMasker_chr2_11630;Name=Unknown%20rnd-1_family-176	1.58960855007368	2.26116415011231e-10
ID=RepeatMasker_chr6_8343;Name=Unknown%20rnd-5_family-24	5.52039569315644	1.27946385736807e-09		ID=RepeatMasker_chr4_6819;Name=LTR/Copia%20rnd-6_family-2078	2.76686672692766	0.000109019533971758		ID=RepeatMasker_chr5_11237;Name=Unknown%20rnd-5_family-1921	1.59829457381566	0.000150690921218182
ID=RepeatMasker_chrV_4222;Name=LTR/Gypsy%20rnd-1_family-83	5.53444929515847	0.00652293572279672		ID=RepeatMasker_chr3_8248;Name=Unknown%20rnd-1_family-258	2.76930743304369	0.0018692986784885		ID=RepeatMasker_chr8_7081;Name=Unknown%20rnd-1_family-176	1.60396903713389	2.50963974252412e-14
ID=RepeatMasker_chrV_3846;Name=Unknown%20rnd-1_family-40	5.54153132134542	0.00557052875225508		ID=RepeatMasker_chr8_9050;Name=Unknown%20rnd-1_family-174	2.77418019147809	0.00978851068433195		ID=RepeatMasker_chr7_1166;Name=Unknown%20rnd-6_family-3190	1.61218730053166	9.04918527701258e-24
ID=RepeatMasker_chr1_11143;Name=Unknown%20rnd-1_family-204	5.55871792432904	0.000177462414174107		ID=RepeatMasker_chr6_10535;Name=Unknown%20rnd-5_family-482	2.77764608855601	0.0493212545933622		ID=RepeatMasker_chr1_9755;Name=Unknown%20rnd-1_family-323	1.61899434814935	1.69584207377315e-07
ID=RepeatMasker_chr2_10758;Name=Unknown%20rnd-6_family-2059	5.56125100573633	2.77544376407429e-05		ID=RepeatMasker_chr4_12094;Name=Unknown%20rnd-6_family-3246	2.79328785217691	5.00119047375056e-06		ID=RepeatMasker_chr4_11377;Name=Unknown%20rnd-5_family-27	1.62407420750068	9.29827774924485e-08
ID=RepeatMasker_chr3_11249;Name=Unknown%20rnd-1_family-5	5.58280427692876	0.00475413845429585		ID=RepeatMasker_chr2_2376;Name=Unknown%20rnd-6_family-4466	2.80370777415548	2.90231514705769e-81		ID=RepeatMasker_chr6_1179;Name=Unknown%20rnd-1_family-370	1.62667694508094	8.4891582016565e-48
ID=RepeatMasker_chr1_12920;Name=Unknown%20rnd-4_family-327	5.60042177910196	0.000690281648957839		ID=RepeatMasker_chr4_7593;Name=Unknown%20rnd-1_family-176	2.81219941390752	0.00033520923723674		ID=RepeatMasker_chr8_2572;Name=Unknown%20rnd-4_family-105	1.62936703563915	5.70159177055607e-07
ID=RepeatMasker_unplaced-scaffold_056_1;Name=Unknown%20rnd-5_family-24	5.60673902186787	0.00453450363371137		ID=RepeatMasker_chr7_1727;Name=LTR/Gypsy%20rnd-1_family-64	2.81758627668372	0.00425494585681565		ID=RepeatMasker_chr6_6955;Name=Unknown%20rnd-5_family-1386	1.63378607832888	5.85958282370917e-17
ID=RepeatMasker_chr7_3430;Name=Unknown%20rnd-1_family-14	5.62456905290655	0.00395015871634315		ID=RepeatMasker_chr4_10798;Name=Unknown%20rnd-5_family-4742	2.87048133148461	0.0342949390315281		ID=RepeatMasker_chr6_9438;Name=Unknown%20rnd-1_family-311	1.63910578338709	0.0140450660039509
ID=RepeatMasker_chr4_10982;Name=Unknown%20rnd-1_family-5	5.63235736139767	2.26299347907181e-05		ID=RepeatMasker_chr1_11051;Name=Unknown%20rnd-1_family-160	2.8956822577321	0.0310919979795		ID=RepeatMasker_chr4_6837;Name=LTR/Copia%20rnd-6_family-2078	1.64290319226391	6.56609273062508e-11
ID=RepeatMasker_chr2_12090;Name=LTR/Gypsy%20rnd-1_family-7	5.65780035678894	8.53182861902887e-08		ID=RepeatMasker_chr7_6303;Name=Unknown%20rnd-1_family-5	2.91522271354796	0.048275676757334		ID=RepeatMasker_chr5_1533;Name=Unknown%20rnd-1_family-223	1.64330981838805	4.30909467633309e-22
ID=RepeatMasker_chr5_4641;Name=Unknown%20rnd-1_family-5	5.67924330415154	0.0130299225010167		ID=RepeatMasker_chr2_5738;Name=Unknown%20rnd-1_family-302	2.92212040159745	0.0473272361924747		ID=RepeatMasker_chr4_6844;Name=Unknown%20rnd-5_family-27	1.64991238772515	2.52966403165163e-07
ID=RepeatMasker_chr4_12397;Name=LTR/Cassandra%20rnd-1_family-81	5.68770386227142	0.00307785238519459		ID=RepeatMasker_chr3_3731;Name=Unknown%20rnd-6_family-2217	2.94298590268535	0.0179340720273465		ID=RepeatMasker_chr4_6638;Name=DNA/Sola-3%20rnd-6_family-367	1.65700884261922	8.22394103268565e-08
ID=RepeatMasker_chrV_3116;Name=Unknown%20rnd-3_family-88	5.76514567853305	0.00249225944000799		ID=RepeatMasker_chr6_6856;Name=Unknown%20rnd-1_family-203	2.94950888666855	0.0184046423866538		ID=RepeatMasker_chr8_6039;Name=Unknown%20rnd-1_family-168	1.66122281625183	2.9767850850661e-07
ID=RepeatMasker_unplaced-scaffold_018_13;Name=DNA/Sola-3%20rnd-6_family-367	5.76738161954286	0.00250738168642877		ID=RepeatMasker_chr3_3209;Name=Unknown%20rnd-1_family-5	2.95669559063243	0.00149396282541387		ID=RepeatMasker_chr1_5297;Name=Unknown%20rnd-1_family-323	1.66887434144689	6.33188535198439e-15
ID=RepeatMasker_chr6_8565;Name=Unknown%20rnd-3_family-88	5.77412965981372	0.000328200521866688		ID=RepeatMasker_chr2_11146;Name=Unknown%20rnd-5_family-27	2.96167644591187	0.0106912027180322		ID=RepeatMasker_chr4_7077;Name=LTR/Copia%20rnd-6_family-2078	1.67068168998875	7.3328934491136e-15
ID=RepeatMasker_chr8_411;Name=LTR/Gypsy%20rnd-6_family-748	5.78855601703659	0.00203155553348859		ID=RepeatMasker_chr4_11665;Name=Unknown%20rnd-5_family-27	3.01302556523384	5.24749341094338e-08		ID=RepeatMasker_chr4_3;Name=rnd-1_family-104	1.67489562271705	0.011273730272274
ID=RepeatMasker_chr5_898;Name=Unknown%20rnd-2_family-33	5.79447606947164	0.00200292303835554		ID=RepeatMasker_chr4_7521;Name=Unknown%20rnd-4_family-327	3.06613225807879	0.0115512291860397		ID=RepeatMasker_chr1_12679;Name=LTR/Copia%20rnd-5_family-417	1.67502727692246	0.000257463080372677
ID=RepeatMasker_chr8_6691;Name=LTR/Copia%20rnd-6_family-701	5.81850824100828	0.0024574076404164		ID=RepeatMasker_chr3_3112;Name=LTR/Gypsy%20rnd-1_family-42	3.06740214090877	0.000773431179267598		ID=RepeatMasker_chr4_3848;Name=Unknown%20rnd-1_family-190	1.67963842748794	4.71235579048777e-11
ID=RepeatMasker_chr8_7578;Name=LTR/Gypsy%20rnd-1_family-7	5.82421875337597	0.00215516360300932		ID=RepeatMasker_chr4_8606;Name=Unknown%20rnd-1_family-258	3.06797242604871	3.87926328977644e-52		ID=RepeatMasker_chr6_1553;Name=Unknown%20rnd-1_family-176	1.6812635666796	1.46706251867045e-07
ID=RepeatMasker_chr8_6206;Name=Unknown%20rnd-2_family-33	5.8285756245364	1.30830735566737e-08		ID=RepeatMasker_chr2_8263;Name=LTR/Gypsy%20rnd-1_family-83	3.080865153902	9.1608582383691e-05		ID=RepeatMasker_chr1_12639;Name=LTR/Copia%20rnd-5_family-417	1.68753415714363	0.0209888441004828
ID=RepeatMasker_chr4_7196;Name=Unknown%20rnd-1_family-5	5.83355431542901	0.00170108280053624		ID=RepeatMasker_chr5_7226;Name=Unknown%20rnd-1_family-221	3.09079792339854	1.47996104370189e-20		ID=RepeatMasker_chr4_8977;Name=Unknown%20rnd-1_family-176	1.68906732495349	1.70513594494516e-13
ID=RepeatMasker_chr5_4;Name=LINE/L1%20rnd-5_family-2351	5.85178958732033	1.35863072664298e-08		ID=RepeatMasker_chr2_8224;Name=LTR/Gypsy%20rnd-1_family-83	3.09918323133854	0.00211153171238983		ID=RepeatMasker_chr4_3596;Name=LTR/Gypsy%20rnd-1_family-62	1.70937834594732	0.0238362912565576
ID=RepeatMasker_unplaced-scaffold_365_3;Name=Satellite%20rnd-1_family-172	5.93643913728329	0.00229759022794948		ID=RepeatMasker_chr3_3768;Name=Unknown%20rnd-6_family-2217	3.11781786361989	0.0275653745651739		ID=RepeatMasker_chr3_1262;Name=Unknown%20rnd-6_family-175	1.71231438319407	0.000341792005169847
ID=RepeatMasker_chr4_4853;Name=Unknown%20rnd-5_family-27	5.95199611791323	0.00114754957517793		ID=RepeatMasker_chr4_7677;Name=LTR/Copia%20rnd-1_family-243	3.12101492337612	0.00249542266134744		ID=RepeatMasker_chr5_4152;Name=LTR/Copia%20rnd-5_family-631	1.71528405667294	9.64574945345063e-08
ID=RepeatMasker_chr2_8420;Name=Unknown%20rnd-2_family-33	5.97119311486371	0.00100040343733449		ID=RepeatMasker_chr2_9218;Name=Unknown%20rnd-5_family-1386	3.13117485808396	6.34164834497464e-07		ID=RepeatMasker_chr2_6722;Name=Unknown%20rnd-1_family-358	1.71904541745757	8.89470451758127e-06
ID=RepeatMasker_chr5_6611;Name=Unknown%20rnd-2_family-33	5.97122717725548	0.000133983526086974		ID=RepeatMasker_chr2_3534;Name=Unknown%20rnd-5_family-50	3.16882902405548	0.0246419770244556		ID=RepeatMasker_chr4_8608;Name=Unknown%20rnd-1_family-230	1.71929657671183	1.23608133393016e-09
ID=RepeatMasker_chrV_3766;Name=LTR/Copia%20rnd-1_family-144	5.984130103751	0.000148738714795588		ID=RepeatMasker_chr7_4276;Name=LTR/Gypsy%20rnd-1_family-7	3.18601362254234	0.000383208115862317		ID=RepeatMasker_chr4_6800;Name=LTR/Copia%20rnd-6_family-2078	1.72169203117146	1.08300176868111e-08
ID=RepeatMasker_chr3_9223;Name=Unknown%20rnd-2_family-33	5.99176837897366	0.00012778552127814		ID=RepeatMasker_chr3_9917;Name=Unknown%20rnd-3_family-88	3.20457270574103	0.0201436610391915		ID=RepeatMasker_chr1_12685;Name=LTR/Copia%20rnd-5_family-417	1.73095020242108	0.00751127832077941
ID=RepeatMasker_chr7_9028;Name=Unknown%20rnd-6_family-4466	5.99548078122077	0.000928411855486258		ID=RepeatMasker_chrV_2787;Name=LTR/Gypsy%20rnd-1_family-62	3.21128458203675	0.0335360105296676		ID=RepeatMasker_chr8_9036;Name=LTR/Copia%20rnd-1_family-51	1.73405901947132	0.00469151109316432
ID=RepeatMasker_chr8_577;Name=Unknown%20rnd-5_family-87	6.03559422841887	0.000928411855486258		ID=RepeatMasker_chr4_3399;Name=LTR/Gypsy%20rnd-5_family-1923	3.26663560530729	0.0115842940539729		ID=RepeatMasker_chr2_9457;Name=LTR/Gypsy%20rnd-6_family-1590	1.73539330325593	0.0241367043357003
ID=RepeatMasker_chr4_7207;Name=Unknown%20rnd-2_family-33	6.04209417983612	0.000660409392996352		ID=RepeatMasker_chr8_4110;Name=LTR/Gypsy%20rnd-1_family-62	3.27085326718629	0.0160989972944443		ID=RepeatMasker_chr7_2746;Name=Unknown%20rnd-1_family-302	1.73628987553897	2.38632208539828e-42
ID=RepeatMasker_chr2_6794;Name=Unknown%20rnd-5_family-24	6.09508605125049	1.34264481023114e-06		ID=RepeatMasker_chr5_2987;Name=DNA/hAT-Charlie%20rnd-4_family-708	3.27644941883581	4.24255371788536e-22		ID=RepeatMasker_chr4_6626;Name=LTR/Copia%20rnd-6_family-2078	1.74051143675805	1.13400771799853e-10
ID=RepeatMasker_chr6_1469;Name=Unknown%20rnd-1_family-244	6.09743292889054	1.92798011783949e-06		ID=RepeatMasker_chr5_10502;Name=LTR/Gypsy%20rnd-1_family-0	3.29217918365067	0.0455481900801435		ID=RepeatMasker_chr5_7542;Name=Unknown%20rnd-1_family-223	1.74624368377211	9.69456557098857e-06
ID=RepeatMasker_chr4_11674;Name=Unknown%20rnd-1_family-168	6.09810079573076	0.000574872288724454		ID=RepeatMasker_chr8_9051;Name=Unknown%20rnd-5_family-27	3.31886770828385	0.000133579067950352		ID=RepeatMasker_chr6_1180;Name=Unknown%20rnd-1_family-370	1.75206581875228	0.0260134858144863
ID=RepeatMasker_chrV_432;Name=Unknown%20rnd-1_family-11	6.12631089017126	0.000857371294092369		ID=RepeatMasker_chr2_1276;Name=LTR/Gypsy%20rnd-1_family-83	3.39071044843574	2.22458670003974e-08		ID=RepeatMasker_chr3_9897;Name=Unknown%20rnd-6_family-457	1.77994130628297	0.0022864751619216
ID=RepeatMasker_chrV_4178;Name=Unknown%20rnd-1_family-109	6.13450194844808	0.000465271911196609		ID=RepeatMasker_chr6_10458;Name=Unknown%20rnd-3_family-88	3.44646133600931	0.00240948973799187		ID=RepeatMasker_chr4_438;Name=Unknown%20rnd-6_family-3246	1.78673801474617	0.0047880605543408
ID=RepeatMasker_chr4_10588;Name=Unknown%20rnd-5_family-24	6.1784734387081	9.75065534245765e-05		ID=RepeatMasker_chr5_9553;Name=LTR/Gypsy%20rnd-1_family-7	3.47018444629202	0.000125123559073531		ID=RepeatMasker_chr1_6400;Name=Unknown%20rnd-6_family-741	1.7926876459361	8.64240405461431e-13
ID=RepeatMasker_unplaced-scaffold_359_2;Name=LTR/Copia%20rnd-6_family-2078	6.19009647916756	0.000338496931274758		ID=RepeatMasker_chr1_6312;Name=LTR/Copia%20rnd-6_family-2078	3.49817793891662	5.84557145409153e-10		ID=RepeatMasker_chr4_430;Name=Unknown%20rnd-5_family-308	1.79297228744171	7.20111390601727e-46
ID=RepeatMasker_chr2_2333;Name=Unknown%20rnd-4_family-495	6.2069145972685	0.000340638864525163		ID=RepeatMasker_chr4_3852;Name=Unknown%20rnd-1_family-176	3.50574543510653	2.39789827497722e-25		ID=RepeatMasker_chr1_9742;Name=Unknown%20rnd-1_family-323	1.79354558696014	3.24027709845241e-13
ID=RepeatMasker_chr6_6164;Name=Unknown%20rnd-6_family-741	6.33118785205143	2.53369740775171e-05		ID=RepeatMasker_chr5_3325;Name=LTR/Gypsy%20rnd-1_family-83	3.58605484211925	0.000146179090807298		ID=RepeatMasker_chr4_9615;Name=Unknown%20rnd-1_family-258	1.79841676017322	5.39882685859756e-07
ID=RepeatMasker_chr3_8095;Name=LTR/Gypsy%20rnd-1_family-7	6.33323457951044	2.79588130208208e-05		ID=RepeatMasker_chr6_1528;Name=LTR/Gypsy%20rnd-1_family-0	3.58801990936189	0.0467063208663506		ID=RepeatMasker_chr2_13206;Name=Unknown%20rnd-6_family-3183	1.80390770887643	2.81875242367762e-05
ID=RepeatMasker_unplaced-scaffold_059_1;Name=LTR/Gypsy%20rnd-1_family-0	6.33445545695489	0.0002070254197826		ID=RepeatMasker_chr2_923;Name=Satellite%20rnd-1_family-372	3.59677761870955	3.31130470411411e-05		ID=RepeatMasker_chr4_6680;Name=LTR/Copia%20rnd-6_family-2078	1.8082672741808	1.54755339960261e-11
ID=RepeatMasker_chr4_7165;Name=LTR/Gypsy%20rnd-5_family-1923	6.35006196001122	0.000225610738539214		ID=RepeatMasker_chr4_10803;Name=Unknown%20rnd-5_family-4742	3.60309581907118	0.00117162010874582		ID=RepeatMasker_chr2_12197;Name=Unknown%20rnd-1_family-323	1.81024506250903	6.3212380791074e-35
ID=RepeatMasker_unplaced-scaffold_046_5;Name=Unknown%20rnd-1_family-27	6.36606185793215	0.000167026249388806		ID=RepeatMasker_chr7_2110;Name=Unknown%20rnd-1_family-250	3.60407619337067	2.94693102999372e-06		ID=RepeatMasker_chr4_11375;Name=Unknown%20rnd-1_family-176	1.81426427517232	1.80095823654546e-05
ID=RepeatMasker_chr4_10838;Name=Unknown%20rnd-5_family-4742	6.37847043607923	0.00012778552127814		ID=RepeatMasker_chr2_9215;Name=Unknown%20rnd-1_family-219	3.62007230804195	3.90417090908077e-05		ID=RepeatMasker_chr5_1532;Name=Unknown%20rnd-1_family-254	1.81451144340858	1.44446043259788e-05
ID=RepeatMasker_chr4_7397;Name=Unknown%20rnd-5_family-24	6.38347746115619	0.000139250559989998		ID=RepeatMasker_chr4_9364;Name=Unknown%20rnd-1_family-176	3.63343397596855	0.00240406661885741		ID=RepeatMasker_chr1_11277;Name=Unknown%20rnd-6_family-741	1.81698670236023	0.000631174530350877
ID=RepeatMasker_chr4_9366;Name=Unknown%20rnd-5_family-27	6.38494183921267	7.10137217969066e-14		ID=RepeatMasker_chr4_7026;Name=Unknown%20rnd-1_family-168	3.68948305274956	4.08329476644106e-05		ID=RepeatMasker_chr8_1073;Name=Unknown%20rnd-6_family-4466	1.81719430676822	0.0192281236738432
ID=RepeatMasker_chr3_10020;Name=Unknown%20rnd-1_family-5	6.38976342430815	1.6632676358506e-10		ID=RepeatMasker_chr3_8080;Name=LTR/Copia%20rnd-1_family-118	3.69182141528987	0.00929584620325807		ID=RepeatMasker_chr6_5779;Name=LTR/Gypsy%20rnd-1_family-62	1.83749491200022	0.0152692966146409
ID=RepeatMasker_chr6_2058;Name=LTR/Pao%20rnd-4_family-1519	6.38985085231241	0.000141581310453369		ID=RepeatMasker_chr7_2108;Name=Unknown%20rnd-1_family-230	3.69492162844971	0.00452897833300441		ID=RepeatMasker_chr4_1931;Name=Unknown%20rnd-4_family-105	1.84435594409759	1.51895146014391e-20
ID=RepeatMasker_chr8_2240;Name=LTR/Gypsy%20rnd-1_family-7	6.43508631683695	9.43899732561885e-05		ID=RepeatMasker_chr8_9058;Name=LTR/Copia%20rnd-6_family-2078	3.71216295511014	0.000108867755193178		ID=RepeatMasker_chr2_12174;Name=Unknown%20rnd-1_family-323	1.85720071487998	1.69891891862415e-28
ID=RepeatMasker_chr4_6996;Name=DNA/Sola-3%20rnd-6_family-367	6.4612753228726	0.000131198583769406		ID=RepeatMasker_chr3_9386;Name=Unknown%20rnd-6_family-6104	3.7839635413889	4.18734974327229e-10		ID=RepeatMasker_chr2_11651;Name=LTR/Copia%20rnd-6_family-2078	1.85893443261031	3.7314068636905e-05
ID=RepeatMasker_chr3_10678;Name=Unknown%20rnd-1_family-204	6.49495480857256	1.53966341277268e-05		ID=RepeatMasker_chr4_2447;Name=Unknown%20rnd-1_family-5	3.78411969985854	0.00909650160886096		ID=RepeatMasker_chr4_426;Name=Unknown%20rnd-6_family-3246	1.85915598828701	0.000562231527509412
ID=RepeatMasker_chr7_3972;Name=Unknown%20rnd-1_family-204	6.51220119429171	2.74982529897807e-07		ID=RepeatMasker_chr4_4666;Name=LTR/Gypsy%20rnd-1_family-83	3.78918598811681	0.000299055811047894		ID=RepeatMasker_chr1_12755;Name=LTR/Copia%20rnd-5_family-417	1.86243805881085	0.000597821376960646
ID=RepeatMasker_chr7_2729;Name=Unknown%20rnd-5_family-24	6.51485124823946	4.5760362100442e-11		ID=RepeatMasker_chr5_9991;Name=Unknown%20rnd-3_family-88	3.79678534604973	0.00722313626876035		ID=RepeatMasker_chr4_428;Name=LTR/Copia%20rnd-5_family-631	1.86564965443601	6.8794062441043e-20
ID=RepeatMasker_chr5_1815;Name=Unknown%20rnd-4_family-2628	6.55180542945332	5.12476957255836e-05		ID=RepeatMasker_chr3_9964;Name=Unknown%20rnd-1_family-25	3.82813689098982	0.00698816372694835		ID=RepeatMasker_chr8_1882;Name=Unknown%20rnd-1_family-362	1.86818501135954	0.0022864751619216
ID=RepeatMasker_chr4_10224;Name=Unknown%20rnd-5_family-24	6.5656991434119	5.80417722835862e-08		ID=RepeatMasker_chr6_2214;Name=LTR/Gypsy%20rnd-6_family-748	3.83305522997336	6.08732203439132e-06		ID=RepeatMasker_chr6_6139;Name=Unknown%20rnd-1_family-53	1.86935943425832	0.000344117020882365
ID=RepeatMasker_chr2_9811;Name=Unknown%20rnd-4_family-327	6.6222560854635	5.18404737221381e-06		ID=RepeatMasker_chr2_3738;Name=Unknown%20rnd-5_family-4271	3.8354510823398	0.0330079936240691		ID=RepeatMasker_chr8_6885;Name=Unknown%20rnd-1_family-279	1.86957809959169	0.0147483228467529
ID=RepeatMasker_chr2_9367;Name=DNA/hAT-hobo%20rnd-5_family-3595	6.63201720211517	3.73621285651219e-05		ID=RepeatMasker_chr4_4439;Name=LTR/Gypsy%20rnd-1_family-16	3.8437649598215	0.000165197211585618		ID=RepeatMasker_chr2_11334;Name=DNA/PIF-Harbinger%20rnd-6_family-7434	1.87652450257871	3.32696615348458e-06
ID=RepeatMasker_chrV_4052;Name=Unknown%20rnd-2_family-33	6.63838974405519	8.16908592800366e-06		ID=RepeatMasker_chr6_9551;Name=LTR/Gypsy%20rnd-1_family-62	3.85688996295417	2.73290535094652e-05		ID=RepeatMasker_chr1_9751;Name=Unknown%20rnd-1_family-323	1.8814025569952	1.27206570863679e-20
ID=RepeatMasker_chr3_8327;Name=LTR/Gypsy%20rnd-1_family-151	6.6411564741848	3.20772182705312e-05		ID=RepeatMasker_chr2_2375;Name=Unknown%20rnd-5_family-696	3.89381179671504	3.91134326773286e-21		ID=RepeatMasker_chr6_6942;Name=Unknown%20rnd-5_family-8098	1.88401349432805	0.00157571030573637
ID=RepeatMasker_unplaced-scaffold_131_1;Name=DNA/Sola-3%20rnd-6_family-367	6.66319671092749	4.09371168926797e-05		ID=RepeatMasker_chr1_1692;Name=LTR/Gypsy%20rnd-1_family-62	3.99072859664575	0.00282241745309446		ID=RepeatMasker_chr3_9677;Name=Unknown%20rnd-1_family-25	1.88638069737318	1.02858776072004e-09
ID=RepeatMasker_chr4_3896;Name=LTR/Copia%20rnd-6_family-2078	6.66950824984186	2.78320064357566e-05		ID=RepeatMasker_chr8_9056;Name=Unknown%20rnd-1_family-176	3.99494517235321	1.9359126029927e-05		ID=RepeatMasker_chr7_9030;Name=Unknown%20rnd-6_family-4466	1.88800599714963	0.000993960901546058
ID=RepeatMasker_chr6_8233;Name=Unknown%20rnd-1_family-297	6.70651077075605	2.63469371247809e-05		ID=RepeatMasker_chr4_6589;Name=DNA/Sola-3%20rnd-6_family-367	4.0232130233946	0.0184244487006675		ID=RepeatMasker_chr8_1537;Name=Unknown%20rnd-6_family-4466	1.88970116000026	1.05306998727945e-13
ID=RepeatMasker_chr6_2057;Name=LTR/Pao%20rnd-4_family-1519	6.71358747062352	2.19137401523555e-05		ID=RepeatMasker_chr8_9053;Name=Unknown%20rnd-5_family-27	4.06270094549894	5.89714672017049e-06		ID=RepeatMasker_chr4_7750;Name=Unknown%20rnd-6_family-3246	1.89345193276556	4.67760235077283e-37
ID=RepeatMasker_chr3_9457;Name=Unknown%20rnd-1_family-176	6.79159632711878	2.38412429202723e-05		ID=RepeatMasker_chr5_10479;Name=Unknown%20rnd-5_family-27	4.08732800659946	0.00225292999088396		ID=RepeatMasker_chr4_6798;Name=LTR/Copia%20rnd-6_family-2078	1.896179208865	1.71664399885941e-12
ID=RepeatMasker_chr8_2409;Name=Unknown%20rnd-5_family-24	6.83961419880197	1.49055161813581e-05		ID=RepeatMasker_chr6_2646;Name=Unknown%20rnd-1_family-357	4.12979446293332	3.77949907310465e-07		ID=RepeatMasker_chr2_12184;Name=Unknown%20rnd-1_family-323	1.89853128507425	3.99764370739831e-39
ID=RepeatMasker_chr7_8813;Name=Unknown%20rnd-1_family-204	6.86030984970465	0.000402300771121885		ID=RepeatMasker_chr5_1364;Name=Unknown%20rnd-1_family-254	4.16468913212549	0.0121237954713871		ID=RepeatMasker_chr4_7119;Name=Unknown%20rnd-5_family-27	1.89872871237721	2.58563567959235e-12
ID=RepeatMasker_chr8_7205;Name=Unknown%20rnd-1_family-278	6.88436317717168	1.04625161380305e-12		ID=RepeatMasker_chr6_6136;Name=Unknown%20rnd-1_family-23	4.17033943525898	4.94656873459013e-06		ID=RepeatMasker_chr8_2213;Name=Unknown%20rnd-5_family-4550	1.89915589765553	0.00662808693923261
ID=RepeatMasker_chr4_939;Name=LTR/Copia%20rnd-6_family-2078	6.88993482638912	1.25792898537438e-05		ID=RepeatMasker_chr4_10588;Name=Unknown%20rnd-5_family-24	4.17246001469839	0.0464311389011228		ID=RepeatMasker_chr8_6928;Name=Unknown%20rnd-1_family-279	1.89945956808549	0.0123007037324884
ID=RepeatMasker_unplaced-scaffold_312_1;Name=DNA/Sola-3%20rnd-6_family-367	6.91945257869747	8.22508439981622e-06		ID=RepeatMasker_chr5_11479;Name=Unknown%20rnd-5_family-1358	4.17359789214951	0.00111970658796333		ID=RepeatMasker_chr2_12195;Name=Unknown%20rnd-1_family-323	1.90159810855942	2.18310730354894e-24
ID=RepeatMasker_chrV_555;Name=Unknown%20rnd-5_family-24	6.92417100050236	1.10416116824596e-05		ID=RepeatMasker_chr3_8652;Name=Unknown%20rnd-6_family-2018	4.17749120174163	0.0474201451178703		ID=RepeatMasker_chr2_11341;Name=DNA/PIF-Harbinger%20rnd-6_family-7434	1.90331185541365	0.0376956251806979
ID=RepeatMasker_chr5_6500;Name=Unknown%20rnd-5_family-24	6.92759131098473	1.07062084752558e-06		ID=RepeatMasker_chr5_10478;Name=Unknown%20rnd-5_family-27	4.19536778979446	1.06235237098777e-09		ID=RepeatMasker_chr6_3235;Name=Unknown%20rnd-5_family-308	1.90861538346502	2.34625395756588e-29
ID=RepeatMasker_chr7_8580;Name=Unknown%20rnd-1_family-204	6.95019009123603	0.000524495011126231		ID=RepeatMasker_chr6_6855;Name=Unknown%20rnd-5_family-102	4.21429155163922	2.46664930063287e-08		ID=RepeatMasker_chr1_12758;Name=LTR/Copia%20rnd-5_family-417	1.91625745875438	0.0052171429738833
ID=RepeatMasker_chr6_5623;Name=LTR/Copia%20rnd-1_family-316	6.96428821453726	6.08359560450554e-06		ID=RepeatMasker_chr1_10380;Name=Unknown%20rnd-1_family-204	4.24343510133393	0.0445279474869055		ID=RepeatMasker_chr2_11663;Name=Unknown%20rnd-6_family-2059	1.92024179696947	0.00601485367159675
ID=RepeatMasker_chr4_938;Name=Unknown%20rnd-5_family-27	6.96913780658162	2.8993344392084e-13		ID=RepeatMasker_chr5_3094;Name=LTR/Gypsy%20rnd-1_family-83	4.24549561584169	0.000122360113603702		ID=RepeatMasker_chr5_9920;Name=Unknown%20rnd-5_family-5637	1.92195704549345	4.57074589862776e-12
ID=RepeatMasker_chr4_4854;Name=LTR/Copia%20rnd-6_family-2078	6.97034726720703	6.40180401951345e-06		ID=RepeatMasker_chr8_7388;Name=Unknown%20rnd-5_family-27	4.26494333853113	0.000817739468101123		ID=RepeatMasker_chr1_12752;Name=Unknown%20rnd-1_family-311	1.92378079867198	7.87991006473266e-14
ID=RepeatMasker_chr1_11192;Name=DNA/hAT-Charlie%20rnd-5_family-34	6.98537804027824	4.55114334642154e-06		ID=RepeatMasker_chrV_1692;Name=LTR/Gypsy%20rnd-1_family-83	4.27052094894915	5.53293498405393e-05		ID=RepeatMasker_chr6_1178;Name=Unknown%20rnd-1_family-370	1.9267269044184	5.44064383167647e-44
ID=RepeatMasker_chr7_2660;Name=LTR/Gypsy%20rnd-1_family-7	7.00571393365035	7.22106536209074e-06		ID=RepeatMasker_chr4_1073;Name=Unknown%20rnd-4_family-327	4.28371097271411	0.00722626689316227		ID=RepeatMasker_chr2_7503;Name=Unknown%20rnd-6_family-3183	1.92837456255354	1.80638365713478e-08
ID=RepeatMasker_chr3_9454;Name=Unknown%20rnd-5_family-27	7.01558320147378	2.39234347044777e-09		ID=RepeatMasker_chr4_12695;Name=LTR/Gypsy%20rnd-4_family-746	4.28732912536189	0.0353259061373243		ID=RepeatMasker_chr2_381;Name=LTR/Gypsy%20rnd-6_family-1590	1.92966091481169	0.000870280033329477
ID=RepeatMasker_chr5_3182;Name=Unknown%20rnd-5_family-1959	7.02852104194082	0.0478699781653183		ID=RepeatMasker_chr1_8736;Name=Unknown%20rnd-5_family-2437	4.29163609896922	0.034582105262865		ID=RepeatMasker_chr6_4236;Name=Unknown%20rnd-6_family-180	1.93152364550272	0.00791787110753701
ID=RepeatMasker_chrV_4216;Name=LTR/Gypsy%20rnd-1_family-7	7.07098574042954	5.4539575400992e-07		ID=RepeatMasker_chr6_1766;Name=Unknown%20rnd-1_family-219	4.29733828096291	0.000158682749429723		ID=RepeatMasker_chr6_8493;Name=Unknown%20rnd-1_family-367	1.93273636642235	5.91249089454166e-06
ID=RepeatMasker_chr8_8557;Name=LTR/Gypsy%20rnd-5_family-1923	7.07223857312114	4.63620565346164e-06		ID=RepeatMasker_chr4_8608;Name=Unknown%20rnd-1_family-230	4.30487670706686	1.67595614154515e-105		ID=RepeatMasker_chr2_9211;Name=Unknown%20rnd-5_family-1386	1.94402093019927	0.00627303789281623
ID=RepeatMasker_chr5_3045;Name=Unknown%20rnd-1_family-221	7.11612961476488	3.83211927573525e-07		ID=RepeatMasker_chr5_10480;Name=LTR/Copia%20rnd-6_family-2078	4.32593832758208	6.31239181485829e-05		ID=RepeatMasker_chr1_9727;Name=Unknown%20rnd-1_family-323	1.95162837373406	6.55076139019434e-27
ID=RepeatMasker_chr6_4964;Name=LTR/Copia%20rnd-5_family-1482	7.14362231811849	2.08339532857972e-06		ID=RepeatMasker_chr4_4809;Name=LTR/Gypsy%20rnd-1_family-83	4.33528064775581	5.00700084579023e-05		ID=RepeatMasker_chr4_3971;Name=LTR/Gypsy%20rnd-1_family-62	1.95523618695367	0.000380167146161966
ID=RepeatMasker_chr8_7393;Name=LTR/Copia%20rnd-6_family-2078	7.1579468263446	4.8797470415441e-06		ID=RepeatMasker_chr6_10457;Name=LTR/Gypsy%20rnd-1_family-7	4.33652974916281	0.000481090658237608		ID=RepeatMasker_chr8_2424;Name=Unknown%20rnd-5_family-4550	1.95527008370532	1.16115739778244e-12
ID=RepeatMasker_chr2_11613;Name=Unknown%20rnd-1_family-204	7.17213384565979	5.34028029014546e-06		ID=RepeatMasker_chr7_1364;Name=LTR/Gypsy%20rnd-1_family-115	4.34028587898802	0.0307460324939604		ID=RepeatMasker_chr7_4322;Name=Unknown%20rnd-1_family-282	1.96626844977794	0.0122627331122448
ID=RepeatMasker_chr8_7410;Name=LTR/Copia%20rnd-6_family-2078	7.17749248116184	1.73359681890128e-06		ID=RepeatMasker_chr8_2365;Name=LINE/L2%20rnd-6_family-450	4.34081604915274	0.0307330292205904		ID=RepeatMasker_chr4_427;Name=Unknown%20rnd-6_family-3246	1.97269041128938	0.000102300313799475
ID=RepeatMasker_chr4_11671;Name=Unknown%20rnd-5_family-27	7.18575872864918	1.45318183945456e-06		ID=RepeatMasker_chr3_247;Name=LTR/Gypsy%20rnd-1_family-100	4.34687432222237	0.0301839196234812		ID=RepeatMasker_chr6_8647;Name=Unknown%20rnd-4_family-105	1.9756904526163	2.07974747410058e-19
ID=RepeatMasker_chr6_4963;Name=LTR/Copia%20rnd-5_family-1854	7.19275464723657	1.92798011783949e-06		ID=RepeatMasker_chr2_4992;Name=LTR/Copia%20rnd-1_family-84	4.35615484089566	3.0842894151837e-06		ID=RepeatMasker_chr3_2381;Name=LTR/Gypsy%20rnd-6_family-1590	1.97637239394407	0.000690862948685958
ID=RepeatMasker_chr4_4851;Name=Unknown%20rnd-1_family-217	7.20300833850408	1.29852833191519e-06		ID=RepeatMasker_chr4_552;Name=LTR/Gypsy%20rnd-5_family-1923	4.35691988136368	0.00453436533859577		ID=RepeatMasker_chr2_10724;Name=Unknown%20rnd-1_family-168	2.00054352905531	1.8925598721158e-05
ID=RepeatMasker_chr7_3920;Name=Unknown%20rnd-5_family-24	7.23614332551303	1.93091839361527e-07		ID=RepeatMasker_chr6_1765;Name=Unknown%20rnd-5_family-8098	4.37227908184105	4.05422992626798e-06		ID=RepeatMasker_chr4_6829;Name=DNA/Sola-3%20rnd-6_family-367	2.00296313365426	4.99719103641843e-10
ID=RepeatMasker_chr3_6914;Name=Unknown%20rnd-1_family-204	7.25153030673845	0.000324610801144317		ID=RepeatMasker_chr1_6507;Name=LTR/Gypsy%20rnd-1_family-7	4.38869466790351	3.1693990169952e-11		ID=RepeatMasker_chr7_6763;Name=LTR/Copia%20rnd-1_family-51	2.00528993189868	0.0138159216906075
ID=RepeatMasker_chr3_7973;Name=Unknown%20rnd-5_family-24	7.26137446571502	1.20184788112842e-06		ID=RepeatMasker_chr5_10788;Name=Unknown%20rnd-4_family-327	4.39639384686164	0.0264798382135839		ID=RepeatMasker_chr2_10727;Name=Unknown%20rnd-1_family-217	2.00676606575679	6.78784718979925e-19
ID=RepeatMasker_chr5_11214;Name=Unknown%20rnd-5_family-24	7.29894970975846	7.69978985047727e-07		ID=RepeatMasker_chr4_10413;Name=Unknown%20rnd-4_family-2628	4.39792419656158	0.0267467989012555		ID=RepeatMasker_chr4_6970;Name=Unknown%20rnd-1_family-176	2.01763466708502	6.20332138265618e-20
ID=RepeatMasker_chr5_843;Name=LTR/Gypsy%20rnd-1_family-7	7.3274217415987	7.5575723868551e-07		ID=RepeatMasker_chr5_4864;Name=LTR/Gypsy%20rnd-1_family-83	4.40080384719052	0.0284960932469271		ID=RepeatMasker_chr6_1972;Name=Unknown%20rnd-1_family-367	2.02367711926724	1.70102107507946e-08
ID=RepeatMasker_chr5_136;Name=Unknown%20rnd-1_family-204	7.34025994318304	0.000725445429033501		ID=RepeatMasker_chr2_4058;Name=Unknown%20rnd-5_family-4271	4.40409901726607	0.0281185795964068		ID=RepeatMasker_chr1_9750;Name=Unknown%20rnd-1_family-323	2.02597235971325	4.80596962373672e-17
ID=RepeatMasker_chr6_5625;Name=LTR/Copia%20rnd-1_family-144	7.48192406149701	2.20004707242641e-07		ID=RepeatMasker_chr4_12970;Name=LTR/Gypsy%20rnd-1_family-62	4.41147204434122	2.05379692231226e-08		ID=RepeatMasker_chr3_8177;Name=Unknown%20rnd-6_family-3246	2.02775050544116	0.00343869001790932
ID=RepeatMasker_chr6_3428;Name=Unknown%20rnd-1_family-204	7.5005955270043	0.000194092138737833		ID=RepeatMasker_chr6_9067;Name=LTR/Copia%20rnd-5_family-417	4.41369235468555	6.17691051383366e-64		ID=RepeatMasker_chr5_9561;Name=Unknown%20rnd-5_family-5637	2.03241193463439	4.40042829086673e-24
ID=RepeatMasker_chr4_8223;Name=Unknown%20rnd-5_family-205	7.53863208205427	4.03819835119792e-07		ID=RepeatMasker_chr1_11144;Name=LTR/Gypsy%20rnd-1_family-16	4.4445478509247	0.0251541121859326		ID=RepeatMasker_chr2_12173;Name=Unknown%20rnd-1_family-323	2.03493556813207	6.95540658883784e-38
ID=RepeatMasker_chr2_10731;Name=Unknown%20rnd-1_family-190	7.54028765355113	1.72656620121164e-07		ID=RepeatMasker_chr6_9193;Name=Unknown%20rnd-5_family-5637	4.47749284095669	3.76948381151474e-38		ID=RepeatMasker_chr1_12764;Name=LTR/Copia%20rnd-5_family-417	2.03527352984458	0.00914121090565006
ID=RepeatMasker_chr6_10398;Name=Unknown%20rnd-1_family-5	7.62261185816836	8.94987663978227e-08		ID=RepeatMasker_chr8_5217;Name=LTR/Copia%20rnd-6_family-2078	4.48455872712868	0.00361238699981575		ID=RepeatMasker_chr6_3236;Name=Unknown%20rnd-5_family-308	2.03559759026783	0.00693531057685513
ID=RepeatMasker_chr2_8517;Name=Unknown%20rnd-5_family-24	7.65361612277422	1.55241014329865e-07		ID=RepeatMasker_chr4_6607;Name=DNA/Sola-3%20rnd-6_family-367	4.51567620616698	9.52501926596861e-07		ID=RepeatMasker_chr8_7065;Name=Unknown%20rnd-1_family-279	2.03828850359476	0.00343207502135975
ID=RepeatMasker_chr8_7388;Name=Unknown%20rnd-5_family-27	7.6560986816078	8.14796516810213e-17		ID=RepeatMasker_chr4_10982;Name=Unknown%20rnd-1_family-5	4.53983383219847	0.00289364253748698		ID=RepeatMasker_chr4_6913;Name=DNA/Sola-3%20rnd-6_family-367	2.03954610566864	6.0247186551774e-71
ID=RepeatMasker_chr2_820;Name=Unknown%20rnd-1_family-5	7.69171240507471	5.90573462852075e-08		ID=RepeatMasker_chr4_10357;Name=LTR/Gypsy%20rnd-1_family-7	4.58522533972946	0.0165346977378634		ID=RepeatMasker_chr4_429;Name=Unknown%20rnd-5_family-308	2.04057957854519	8.91885456705179e-17
ID=RepeatMasker_chr8_241;Name=Unknown%20rnd-5_family-24	7.76843758776994	4.31718171820419e-08		ID=RepeatMasker_unplaced-scaffold_384_1;Name=LTR/Gypsy%20rnd-1_family-83	4.59319302933427	7.88659547228024e-08		ID=RepeatMasker_unplaced-scaffold_309_11;Name=Unknown%20rnd-5_family-27	2.04231473344553	8.64641767311734e-31
ID=RepeatMasker_chr5_4631;Name=Unknown%20rnd-1_family-204	7.81051198943961	0.000875845564863162		ID=RepeatMasker_chr4_12337;Name=LTR/Cassandra%20rnd-1_family-81	4.59612187119455	0.0163839388607408		ID=RepeatMasker_chr4_7117;Name=Unknown%20rnd-1_family-176	2.04822151789479	5.2189665825465e-20
ID=RepeatMasker_chr6_9065;Name=LTR/Copia%20rnd-5_family-417	7.90513323067695	2.80424678094801e-12		ID=RepeatMasker_chr3_3347;Name=LTR/Copia%20rnd-5_family-631	4.61024389553741	7.35767336276215e-06		ID=RepeatMasker_chr3_5046;Name=Unknown%20rnd-5_family-1431	2.06374719365796	6.72738495877542e-10
ID=RepeatMasker_chr3_11121;Name=Unknown%20rnd-1_family-152	7.94861629577184	1.07328542886883e-08		ID=RepeatMasker_chr7_2659;Name=DNA%20rnd-1_family-6	4.63926105040708	0.0136161252708873		ID=RepeatMasker_chr7_6762;Name=LTR/Copia%20rnd-5_family-2210	2.06938448722796	0.0425776740097515
ID=RepeatMasker_chr8_2075;Name=Unknown%20rnd-1_family-38	7.97133278434868	2.29058187964226e-09		ID=RepeatMasker_chr6_2680;Name=LINE/RTE-X%20rnd-5_family-596	4.67651867405093	0.0121240733980607		ID=RepeatMasker_chr4_4706;Name=Unknown%20rnd-1_family-313	2.0754213122676	1.0735967165041e-20
ID=RepeatMasker_chr4_1076;Name=LTR/Gypsy%20rnd-5_family-1923	8.01512919698282	7.65186332472141e-09		ID=RepeatMasker_chr5_10546;Name=LTR/Copia%20rnd-1_family-246	4.68049614274358	0.0121237126281028		ID=RepeatMasker_unplaced-scaffold_335_1;Name=DNA/Sola-3%20rnd-6_family-367	2.07968860707085	2.70340267812763e-17
ID=RepeatMasker_chr6_4962;Name=LTR/Copia%20rnd-1_family-246	8.01575484783744	7.33832790578606e-09		ID=RepeatMasker_chr7_5130;Name=LTR/Gypsy%20rnd-1_family-16	4.68117933112402	0.012386637027033		ID=RepeatMasker_chr6_3139;Name=Unknown%20rnd-5_family-1072	2.08042424347785	0.0208825023426983
ID=RepeatMasker_chr3_1561;Name=Unknown%20rnd-5_family-87	8.05940082150883	5.04238460669406e-09		ID=RepeatMasker_chr8_7245;Name=Unknown%20rnd-6_family-2059	4.71439140972743	0.0442993105908784		ID=RepeatMasker_chr8_2209;Name=Unknown%20rnd-1_family-214	2.08090534023628	0.0425421792286055
ID=RepeatMasker_chrV_3118;Name=Unknown%20rnd-1_family-5	8.06837055052768	1.34187111636375e-09		ID=RepeatMasker_chr5_1827;Name=LINE/RTE-X%20rnd-1_family-63	4.71731941941832	0.0428165737721807		ID=RepeatMasker_chr4_8861;Name=Unknown%20rnd-1_family-282	2.0826513401041	1.27563429629408e-07
ID=RepeatMasker_chr3_622;Name=Unknown%20rnd-1_family-204	8.07176860403628	2.16498930997313e-09		ID=RepeatMasker_chr8_8710;Name=LTR/Copia%20rnd-6_family-2078	4.71731941941832	0.0428165737721807		ID=RepeatMasker_chr1_12753;Name=Unknown%20rnd-1_family-311	2.0849984506263	1.62893183679286e-12
ID=RepeatMasker_unplaced-scaffold_339_1;Name=Unknown%20rnd-3_family-88	8.08842235046227	4.5387655419457e-09		ID=RepeatMasker_chrV_4578;Name=LTR/Copia%20rnd-6_family-2078	4.7223278949024	0.0416701313671312		ID=RepeatMasker_chr8_2327;Name=Unknown%20rnd-5_family-4550	2.0976095308068	2.79544597340502e-06
ID=RepeatMasker_chr5_11957;Name=LTR/Copia%20rnd-6_family-701	8.09881152639971	5.52896119286477e-09		ID=RepeatMasker_chr2_9216;Name=Unknown%20rnd-5_family-8098	4.72479567376411	7.79318756182345e-05		ID=RepeatMasker_chr4_10802;Name=Unknown%20rnd-5_family-4742	2.10887670244578	1.63303955444237e-08
ID=RepeatMasker_chr2_6075;Name=Unknown%20rnd-5_family-24	8.11781116917903	3.53073937423007e-09		ID=RepeatMasker_chr4_9961;Name=Unknown%20rnd-1_family-18	4.72503018408095	0.011257459690724		ID=RepeatMasker_chr3_3375;Name=Unknown%20rnd-5_family-308	2.11456084582721	0.00682859781124558
ID=RepeatMasker_chr3_1006;Name=LTR/Gypsy%20rnd-1_family-83	8.12859816361757	3.18308996941501e-19		ID=RepeatMasker_chr3_9459;Name=LTR/Copia%20rnd-6_family-2078	4.75581168571096	0.00133568231350177		ID=RepeatMasker_chr3_3331;Name=Unknown%20rnd-5_family-308	2.11653468638111	0.0183748151014345
ID=RepeatMasker_chr7_9126;Name=Unknown%20rnd-1_family-204	8.13817729259186	4.9936913347986e-05		ID=RepeatMasker_chr4_2021;Name=DNA/hAT-Charlie%20rnd-1_family-154	4.78787208434603	0.0426796878846238		ID=RepeatMasker_chr4_668;Name=Unknown%20rnd-5_family-24	2.11725569003235	0.000346234714155881
ID=RepeatMasker_chr6_5917;Name=Unknown%20rnd-5_family-24	8.17677656098755	2.64995837699783e-09		ID=RepeatMasker_chr4_7566;Name=Unknown%20rnd-1_family-4	4.79921539487105	0.0356598858670955		ID=RepeatMasker_chr8_9022;Name=LTR/Copia%20rnd-6_family-2078	2.12144189769405	1.17903065408784e-21
ID=RepeatMasker_unplaced-scaffold_295_1;Name=Unknown%20rnd-1_family-5	8.21145800545367	2.13628794749339e-09		ID=RepeatMasker_chr6_3339;Name=LTR/Gypsy%20rnd-1_family-7	4.81234440748167	0.0441653073306219		ID=RepeatMasker_chr4_665;Name=LTR/Copia%20rnd-6_family-701	2.12191483980637	0.0370047988383965
ID=RepeatMasker_chr6_7997;Name=Unknown%20rnd-1_family-204	8.21349801561364	9.22970451291921e-10		ID=RepeatMasker_chr8_6996;Name=Unknown%20rnd-1_family-269	4.81414079427537	0.0420310653919299		ID=RepeatMasker_chr3_1516;Name=Unknown%20rnd-6_family-3190	2.12704505592413	2.91043849912473e-28
ID=RepeatMasker_chr6_7392;Name=Unknown%20rnd-1_family-58	8.2182920323055	4.8432898786895e-10		ID=RepeatMasker_chr2_3717;Name=Unknown%20rnd-5_family-4271	4.82976810959661	2.29785898622259e-05		ID=RepeatMasker_chr3_5056;Name=Unknown%20rnd-5_family-3659	2.13938827109212	4.9701941026512e-46
ID=RepeatMasker_chr5_11062;Name=Unknown%20rnd-1_family-5	8.32133609127367	8.82065184423137e-14		ID=RepeatMasker_chr4_12415;Name=Unknown%20rnd-1_family-105	4.86146071436012	0.0332085114323257		ID=RepeatMasker_chr2_2255;Name=LTR/Copia%20rnd-1_family-246	2.14974627360347	0.0425776740097515
ID=RepeatMasker_chr8_7391;Name=Unknown%20rnd-1_family-176	8.33313844338346	8.34299710118106e-14		ID=RepeatMasker_chr3_4069;Name=Unknown%20rnd-6_family-2175	4.86414451214136	0.0312722986389184		ID=RepeatMasker_chr4_5309;Name=Unknown%20rnd-5_family-1257	2.15253437931566	0.000597047329339998
ID=RepeatMasker_chr5_7211;Name=Unknown%20rnd-2_family-33	8.35399559412229	2.42843228701653e-10		ID=RepeatMasker_chrV_2188;Name=LTR/Gypsy%20rnd-1_family-62	4.86606458333531	0.0304148238003413		ID=RepeatMasker_chr8_2326;Name=Unknown%20rnd-5_family-4550	2.15351376555233	0.000464399373089932
ID=RepeatMasker_chr6_9051;Name=Unknown%20rnd-1_family-297	8.3605263339531	2.16608228390582e-06		ID=RepeatMasker_unplaced-scaffold_200_1;Name=LTR/Gypsy%20rnd-1_family-83	4.87133060068288	0.0282363833189915		ID=RepeatMasker_chr3_5049;Name=Unknown%20rnd-5_family-1431	2.1547632882002	1.29542855875233e-10
ID=RepeatMasker_chr5_2862;Name=Unknown%20rnd-1_family-204	8.51651137023271	5.05011930378839e-10		ID=RepeatMasker_chr6_9192;Name=Unknown%20rnd-5_family-5637	4.87706895608349	7.0867643020441e-26		ID=RepeatMasker_chr4_7020;Name=Unknown%20rnd-5_family-27	2.15543755380912	1.97744345887618e-22
ID=RepeatMasker_chr6_3338;Name=Unknown%20rnd-5_family-24	8.53684503472704	6.26088794055622e-11		ID=RepeatMasker_chr4_8703;Name=DNA/hAT-Charlie%20rnd-6_family-520	4.88033102351761	0.0287218496200374		ID=RepeatMasker_chr2_11587;Name=Unknown%20rnd-6_family-253	2.1583894482768	4.12805913289841e-14
ID=RepeatMasker_unplaced-scaffold_146_2;Name=LTR/Gypsy%20rnd-1_family-7	8.57844434733297	1.70243801910841e-10		ID=RepeatMasker_chr1_12450;Name=Unknown%20rnd-1_family-357	4.89090578727413	5.12810352989354e-07		ID=RepeatMasker_chr6_3201;Name=Unknown%20rnd-5_family-308	2.16022911096205	1.11404435069655e-06
ID=RepeatMasker_chr3_1015;Name=Unknown%20rnd-5_family-2411	8.59068956587706	1.70243801910841e-10		ID=RepeatMasker_chr6_8565;Name=Unknown%20rnd-3_family-88	4.91286937931562	0.0058032274152445		ID=RepeatMasker_chr2_12193;Name=Unknown%20rnd-1_family-323	2.16107299434901	2.14663440711479e-36
ID=RepeatMasker_chr5_8702;Name=Unknown%20rnd-5_family-24	8.61403852955265	1.84989733424724e-10		ID=RepeatMasker_chr7_4777;Name=Unknown%20rnd-6_family-3183	4.92771598318783	1.05391365135782e-09		ID=RepeatMasker_chr6_3891;Name=LTR/Gypsy%20rnd-6_family-1590	2.16411191403358	1.68052034331415e-05
ID=RepeatMasker_chr2_6888;Name=Unknown%20rnd-1_family-204	8.82463026564047	3.16988079535365e-05		ID=RepeatMasker_chr4_4851;Name=Unknown%20rnd-1_family-217	4.93813805256639	0.0284960932469271		ID=RepeatMasker_chr2_12200;Name=Unknown%20rnd-1_family-323	2.16619344533704	7.95199301298313e-44
ID=RepeatMasker_chr4_1;Name=LINE/L1%20rnd-5_family-2351	8.87989397592913	2.28890725397778e-11		ID=RepeatMasker_chr3_11249;Name=Unknown%20rnd-1_family-5	4.93941746232372	0.028439733434121		ID=RepeatMasker_chr4_3855;Name=LTR/Copia%20rnd-6_family-2078	2.1673869299539	1.10877753391588e-11
ID=RepeatMasker_chr6_7331;Name=Unknown%20rnd-1_family-20	8.892990305942	6.05711041825959e-12		ID=RepeatMasker_chr7_6941;Name=Unknown%20rnd-5_family-102	4.94180450982518	0.0243539701056126		ID=RepeatMasker_chr6_1202;Name=Unknown%20rnd-1_family-370	2.17040475679512	0.00381606970214044
ID=RepeatMasker_chr8_6205;Name=Unknown%20rnd-5_family-24	9.05647854625631	2.76370913098441e-12		ID=RepeatMasker_unplaced-scaffold_281_7;Name=LTR/Copia%20rnd-6_family-2078	4.94264858345806	0.0245477809853957		ID=RepeatMasker_chr3_8796;Name=Satellite%20rnd-1_family-372	2.17460533871628	0.0227031824462347
ID=RepeatMasker_unplaced-scaffold_281_83;Name=LTR/Copia%20rnd-6_family-2078	9.25303598087232	1.83177017670033e-12		ID=RepeatMasker_chr2_10094;Name=Unknown%20rnd-4_family-327	4.94292296667425	0.0229585072204089		ID=RepeatMasker_chr2_4879;Name=Unknown%20rnd-5_family-231	2.17867898174418	0.0200576060429877
ID=RepeatMasker_chr4_5412;Name=DNA/hAT-Charlie%20rnd-5_family-4840	9.54214685546869	1.65685995429692e-13		ID=RepeatMasker_chr6_1532;Name=Simple_repeat%20rnd-2_family-96	4.95080900460551	0.0238392001444244		ID=RepeatMasker_chr3_5050;Name=Unknown%20rnd-5_family-1431	2.17888603682478	4.42107210288192e-37
ID=RepeatMasker_chr6_9056;Name=Unknown%20rnd-1_family-297	9.70221586301877	1.02195972459742e-07		ID=RepeatMasker_chr6_1607;Name=LTR/Gypsy%20rnd-5_family-1923	4.95080900460551	0.0238392001444244		ID=RepeatMasker_chr8_6897;Name=LTR/Copia%20rnd-6_family-2078	2.18114559647427	0.00188929116833469
ID=RepeatMasker_chr6_4961;Name=LTR/Copia%20rnd-6_family-701	9.92574348389579	6.61350579590923e-15		ID=RepeatMasker_chr2_3735;Name=Unknown%20rnd-5_family-4271	4.95331715200196	0.0250700351629921		ID=RepeatMasker_chr8_736;Name=Unknown%20rnd-5_family-231	2.1863816704481	0.000139208114868126
ID=RepeatMasker_chr4_11672;Name=LTR/Copia%20rnd-6_family-2078	10.9852687990408	2.02484885082831e-18		ID=RepeatMasker_chr6_5622;Name=Unknown%20rnd-1_family-300	4.95775675477266	0.0314484789453706		ID=RepeatMasker_chr1_9726;Name=Unknown%20rnd-1_family-323	2.19353981445828	2.26386235912686e-38
				ID=RepeatMasker_chr8_7234;Name=Unknown%20rnd-1_family-152	5.00260678084352	0.0219270975719689		ID=RepeatMasker_chr6_1788;Name=Unknown%20rnd-1_family-219	2.19373726411362	0.0200422145706685
				ID=RepeatMasker_chr8_7233;Name=Unknown%20rnd-1_family-166	5.06580798244196	0.0185436031566162		ID=RepeatMasker_chr1_1298;Name=LTR/Gypsy%20rnd-6_family-1590	2.19654193178925	0.00193223165488498
				ID=RepeatMasker_chr1_3181;Name=LTR/Copia%20rnd-5_family-61	5.06647119686019	0.0175677194956721		ID=RepeatMasker_chr6_10387;Name=Unknown%20rnd-1_family-367	2.20386911245406	2.38570779797367e-11
				ID=RepeatMasker_chr2_8856;Name=LTR/Gypsy%20rnd-1_family-8	5.0750001876063	0.0153970363308623		ID=RepeatMasker_chr8_8330;Name=Unknown%20rnd-6_family-869	2.22211673700828	2.59034655880082e-15
				ID=RepeatMasker_chrV_3766;Name=LTR/Copia%20rnd-1_family-144	5.0783562836602	0.00337544408811159		ID=RepeatMasker_chr8_6884;Name=Unknown%20rnd-1_family-159	2.22229241795722	2.07010503923509e-07
				ID=RepeatMasker_chr1_6311;Name=Unknown%20rnd-1_family-168	5.08620577662999	0.0194114001809435		ID=RepeatMasker_chr3_5048;Name=Unknown%20rnd-5_family-1431	2.22255945282027	1.14140020094868e-07
				ID=RepeatMasker_chr3_10393;Name=Unknown%20rnd-1_family-192	5.12635299498118	0.0157903438472547		ID=RepeatMasker_chr8_6040;Name=LTR/Copia%20rnd-6_family-2078	2.22501917894391	8.18305297506791e-05
				ID=RepeatMasker_chr8_7212;Name=Unknown%20rnd-6_family-2059	5.12635299498118	0.0157903438472547		ID=RepeatMasker_chr5_499;Name=Unknown%20rnd-1_family-313	2.22652790736243	5.95307943790848e-52
				ID=RepeatMasker_chr6_5138;Name=LTR/Gypsy%20rnd-5_family-3808	5.12795737826008	0.0155137628482141		ID=RepeatMasker_chr5_10143;Name=Unknown%20rnd-6_family-1431	2.23291206256559	0.0186079542696059
				ID=RepeatMasker_chr4_4854;Name=LTR/Copia%20rnd-6_family-2078	5.12831931391854	0.0206125791646467		ID=RepeatMasker_chr6_6846;Name=LTR/Copia%20rnd-6_family-2078	2.24198015734074	7.4802775590826e-20
				ID=RepeatMasker_chr2_12843;Name=Unknown%20rnd-6_family-3160	5.14209301456996	0.0133937710047657		ID=RepeatMasker_chrV_1207;Name=Unknown%20rnd-1_family-25	2.24351779976964	0.0170431265435898
				ID=RepeatMasker_chr3_2733;Name=Unknown%20rnd-1_family-176	5.1477004149604	0.0148544235688408		ID=RepeatMasker_chr4_6960;Name=Unknown%20rnd-5_family-1921	2.2499959593352	3.4479485727113e-06
				ID=RepeatMasker_chr6_881;Name=LTR/Copia%20rnd-1_family-246	5.15056231008836	0.0167690002046635		ID=RepeatMasker_chr5_7226;Name=Unknown%20rnd-1_family-221	2.25025799459323	1.52875921138751e-09
				ID=RepeatMasker_chr7_2363;Name=Unknown%20rnd-1_family-224	5.15543020300077	0.00390203938161783		ID=RepeatMasker_chr5_10132;Name=Unknown%20rnd-6_family-1431	2.25039449733444	1.44377786638121e-17
				ID=RepeatMasker_chrV_1531;Name=Unknown%20rnd-1_family-300	5.2070047680185	0.00202821664634407		ID=RepeatMasker_chr6_6966;Name=Unknown%20rnd-1_family-219	2.25298310500896	9.99494776370238e-08
				ID=RepeatMasker_chr6_10145;Name=Unknown%20rnd-4_family-327	5.20759067581465	0.00204129576244004		ID=RepeatMasker_chr6_9728;Name=LTR/Gypsy%20rnd-1_family-83	2.25666341044141	0.0395358855556967
				ID=RepeatMasker_chr5_1191;Name=Unknown%20rnd-4_family-327	5.24613880128486	0.00978851068433195		ID=RepeatMasker_chr2_12480;Name=Unknown%20rnd-1_family-323	2.26038633208078	2.36350160964677e-25
				ID=RepeatMasker_chrV_3116;Name=Unknown%20rnd-3_family-88	5.25198999799354	0.00868591172723738		ID=RepeatMasker_chr7_7354;Name=Unknown%20rnd-5_family-27	2.27382522484374	4.51252222476537e-09
				ID=RepeatMasker_chr5_1815;Name=Unknown%20rnd-4_family-2628	5.25635112571999	0.00909650160886096		ID=RepeatMasker_chr1_11698;Name=Unknown%20rnd-6_family-328	2.27711404112563	6.39946412576531e-07
				ID=RepeatMasker_chr8_2358;Name=DNA/Sola-3%20rnd-6_family-367	5.25671292488239	0.0102210157584157		ID=RepeatMasker_chr5_5659;Name=Unknown%20rnd-5_family-1921	2.28671553583974	2.02938678538713e-34
				ID=RepeatMasker_chr2_5454;Name=DNA/hAT-Charlie%20rnd-5_family-34	5.26868991677093	0.00199480375118349		ID=RepeatMasker_chr4_8693;Name=LTR/Gypsy%20rnd-1_family-83	2.29013313777327	0.000600173724506849
				ID=RepeatMasker_chr3_8095;Name=LTR/Gypsy%20rnd-1_family-7	5.2979037209638	0.00177157040765868		ID=RepeatMasker_chr5_8644;Name=Unknown%20rnd-5_family-113	2.29334767489643	4.55146473318616e-10
				ID=RepeatMasker_chr2_8904;Name=Unknown%20rnd-4_family-327	5.30287625021392	0.00760824249235604		ID=RepeatMasker_chr5_10878;Name=Unknown%20rnd-5_family-1431	2.30214831765222	0.00436968641091146
				ID=RepeatMasker_chr2_11903;Name=LTR/Gypsy%20rnd-6_family-968	5.30287625021392	0.00760824249235604		ID=RepeatMasker_chr5_10142;Name=Unknown%20rnd-6_family-1431	2.30764974002977	4.24690153595862e-06
				ID=RepeatMasker_chr1_12437;Name=Unknown%20rnd-1_family-357	5.30853283163927	7.58362753894524e-05		ID=RepeatMasker_chr3_5047;Name=Unknown%20rnd-5_family-1431	2.31217795200343	5.22661319827566e-11
				ID=RepeatMasker_chr8_8551;Name=Unknown%20rnd-5_family-27	5.34494212520558	1.68417555270287e-23		ID=RepeatMasker_chr2_11654;Name=Unknown%20rnd-1_family-176	2.3171711902709	4.30742359131189e-08
				ID=RepeatMasker_chr7_7644;Name=Unknown%20rnd-1_family-265	5.35607535335652	0.00727713446172833		ID=RepeatMasker_chr3_4287;Name=Unknown%20rnd-5_family-3659	2.33084153918715	0.00756035031272893
				ID=RepeatMasker_chrV_3764;Name=LTR/Copia%20rnd-1_family-246	5.36460453571212	0.00624133008561347		ID=RepeatMasker_chr2_12475;Name=Unknown%20rnd-1_family-323	2.33107283659376	2.13716339331359e-52
				ID=RepeatMasker_chr8_7413;Name=Unknown%20rnd-1_family-168	5.36511943010191	0.00621757874787341		ID=RepeatMasker_chr4_7083;Name=Unknown%20rnd-1_family-152	2.33355972643884	2.7289801568255e-09
				ID=RepeatMasker_chr4_3838;Name=Unknown%20rnd-5_family-102	5.36554602557044	1.17100923617354e-85		ID=RepeatMasker_chr5_498;Name=Unknown%20rnd-1_family-313	2.3369462496048	3.33429142235617e-42
				ID=RepeatMasker_unplaced-scaffold_052_6;Name=LTR/Gypsy%20rnd-1_family-83	5.36563656008131	0.00622978971254848		ID=RepeatMasker_chr3_8147;Name=Unknown%20rnd-1_family-323	2.33996319787251	1.0827251172677e-28
				ID=RepeatMasker_chr3_1561;Name=Unknown%20rnd-5_family-87	5.36873320409151	0.0077934706569005		ID=RepeatMasker_chr3_5051;Name=Unknown%20rnd-5_family-3659	2.34322202727085	2.42725148149276e-37
				ID=RepeatMasker_chr8_2240;Name=LTR/Gypsy%20rnd-1_family-7	5.4211126525488	0.0100275277976997		ID=RepeatMasker_chr4_7080;Name=Unknown%20rnd-1_family-176	2.35559783557479	6.22139368422793e-11
				ID=RepeatMasker_chr4_6658;Name=DNA/Sola-3%20rnd-6_family-367	5.42472264354559	1.59607919402125e-09		ID=RepeatMasker_chr5_10435;Name=Unknown%20rnd-1_family-176	2.3684317384393	0.0113945568649612
				ID=RepeatMasker_chr3_5092;Name=Unknown%20rnd-1_family-138	5.44809176321355	0.0057591951753343		ID=RepeatMasker_chr3_6414;Name=Unknown%20rnd-1_family-304	2.37474492408952	0.000202515711013563
				ID=RepeatMasker_unplaced-scaffold_018_13;Name=DNA/Sola-3%20rnd-6_family-367	5.45687000224083	0.00489948427046766		ID=RepeatMasker_chr6_6851;Name=Unknown%20rnd-5_family-27	2.37669907829149	6.24197439653027e-41
				ID=RepeatMasker_chr8_8552;Name=Unknown%20rnd-1_family-190	5.47327141679205	0.000719468462488907		ID=RepeatMasker_chr6_8301;Name=LTR/Copia%20rnd-5_family-417	2.37833633109795	1.05050134002096e-10
				ID=RepeatMasker_chr7_7278;Name=LTR/Copia%20rnd-6_family-2078	5.49497971761339	3.77914033068364e-05		ID=RepeatMasker_chr4_6650;Name=Unknown%20rnd-5_family-27	2.37900673695431	6.37625899898397e-29
				ID=RepeatMasker_chr8_8063;Name=Unknown%20rnd-1_family-4	5.49563662654	3.70102043085853e-05		ID=RepeatMasker_chr5_3047;Name=Unknown%20rnd-1_family-304	2.38086740716	1.17699482839875e-24
				ID=RepeatMasker_chrV_4222;Name=LTR/Gypsy%20rnd-1_family-83	5.51021944517724	0.00350657832519812		ID=RepeatMasker_chr1_11278;Name=Unknown%20rnd-6_family-741	2.38654849605207	3.15699814824557e-08
				ID=RepeatMasker_chr1_3180;Name=LTR/Copia%20rnd-1_family-351	5.51041328235062	0.00376456725055823		ID=RepeatMasker_chr5_10133;Name=Unknown%20rnd-6_family-1431	2.3870715039467	0.0066397385502021
				ID=RepeatMasker_chr4_12907;Name=LTR/Copia%20rnd-6_family-90	5.51515883182466	0.00433761337017157		ID=RepeatMasker_chr5_10140;Name=Unknown%20rnd-6_family-1431	2.38882646963966	0.000169621440738761
				ID=RepeatMasker_chr8_7391;Name=Unknown%20rnd-1_family-176	5.53909357937187	2.5630240906376e-05		ID=RepeatMasker_chr6_3202;Name=Unknown%20rnd-5_family-308	2.39137559389563	9.30466661524565e-46
				ID=RepeatMasker_chr3_5098;Name=LTR/Gypsy%20rnd-1_family-100	5.54905862999984	0.00328649339761354		ID=RepeatMasker_chr5_10135;Name=Unknown%20rnd-6_family-1431	2.3939696748435	0.000740948671827904
				ID=RepeatMasker_chr4_8223;Name=Unknown%20rnd-5_family-205	5.56855433073962	0.00556468148696948		ID=RepeatMasker_chr4_9613;Name=Unknown%20rnd-1_family-230	2.40620915502751	2.2568851982291e-08
				ID=RepeatMasker_chr4_11973;Name=Unknown%20rnd-1_family-79	5.58811435100372	0.00288637137964123		ID=RepeatMasker_chr1_9706;Name=LTR/Gypsy%20rnd-6_family-1590	2.40662939937133	1.64322287293501e-06
				ID=RepeatMasker_chr7_7268;Name=LTR/Copia%20rnd-6_family-2078	5.64147229122006	0.00222644968437		ID=RepeatMasker_chr2_10730;Name=Unknown%20rnd-5_family-27	2.40889079022891	1.2941962684382e-43
				ID=RepeatMasker_chr6_1657;Name=Unknown%20rnd-1_family-34	5.64695132146186	0.00234061240880365		ID=RepeatMasker_chr7_1765;Name=Unknown%20rnd-5_family-5637	2.40988133762825	0.0263289947818243
				ID=RepeatMasker_chr4_11986;Name=LTR/Copia%20rnd-1_family-92	5.67174835200419	0.00219070117634316		ID=RepeatMasker_chr5_10139;Name=Unknown%20rnd-6_family-1431	2.4106257634604	0.0151971700769287
				ID=RepeatMasker_chr8_8624;Name=DNA/hAT-hobo%20rnd-5_family-2421	5.67217084321045	0.00216787058511078		ID=RepeatMasker_chr1_4953;Name=Unknown%20rnd-5_family-1921	2.41142597573347	5.98906755031027e-14
				ID=RepeatMasker_chr6_2679;Name=LINE/RTE-X%20rnd-5_family-596	5.71489541863632	0.00202792157847138		ID=RepeatMasker_chr5_12090;Name=Unknown%20rnd-3_family-54	2.41216577972926	9.92877143552587e-10
				ID=RepeatMasker_chr7_7266;Name=Unknown%20rnd-1_family-176	5.72071986866909	0.00160775415864029		ID=RepeatMasker_chr6_8300;Name=LTR/Copia%20rnd-5_family-417	2.41920891989057	1.36339432767495e-09
				ID=RepeatMasker_chr4_1433;Name=Unknown%20rnd-1_family-174	5.73106055214306	0.00348262720975435		ID=RepeatMasker_chr8_7019;Name=Unknown%20rnd-1_family-152	2.42897722736001	0.00120292456849045
				ID=RepeatMasker_chr1_6310;Name=LTR/Copia%20rnd-6_family-2078	5.74424067626231	0.000246373392490231		ID=RepeatMasker_chr4_11665;Name=Unknown%20rnd-5_family-27	2.43129864695256	5.89581447595815e-05
				ID=RepeatMasker_chr7_665;Name=Unknown%20rnd-4_family-327	5.7571940867473	0.00132120111631076		ID=RepeatMasker_chr2_2310;Name=Unknown%20rnd-5_family-5637	2.43496871355317	3.55459615307403e-53
				ID=RepeatMasker_chr4_9958;Name=Unknown%20rnd-1_family-4	5.75805320219121	0.00143771477252908		ID=RepeatMasker_chr2_10726;Name=LTR/Copia%20rnd-6_family-2078	2.44129086150477	0.00851610016453039
				ID=RepeatMasker_chr1_3904;Name=Unknown%20rnd-1_family-65	5.76061397226363	0.000219815381091381		ID=RepeatMasker_chr2_13205;Name=Unknown%20rnd-6_family-3183	2.44143840675173	0.0439328102012097
				ID=RepeatMasker_chr3_10020;Name=Unknown%20rnd-1_family-5	5.78580875511022	1.07789129575337e-08		ID=RepeatMasker_chr8_2325;Name=Unknown%20rnd-1_family-289	2.44762860204064	0.0157385455814199
				ID=RepeatMasker_chr4_4519;Name=Unknown%20rnd-1_family-4	5.79463100421116	3.95839387635897e-06		ID=RepeatMasker_chr8_7064;Name=Unknown%20rnd-1_family-159	2.4498258359733	9.52427786686793e-07
				ID=RepeatMasker_chr4_9505;Name=LTR/Copia%20rnd-6_family-6322	5.80112215765897	0.00105277813028699		ID=RepeatMasker_chr3_7276;Name=LTR/Copia%20rnd-5_family-1147	2.45296202945135	0.0055761053885737
				ID=RepeatMasker_unplaced-scaffold_359_2;Name=LTR/Copia%20rnd-6_family-2078	5.80425261898831	0.00109307297525401		ID=RepeatMasker_chr8_6970;Name=Unknown%20rnd-1_family-159	2.45486146387613	1.00711035101904e-10
				ID=RepeatMasker_chr7_4259;Name=Unknown%20rnd-1_family-138	5.84507741554406	0.00115047463727238		ID=RepeatMasker_chr2_6348;Name=Unknown%20rnd-6_family-3111	2.46662070287798	0.0384913420155239
				ID=RepeatMasker_chr4_922;Name=Unknown%20rnd-6_family-2068	5.86566496238018	0.000980361905790551		ID=RepeatMasker_chr5_12295;Name=LTR/Gypsy%20rnd-6_family-1590	2.46673474644905	0.00220703492495621
				ID=RepeatMasker_chr5_843;Name=LTR/Gypsy%20rnd-1_family-7	5.90412062163184	0.000881633519779871		ID=RepeatMasker_chr4_5177;Name=LTR/Gypsy%20rnd-1_family-62	2.47449213674401	0.0395103104260694
				ID=RepeatMasker_chr4_7196;Name=Unknown%20rnd-1_family-5	5.90578795305649	0.000768770231722857		ID=RepeatMasker_chr3_8471;Name=Unknown%20rnd-1_family-278	2.47454984050829	0.0232578331129252
				ID=RepeatMasker_chr6_1764;Name=Unknown%20rnd-5_family-1386	5.91340026140726	7.68788544743334e-09		ID=RepeatMasker_chr5_10136;Name=Unknown%20rnd-6_family-1431	2.4771189951098	0.0195376819066819
				ID=RepeatMasker_chr3_4064;Name=Unknown%20rnd-6_family-2175	5.91765873225246	3.28889485962941e-20		ID=RepeatMasker_chr4_559;Name=LTR/Gypsy%20rnd-1_family-8	2.4777240809854	0.0246522342441536
				ID=RepeatMasker_unplaced-scaffold_154_1;Name=LTR/Gypsy%20rnd-1_family-62	5.93809307440085	0.000974767805973188		ID=RepeatMasker_chr6_5257;Name=LTR/Copia%20rnd-4_family-117	2.49339769303583	0.0290532105621992
				ID=RepeatMasker_chr7_1554;Name=DNA/hAT-Charlie%20rnd-5_family-34	5.93902443773081	0.000674192296904648		ID=RepeatMasker_chr5_529;Name=Unknown%20rnd-6_family-741	2.50742693734832	2.2560182926417e-48
				ID=RepeatMasker_chr2_2373;Name=Unknown%20rnd-1_family-155	5.94284672124221	0.000816060997756694		ID=RepeatMasker_chr2_12468;Name=Unknown%20rnd-1_family-323	2.52237136674239	1.62109025681998e-68
				ID=RepeatMasker_chrV_2784;Name=LTR/Gypsy%20rnd-1_family-83	5.94570560793156	0.000956969532558325		ID=RepeatMasker_chr1_1446;Name=LTR/Gypsy%20rnd-6_family-1590	2.52269949992535	4.37904776279322e-10
				ID=RepeatMasker_chr1_9876;Name=Unknown%20rnd-1_family-300	5.9490118554674	0.000593746305695573		ID=RepeatMasker_unplaced-scaffold_257_14;Name=Unknown%20rnd-5_family-27	2.52589260232198	9.86953519470382e-24
				ID=RepeatMasker_chr5_8851;Name=DNA/hAT-Charlie%20rnd-5_family-34	5.97574281668832	0.000527806699157156		ID=RepeatMasker_chr5_8944;Name=Unknown%20rnd-6_family-180	2.52695900830923	0.0418283475881142
				ID=RepeatMasker_chr5_7484;Name=LTR/Gypsy%20rnd-1_family-16	5.98293977958776	1.67353129255024e-06		ID=RepeatMasker_chrV_1142;Name=LTR/Gypsy%20rnd-6_family-1590	2.53067972157276	4.71154612607778e-05
				ID=RepeatMasker_chr4_12397;Name=LTR/Cassandra%20rnd-1_family-81	6.03875674908346	0.000399995731144885		ID=RepeatMasker_chr2_10725;Name=Unknown%20rnd-1_family-176	2.53909224915886	9.52340312118753e-26
				ID=RepeatMasker_chr7_7272;Name=Unknown%20rnd-5_family-27	6.06713927454674	0.000706783955082051		ID=RepeatMasker_chr5_8742;Name=Unknown%20rnd-1_family-217	2.54765817665553	0.000699552815397742
				ID=RepeatMasker_chr4_4847;Name=LTR/Gypsy%20rnd-1_family-62	6.07538508432692	0.000366191165081975		ID=RepeatMasker_chr1_2046;Name=Unknown%20rnd-5_family-27	2.5514169982711	0.000344117020882365
				ID=RepeatMasker_chr4_4507;Name=Unknown%20rnd-1_family-4	6.09843790213977	6.43646998999862e-07		ID=RepeatMasker_chr3_5055;Name=Unknown%20rnd-5_family-3659	2.55242078717137	6.43628821251071e-12
				ID=RepeatMasker_chr2_695;Name=DNA/hAT-Charlie%20rnd-5_family-34	6.10544227835255	0.000454270763032056		ID=RepeatMasker_chr4_6682;Name=LTR/Copia%20rnd-6_family-2078	2.55270000380757	4.89312572738835e-16
				ID=RepeatMasker_chr4_9366;Name=Unknown%20rnd-5_family-27	6.12635785206221	6.98008296822709e-13		ID=RepeatMasker_chr5_8767;Name=Unknown%20rnd-1_family-219	2.56550710983406	0.000660542604497945
				ID=RepeatMasker_chr5_3181;Name=Unknown%20rnd-1_family-283	6.1374383609208	0.000270963006946982		ID=RepeatMasker_chr4_7595;Name=Unknown%20rnd-5_family-27	2.58000680229085	2.29842574459565e-17
				ID=RepeatMasker_chr2_9367;Name=DNA/hAT-hobo%20rnd-5_family-3595	6.14202956630081	0.000249242047848956		ID=RepeatMasker_unplaced-scaffold_018_9;Name=Unknown%20rnd-6_family-371	2.58591885206207	3.66356751501821e-05
				ID=RepeatMasker_chrV_3846;Name=Unknown%20rnd-1_family-40	6.15778648047902	0.000290245503685996		ID=RepeatMasker_chr8_4260;Name=LTR/Gypsy%20rnd-5_family-1544	2.5878887415671	0.000169739959957118
				ID=RepeatMasker_chr6_5623;Name=LTR/Copia%20rnd-1_family-316	6.16477549149772	0.000223604606368095		ID=RepeatMasker_chr7_7971;Name=Unknown%20rnd-4_family-327	2.58803422864263	0.0244657741857511
				ID=RepeatMasker_chr2_2333;Name=Unknown%20rnd-4_family-495	6.16506918094024	0.000233757992122139		ID=RepeatMasker_chr3_7217;Name=Unknown%20rnd-6_family-3586	2.59158696854126	1.69986817585518e-35
				ID=RepeatMasker_chr8_577;Name=Unknown%20rnd-5_family-87	6.16845735424233	0.000209775773428128		ID=RepeatMasker_chr5_10877;Name=Unknown%20rnd-5_family-3659	2.59894892510981	6.28102452532574e-10
				ID=RepeatMasker_chr3_11527;Name=LTR/Copia%20rnd-5_family-367	6.18932969235003	0.000207393831212491		ID=RepeatMasker_chr7_4255;Name=LTR/Gypsy%20rnd-1_family-83	2.6006782877901	1.47546311701385e-05
				ID=RepeatMasker_chrV_4178;Name=Unknown%20rnd-1_family-109	6.25528163222059	0.000135305533852824		ID=RepeatMasker_chr8_2211;Name=Unknown%20rnd-1_family-289	2.60154217850678	0.0470263431616769
				ID=RepeatMasker_chr8_7414;Name=LTR/Copia%20rnd-6_family-2078	6.32205393872228	1.30363494001268e-10		ID=RepeatMasker_chr2_6385;Name=Unknown%20rnd-6_family-2018	2.60491121914874	4.89560052969969e-20
				ID=RepeatMasker_chr2_3737;Name=Unknown%20rnd-5_family-4271	6.32354683615467	1.85871028741719e-05		ID=RepeatMasker_chr6_3092;Name=Unknown%20rnd-5_family-1072	2.62083453085483	0.00279202383177245
				ID=RepeatMasker_unplaced-scaffold_074_4;Name=DNA/Sola-3%20rnd-6_family-367	6.32636704907769	0.000134023054724994		ID=RepeatMasker_chr5_10141;Name=Unknown%20rnd-6_family-1431	2.63959795200188	0.0397664756298481
				ID=RepeatMasker_chr4_10838;Name=Unknown%20rnd-5_family-4742	6.36268081886266	8.26078254517522e-05		ID=RepeatMasker_chr6_7191;Name=Unknown%20rnd-6_family-371	2.64018335077559	2.09244110718091e-08
				ID=RepeatMasker_chr4_7253;Name=Unknown%20rnd-4_family-327	6.36325718354903	8.35306211995808e-05		ID=RepeatMasker_chr5_8812;Name=Unknown%20rnd-1_family-254	2.64362808644753	0.0201188125629632
				ID=RepeatMasker_chr7_2660;Name=LTR/Gypsy%20rnd-1_family-7	6.38111955250994	0.00010926011316355		ID=RepeatMasker_chr1_4955;Name=Unknown%20rnd-5_family-1921	2.64636472340469	9.67473808195387e-13
				ID=RepeatMasker_chr5_10477;Name=LTR/Copia%20rnd-6_family-2078	6.38896448012675	7.36213232750221e-05		ID=RepeatMasker_chr5_3807;Name=Unknown%20rnd-6_family-741	2.64845849716272	2.86598562898309e-05
				ID=RepeatMasker_chr3_9399;Name=Unknown%20rnd-1_family-11	6.40549153478505	1.46762247729476e-07		ID=RepeatMasker_chr2_11594;Name=Unknown%20rnd-5_family-3244	2.65148251301865	0.0151125396396403
				ID=RepeatMasker_chr5_10482;Name=LTR/Copia%20rnd-6_family-2078	6.41711853776051	9.1608582383691e-05		ID=RepeatMasker_chr4_6819;Name=LTR/Copia%20rnd-6_family-2078	2.6562714502761	0.000171176238884881
				ID=RepeatMasker_chr5_3045;Name=Unknown%20rnd-1_family-221	6.43005306539384	1.2368656852582e-05		ID=RepeatMasker_chr3_5054;Name=Unknown%20rnd-5_family-3659	2.65661341710692	3.39459632357544e-11
				ID=RepeatMasker_chr3_4067;Name=Unknown%20rnd-1_family-188	6.45605293411794	5.00700084579023e-05		ID=RepeatMasker_chr3_1251;Name=Unknown%20rnd-6_family-175	2.6590958791017	3.61029752816499e-13
				ID=RepeatMasker_chr4_939;Name=LTR/Copia%20rnd-6_family-2078	6.57622411613615	3.12977104783375e-05		ID=RepeatMasker_chr5_8953;Name=Unknown%20rnd-6_family-180	2.67309949756385	0.024440238607384
				ID=RepeatMasker_chr6_8630;Name=Unknown%20rnd-1_family-240	6.64390429776045	2.51976726456734e-08		ID=RepeatMasker_chr6_1790;Name=Unknown%20rnd-5_family-1386	2.68669860398581	7.10241473649108e-05
				ID=RepeatMasker_chr4_938;Name=Unknown%20rnd-5_family-27	6.64760904521387	4.4211870580135e-12		ID=RepeatMasker_chr5_10144;Name=Unknown%20rnd-6_family-1431	2.7024870734663	3.14612768727894e-05
				ID=RepeatMasker_chr4_11674;Name=Unknown%20rnd-1_family-168	6.7187194889521	2.3689722313189e-05		ID=RepeatMasker_chr2_2311;Name=Unknown%20rnd-5_family-5637	2.70286101375999	4.94366564110134e-40
				ID=RepeatMasker_unplaced-scaffold_283_1;Name=LTR/Gypsy%20rnd-1_family-83	6.75731139539597	1.28595668737668e-05		ID=RepeatMasker_chr8_7776;Name=LTR/Copia%20rnd-6_family-2078	2.70490171048901	1.96304749686403e-26
				ID=RepeatMasker_chr2_8368;Name=Unknown%20rnd-4_family-327	6.75853369060256	1.00541958655142e-05		ID=RepeatMasker_chr6_6967;Name=Unknown%20rnd-5_family-8098	2.70661918904548	0.00411641521381073
				ID=RepeatMasker_chr2_2147;Name=Unknown%20rnd-1_family-4	6.76002898539231	9.51721215980045e-06		ID=RepeatMasker_chr1_12684;Name=LTR/Copia%20rnd-5_family-417	2.71799479710811	0.0130007185111173
				ID=RepeatMasker_chr4_4522;Name=Unknown%20rnd-1_family-18	6.8257683444001	2.18246970156195e-05		ID=RepeatMasker_chr4_7071;Name=Unknown%20rnd-6_family-2059	2.72899105792409	0.000779626291319557
				ID=RepeatMasker_chr4_7432;Name=Unknown%20rnd-4_family-327	6.84035485906326	6.85801432283162e-06		ID=RepeatMasker_chr6_6856;Name=Unknown%20rnd-1_family-203	2.72986312823437	0.0295247364659273
				ID=RepeatMasker_chr4_4510;Name=Unknown%20rnd-1_family-18	6.84562885359596	2.42586790159034e-05		ID=RepeatMasker_chr2_5670;Name=LTR/Gypsy%20rnd-6_family-1590	2.731879480006	1.49773141968753e-06
				ID=RepeatMasker_chr6_5625;Name=LTR/Copia%20rnd-1_family-144	6.85870609768836	8.35541965442372e-06		ID=RepeatMasker_chr1_4954;Name=Unknown%20rnd-5_family-1921	2.74452530672202	7.80706895717906e-08
				ID=RepeatMasker_chrV_4216;Name=LTR/Gypsy%20rnd-1_family-7	6.87600097910898	9.83032471237317e-07		ID=RepeatMasker_chr3_800;Name=Unknown%20rnd-5_family-27	2.74662874824873	2.77068530465914e-14
				ID=RepeatMasker_chr5_7831;Name=LTR/Gypsy%20rnd-5_family-1923	6.90814313492574	4.15975650886663e-06		ID=RepeatMasker_chr5_4479;Name=Unknown%20rnd-1_family-304	2.74785476217819	0.00365462902047576
				ID=RepeatMasker_chr6_2678;Name=LTR/Gypsy%20rnd-6_family-1419	6.92279608773318	6.15630058105176e-06		ID=RepeatMasker_chr1_80;Name=LTR/Gypsy%20rnd-1_family-0	2.76330896445106	0.0224427687831949
				ID=RepeatMasker_unplaced-scaffold_339_1;Name=Unknown%20rnd-3_family-88	6.94486163924256	3.83188635511527e-06		ID=RepeatMasker_chr6_10487;Name=Unknown%20rnd-4_family-105	2.77001867077902	5.29821440400445e-11
				ID=RepeatMasker_chr4_11056;Name=Unknown%20rnd-1_family-4	7.02657494713464	2.46278060739182e-06		ID=RepeatMasker_chr1_11276;Name=Unknown%20rnd-6_family-741	2.77847795801664	2.96824633257464e-13
				ID=RepeatMasker_chr5_945;Name=Unknown%20rnd-4_family-327	7.08540475850946	4.35125083940653e-07		ID=RepeatMasker_chr6_9012;Name=Unknown%20rnd-1_family-311	2.78622680253046	0.013387087348474
				ID=RepeatMasker_chr6_10398;Name=Unknown%20rnd-1_family-5	7.08793618792767	1.55915091892795e-06		ID=RepeatMasker_chr4_2989;Name=Unknown%20rnd-6_family-4919	2.79024337163612	2.9967542825374e-63
				ID=RepeatMasker_chr3_9454;Name=Unknown%20rnd-5_family-27	7.14384493036874	1.72607882199437e-09		ID=RepeatMasker_chr8_7084;Name=LTR/Copia%20rnd-6_family-2078	2.80197082218002	1.56482523429824e-79
				ID=RepeatMasker_chr8_8548;Name=LTR/Copia%20rnd-6_family-2078	7.16694225706714	8.24581939876973e-10		ID=RepeatMasker_chr8_6235;Name=LTR/Gypsy%20rnd-1_family-29	2.80243975119722	0.043029484707226
				ID=RepeatMasker_chr3_6849;Name=LTR/Gypsy%20rnd-1_family-0	7.17634479707691	2.42482885811443e-07		ID=RepeatMasker_chr2_9214;Name=Unknown%20rnd-1_family-219	2.81034779539582	0.0064326765846993
				ID=RepeatMasker_chr8_8066;Name=Unknown%20rnd-1_family-18	7.2308282539954	1.23163912053739e-06		ID=RepeatMasker_chr4_1496;Name=Unknown%20rnd-4_family-327	2.8153760884409	0.0393268715662906
				ID=RepeatMasker_chr8_6352;Name=Unknown%20rnd-1_family-176	7.32186581064397	4.19032919767994e-07		ID=RepeatMasker_unplaced-scaffold_104_27;Name=Unknown%20rnd-1_family-219	2.82037861511268	2.34253783977039e-14
				ID=RepeatMasker_chr8_7285;Name=Unknown%20rnd-1_family-184	7.37162073622571	2.89934627049932e-07		ID=RepeatMasker_chr2_6351;Name=Unknown%20rnd-6_family-2018	2.83196409936278	0.000170413186896649
				ID=RepeatMasker_chr3_9457;Name=Unknown%20rnd-1_family-176	7.39009859068654	6.91931563509022e-07		ID=RepeatMasker_chr3_3376;Name=Unknown%20rnd-5_family-308	2.84778560691194	4.34001938175449e-31
				ID=RepeatMasker_chr6_9065;Name=LTR/Copia%20rnd-5_family-417	7.397593936847	1.29570960216902e-10		ID=RepeatMasker_chr5_3082;Name=Unknown%20rnd-1_family-192	2.84841047849186	8.72516479365694e-19
				ID=RepeatMasker_unplaced-scaffold_295_1;Name=Unknown%20rnd-1_family-5	7.46423739670536	2.07124331863521e-07		ID=RepeatMasker_chr2_7377;Name=Unknown%20rnd-5_family-1072	2.84896953870112	0.00598363148446535
				ID=RepeatMasker_chr6_5616;Name=Unknown%20rnd-1_family-152	7.4851762470623	1.71442927486199e-07		ID=RepeatMasker_chr2_6595;Name=Unknown%20rnd-1_family-260	2.8524055118703	0.000315311108597976
				ID=RepeatMasker_chr3_1348;Name=LTR/Gypsy%20rnd-5_family-1923	7.53314388219883	1.58935384645302e-07		ID=RepeatMasker_chr5_10646;Name=rnd-1_family-178	2.85971279946357	0.0126524090137076
				ID=RepeatMasker_unplaced-scaffold_146_2;Name=LTR/Gypsy%20rnd-1_family-7	7.53348811293817	1.20135649373419e-07		ID=RepeatMasker_chr4_8983;Name=Unknown%20rnd-1_family-152	2.86144953570301	0.00037136497026591
				ID=RepeatMasker_chr5_11062;Name=Unknown%20rnd-1_family-5	7.57493765322367	3.7622710857914e-11		ID=RepeatMasker_chr7_5799;Name=Unknown%20rnd-5_family-1072	2.86569935583651	1.02151878110601e-25
				ID=RepeatMasker_chr7_7264;Name=Unknown%20rnd-5_family-27	7.57706105678954	8.70939801380294e-08		ID=RepeatMasker_chr2_11339;Name=DNA/PIF-Harbinger%20rnd-6_family-7434	2.87726511037057	4.12202103005025e-07
				ID=RepeatMasker_chr2_820;Name=Unknown%20rnd-1_family-5	7.65023734488529	4.98434419677671e-08		ID=RepeatMasker_chr2_6349;Name=Unknown%20rnd-6_family-2018	2.88190219260486	2.45849408806489e-05
				ID=RepeatMasker_chr4_7431;Name=LTR/Gypsy%20rnd-1_family-0	7.69640915544714	5.03028227523523e-08		ID=RepeatMasker_chr4_10826;Name=LTR/Gypsy%20rnd-1_family-62	2.88343029033863	0.0108621598871512
				ID=RepeatMasker_chr4_11671;Name=Unknown%20rnd-5_family-27	7.75930259128763	3.24787288350798e-08		ID=RepeatMasker_chr7_6522;Name=Unknown%20rnd-5_family-308	2.89076982521185	0.000803274726161811
				ID=RepeatMasker_chr8_8550;Name=LTR/Copia%20rnd-6_family-2078	7.76653648012307	6.14966789622507e-09		ID=RepeatMasker_chr5_4682;Name=Unknown%20rnd-5_family-4271	2.90103382902044	4.53576469893055e-13
				ID=RepeatMasker_unplaced-scaffold_312_1;Name=DNA/Sola-3%20rnd-6_family-367	7.76759761539018	3.34244762800042e-08		ID=RepeatMasker_chr5_3085;Name=Unknown%20rnd-1_family-304	2.90161566321512	3.0719433904033e-47
				ID=RepeatMasker_chr7_4775;Name=Unknown%20rnd-6_family-3183	7.84139373881907	2.07483192835197e-08		ID=RepeatMasker_chr8_7069;Name=Unknown%20rnd-1_family-278	2.90618404735116	1.17547294236706e-09
				ID=RepeatMasker_chr7_7275;Name=Unknown%20rnd-1_family-176	7.84470383432771	1.55299611711844e-08		ID=RepeatMasker_unplaced-scaffold_177_36;Name=Unknown%20rnd-1_family-219	2.90797849716842	1.20522790124825e-15
				ID=RepeatMasker_chrV_3118;Name=Unknown%20rnd-1_family-5	7.92140101369894	3.26546754432693e-09		ID=RepeatMasker_chr5_3084;Name=Unknown%20rnd-1_family-192	2.91978223302748	7.50126109876378e-12
				ID=RepeatMasker_chr3_4070;Name=Unknown%20rnd-6_family-2175	7.98490446451839	6.01261541934186e-09		ID=RepeatMasker_chr2_4188;Name=LTR/Gypsy%20rnd-5_family-1923	2.92174507723915	0.0190893193291221
				ID=RepeatMasker_chr4_6996;Name=DNA/Sola-3%20rnd-6_family-367	7.99396361433778	5.6464706129542e-09		ID=RepeatMasker_chr5_10126;Name=LTR/Gypsy%20rnd-6_family-1590	2.92596134757098	7.26296551526015e-09
				ID=RepeatMasker_chr8_7410;Name=LTR/Copia%20rnd-6_family-2078	8.02186699105681	6.14462303049031e-09		ID=RepeatMasker_chr6_6086;Name=LTR/Gypsy%20rnd-1_family-0	2.93290462242923	0.0354009515755396
				ID=RepeatMasker_chr1_11178;Name=Unknown%20rnd-1_family-89	8.070083975822	3.54838599938877e-09		ID=RepeatMasker_chr8_6715;Name=Unknown%20rnd-5_family-27	2.94779032393827	4.27375915203951e-07
				ID=RepeatMasker_chr3_4071;Name=Unknown%20rnd-6_family-2175	8.12221907169509	1.58902918059906e-25		ID=RepeatMasker_chr2_13231;Name=LTR/Gypsy%20rnd-1_family-62	2.94805297901536	3.26820001459128e-06
				ID=RepeatMasker_unplaced-scaffold_131_1;Name=DNA/Sola-3%20rnd-6_family-367	8.1709949472763	2.17366084055737e-09		ID=RepeatMasker_chr2_12812;Name=Unknown%20rnd-1_family-136	2.94919167428584	0.030916048023984
				ID=RepeatMasker_chr3_1015;Name=Unknown%20rnd-5_family-2411	8.51743102074086	1.74727238403648e-10		ID=RepeatMasker_chr3_892;Name=Unknown%20rnd-4_family-497	2.95008699589314	0.00282348151441718
				ID=RepeatMasker_chr7_7637;Name=Unknown%20rnd-1_family-265	8.55718645629108	1.94076702466705e-10		ID=RepeatMasker_chr2_1583;Name=Unknown%20rnd-5_family-482	2.96084964023816	1.86575196923204e-20
				ID=RepeatMasker_chr3_4073;Name=Unknown%20rnd-6_family-2175	8.57346763844908	1.28791210509925e-10		ID=RepeatMasker_chr6_3370;Name=Unknown%20rnd-5_family-1072	2.96580074132529	0.000115680987364723
				ID=RepeatMasker_chr8_8711;Name=Unknown%20rnd-1_family-168	8.68719851680844	9.20446297661899e-11		ID=RepeatMasker_chr2_11335;Name=DNA/PIF-Harbinger%20rnd-6_family-7434	2.99303414957369	1.05820493000507e-15
				ID=RepeatMasker_chr7_741;Name=LTR/Gypsy%20rnd-5_family-1923	8.77538702264307	3.1693990169952e-11		ID=RepeatMasker_chrV_1110;Name=LTR/Gypsy%20rnd-6_family-1590	2.99432708998195	1.63116831266747e-05
				ID=RepeatMasker_chr5_3182;Name=Unknown%20rnd-5_family-1959	9.17148352085583	2.11063467871326e-12		ID=RepeatMasker_chr4_12598;Name=Unknown%20rnd-1_family-282	2.99525342202198	0.00165910229733772
				ID=RepeatMasker_chr7_7636;Name=Unknown%20rnd-5_family-231	9.21124540441743	6.97831362687338e-13		ID=RepeatMasker_chr6_10602;Name=Unknown%20rnd-5_family-8098	3.00690244411023	1.01195694694608e-05
				ID=RepeatMasker_unplaced-scaffold_281_83;Name=LTR/Copia%20rnd-6_family-2078	9.21255279101121	1.49099478742241e-12		ID=RepeatMasker_chr8_5017;Name=LTR/Gypsy%20rnd-6_family-1590	3.01670272185121	3.04231557804879e-08
				ID=RepeatMasker_chr3_4068;Name=Unknown%20rnd-6_family-2175	9.53268354163726	1.48750348050025e-13		ID=RepeatMasker_chr3_5960;Name=Unknown%20rnd-6_family-3183	3.03028961625487	3.05132620515663e-20
				ID=RepeatMasker_chr4_5412;Name=DNA/hAT-Charlie%20rnd-5_family-4840	9.6332716601201	6.57503254372752e-14		ID=RepeatMasker_chr2_6656;Name=Unknown%20rnd-4_family-105	3.0312797251682	7.5978204805611e-09
				ID=RepeatMasker_chr8_8549;Name=Unknown%20rnd-1_family-168	9.94489847874408	6.20155976946724e-15		ID=RepeatMasker_chr1_1382;Name=LTR/Gypsy%20rnd-6_family-1590	3.03396207528769	0.00134819204748725
				ID=RepeatMasker_chr3_4074;Name=Unknown%20rnd-6_family-2175	10.002687405295	4.0018758659258e-15		ID=RepeatMasker_chr6_3620;Name=LTR/Gypsy%20rnd-6_family-1590	3.03996558732408	5.5591418619469e-06
				ID=RepeatMasker_chr3_4075;Name=Unknown%20rnd-6_family-2175	10.1811961626003	1.09273499186884e-15		ID=RepeatMasker_unplaced-scaffold_177_37;Name=Unknown%20rnd-1_family-254	3.04133434489379	2.33836610329154e-06
				ID=RepeatMasker_chr4_11672;Name=LTR/Copia%20rnd-6_family-2078	11.3263499591969	1.2867961657054e-19		ID=RepeatMasker_chr2_3736;Name=LTR/Gypsy%20rnd-1_family-7	3.04142347388718	0.00478530846286901
								ID=RepeatMasker_chr3_8991;Name=Unknown%20rnd-4_family-327	3.04705525536055	0.00317040486030863
								ID=RepeatMasker_chr8_7258;Name=LTR/Copia%20rnd-6_family-2078	3.05758032554291	1.98006346226598e-73
								ID=RepeatMasker_chr2_777;Name=Unknown%20rnd-1_family-367	3.05774017629789	3.32057900724152e-18
								ID=RepeatMasker_chr5_5908;Name=LTR/Gypsy%20rnd-1_family-0	3.05814892664382	0.00716819801986362
								ID=RepeatMasker_chr8_6283;Name=LTR/Gypsy%20rnd-1_family-29	3.06346290796073	0.0450550054676285
								ID=RepeatMasker_chr1_11275;Name=Unknown%20rnd-6_family-741	3.06998812506746	1.58414966849515e-15
								ID=RepeatMasker_chr2_11338;Name=DNA/PIF-Harbinger%20rnd-6_family-7434	3.08624727487769	0.00169548184540138
								ID=RepeatMasker_chr2_4400;Name=LTR/Copia%20rnd-5_family-61	3.10056214214346	0.0211079638506869
								ID=RepeatMasker_chr2_11591;Name=Unknown%20rnd-5_family-3244	3.10066926206463	0.00194787421634623
								ID=RepeatMasker_chr2_11589;Name=Unknown%20rnd-5_family-3244	3.11207125726954	0.000940242094939247
								ID=RepeatMasker_chr5_4583;Name=Unknown%20rnd-6_family-3183	3.1191117066902	2.93210264369664e-92
								ID=RepeatMasker_chr2_2376;Name=Unknown%20rnd-6_family-4466	3.12310698338896	1.12880083073333e-116
								ID=RepeatMasker_chr6_10395;Name=Simple_repeat%20rnd-2_family-96	3.12608558240966	0.0381014166161513
								ID=RepeatMasker_unplaced-scaffold_418_5;Name=LTR/Gypsy%20rnd-6_family-1590	3.12621073720677	1.69584207377315e-07
								ID=RepeatMasker_chr2_11146;Name=Unknown%20rnd-5_family-27	3.13305586490368	0.00390523585418084
								ID=RepeatMasker_chr5_3046;Name=Unknown%20rnd-1_family-192	3.13569901235871	3.15747487108319e-14
								ID=RepeatMasker_unplaced-scaffold_423_2;Name=LTR/Gypsy%20rnd-6_family-1590	3.14078606191333	0.000536113987131114
								ID=RepeatMasker_chr7_5798;Name=Unknown%20rnd-1_family-349	3.15975073480364	0.000663742182314544
								ID=RepeatMasker_chr5_7328;Name=Unknown%20rnd-5_family-4271	3.16658051525485	1.51675178881008e-07
								ID=RepeatMasker_chrV_6387;Name=Unknown%20rnd-6_family-2059	3.18387817709209	0.0460349014202287
								ID=RepeatMasker_chr5_8765;Name=Unknown%20rnd-1_family-223	3.18783760678858	2.50373889801859e-08
								ID=RepeatMasker_chr2_6350;Name=Unknown%20rnd-6_family-2018	3.18839648632736	1.82526318313483e-07
								ID=RepeatMasker_chr8_4359;Name=LTR/Gypsy%20rnd-5_family-3808	3.20113290864798	0.0063966117246517
								ID=RepeatMasker_chr2_9902;Name=Unknown%20rnd-6_family-3183	3.21133697113457	2.46451563691786e-25
								ID=RepeatMasker_chr7_6523;Name=Unknown%20rnd-5_family-308	3.22589281661958	7.83636804676358e-08
								ID=RepeatMasker_chr6_4038;Name=RC/Helitron%20rnd-6_family-138	3.23473687052983	0.0335715527346736
								ID=RepeatMasker_chr5_9534;Name=Unknown%20rnd-6_family-4466	3.23747472664528	1.23761186165135e-08
								ID=RepeatMasker_chr2_2523;Name=Unknown%20rnd-5_family-1072	3.24871712290671	0.0278958141504843
								ID=RepeatMasker_chr8_4110;Name=LTR/Gypsy%20rnd-1_family-62	3.25872425023611	0.0157997593565676
								ID=RepeatMasker_chr6_3205;Name=DNA/CMC-EnSpm%20rnd-6_family-1840	3.27028368457372	2.31348918902626e-09
								ID=RepeatMasker_chr5_11641;Name=Unknown%20rnd-1_family-313	3.28364405514567	7.58439136138519e-07
								ID=RepeatMasker_chr6_10486;Name=Unknown%20rnd-4_family-105	3.28719598923672	1.97392686705702e-10
								ID=RepeatMasker_chr6_9193;Name=Unknown%20rnd-5_family-5637	3.28863307004043	7.64879236011396e-21
								ID=RepeatMasker_chr2_8263;Name=LTR/Gypsy%20rnd-1_family-83	3.29511810126934	6.4573732295724e-06
								ID=RepeatMasker_chr5_4130;Name=Unknown%20rnd-4_family-327	3.29807301597361	0.0287501301331583
								ID=RepeatMasker_chr5_6687;Name=LTR/Gypsy%20rnd-6_family-1590	3.30896470636859	1.44430072109339e-11
								ID=RepeatMasker_chr3_8582;Name=LINE/RTE-X%20rnd-3_family-283	3.31132843003972	1.07373440341991e-86
								ID=RepeatMasker_chr6_3206;Name=LTR/Copia%20rnd-5_family-1222	3.31178900103263	1.05368838474787e-05
								ID=RepeatMasker_chr5_1329;Name=LTR/Copia%20rnd-5_family-2210	3.33586433966335	0.00281463351663555
								ID=RepeatMasker_chr6_6855;Name=Unknown%20rnd-5_family-102	3.33885812981267	0.000223584602871279
								ID=RepeatMasker_chr5_8793;Name=Unknown%20rnd-1_family-223	3.3466883183058	2.29535639962176e-45
								ID=RepeatMasker_chr6_734;Name=LTR/Copia%20rnd-1_family-72	3.37876972568218	0.00542791230366287
								ID=RepeatMasker_chr3_7442;Name=Unknown%20rnd-1_family-160	3.37905807745097	0.0259265666411866
								ID=RepeatMasker_chr4_10803;Name=Unknown%20rnd-5_family-4742	3.40191577357486	0.00126921013304639
								ID=RepeatMasker_chr1_1210;Name=LTR/Gypsy%20rnd-6_family-1590	3.4130452147989	2.35138721103927e-14
								ID=RepeatMasker_chr5_3044;Name=Unknown%20rnd-1_family-221	3.41560125305334	2.74694573317026e-26
								ID=RepeatMasker_chr2_807;Name=Unknown%20rnd-1_family-367	3.42800479756681	1.57950549867047e-08
								ID=RepeatMasker_chr1_3218;Name=Unknown%20rnd-1_family-131	3.43301766653944	3.16994270117784e-06
								ID=RepeatMasker_chr1_3463;Name=Unknown%20rnd-5_family-2241	3.44160050160462	6.19938376358145e-05
								ID=RepeatMasker_chr6_10603;Name=Unknown%20rnd-5_family-1386	3.44331535177555	7.54070371906137e-17
								ID=RepeatMasker_chr3_955;Name=Unknown%20rnd-4_family-105	3.44718772900736	2.62204132046903e-05
								ID=RepeatMasker_chr4_9642;Name=Unknown%20rnd-1_family-230	3.45836287350494	5.74992203225596e-05
								ID=RepeatMasker_chr4_8663;Name=LINE/RTE-X%20rnd-3_family-283	3.46524436491184	0.00376804873582038
								ID=RepeatMasker_chr8_6933;Name=Unknown%20rnd-1_family-278	3.48700627892833	0.0177964287539617
								ID=RepeatMasker_chr1_3839;Name=Unknown%20rnd-5_family-3244	3.49008485480237	5.9485212006337e-06
								ID=RepeatMasker_chr5_10280;Name=Unknown%20rnd-6_family-3586	3.49756753109174	7.42290951815235e-19
								ID=RepeatMasker_chrV_6549;Name=LTR/Gypsy%20rnd-6_family-1590	3.51378178750457	1.15031470096027e-16
								ID=RepeatMasker_chr2_1276;Name=LTR/Gypsy%20rnd-1_family-83	3.52168926333438	7.80315890160834e-10
								ID=RepeatMasker_chr4_11054;Name=LTR/Gypsy%20rnd-1_family-0	3.52590106173376	0.0126969830758901
								ID=RepeatMasker_chrV_6369;Name=Unknown%20rnd-1_family-152	3.5291765201033	5.41538338418925e-09
								ID=RepeatMasker_chr2_6774;Name=DNA/P%20rnd-6_family-3642	3.52957628448218	4.90868195007802e-14
								ID=RepeatMasker_chr5_11642;Name=Unknown%20rnd-1_family-313	3.5361826470288	2.7402251907052e-11
								ID=RepeatMasker_chr6_6969;Name=Unknown%20rnd-5_family-1386	3.5538311442989	2.27953252084629e-16
								ID=RepeatMasker_chr1_12762;Name=LTR/Copia%20rnd-5_family-417	3.55613290505199	5.20310089247075e-05
								ID=RepeatMasker_chr6_3083;Name=Unknown%20rnd-6_family-2018	3.55737407295764	3.80344138400798e-24
								ID=RepeatMasker_chr5_8813;Name=Unknown%20rnd-1_family-223	3.56108201674228	5.36566102441089e-18
								ID=RepeatMasker_chr6_6941;Name=Unknown%20rnd-1_family-219	3.56361491856836	2.41303934122055e-13
								ID=RepeatMasker_chr2_10840;Name=Unknown%20rnd-5_family-1431	3.56519987969906	2.21663336795936e-08
								ID=RepeatMasker_chr7_7350;Name=LTR/Copia%20rnd-6_family-2078	3.57705909861275	9.61573575946723e-07
								ID=RepeatMasker_chr6_3116;Name=Unknown%20rnd-5_family-1072	3.58075255527236	3.86702149238031e-08
								ID=RepeatMasker_chr7_3982;Name=Unknown%20rnd-6_family-3183	3.58523583250853	0.000771328277657641
								ID=RepeatMasker_chr5_8804;Name=Unknown%20rnd-1_family-219	3.60373760320493	1.67704370139635e-26
								ID=RepeatMasker_chr8_6920;Name=Unknown%20rnd-1_family-162	3.61333032157436	2.16703826292527e-06
								ID=RepeatMasker_chr3_3396;Name=LTR/Gypsy%20rnd-6_family-1590	3.62649458735214	3.57249037396267e-05
								ID=RepeatMasker_chr2_9899;Name=Unknown%20rnd-6_family-3183	3.6270819548212	3.90647250119782e-153
								ID=RepeatMasker_chr2_9373;Name=LTR/Gypsy%20rnd-6_family-1590	3.64643131903975	1.06506631067874e-27
								ID=RepeatMasker_chr2_3665;Name=Unknown%20rnd-1_family-371	3.64851961043499	7.35344276169583e-17
								ID=RepeatMasker_chr6_6481;Name=LTR/Gypsy%20rnd-6_family-1590	3.65404835789863	2.44116968119013e-06
								ID=RepeatMasker_chr3_2851;Name=Unknown%20rnd-6_family-3190	3.66864406070128	9.6716517867222e-31
								ID=RepeatMasker_chr7_6521;Name=LTR/Copia%20rnd-5_family-631	3.66963519832681	7.18642451447982e-06
								ID=RepeatMasker_chr5_7330;Name=Unknown%20rnd-5_family-4271	3.67816117588631	0.030092062897731
								ID=RepeatMasker_chr8_6269;Name=LTR/Copia%20rnd-1_family-51	3.68185297422252	0.00104524382983925
								ID=RepeatMasker_chr5_3950;Name=Unknown%20rnd-1_family-168	3.68295075873741	0.00147188438649703
								ID=RepeatMasker_chr5_11646;Name=Unknown%20rnd-1_family-313	3.68886443730437	0.043949637046733
								ID=RepeatMasker_chr7_7352;Name=Unknown%20rnd-1_family-176	3.68944582778045	1.95856193850472e-07
								ID=RepeatMasker_chr5_4045;Name=Unknown%20rnd-1_family-254	3.69212073118382	0.0263544380994976
								ID=RepeatMasker_chr5_3325;Name=LTR/Gypsy%20rnd-1_family-83	3.69503470615016	2.40128201972611e-05
								ID=RepeatMasker_chr5_1366;Name=LTR/Copia%20rnd-5_family-2210	3.69802229513756	0.0079973102443344
								ID=RepeatMasker_chr6_8380;Name=LTR/Gypsy%20rnd-6_family-1590	3.69849625451725	7.47543708248987e-06
								ID=RepeatMasker_chr4_7593;Name=Unknown%20rnd-1_family-176	3.69976469411139	1.34820922042758e-09
								ID=RepeatMasker_chr7_6527;Name=Unknown%20rnd-5_family-308	3.7319666851655	1.90332084576371e-12
								ID=RepeatMasker_chr2_709;Name=Unknown%20rnd-1_family-367	3.75563648510912	5.85348863202169e-11
								ID=RepeatMasker_chr5_11060;Name=LTR/Gypsy%20rnd-5_family-1923	3.75803432383574	0.0236667507998039
								ID=RepeatMasker_chr6_1766;Name=Unknown%20rnd-1_family-219	3.76895936472659	0.00126588028423927
								ID=RepeatMasker_chr2_10758;Name=Unknown%20rnd-6_family-2059	3.77570285639881	0.0207597465679003
								ID=RepeatMasker_chr3_8258;Name=LTR/Gypsy%20rnd-5_family-3808	3.77670247701016	0.0299703444293212
								ID=RepeatMasker_chr1_8360;Name=LTR/Gypsy%20rnd-1_family-83	3.78089742647453	0.00447409600974048
								ID=RepeatMasker_chr2_2375;Name=Unknown%20rnd-5_family-696	3.78716104286126	9.47671092210907e-20
								ID=RepeatMasker_chr2_11593;Name=Unknown%20rnd-5_family-3244	3.79388698040361	0.000740939577444866
								ID=RepeatMasker_chr6_2616;Name=LTR/Gypsy%20rnd-6_family-1590	3.79566172402534	7.24065906562518e-07
								ID=RepeatMasker_chr6_9192;Name=Unknown%20rnd-5_family-5637	3.8011159157161	2.83172769064835e-14
								ID=RepeatMasker_chr1_3106;Name=Unknown%20rnd-4_family-327	3.8254554017851	0.0241367043357003
								ID=RepeatMasker_chr5_11673;Name=Unknown%20rnd-1_family-313	3.82567553485492	6.9911589531054e-06
								ID=RepeatMasker_chr7_4777;Name=Unknown%20rnd-6_family-3183	3.84632853829358	4.78985222310933e-05
								ID=RepeatMasker_chr6_4098;Name=LTR/Gypsy%20rnd-5_family-1923	3.84808643106992	0.0200422145706685
								ID=RepeatMasker_chr2_8645;Name=Unknown%20rnd-1_family-289	3.8549303575018	0.00038536743842595
								ID=RepeatMasker_chr7_5265;Name=Unknown%20rnd-4_family-497	3.85764360435588	0.0261631371112964
								ID=RepeatMasker_chr3_11125;Name=Unknown%20rnd-6_family-2059	3.86755438931053	4.49933123374456e-08
								ID=RepeatMasker_chr2_8224;Name=LTR/Gypsy%20rnd-1_family-83	3.88237777961615	1.31902677537529e-06
								ID=RepeatMasker_chr5_3033;Name=Unknown%20rnd-1_family-221	3.88482117048064	0.0250465510382039
								ID=RepeatMasker_chr1_3710;Name=LTR/Gypsy%20rnd-1_family-29	3.8849763840716	0.0464681919150738
								ID=RepeatMasker_chr3_8071;Name=Unknown%20rnd-4_family-327	3.88600430585729	0.0159426369519372
								ID=RepeatMasker_chr4_1150;Name=Unknown%20rnd-5_family-50	3.89494530352646	0.0162620634194353
								ID=RepeatMasker_chr2_781;Name=Unknown%20rnd-1_family-367	3.94099106124276	1.902335296883e-12
								ID=RepeatMasker_chr1_919;Name=Unknown%20rnd-5_family-783	3.96259138740065	0.0025674663195473
								ID=RepeatMasker_chr2_11340;Name=DNA/PIF-Harbinger%20rnd-6_family-7434	3.96449496611197	0.00184699205500789
								ID=RepeatMasker_chr1_8954;Name=Unknown%20rnd-6_family-175	3.96968574993301	2.33836610329154e-06
								ID=RepeatMasker_chr3_9090;Name=Unknown%20rnd-5_family-4550	3.97420111464421	2.58160764547253e-08
								ID=RepeatMasker_chr2_7;Name=LTR/Copia%20rnd-5_family-833	3.99700551100122	0.0107952136249123
								ID=RepeatMasker_chr4_4809;Name=LTR/Gypsy%20rnd-1_family-83	4.01402928344159	0.000135693806338248
								ID=RepeatMasker_chr1_7021;Name=Unknown%20rnd-5_family-205	4.01641049181071	4.01841446729121e-97
								ID=RepeatMasker_chr4_7045;Name=DNA/Kolobok-T2%20rnd-5_family-5106	4.02579151812836	0.000130153962223625
								ID=RepeatMasker_chr2_2339;Name=Unknown%20rnd-6_family-175	4.02607019007233	3.39459632357544e-11
								ID=RepeatMasker_chr4_2538;Name=DNA/hAT-Charlie%20rnd-5_family-4840	4.03995898378059	0.0484692161425609
								ID=RepeatMasker_chr5_4044;Name=Unknown%20rnd-1_family-219	4.04781730306746	1.99252984719506e-06
								ID=RepeatMasker_chr5_8802;Name=Unknown%20rnd-1_family-223	4.05901832822645	1.63103901539361e-43
								ID=RepeatMasker_chr6_8675;Name=LTR/Gypsy%20rnd-6_family-1590	4.07309365111142	0.000882399040646919
								ID=RepeatMasker_chr2_11515;Name=LTR/Gypsy%20rnd-6_family-1590	4.07855998274874	0.0113902332345866
								ID=RepeatMasker_chr1_8955;Name=Unknown%20rnd-6_family-175	4.08388314650503	6.1940904015037e-35
								ID=RepeatMasker_chr4_10798;Name=Unknown%20rnd-5_family-4742	4.0845372975803	1.61542875739824e-06
								ID=RepeatMasker_chr4_3838;Name=Unknown%20rnd-5_family-102	4.08675052878473	2.76876468184366e-39
								ID=RepeatMasker_chr3_6654;Name=Unknown%20rnd-6_family-3190	4.09503036089748	8.4847536253564e-06
								ID=RepeatMasker_chr2_6957;Name=DNA/P%20rnd-6_family-3642	4.09861440664088	7.61358743388612e-16
								ID=RepeatMasker_chr2_10081;Name=Unknown%20rnd-6_family-3183	4.10076094036941	2.41331956330782e-45
								ID=RepeatMasker_chr1_10384;Name=Unknown%20rnd-4_family-175	4.11141529051374	6.74549258153465e-13
								ID=RepeatMasker_chr2_6943;Name=DNA/P%20rnd-6_family-3642	4.11543746476746	4.78028632223216e-11
								ID=RepeatMasker_chr5_5913;Name=LTR/Gypsy%20rnd-1_family-8	4.11844453215536	0.0395816164643469
								ID=RepeatMasker_chr3_3277;Name=LTR/Copia%20rnd-5_family-1628	4.12841531437401	0.039371118891208
								ID=RepeatMasker_chr6_10365;Name=Unknown%20rnd-1_family-367	4.15269638969411	3.70250722639646e-11
								ID=RepeatMasker_chr6_7882;Name=Unknown%20rnd-5_family-2241	4.15456985112216	7.35721040211809e-05
								ID=RepeatMasker_chr6_9551;Name=LTR/Gypsy%20rnd-1_family-62	4.15486490840504	8.79073087793913e-07
								ID=RepeatMasker_chr6_7186;Name=Unknown%20rnd-6_family-1647	4.16605812905201	0.0357377281757794
								ID=RepeatMasker_chr2_10607;Name=Unknown%20rnd-6_family-175	4.18008385490576	4.0402502124355e-35
								ID=RepeatMasker_chr6_8630;Name=Unknown%20rnd-1_family-240	4.18012940803568	0.00716755772999437
								ID=RepeatMasker_chr5_4186;Name=Unknown%20rnd-1_family-223	4.18722887561458	0.0430244052446972
								ID=RepeatMasker_chr5_11721;Name=LTR/Gypsy%20rnd-6_family-1590	4.19616566195271	0.0354614757645087
								ID=RepeatMasker_unplaced-scaffold_104_29;Name=Unknown%20rnd-1_family-223	4.20127821951574	4.16106552461254e-26
								ID=RepeatMasker_chr4_4877;Name=LTR/Copia%20rnd-6_family-2078	4.22860153455731	1.453186105301e-09
								ID=RepeatMasker_chr4_6639;Name=DNA/Sola-3%20rnd-6_family-367	4.22864311852928	0.00699935659888518
								ID=RepeatMasker_chr5_3094;Name=LTR/Gypsy%20rnd-1_family-83	4.23008624383297	0.000184916518869159
								ID=RepeatMasker_chr4_4666;Name=LTR/Gypsy%20rnd-1_family-83	4.23020310234321	2.5789498531773e-06
								ID=RepeatMasker_chr4_6944;Name=DNA/Kolobok-T2%20rnd-5_family-5106	4.25618267908828	3.03863196475384e-08
								ID=RepeatMasker_unplaced-scaffold_177_38;Name=Unknown%20rnd-1_family-223	4.25967404314879	1.68021008291634e-19
								ID=RepeatMasker_chr5_10432;Name=LTR/Copia%20rnd-6_family-2078	4.27830156266749	0.0267656326421558
								ID=RepeatMasker_chr5_3018;Name=Unknown%20rnd-1_family-221	4.28426709437657	0.00026517592127044
								ID=RepeatMasker_chr6_10377;Name=Unknown%20rnd-1_family-367	4.28708625541966	4.73679164304814e-05
								ID=RepeatMasker_chr5_11479;Name=Unknown%20rnd-5_family-1358	4.28720922454292	0.000338487828892386
								ID=RepeatMasker_chr6_6901;Name=Unknown%20rnd-4_family-327	4.30622451045254	0.0379766509889443
								ID=RepeatMasker_chr6_1279;Name=Unknown%20rnd-1_family-302	4.30856413722354	8.04977510247152e-119
								ID=RepeatMasker_chr3_7021;Name=LTR/Gypsy%20rnd-6_family-1590	4.32656624234188	2.90536956690646e-10
								ID=RepeatMasker_chr6_6888;Name=Unknown%20rnd-1_family-219	4.3284803070854	0.00156161452424874
								ID=RepeatMasker_chr4_3889;Name=LTR/Copia%20rnd-6_family-2078	4.33155412104531	9.0934956397072e-17
								ID=RepeatMasker_chr8_2365;Name=LINE/L2%20rnd-6_family-450	4.33803385939967	0.023566326188331
								ID=RepeatMasker_chr2_12463;Name=Unknown%20rnd-1_family-323	4.34415601178863	1.47848145646357e-68
								ID=RepeatMasker_chr5_8952;Name=Unknown%20rnd-6_family-180	4.35762962845789	0.00328732452834586
								ID=RepeatMasker_chr7_1363;Name=LTR/Gypsy%20rnd-1_family-62	4.36538010095403	0.02919707959316
								ID=RepeatMasker_chr2_1566;Name=Unknown%20rnd-5_family-482	4.3847351782684	5.5087521507044e-23
								ID=RepeatMasker_chr8_4113;Name=LTR/Gypsy%20rnd-1_family-83	4.38606478148585	0.0213352145812751
								ID=RepeatMasker_chr5_8771;Name=Unknown%20rnd-1_family-223	4.39763983193685	2.14350469474093e-06
								ID=RepeatMasker_chr3_6351;Name=Unknown%20rnd-5_family-3244	4.39924478074382	6.37796426369193e-07
								ID=RepeatMasker_chr5_528;Name=Unknown%20rnd-6_family-741	4.39946593074318	1.28961356548757e-85
								ID=RepeatMasker_chr7_1199;Name=LTR/Gypsy%20rnd-1_family-62	4.40389747069212	0.00348161476841944
								ID=RepeatMasker_chr2_8214;Name=Unknown%20rnd-6_family-175	4.40567368954285	0.00548823224788695
								ID=RepeatMasker_chr8_5217;Name=LTR/Copia%20rnd-6_family-2078	4.42406001651148	0.00287239631672873
								ID=RepeatMasker_chr1_3175;Name=LTR/Copia%20rnd-1_family-322	4.42860626612786	0.0180784433274543
								ID=RepeatMasker_chr4_10796;Name=Unknown%20rnd-5_family-4742	4.4295669949117	8.6624658701108e-06
								ID=RepeatMasker_chr5_8773;Name=Unknown%20rnd-1_family-219	4.44299249836969	2.91498527360096e-25
								ID=RepeatMasker_chr3_11179;Name=Unknown%20rnd-4_family-327	4.51757982840602	0.00246836998073465
								ID=RepeatMasker_chr3_9459;Name=LTR/Copia%20rnd-6_family-2078	4.5310931535618	0.00217050871332266
								ID=RepeatMasker_chr5_1847;Name=Unknown%20rnd-4_family-327	4.54006233669366	0.0129250293926866
								ID=RepeatMasker_chr1_4655;Name=LTR/Copia%20rnd-6_family-2078	4.54042104947882	6.58790266451231e-06
								ID=RepeatMasker_chr2_2340;Name=Unknown%20rnd-5_family-5637	4.54129592267345	1.54628651664336e-07
								ID=RepeatMasker_chr6_1280;Name=Unknown%20rnd-1_family-302	4.542522279185	7.58242878902824e-40
								ID=RepeatMasker_chr4_10792;Name=Unknown%20rnd-5_family-4742	4.54389421328536	3.68992643122731e-07
								ID=RepeatMasker_chr4_12970;Name=LTR/Gypsy%20rnd-1_family-62	4.54928449780917	1.48696941526768e-09
								ID=RepeatMasker_chr3_966;Name=Unknown%20rnd-4_family-105	4.54933547852995	5.04371913011728e-09
								ID=RepeatMasker_chr2_5949;Name=LINE/RTE-X%20rnd-1_family-74	4.55949222118248	0.0471129860441943
								ID=RepeatMasker_chr8_6293;Name=LTR/Gypsy%20rnd-1_family-83	4.56976025971805	0.0453638182208186
								ID=RepeatMasker_chr2_10116;Name=Simple_repeat%20rnd-2_family-96	4.57995702200876	0.00153189035387839
								ID=RepeatMasker_chr1_690;Name=LTR/Gypsy%20rnd-1_family-115	4.60576986316299	0.00116798295307721
								ID=RepeatMasker_chr6_3086;Name=Unknown%20rnd-6_family-2018	4.61188767833198	6.68434616271055e-17
								ID=RepeatMasker_chr6_2617;Name=LTR/Gypsy%20rnd-1_family-62	4.61734466980927	0.0415558792276996
								ID=RepeatMasker_chr8_8557;Name=LTR/Gypsy%20rnd-5_family-1923	4.6231864557709	0.0405148344020476
								ID=RepeatMasker_chr5_3327;Name=LTR/Gypsy%20rnd-1_family-100	4.63420825307383	0.0110185251253683
								ID=RepeatMasker_chr6_1171;Name=LTR/Gypsy%20rnd-1_family-62	4.63528208543908	0.0395358855556967
								ID=RepeatMasker_chr2_3735;Name=Unknown%20rnd-5_family-4271	4.63704331000233	0.0379746012513261
								ID=RepeatMasker_chr6_5334;Name=Unknown%20rnd-3_family-54	4.6521509021666	0.00919970348529804
								ID=RepeatMasker_chr4_6589;Name=DNA/Sola-3%20rnd-6_family-367	4.65361353810603	0.00111000755698368
								ID=RepeatMasker_chr5_2944;Name=Unknown%20rnd-4_family-503	4.66210209480812	0.0362946236369854
								ID=RepeatMasker_chr6_10601;Name=Unknown%20rnd-1_family-219	4.66551974455421	2.43144826088441e-12
								ID=RepeatMasker_chr2_12194;Name=Unknown%20rnd-1_family-323	4.67556105411265	0.00910799451690941
								ID=RepeatMasker_chr7_3434;Name=Unknown%20rnd-1_family-14	4.6756712085188	0.0369342932917557
								ID=RepeatMasker_chr5_11674;Name=Unknown%20rnd-1_family-313	4.68143866033354	0.0109742285215619
								ID=RepeatMasker_chr6_1765;Name=Unknown%20rnd-5_family-8098	4.68297275123457	4.09221995278122e-08
								ID=RepeatMasker_chr2_4793;Name=Unknown%20rnd-1_family-41	4.68721577543549	0.00924746063643688
								ID=RepeatMasker_chr8_9050;Name=Unknown%20rnd-1_family-174	4.69279970759539	3.90114394494834e-12
								ID=RepeatMasker_chr3_6405;Name=Unknown%20rnd-1_family-221	4.69449076285534	0.0447693762343566
								ID=RepeatMasker_chr1_8295;Name=Unknown%20rnd-5_family-2692	4.71938579946712	0.0307140060351081
								ID=RepeatMasker_chr6_3094;Name=Unknown%20rnd-5_family-1072	4.72235706390357	5.2491236906289e-07
								ID=RepeatMasker_chr1_3394;Name=Unknown%20rnd-5_family-1072	4.73440414219618	3.43461537836908e-06
								ID=RepeatMasker_chr3_11094;Name=LTR/Gypsy%20rnd-1_family-29	4.73986853401231	0.0301151097829533
								ID=RepeatMasker_chr3_11214;Name=LTR/Copia%20rnd-5_family-1317	4.73986853401231	0.0301151097829533
								ID=RepeatMasker_chr1_8555;Name=LTR/Copia%20rnd-5_family-417	4.74696663042199	0.0316144581364099
								ID=RepeatMasker_chr4_441;Name=Unknown%20rnd-1_family-374	4.75334589817443	0.0292370464527167
								ID=RepeatMasker_chr5_7489;Name=LTR/Gypsy%20rnd-6_family-1590	4.75467029628313	1.92625528363053e-15
								ID=RepeatMasker_chr2_1326;Name=Unknown%20rnd-5_family-482	4.76172517017242	0.0329155222203495
								ID=RepeatMasker_chr8_8681;Name=LTR/Copia%20rnd-1_family-246	4.76394268038	1.26555593108528e-05
								ID=RepeatMasker_unplaced-scaffold_384_1;Name=LTR/Gypsy%20rnd-1_family-83	4.76484792690899	1.48912383433044e-09
								ID=RepeatMasker_chr8_1818;Name=Unknown%20rnd-4_family-327	4.77654322738173	0.0258527384225516
								ID=RepeatMasker_chr3_7218;Name=LTR/Gypsy%20rnd-5_family-80	4.78516600433271	0.00710031203960176
								ID=RepeatMasker_chr5_5480;Name=Unknown%20rnd-5_family-1921	4.78928422556882	1.11799567511967e-08
								ID=RepeatMasker_chr7_7956;Name=DNA/hAT-Ac%20rnd-5_family-166	4.79105260511702	0.0265340498249287
								ID=RepeatMasker_chr8_6205;Name=Unknown%20rnd-5_family-24	4.7922043435295	0.00604250563150743
								ID=RepeatMasker_chr4_474;Name=DNA/hAT-Charlie%20rnd-1_family-154	4.79736385815065	0.0270912754100286
								ID=RepeatMasker_chr6_8053;Name=Unknown%20rnd-6_family-3183	4.80769945935735	5.45539767269794e-12
								ID=RepeatMasker_chr4_3884;Name=LTR/Copia%20rnd-5_family-1222	4.82768822147991	0.000478194677358871
								ID=RepeatMasker_chr6_7193;Name=snRNA%20rnd-1_family-274	4.8318528578747	0.0274194741510511
								ID=RepeatMasker_chr6_3231;Name=LTR/Copia%20rnd-5_family-1222	4.83383365358431	8.82779814043712e-06
								ID=RepeatMasker_chr3_8450;Name=LTR/Gypsy%20rnd-1_family-29	4.84153989154185	0.0215061114695707
								ID=RepeatMasker_chr3_8080;Name=LTR/Copia%20rnd-1_family-118	4.84454036665374	8.91960764748033e-06
								ID=RepeatMasker_chr4_3852;Name=Unknown%20rnd-1_family-176	4.8457528998558	1.98006346226598e-73
								ID=RepeatMasker_chr1_1692;Name=LTR/Gypsy%20rnd-1_family-62	4.86179673574683	8.32207294892445e-06
								ID=RepeatMasker_chr3_11464;Name=Unknown%20rnd-1_family-329	4.86557817629004	0.0250399669005889
								ID=RepeatMasker_chr4_11414;Name=LTR/Gypsy%20rnd-1_family-115	4.86763111006816	7.11210870684136e-06
								ID=RepeatMasker_chr8_7413;Name=Unknown%20rnd-1_family-168	4.88201692800288	0.0214802192301703
								ID=RepeatMasker_chr7_6529;Name=Unknown%20rnd-5_family-308	4.89392508951141	3.82958870628153e-07
								ID=RepeatMasker_chr3_6368;Name=Unknown%20rnd-5_family-879	4.90410420064518	0.00400337291518795
								ID=RepeatMasker_chr2_6597;Name=Unknown%20rnd-5_family-4271	4.90498237112237	0.000370468857294314
								ID=RepeatMasker_chr5_8803;Name=Unknown%20rnd-1_family-254	4.90562263931948	1.6134162474516e-05
								ID=RepeatMasker_chr3_1191;Name=Unknown%20rnd-1_family-194	4.91842899395051	0.0170930764002414
								ID=RepeatMasker_chr1_7490;Name=Unknown%20rnd-6_family-741	4.93387597424317	0.0197820459916867
								ID=RepeatMasker_chr7_6525;Name=LTR/Copia%20rnd-5_family-631	4.93593352162004	0.00365462902047576
								ID=RepeatMasker_chr1_2159;Name=Unknown%20rnd-1_family-300	4.94298199951076	0.0171009263331388
								ID=RepeatMasker_chr4_7039;Name=Unknown%20rnd-6_family-6922	4.98028609674547	0.0155436307966347
								ID=RepeatMasker_chr4_3851;Name=LTR/Copia%20rnd-6_family-2078	4.98420042179387	0.0165333699808463
								ID=RepeatMasker_chr5_4680;Name=Unknown%20rnd-5_family-4271	4.98447739664909	0.000261165261178455
								ID=RepeatMasker_chr2_2341;Name=Unknown%20rnd-5_family-5637	4.9845621410203	5.31118021636702e-23
								ID=RepeatMasker_chr5_3032;Name=Unknown%20rnd-1_family-221	4.98746653331458	0.0154380221628099
								ID=RepeatMasker_chr2_12462;Name=Unknown%20rnd-1_family-323	4.98746822597299	5.46249733880119e-13
								ID=RepeatMasker_chr6_3336;Name=Unknown%20rnd-6_family-2018	4.99628332901584	5.31868767413586e-06
								ID=RepeatMasker_chr3_11519;Name=Unknown%20rnd-1_family-219	5.00147479970471	0.0137576175443287
								ID=RepeatMasker_chr5_8795;Name=Unknown%20rnd-1_family-219	5.0047903629846	3.97242164053749e-34
								ID=RepeatMasker_chr5_11170;Name=LTR/Gypsy%20rnd-1_family-87	5.00766004629468	0.0144069314620862
								ID=RepeatMasker_chr8_7231;Name=Unknown%20rnd-1_family-278	5.01269620941475	2.00969927094025e-18
								ID=RepeatMasker_chr4_7026;Name=Unknown%20rnd-1_family-168	5.02822055362502	3.057319184824e-13
								ID=RepeatMasker_chr4_9644;Name=Unknown%20rnd-1_family-250	5.02944373483061	0.0133099206729199
								ID=RepeatMasker_chr4_11294;Name=Unknown%20rnd-1_family-357	5.02944373483061	0.0133099206729199
								ID=RepeatMasker_chr6_3128;Name=Unknown%20rnd-5_family-1072	5.03259939783279	1.35484882653912e-10
								ID=RepeatMasker_chr4_1685;Name=DNA%20rnd-5_family-1979	5.03740341750578	0.0157179355871496
								ID=RepeatMasker_chr2_9811;Name=Unknown%20rnd-4_family-327	5.06006899807335	0.00264920210056676
								ID=RepeatMasker_chrV_1692;Name=LTR/Gypsy%20rnd-1_family-83	5.06135034943144	2.86233101177141e-08
								ID=RepeatMasker_chr2_7370;Name=Unknown%20rnd-5_family-1072	5.06884720928872	8.71061563251631e-07
								ID=RepeatMasker_chr5_11002;Name=LTR/Copia%20rnd-1_family-72	5.10097964082613	0.0102390926180584
								ID=RepeatMasker_chr8_9037;Name=LTR/Copia%20rnd-5_family-1317	5.11183963607787	0.010465228327985
								ID=RepeatMasker_chr3_5098;Name=LTR/Gypsy%20rnd-1_family-100	5.11225921178734	0.00930305345568073
								ID=RepeatMasker_chr2_10609;Name=Unknown%20rnd-6_family-175	5.13119430588836	9.54576981240216e-18
								ID=RepeatMasker_chr2_9754;Name=DNA/MuLE-MuDR%20rnd-1_family-197	5.1426046784177	0.00897273758624975
								ID=RepeatMasker_chr1_3177;Name=LTR/Copia%20rnd-1_family-309	5.14389117845125	0.00973387775778667
								ID=RepeatMasker_chr3_4205;Name=Unknown%20rnd-1_family-276	5.14980561538691	0.00831277111680338
								ID=RepeatMasker_chr7_4034;Name=DNA/hAT-Charlie%20rnd-1_family-154	5.15596231513715	0.00823259156656438
								ID=RepeatMasker_chr5_516;Name=Unknown%20rnd-6_family-741	5.15729989037279	2.86235951100122e-65
								ID=RepeatMasker_chr3_526;Name=LTR/Gypsy%20rnd-6_family-1590	5.16311311825112	1.08585249003325e-50
								ID=RepeatMasker_chr3_3919;Name=Unknown%20rnd-6_family-3190	5.17598717442944	6.39571898639096e-05
								ID=RepeatMasker_chr7_6526;Name=Unknown%20rnd-5_family-308	5.1771979305886	2.38353547171857e-08
								ID=RepeatMasker_chr3_1484;Name=Unknown%20rnd-6_family-3183	5.17974054947699	8.71595372370219e-05
								ID=RepeatMasker_chr4_2893;Name=Unknown%20rnd-4_family-497	5.18145212451546	0.00719675980801175
								ID=RepeatMasker_chr5_538;Name=Unknown%20rnd-6_family-741	5.18619159886928	0.00914121090565006
								ID=RepeatMasker_chr1_3178;Name=Unknown%20rnd-1_family-79	5.19276363188807	0.00816654295809224
								ID=RepeatMasker_chr7_2320;Name=Unknown%20rnd-4_family-327	5.19681965042341	0.00829605552720123
								ID=RepeatMasker_chr6_10363;Name=Unknown%20rnd-1_family-367	5.2030797246743	4.17381713040793e-06
								ID=RepeatMasker_chr8_7414;Name=LTR/Copia%20rnd-6_family-2078	5.20863825304942	7.95835083852442e-07
								ID=RepeatMasker_chr4_10836;Name=Unknown%20rnd-5_family-4742	5.21394265869997	0.00668223285800207
								ID=RepeatMasker_chr5_514;Name=Unknown%20rnd-6_family-741	5.21801640346981	7.2276211063181e-54
								ID=RepeatMasker_chr5_2298;Name=Unknown%20rnd-6_family-5127	5.23078150998386	3.32057900724152e-18
								ID=RepeatMasker_chr5_1519;Name=Unknown%20rnd-6_family-535	5.23081438972333	0.00616651875136221
								ID=RepeatMasker_chr1_3840;Name=Unknown%20rnd-4_family-86	5.24551727219314	6.09968448977905e-05
								ID=RepeatMasker_chr3_11216;Name=LTR/Copia%20rnd-5_family-1317	5.26336309508132	0.0063085867084765
								ID=RepeatMasker_chr8_8680;Name=LTR/Copia%20rnd-5_family-1222	5.27100943594833	0.00673410380554542
								ID=RepeatMasker_chr2_814;Name=Unknown%20rnd-1_family-367	5.27328990133879	2.19967351068516e-52
								ID=RepeatMasker_chr5_3830;Name=Unknown%20rnd-6_family-741	5.27353324226999	5.36493525098468e-05
								ID=RepeatMasker_chr6_9309;Name=Unknown%20rnd-4_family-327	5.2796754093285	0.0056258810925671
								ID=RepeatMasker_chr5_8794;Name=Unknown%20rnd-1_family-254	5.30253789346575	5.356439406507e-07
								ID=RepeatMasker_chr7_7951;Name=DNA/hAT-Charlie%20rnd-4_family-708	5.30928226645858	0.00458158650581403
								ID=RepeatMasker_chr4_3885;Name=Unknown%20rnd-6_family-433	5.31003662581469	0.00531262534381871
								ID=RepeatMasker_chr2_12831;Name=DNA/hAT-Charlie%20rnd-1_family-154	5.31313138589483	0.00785787336741725
								ID=RepeatMasker_chr2_8555;Name=LTR/Copia%20rnd-5_family-367	5.34262027373396	4.6719972235736e-05
								ID=RepeatMasker_chr5_8766;Name=Unknown%20rnd-1_family-254	5.35460640866917	0.00558625529859473
								ID=RepeatMasker_chr5_8772;Name=Unknown%20rnd-1_family-254	5.37101685635376	1.57996292696861e-07
								ID=RepeatMasker_chr1_7055;Name=Unknown%20rnd-1_family-124	5.37432679615169	0.00365462902047576
								ID=RepeatMasker_chrV_2784;Name=LTR/Gypsy%20rnd-1_family-83	5.38464965549434	0.00380386826922365
								ID=RepeatMasker_chr5_3454;Name=Unknown%20rnd-5_family-8098	5.4002574210274	0.000596298466978874
								ID=RepeatMasker_chr5_536;Name=Unknown%20rnd-6_family-741	5.40244081875466	0.00402429240779204
								ID=RepeatMasker_chr4_6417;Name=Unknown%20rnd-1_family-367	5.40545961590139	0.00325533519069062
								ID=RepeatMasker_chr8_6136;Name=Unknown%20rnd-1_family-277	5.41993537157614	0.00307638697220605
								ID=RepeatMasker_chr4_8722;Name=DNA/hAT-Ac%20rnd-5_family-166	5.42037451863072	0.000623906711610192
								ID=RepeatMasker_chrV_6320;Name=Unknown%20rnd-5_family-1072	5.42251713844291	6.42153751186687e-12
								ID=RepeatMasker_unplaced-scaffold_046_5;Name=Unknown%20rnd-1_family-27	5.43765738479065	0.00281443870734642
								ID=RepeatMasker_chr4_938;Name=Unknown%20rnd-5_family-27	5.44165710856591	1.32188359364763e-07
								ID=RepeatMasker_chr6_1764;Name=Unknown%20rnd-5_family-1386	5.44243149555097	6.25981317823103e-19
								ID=RepeatMasker_chr6_7923;Name=LTR/Gypsy%20rnd-6_family-269	5.44554243783722	0.00269034404671231
								ID=RepeatMasker_chr1_6511;Name=Unknown%20rnd-1_family-4	5.45762796923348	0.00255940814945422
								ID=RepeatMasker_chr4_7504;Name=Unknown%20rnd-4_family-327	5.45976489885367	0.000597821376960646
								ID=RepeatMasker_chr5_11672;Name=Unknown%20rnd-1_family-313	5.47828719039536	1.84704403129487e-05
								ID=RepeatMasker_chr6_7187;Name=Unknown%20rnd-6_family-1647	5.48454002393834	0.00229612527114087
								ID=RepeatMasker_chr8_6291;Name=LTR/Gypsy%20rnd-1_family-87	5.5036520496453	0.00243742340385105
								ID=RepeatMasker_chr1_8192;Name=DNA/TcMar-Tigger%20rnd-1_family-270	5.51091185291029	0.00219956361856358
								ID=RepeatMasker_unplaced-scaffold_044_2;Name=LTR/Gypsy%20rnd-1_family-100	5.5188126396045	0.00244408475192773
								ID=RepeatMasker_chr8_2407;Name=Simple_repeat%20rnd-2_family-96	5.51980371345973	0.00315203053299728
								ID=RepeatMasker_chr8_9058;Name=LTR/Copia%20rnd-6_family-2078	5.55364609462887	2.6738258084013e-15
								ID=RepeatMasker_chr1_2971;Name=Unknown%20rnd-1_family-20	5.55993287086642	0.0003095783514926
								ID=RepeatMasker_chr6_7052;Name=Unknown%20rnd-4_family-95	5.57513278778162	0.0016008882554572
								ID=RepeatMasker_chr5_4241;Name=Unknown%20rnd-1_family-223	5.57874397489944	0.00180555356796568
								ID=RepeatMasker_chr2_10946;Name=Unknown%20rnd-5_family-2186	5.59039657263988	0.0016226469525246
								ID=RepeatMasker_chr1_7022;Name=Unknown%20rnd-5_family-102	5.59594154605534	4.34400235463456e-07
								ID=RepeatMasker_chr4_6416;Name=Unknown%20rnd-5_family-205	5.63591110102556	0.00124783933685587
								ID=RepeatMasker_chr4_7579;Name=Unknown%20rnd-6_family-3183	5.63756290924357	1.3830530418509e-74
								ID=RepeatMasker_chr6_10501;Name=rnd-1_family-181	5.6385141731938	1.55096708523261e-95
								ID=RepeatMasker_chr3_11377;Name=LTR/Gypsy%20rnd-1_family-83	5.64587745850334	0.000230092548180904
								ID=RepeatMasker_chr5_11755;Name=Unknown%20rnd-4_family-327	5.70581658556222	0.000162436596725645
								ID=RepeatMasker_chr8_2075;Name=Unknown%20rnd-1_family-38	5.72267959280054	0.0001446765335184
								ID=RepeatMasker_chr6_1278;Name=LTR/Copia%20rnd-1_family-51	5.73263546905678	0.000889437917614389
								ID=RepeatMasker_unplaced-scaffold_150_1;Name=LTR/Gypsy%20rnd-6_family-1590	5.73710704029113	4.47113707707349e-06
								ID=RepeatMasker_chr1_2156;Name=LTR/Copia%20rnd-1_family-144	5.74477418398061	0.000758994434092823
								ID=RepeatMasker_chr6_7185;Name=snRNA%20rnd-1_family-274	5.76617665601687	0.00105192470306639
								ID=RepeatMasker_chr5_535;Name=Unknown%20rnd-6_family-741	5.77367045741242	0.000755284834004272
								ID=RepeatMasker_chr7_3430;Name=Unknown%20rnd-1_family-14	5.77445322184306	0.000786039528770719
								ID=RepeatMasker_chr8_9051;Name=Unknown%20rnd-5_family-27	5.77813907742731	2.66270492368223e-22
								ID=RepeatMasker_unplaced-scaffold_154_1;Name=LTR/Gypsy%20rnd-1_family-62	5.77859161239556	0.000704228491063742
								ID=RepeatMasker_chr1_3174;Name=LTR/Copia%20rnd-1_family-229	5.77982567255277	0.0008565283007957
								ID=RepeatMasker_chr5_3453;Name=Unknown%20rnd-5_family-1386	5.78337546873268	3.87501346021049e-06
								ID=RepeatMasker_chr3_11096;Name=LTR/Copia%20rnd-1_family-51	5.81472923156203	0.0005616840339085
								ID=RepeatMasker_chr5_3455;Name=Unknown%20rnd-1_family-221	5.8149714183451	0.000635757215103424
								ID=RepeatMasker_chr5_1827;Name=LINE/RTE-X%20rnd-1_family-63	5.82004805665473	0.00058476018233616
								ID=RepeatMasker_chr3_11217;Name=LTR/Gypsy%20rnd-1_family-16	5.83578116257836	0.00051746511735848
								ID=RepeatMasker_chr4_10837;Name=Unknown%20rnd-5_family-4742	5.84744485846818	0.000122041074881759
								ID=RepeatMasker_chr1_3180;Name=LTR/Copia%20rnd-1_family-351	5.87860221115422	0.000486848966559508
								ID=RepeatMasker_chr4_10793;Name=Unknown%20rnd-5_family-4742	5.88981227629884	2.93790156700223e-12
								ID=RepeatMasker_chr2_7385;Name=Unknown%20rnd-5_family-1072	5.90051089092024	4.73110576315748e-10
								ID=RepeatMasker_chr2_6596;Name=Unknown%20rnd-5_family-4271	5.90927162819246	1.20957691810224e-14
								ID=RepeatMasker_chr8_6889;Name=Unknown%20rnd-1_family-278	5.91017736905181	0.000387230237340217
								ID=RepeatMasker_chr4_10795;Name=Unknown%20rnd-5_family-4742	5.91110287865417	0.000363797661555073
								ID=RepeatMasker_chr3_965;Name=Unknown%20rnd-1_family-311	5.92953200235717	0.000454315444091812
								ID=RepeatMasker_chr6_6136;Name=Unknown%20rnd-1_family-23	5.94669387122909	3.15949397500135e-18
								ID=RepeatMasker_chr6_8467;Name=Unknown%20rnd-5_family-205	5.9513128308595	0.000327529595052507
								ID=RepeatMasker_chr4_7179;Name=Unknown%20rnd-4_family-327	5.95826828964965	0.000300337135711537
								ID=RepeatMasker_chr2_9374;Name=LTR/Gypsy%20rnd-6_family-1590	5.96591816765987	1.07053858063963e-06
								ID=RepeatMasker_chr6_7074;Name=LTR/Gypsy%20rnd-5_family-1407	5.97466483948172	7.36163308771821e-07
								ID=RepeatMasker_chr7_6742;Name=Unknown%20rnd-5_family-1072	6.00118058953108	5.32015527524763e-82
								ID=RepeatMasker_chr8_9056;Name=Unknown%20rnd-1_family-176	6.03508251181479	6.35235482532074e-19
								ID=RepeatMasker_chr7_9027;Name=Unknown%20rnd-6_family-4466	6.05969133239837	3.19003973653684e-05
								ID=RepeatMasker_chr7_1527;Name=Unknown%20rnd-1_family-215	6.0610772785186	0.000182856363057402
								ID=RepeatMasker_chr2_1558;Name=Unknown%20rnd-5_family-482	6.0656505037241	0.000195249684304654
								ID=RepeatMasker_chr3_1561;Name=Unknown%20rnd-5_family-87	6.07207827410948	0.000223123301571794
								ID=RepeatMasker_chr5_517;Name=Unknown%20rnd-6_family-741	6.07537987712244	3.38937676209773e-28
								ID=RepeatMasker_chr6_1263;Name=LTR/Gypsy%20rnd-1_family-7	6.08210873300906	2.52711828861847e-31
								ID=RepeatMasker_chr2_2373;Name=Unknown%20rnd-1_family-155	6.08620939686287	0.000167418154839477
								ID=RepeatMasker_chr4_9075;Name=Unknown%20rnd-5_family-1072	6.08869259064123	4.42067466789521e-08
								ID=RepeatMasker_chr3_247;Name=LTR/Gypsy%20rnd-1_family-100	6.09196443458463	2.62204132046903e-05
								ID=RepeatMasker_chr8_8909;Name=Unknown%20rnd-1_family-313	6.10226656863581	7.57670696030344e-57
								ID=RepeatMasker_chr3_10981;Name=Unknown%20rnd-1_family-34	6.12850166465417	0.000290030509849645
								ID=RepeatMasker_chr2_8865;Name=Unknown%20rnd-6_family-2018	6.13092510437819	0.000146269337513795
								ID=RepeatMasker_chr3_10296;Name=Unknown%20rnd-6_family-592	6.13538007740785	0.00028842171075225
								ID=RepeatMasker_chr3_11482;Name=LTR/Copia%20rnd-1_family-72	6.15277788819511	2.48275078065557e-05
								ID=RepeatMasker_chr4_8223;Name=Unknown%20rnd-5_family-205	6.16896041723525	0.0001076693510637
								ID=RepeatMasker_chr7_518;Name=snRNA%20rnd-1_family-274	6.1729878777481	0.000135302967071207
								ID=RepeatMasker_chr8_9053;Name=Unknown%20rnd-5_family-27	6.17333945732774	4.29317057235394e-20
								ID=RepeatMasker_chr6_10535;Name=Unknown%20rnd-5_family-482	6.17480909064145	1.38152990181427e-08
								ID=RepeatMasker_chr1_2158;Name=LTR/Copia%20rnd-1_family-316	6.17687423826845	1.82635668701226e-05
								ID=RepeatMasker_chr6_5622;Name=Unknown%20rnd-1_family-300	6.17872951798692	0.000131627060996129
								ID=RepeatMasker_chr1_3181;Name=LTR/Copia%20rnd-5_family-61	6.19133896485462	9.65089280005109e-05
								ID=RepeatMasker_chr3_11167;Name=LTR/Gypsy%20rnd-1_family-29	6.24085398583939	7.91682206333048e-05
								ID=RepeatMasker_chr6_3358;Name=Unknown%20rnd-6_family-2018	6.24842317240212	0.000129912160968962
								ID=RepeatMasker_chr1_3176;Name=LTR/Copia%20rnd-5_family-1482	6.28546903400728	1.1126092182265e-05
								ID=RepeatMasker_chrV_2188;Name=LTR/Gypsy%20rnd-1_family-62	6.32256807344703	4.78269128231435e-05
								ID=RepeatMasker_unplaced-scaffold_018_13;Name=DNA/Sola-3%20rnd-6_family-367	6.32365817953714	4.98507249440394e-05
								ID=RepeatMasker_chr3_6906;Name=Unknown%20rnd-4_family-327	6.32614235153518	4.79464928862915e-05
								ID=RepeatMasker_chr6_6889;Name=Unknown%20rnd-5_family-8098	6.3458490116754	4.25158919413363e-05
								ID=RepeatMasker_chr7_4775;Name=Unknown%20rnd-6_family-3183	6.36084993933268	7.35865046986118e-05
								ID=RepeatMasker_chr4_10838;Name=Unknown%20rnd-5_family-4742	6.39135214212652	4.81991716404504e-05
								ID=RepeatMasker_chr5_5601;Name=Unknown%20rnd-3_family-54	6.42846407905231	2.86935134847274e-05
								ID=RepeatMasker_unplaced-scaffold_283_1;Name=LTR/Gypsy%20rnd-1_family-83	6.4389174975265	2.95666003466498e-05
								ID=RepeatMasker_chr3_923;Name=Unknown%20rnd-5_family-1358	6.44606289534447	3.19003973653684e-05
								ID=RepeatMasker_unplaced-scaffold_200_1;Name=LTR/Gypsy%20rnd-1_family-83	6.4855069673541	3.21367952453488e-05
								ID=RepeatMasker_chr6_1265;Name=DNA%20rnd-1_family-6	6.65004592733131	1.33943630361245e-16
								ID=RepeatMasker_chr4_1076;Name=LTR/Gypsy%20rnd-5_family-1923	6.66656208648372	9.73454421492348e-06
								ID=RepeatMasker_chr4_9032;Name=Unknown%20rnd-1_family-221	6.68560892459021	7.11210870684136e-06
								ID=RepeatMasker_chr8_8683;Name=LTR/Copia%20rnd-5_family-1222	6.70878769018563	7.85973472105252e-40
								ID=RepeatMasker_chr3_2060;Name=Satellite%20rnd-1_family-372	6.712953818789	7.63278596447398e-06
								ID=RepeatMasker_chr8_1565;Name=LTR/Copia%20rnd-5_family-1222	6.76663432255289	5.64288379791287e-41
								ID=RepeatMasker_chr8_7205;Name=Unknown%20rnd-1_family-278	6.8689501219939	1.60854705536251e-13
								ID=RepeatMasker_chr4_10768;Name=DNA/MuLE-MuDR%20rnd-5_family-2506	6.92226898186774	2.14538123975524e-06
								ID=RepeatMasker_chr4_4847;Name=LTR/Gypsy%20rnd-1_family-62	6.97912537051441	1.38213850668154e-06
								ID=RepeatMasker_chr4_2546;Name=LTR/Gypsy%20rnd-1_family-83	7.0511679699493	1.08074241339212e-06
								ID=RepeatMasker_chr3_9457;Name=Unknown%20rnd-1_family-176	7.1184032279334	6.13775301595811e-07
								ID=RepeatMasker_chr7_2776;Name=Unknown%20rnd-5_family-1387	7.14868977203914	1.16516951898819e-07
								ID=RepeatMasker_chr2_10731;Name=Unknown%20rnd-1_family-190	7.15213332242595	5.55305242177498e-07
								ID=RepeatMasker_chr8_8682;Name=LTR/Copia%20rnd-1_family-144	7.18613771170741	8.3513843375744e-08
								ID=RepeatMasker_chr5_534;Name=Unknown%20rnd-6_family-741	7.21985674717828	1.41833588927339e-24
								ID=RepeatMasker_chr7_9028;Name=Unknown%20rnd-6_family-4466	7.24681682285944	3.10466502530414e-07
								ID=RepeatMasker_chr7_5744;Name=Unknown%20rnd-1_family-240	7.30207067951104	1.82387496960074e-07
								ID=RepeatMasker_unplaced-scaffold_250_12;Name=Unknown%20rnd-6_family-2018	7.31856702780536	2.42192252409596e-07
								ID=RepeatMasker_chr6_3335;Name=Unknown%20rnd-6_family-2018	7.33287302893828	7.11164541902576e-10
								ID=RepeatMasker_chr3_9454;Name=Unknown%20rnd-5_family-27	7.36417842563641	6.20018215710612e-11
								ID=RepeatMasker_chr3_11121;Name=Unknown%20rnd-1_family-152	7.39307647245036	1.05705422984019e-07
								ID=RepeatMasker_chr6_5623;Name=LTR/Copia%20rnd-1_family-316	7.4085023069645	1.9537868100308e-07
								ID=RepeatMasker_chr2_3718;Name=Unknown%20rnd-5_family-4271	7.57170418090709	3.46581984143164e-08
								ID=RepeatMasker_chr4_939;Name=LTR/Copia%20rnd-6_family-2078	7.60042803080336	3.30707310467232e-08
								ID=RepeatMasker_chr2_11792;Name=Unknown%20rnd-1_family-53	7.60194668735716	3.18804371177484e-08
								ID=RepeatMasker_unplaced-scaffold_273_1;Name=LTR/Gypsy%20rnd-6_family-1590	7.62862106915202	2.74165048002234e-08
								ID=RepeatMasker_chr5_8811;Name=Unknown%20rnd-1_family-219	7.6623665419201	3.06097283724956e-08
								ID=RepeatMasker_chr6_7188;Name=snRNA%20rnd-1_family-274	7.69564308888148	1.58123394890504e-08
								ID=RepeatMasker_chr4_3101;Name=DNA/hAT-Ac%20rnd-5_family-166	7.71924362296874	1.5693726801192e-08
								ID=RepeatMasker_chr6_5625;Name=LTR/Copia%20rnd-1_family-144	7.74952903099191	1.58123394890504e-08
								ID=RepeatMasker_chr5_2301;Name=Unknown%20rnd-6_family-5127	7.79772794973596	5.20319046654768e-34
								ID=RepeatMasker_chr8_7410;Name=LTR/Copia%20rnd-6_family-2078	7.81040365251556	8.42772068434831e-09
								ID=RepeatMasker_chr2_4059;Name=Unknown%20rnd-5_family-4271	7.82735598842312	9.75393151337568e-09
								ID=RepeatMasker_chr2_3717;Name=Unknown%20rnd-5_family-4271	7.8663934586402	3.32057900724152e-18
								ID=RepeatMasker_chr5_4046;Name=Unknown%20rnd-1_family-223	7.88022720180263	1.48468073529755e-09
								ID=RepeatMasker_chr8_7393;Name=LTR/Copia%20rnd-6_family-2078	7.91897683838892	3.91114418620726e-09
								ID=RepeatMasker_chr5_11657;Name=Unknown%20rnd-1_family-313	8.07532683411678	1.57726445198634e-09
								ID=RepeatMasker_chr8_5923;Name=Unknown%20rnd-5_family-482	8.15388540179595	1.10930822040488e-09
								ID=RepeatMasker_chr8_7388;Name=Unknown%20rnd-5_family-27	8.20764617529016	3.3983892935827e-20
								ID=RepeatMasker_chr2_1568;Name=Unknown%20rnd-5_family-482	8.21144193946634	6.90625392677776e-10
								ID=RepeatMasker_chr3_1485;Name=Unknown%20rnd-6_family-3183	8.23194857565803	5.08826402742928e-10
								ID=RepeatMasker_chr8_5924;Name=Unknown%20rnd-5_family-482	8.27476011888336	4.55146473318616e-10
								ID=RepeatMasker_chr5_3045;Name=Unknown%20rnd-1_family-221	8.49713596705386	3.17930093424175e-11
								ID=RepeatMasker_chr6_1264;Name=Unknown%20rnd-5_family-370	8.52779387095115	4.91131450855968e-22
								ID=RepeatMasker_chr8_7391;Name=Unknown%20rnd-1_family-176	8.72429197385367	1.04327317211664e-15
								ID=RepeatMasker_chr2_6936;Name=DNA/P%20rnd-6_family-3642	8.81287629583138	8.35359372735229e-38
								ID=RepeatMasker_chr3_922;Name=Unknown%20rnd-1_family-311	9.09692069799067	1.20117051324704e-12
								ID=RepeatMasker_chr5_11658;Name=Unknown%20rnd-1_family-313	9.17571333314622	7.15725964221652e-13
								ID=RepeatMasker_chr2_4058;Name=Unknown%20rnd-5_family-4271	9.24937955852296	2.54126044592744e-13
								ID=RepeatMasker_chr3_11481;Name=Unknown%20rnd-1_family-329	9.34340376302659	1.19706928094988e-13
								ID=RepeatMasker_chr4_12907;Name=LTR/Copia%20rnd-6_family-90	9.39593165062806	2.00330885440694e-13
								ID=RepeatMasker_chr4_6415;Name=Unknown%20rnd-5_family-205	9.80354661116946	7.36658529385889e-15
								ID=RepeatMasker_chr2_5738;Name=Unknown%20rnd-1_family-302	9.9866645701164	0
								ID=RepeatMasker_chr5_2304;Name=Unknown%20rnd-6_family-5127	10.0851671586888	7.03156093093207e-21
								ID=RepeatMasker_chr7_4372;Name=Unknown%20rnd-1_family-302	10.4128256808215	4.09271414419109e-26
								ID=RepeatMasker_chr1_8556;Name=LTR/Copia%20rnd-5_family-1222	10.4728254095336	2.90277127000439e-17
