# Supplementary material for: H2A ubiquitination is essential for Polycomb Repressive Complex 1-mediated gene regulation in Marchantia polymorpha
Source: Genome Biol. 2021 Sep 1;22:253. doi: 10.1186/s13059-021-02476-y (PMC8408974; doi:10.1186/s13059-021-02476-y)
Supplement: Supplementary file 6 — Additional file 6: Table S5. Mapping statistics of ChIP-seq data. [file 13059_2021_2476_MOESM6_ESM.xlsx]

## Sheet: Sheet1
Table S5. Mapping statistics of ChIP-seq data.
IP	Genotype	Replicate	Raw reads	Total aligned	Unique hits	coverage (mapped reads*150/haploid genome)
H3	WT	1	21298895	15416140	8246744	16,52
H3	Mpbmi1/1l	1	18258035	15638007	8207878	16,76
H3	Mph2a;H2AK115R/K116R	1	20533143	16541500	7915436	17,72
H3	Mph2a;H2AK119R	1	16720991	13652689	6790461	14,63
H2Aub	WT	1	24791165	5751550	4211234	6,16
H2Aub	Mpbmi1/1l	1	25453803	4701317	3254134	5,04
H2Aub	Mph2a;H2AK115R/K116R	1	30160712	5097069	3748722	5,46
H2Aub	Mph2a;H2AK119R	1	33846077	4355990	3177103	4,67
H3K27me3	WT	1	65503823	7912862	2837618	8,48
H3K27me3	Mpbmi1/1l	1	63353608	7722805	2759069	8,27
H3K27me3	Mph2a;H2AK115R/K116R	1	76673101	6984920	2249939	7,48
H3K27me3	Mph2a;H2AK119R	1	62512293	7545234	2633179	8,08
H3	WT	2	20001767	15801396	8180624	16,93
H3	Mpbmi1/1l	2	14887412	13102411	7068679	14,04
H3	Mph2a;H2AK115R/K116R	2	19305042	13998086	6699146	15,00
H3	Mph2a;H2AK119R	2	23105292	17465290	8623838	18,71
H2Aub	WT	2	29465130	5333189	3895799	5,71
H2Aub	Mpbmi1/1l	2	28301567	5578239	3761394	5,98
H2Aub	Mph2a;H2AK115R/K116R	2	30636755	4053243	2874614	4,34
H2Aub	Mph2a;H2AK119R	2	29953615	4487052	3257408	4,81
H3K27me3	WT	2	54419810	7553470	2541188	8,09
H3K27me3	Mpbmi1/1l	2	48977096	12817306	4195494	13,73
H3K27me3	Mph2a;H2AK115R/K116R	2	43490481	7184627	2616214	7,70
H3K27me3	Mph2a;H2AK119R	2	62046099	5484875	1827216	5,88
