# Supplementary material for: H2A ubiquitination is essential for Polycomb Repressive Complex 1-mediated gene regulation in Marchantia polymorpha
Source: Genome Biol. 2021 Sep 1;22:253. doi: 10.1186/s13059-021-02476-y (PMC8408974; doi:10.1186/s13059-021-02476-y)
Supplement: Supplementary file 8 — Additional file 8: Table S7. TEs marked by H2Aub and H3K27me3. [file 13059_2021_2476_MOESM8_ESM.xlsx]

## Sheet: Table S7
Table S7. TEs marked by H2Aub and H3K27me3.
only-H2Aub TE	H2Aub/H3K27me3 TE	only-H3K27me3 TE
ID=RepeatMasker_chr6_2796;Name=DNA/hAT-Tag1%20rnd-6_family-3596	ID=RepeatMasker_chr8_8977;Name=Unknown%20rnd-6_family-2217	ID=RepeatMasker_chr4_11294;Name=Unknown%20rnd-1_family-357
ID=RepeatMasker_chr4_9550;Name=Unknown%20rnd-1_family-230	ID=RepeatMasker_chr8_8978;Name=Unknown%20rnd-1_family-269	ID=RepeatMasker_chr3_11183;Name=Unknown%20rnd-1_family-11
ID=RepeatMasker_chr4_9551;Name=Unknown%20rnd-1_family-230	ID=RepeatMasker_chr8_8979;Name=Unknown%20rnd-5_family-688	ID=RepeatMasker_chr3_11184;Name=LTR/Gypsy%20rnd-5_family-1923
ID=RepeatMasker_chr4_9552;Name=Unknown%20rnd-1_family-258	ID=RepeatMasker_chr8_8980;Name=Unknown%20rnd-1_family-289	ID=RepeatMasker_chr3_11185;Name=Unknown%20rnd-1_family-40
ID=RepeatMasker_chr6_2747;Name=Unknown%20rnd-5_family-308	ID=RepeatMasker_chr8_8388;Name=Unknown%20rnd-5_family-855	ID=RepeatMasker_chr3_11186;Name=Unknown%20rnd-1_family-40
ID=RepeatMasker_chr6_2748;Name=snRNA%20rnd-1_family-233	ID=RepeatMasker_chr8_8389;Name=Unknown%20rnd-6_family-869	ID=RepeatMasker_chr3_11187;Name=RC/Helitron%20rnd-6_family-138
ID=RepeatMasker_chr6_2749;Name=Unknown%20rnd-1_family-244	ID=RepeatMasker_chr5_578;Name=Unknown%20rnd-1_family-313	ID=RepeatMasker_chr3_11188;Name=Unknown%20rnd-5_family-25
ID=RepeatMasker_chr6_2750;Name=DNA/hAT-Tag1%20rnd-1_family-165	ID=RepeatMasker_chr3_11292;Name=LTR/Copia%20rnd-6_family-2078	ID=RepeatMasker_chr3_11189;Name=Unknown%20rnd-1_family-78
ID=RepeatMasker_chr4_4831;Name=LTR/Copia%20rnd-5_family-631	ID=RepeatMasker_chr3_11293;Name=Unknown%20rnd-5_family-27	ID=RepeatMasker_chr3_11190;Name=Unknown%20rnd-1_family-225
ID=RepeatMasker_chr4_4832;Name=LTR/Copia%20rnd-5_family-631	ID=RepeatMasker_chr6_3763;Name=Unknown%20rnd-5_family-308	ID=RepeatMasker_chr3_11191;Name=RC/Helitron%20rnd-6_family-138
ID=RepeatMasker_chr4_4833;Name=LTR/Copia%20rnd-5_family-631	ID=RepeatMasker_chr6_6164;Name=Unknown%20rnd-6_family-741	ID=RepeatMasker_chr3_11192;Name=Unknown%20rnd-1_family-78
ID=RepeatMasker_chr6_9446;Name=Unknown%20rnd-1_family-311	ID=RepeatMasker_chr6_6165;Name=Unknown%20rnd-6_family-741	ID=RepeatMasker_chr3_11193;Name=Unknown%20rnd-1_family-201
ID=RepeatMasker_chr6_9447;Name=LTR/Copia%20rnd-5_family-417	ID=RepeatMasker_chr6_6166;Name=Unknown%20rnd-6_family-741	ID=RepeatMasker_chr3_11194;Name=RC/Helitron%20rnd-6_family-138
ID=RepeatMasker_chr4_10952;Name=Unknown%20rnd-1_family-240	ID=RepeatMasker_chr6_8934;Name=LTR/Copia%20rnd-5_family-417	ID=RepeatMasker_chr3_11195;Name=Unknown%20rnd-1_family-22
ID=RepeatMasker_chr4_10953;Name=Unknown%20rnd-1_family-240	ID=RepeatMasker_chr4_2226;Name=LINE/RTE-BovB%20rnd-6_family-1228	ID=RepeatMasker_chr3_11196;Name=Unknown%20rnd-1_family-145
ID=RepeatMasker_chr5_1718;Name=Unknown%20rnd-5_family-370	ID=RepeatMasker_chr6_8509;Name=DNA/CMC-EnSpm%20rnd-6_family-238	ID=RepeatMasker_chr3_11197;Name=Unknown%20rnd-1_family-22
ID=RepeatMasker_chr3_8961;Name=Unknown%20rnd-1_family-253	ID=RepeatMasker_chr3_6617;Name=Unknown%20rnd-1_family-253	ID=RepeatMasker_chr3_11198;Name=Unknown%20rnd-1_family-224
ID=RepeatMasker_chr3_8962;Name=Unknown%20rnd-5_family-4695	ID=RepeatMasker_chr3_6618;Name=Unknown%20rnd-1_family-302	ID=RepeatMasker_chr3_11199;Name=Unknown%20rnd-1_family-214
ID=RepeatMasker_chr3_8963;Name=Unknown%20rnd-1_family-231	ID=RepeatMasker_chr4_12202;Name=LTR/Gypsy%20rnd-5_family-3808	ID=RepeatMasker_chr3_11160;Name=LTR/Gypsy%20rnd-5_family-1923
ID=RepeatMasker_chr3_8964;Name=Unknown%20rnd-5_family-4695	ID=RepeatMasker_chr4_12203;Name=DNA/hAT-Ac%20rnd-5_family-166	ID=RepeatMasker_chr3_11161;Name=Unknown%20rnd-1_family-11
ID=RepeatMasker_chr3_8965;Name=Unknown%20rnd-1_family-224	ID=RepeatMasker_chr5_2375;Name=Unknown%20rnd-1_family-304	ID=RepeatMasker_chr3_11162;Name=LTR/Gypsy%20rnd-5_family-1923
ID=RepeatMasker_chr3_8966;Name=Unknown%20rnd-5_family-690	ID=RepeatMasker_chr5_2376;Name=Unknown%20rnd-1_family-192	ID=RepeatMasker_chr3_11163;Name=RC/Helitron%20rnd-6_family-138
ID=RepeatMasker_chr3_8967;Name=Unknown%20rnd-1_family-168	ID=RepeatMasker_chr5_2377;Name=Unknown%20rnd-1_family-221	ID=RepeatMasker_chr3_11164;Name=LTR/Gypsy%20rnd-5_family-1923
ID=RepeatMasker_chr3_8968;Name=Unknown%20rnd-1_family-194	ID=RepeatMasker_chr2_3717;Name=Unknown%20rnd-5_family-4271	ID=RepeatMasker_chr3_8998;Name=LTR/Copia%20rnd-6_family-2078
ID=RepeatMasker_chr3_8969;Name=Unknown%20rnd-1_family-168	ID=RepeatMasker_chr3_5478;Name=Unknown%20rnd-6_family-5042	ID=RepeatMasker_chr3_8999;Name=Unknown%20rnd-1_family-11
ID=RepeatMasker_chr3_8970;Name=LTR/Copia%20rnd-6_family-2078	ID=RepeatMasker_chr5_6425;Name=Unknown%20rnd-5_family-1386	ID=RepeatMasker_chr3_9000;Name=LTR/Gypsy%20rnd-1_family-0
ID=RepeatMasker_chr8_9181;Name=Unknown%20rnd-1_family-282	ID=RepeatMasker_chr5_6426;Name=Unknown%20rnd-5_family-8098	ID=RepeatMasker_chr3_11177;Name=Unknown%20rnd-1_family-38
ID=RepeatMasker_chr1_4956;Name=LTR/Copia%20rnd-5_family-631	ID=RepeatMasker_chr1_3766;Name=Unknown%20rnd-5_family-231	ID=RepeatMasker_chr3_11178;Name=Simple_repeat%20rnd-2_family-96
ID=RepeatMasker_chr4_6955;Name=LINE/RTE-X%20rnd-6_family-3145	ID=RepeatMasker_chr5_676;Name=Unknown%20rnd-4_family-105	ID=RepeatMasker_chr3_11179;Name=Unknown%20rnd-4_family-327
ID=RepeatMasker_chr6_302;Name=Unknown%20rnd-5_family-102	ID=RepeatMasker_chr5_7100;Name=LTR/Copia%20rnd-1_family-229	ID=RepeatMasker_chr4_10066;Name=LTR/Cassandra%20rnd-1_family-81
ID=RepeatMasker_chr4_564;Name=Unknown%20rnd-6_family-180	ID=RepeatMasker_chr2_12173;Name=Unknown%20rnd-1_family-323	ID=RepeatMasker_chr4_10067;Name=LTR/Gypsy%20rnd-5_family-1923
ID=RepeatMasker_chr4_7750;Name=Unknown%20rnd-6_family-3246	ID=RepeatMasker_chr2_1034;Name=Satellite%20rnd-1_family-372	ID=RepeatMasker_chr5_7514;Name=LTR/Gypsy%20rnd-5_family-70
ID=RepeatMasker_chr6_1482;Name=Unknown%20rnd-5_family-2186	ID=RepeatMasker_chr2_1035;Name=Satellite%20rnd-1_family-372	ID=RepeatMasker_chr5_7515;Name=Unknown%20rnd-5_family-25
ID=RepeatMasker_chr8_6149;Name=Unknown%20rnd-1_family-278	ID=RepeatMasker_chr5_2276;Name=Unknown%20rnd-6_family-5127	ID=RepeatMasker_chr5_7516;Name=DNA%20rnd-1_family-6
ID=RepeatMasker_chr8_6150;Name=Unknown%20rnd-5_family-688	ID=RepeatMasker_chr8_1886;Name=Unknown%20rnd-5_family-27	ID=RepeatMasker_chr5_7517;Name=Unknown%20rnd-1_family-14
ID=RepeatMasker_chr8_6151;Name=Unknown%20rnd-1_family-269	ID=RepeatMasker_chr7_7956;Name=DNA/hAT-Ac%20rnd-5_family-166	ID=RepeatMasker_chr5_7518;Name=DNA%20rnd-1_family-6
ID=RepeatMasker_chr8_6152;Name=Unknown%20rnd-6_family-2217	ID=RepeatMasker_chr5_8800;Name=Unknown%20rnd-5_family-783	ID=RepeatMasker_chr5_7519;Name=Unknown%20rnd-5_family-25
ID=RepeatMasker_chr2_11632;Name=Unknown%20rnd-5_family-27	ID=RepeatMasker_chr2_2533;Name=Unknown%20rnd-1_family-327	ID=RepeatMasker_chr5_7520;Name=RC/Helitron%20rnd-6_family-138
ID=RepeatMasker_chr2_11633;Name=LTR/Copia%20rnd-6_family-2078	ID=RepeatMasker_chr2_2534;Name=Unknown%20rnd-1_family-312	ID=RepeatMasker_chr3_11306;Name=Unknown%20rnd-5_family-24
ID=RepeatMasker_chr2_11634;Name=Unknown%20rnd-5_family-27	ID=RepeatMasker_chr2_2535;Name=Unknown%20rnd-1_family-349	ID=RepeatMasker_chr3_11171;Name=LTR/Gypsy%20rnd-1_family-16
ID=RepeatMasker_chr2_11635;Name=Unknown%20rnd-5_family-27	ID=RepeatMasker_chr6_8576;Name=DNA/CMC-EnSpm%20rnd-6_family-238	ID=RepeatMasker_chr3_11172;Name=Unknown%20rnd-1_family-11
ID=RepeatMasker_chr8_1875;Name=Unknown%20rnd-1_family-194	ID=RepeatMasker_chr6_9339;Name=Unknown%20rnd-5_family-5637	ID=RepeatMasker_chr3_11173;Name=RC/Helitron%20rnd-6_family-138
ID=RepeatMasker_chr8_1876;Name=Unknown%20rnd-5_family-27	ID=RepeatMasker_chr6_9340;Name=Unknown%20rnd-5_family-5637	ID=RepeatMasker_chr3_11174;Name=Unknown%20rnd-1_family-25
ID=RepeatMasker_chr8_1877;Name=LTR/Copia%20rnd-6_family-2078	ID=RepeatMasker_chr5_2298;Name=Unknown%20rnd-6_family-5127	ID=RepeatMasker_chr3_11175;Name=Unknown%20rnd-1_family-27
ID=RepeatMasker_chr5_2393;Name=Unknown%20rnd-1_family-255	ID=RepeatMasker_chr5_8792;Name=Unknown%20rnd-5_family-783	ID=RepeatMasker_chr3_11153;Name=LTR/Copia%20rnd-6_family-2078
ID=RepeatMasker_chr2_1582;Name=Unknown%20rnd-5_family-231	ID=RepeatMasker_chr2_4879;Name=Unknown%20rnd-5_family-231	ID=RepeatMasker_chr3_11154;Name=Unknown%20rnd-1_family-25
ID=RepeatMasker_chr2_4671;Name=LTR/Copia%20rnd-5_family-631	ID=RepeatMasker_chr8_8900;Name=DNA/hAT-Ac%20rnd-5_family-166	ID=RepeatMasker_chr3_11155;Name=Unknown%20rnd-1_family-25
ID=RepeatMasker_chr7_7234;Name=SINE?%20rnd-1_family-361	ID=RepeatMasker_chr6_8339;Name=LTR/Copia%20rnd-5_family-417	ID=RepeatMasker_chr3_11156;Name=Unknown%20rnd-1_family-27
ID=RepeatMasker_chr2_4477;Name=Unknown%20rnd-1_family-89	ID=RepeatMasker_chr8_1993;Name=Unknown%20rnd-5_family-231	ID=RepeatMasker_chr3_11157;Name=Unknown%20rnd-1_family-22
ID=RepeatMasker_chr2_4478;Name=Unknown%20rnd-5_family-2145	ID=RepeatMasker_chr8_1994;Name=Unknown%20rnd-5_family-231	ID=RepeatMasker_chr3_11158;Name=Unknown%20rnd-1_family-30
ID=RepeatMasker_chr2_3718;Name=Unknown%20rnd-5_family-4271	ID=RepeatMasker_chr6_1764;Name=Unknown%20rnd-5_family-1386	ID=RepeatMasker_chr3_11299;Name=DNA%20rnd-1_family-6
ID=RepeatMasker_chr2_10764;Name=Unknown%20rnd-6_family-3111	ID=RepeatMasker_chr6_1765;Name=Unknown%20rnd-5_family-8098	ID=RepeatMasker_chr3_11300;Name=Unknown%20rnd-5_family-4550
ID=RepeatMasker_chr2_10765;Name=Unknown%20rnd-1_family-253	ID=RepeatMasker_chr6_1766;Name=Unknown%20rnd-1_family-219	ID=RepeatMasker_chr4_10043;Name=Unknown%20rnd-5_family-623
ID=RepeatMasker_chr2_10766;Name=Unknown%20rnd-1_family-220	ID=RepeatMasker_chr5_11379;Name=DNA/TcMar-Tigger%20rnd-3_family-128	ID=RepeatMasker_chr4_10044;Name=Unknown%20rnd-6_family-1405
ID=RepeatMasker_chr2_10767;Name=Unknown%20rnd-5_family-690	ID=RepeatMasker_chr5_11380;Name=Unknown%20rnd-6_family-545	ID=RepeatMasker_chr4_10051;Name=LTR/Gypsy%20rnd-5_family-431
ID=RepeatMasker_chr2_10768;Name=Unknown%20rnd-1_family-224	ID=RepeatMasker_chr7_5829;Name=Unknown%20rnd-6_family-3183	ID=RepeatMasker_chr4_10052;Name=LTR/Gypsy%20rnd-5_family-1923
ID=RepeatMasker_chr2_10769;Name=Unknown%20rnd-1_family-214	ID=RepeatMasker_chr5_2252;Name=Unknown%20rnd-6_family-5127	ID=RepeatMasker_chr4_10053;Name=Unknown%20rnd-1_family-20
ID=RepeatMasker_chr2_10770;Name=Unknown%20rnd-1_family-256	ID=RepeatMasker_chr5_2253;Name=Unknown%20rnd-6_family-5127	ID=RepeatMasker_chr4_10054;Name=LTR/Gypsy%20rnd-1_family-0
ID=RepeatMasker_chr2_10771;Name=Unknown%20rnd-6_family-3253	ID=RepeatMasker_chr2_3940;Name=Unknown%20rnd-1_family-260	ID=RepeatMasker_chr8_8391;Name=DNA%20rnd-1_family-13
ID=RepeatMasker_chr2_10772;Name=Unknown%20rnd-1_family-214	ID=RepeatMasker_chr3_1251;Name=Unknown%20rnd-6_family-175	ID=RepeatMasker_chr8_8392;Name=LTR/Gypsy%20rnd-1_family-29
ID=RepeatMasker_chr2_10773;Name=Unknown%20rnd-5_family-689	ID=RepeatMasker_chr4_2206;Name=LINE/RTE-X%20rnd-1_family-63	ID=RepeatMasker_chr2_1967;Name=Unknown%20rnd-1_family-176
ID=RepeatMasker_chr2_10774;Name=Unknown%20rnd-1_family-269	ID=RepeatMasker_chr4_2207;Name=Unknown%20rnd-5_family-8098	ID=RepeatMasker_chr2_1968;Name=LTR/Copia%20rnd-6_family-2078
ID=RepeatMasker_chr2_10775;Name=Unknown%20rnd-6_family-3253	ID=RepeatMasker_chr4_2208;Name=Unknown%20rnd-1_family-219	ID=RepeatMasker_chr2_1969;Name=Unknown%20rnd-5_family-27
ID=RepeatMasker_chr5_6217;Name=Unknown%20rnd-5_family-102	ID=RepeatMasker_chr5_2272;Name=DNA/hAT-Ac%20rnd-5_family-166	ID=RepeatMasker_chr8_8386;Name=Unknown%20rnd-1_family-215
ID=RepeatMasker_chr3_9810;Name=Unknown%20rnd-6_family-4466	ID=RepeatMasker_chr5_2273;Name=LTR/Gypsy%20rnd-5_family-3808	ID=RepeatMasker_chr8_8387;Name=Unknown%20rnd-4_family-175
ID=RepeatMasker_chr3_9811;Name=Unknown%20rnd-6_family-4466	ID=RepeatMasker_chr5_2274;Name=Unknown%20rnd-6_family-1585	ID=RepeatMasker_chr8_8390;Name=Unknown%20rnd-6_family-869
ID=RepeatMasker_chr5_7400;Name=Unknown%20rnd-1_family-214	ID=RepeatMasker_chr6_9188;Name=Unknown%20rnd-5_family-5637	ID=RepeatMasker_chr3_5837;Name=Unknown%20rnd-1_family-53
ID=RepeatMasker_chr5_7401;Name=Unknown%20rnd-1_family-224	ID=RepeatMasker_chr6_9189;Name=Unknown%20rnd-5_family-5637	ID=RepeatMasker_chr2_11271;Name=LTR/Gypsy%20rnd-1_family-8
ID=RepeatMasker_chr5_7402;Name=Unknown%20rnd-1_family-224	ID=RepeatMasker_chr5_2144;Name=Unknown%20rnd-1_family-304	ID=RepeatMasker_unplaced-scaffold_396_2;Name=Unknown%20rnd-1_family-251
ID=RepeatMasker_chr5_7403;Name=Unknown%20rnd-5_family-102	ID=RepeatMasker_chr5_2145;Name=Unknown%20rnd-1_family-192	ID=RepeatMasker_unplaced-scaffold_396_3;Name=DNA/TcMar-Tigger%20rnd-3_family-128
ID=RepeatMasker_chr5_7016;Name=Unknown%20rnd-1_family-374	ID=RepeatMasker_chr5_2146;Name=Unknown%20rnd-1_family-221	ID=RepeatMasker_unplaced-scaffold_396_4;Name=Unknown%20rnd-4_family-2628
ID=RepeatMasker_chr5_9963;Name=Unknown%20rnd-5_family-5637	ID=RepeatMasker_chr4_2933;Name=LTR/Copia%20rnd-1_family-264	ID=RepeatMasker_chr6_9002;Name=LTR/Copia%20rnd-5_family-417
ID=RepeatMasker_chr7_9300;Name=LTR/Copia%20rnd-5_family-833	ID=RepeatMasker_chr4_2934;Name=Unknown%20rnd-1_family-174	ID=RepeatMasker_chr6_9003;Name=LTR/Copia%20rnd-5_family-417
ID=RepeatMasker_chr1_12487;Name=Unknown%20rnd-3_family-54	ID=RepeatMasker_chr4_2935;Name=LTR/Copia%20rnd-6_family-2078	ID=RepeatMasker_chr6_9004;Name=Unknown%20rnd-1_family-311
ID=RepeatMasker_chr5_8390;Name=Unknown%20rnd-1_family-252	ID=RepeatMasker_chr4_2936;Name=Unknown%20rnd-1_family-152	ID=RepeatMasker_chr8_5827;Name=Simple_repeat%20rnd-3_family-238
ID=RepeatMasker_chr5_2973;Name=Unknown%20rnd-1_family-174	ID=RepeatMasker_chr4_2937;Name=LTR/Copia%20rnd-6_family-2078	ID=RepeatMasker_chr5_3699;Name=Unknown%20rnd-4_family-327
ID=RepeatMasker_chr5_2974;Name=LTR/Gypsy%20rnd-6_family-748	ID=RepeatMasker_chr4_2938;Name=Unknown%20rnd-6_family-2059	ID=RepeatMasker_chr6_9483;Name=Unknown%20rnd-5_family-462
ID=RepeatMasker_chr6_10341;Name=Unknown%20rnd-1_family-230	ID=RepeatMasker_chr4_2939;Name=Unknown%20rnd-1_family-152	ID=RepeatMasker_chr6_9484;Name=LTR/Gypsy%20rnd-6_family-259
ID=RepeatMasker_chr7_3879;Name=LTR/Copia%20rnd-5_family-631	ID=RepeatMasker_chr4_2940;Name=Unknown%20rnd-1_family-152	ID=RepeatMasker_chr6_9485;Name=Unknown%20rnd-1_family-207
ID=RepeatMasker_chr4_7757;Name=Unknown%20rnd-6_family-3246	ID=RepeatMasker_chr4_2941;Name=Unknown%20rnd-1_family-152	ID=RepeatMasker_chr2_5506;Name=LINE/RTE-X%20rnd-3_family-283
ID=RepeatMasker_chr4_1434;Name=Unknown%20rnd-1_family-190	ID=RepeatMasker_chr4_2942;Name=Unknown%20rnd-6_family-2059	ID=RepeatMasker_chr8_7025;Name=Unknown%20rnd-1_family-176
ID=RepeatMasker_chr4_1435;Name=LTR/Copia%20rnd-6_family-2078	ID=RepeatMasker_chr6_6929;Name=Unknown%20rnd-1_family-219	ID=RepeatMasker_chr8_7026;Name=Unknown%20rnd-1_family-168
ID=RepeatMasker_chr4_1436;Name=Unknown%20rnd-6_family-2059	ID=RepeatMasker_chr6_6930;Name=Unknown%20rnd-5_family-8098	ID=RepeatMasker_chr8_7027;Name=LTR/Copia%20rnd-6_family-2078
ID=RepeatMasker_chr4_1437;Name=Unknown%20rnd-1_family-152	ID=RepeatMasker_chr6_6931;Name=Unknown%20rnd-1_family-304	ID=RepeatMasker_chr8_7028;Name=LTR/Copia%20rnd-6_family-2078
ID=RepeatMasker_chr4_1438;Name=Unknown%20rnd-6_family-2059	ID=RepeatMasker_chr6_6932;Name=Unknown%20rnd-5_family-1386	ID=RepeatMasker_chr2_2500;Name=Unknown%20rnd-1_family-236
ID=RepeatMasker_chr5_11658;Name=Unknown%20rnd-1_family-313	ID=RepeatMasker_chr7_8191;Name=Unknown%20rnd-1_family-244	ID=RepeatMasker_chr2_2501;Name=LTR/Copia%20rnd-5_family-1124
ID=RepeatMasker_chr2_4268;Name=Unknown%20rnd-5_family-4550	ID=RepeatMasker_chr7_8192;Name=LTR/Copia%20rnd-6_family-2078	ID=RepeatMasker_chr2_2502;Name=Unknown%20rnd-1_family-236
ID=RepeatMasker_chr2_4269;Name=Unknown%20rnd-1_family-220	ID=RepeatMasker_chr7_8193;Name=LTR/Copia%20rnd-6_family-2078	ID=RepeatMasker_chr2_2503;Name=Unknown%20rnd-1_family-236
ID=RepeatMasker_chr2_4270;Name=Unknown%20rnd-1_family-237	ID=RepeatMasker_chr5_8788;Name=Unknown%20rnd-1_family-222	ID=RepeatMasker_chr2_2504;Name=Unknown%20rnd-1_family-236
ID=RepeatMasker_chr2_4271;Name=Unknown%20rnd-5_family-690	ID=RepeatMasker_chr5_8789;Name=DNA/hAT-Tag1%20rnd-1_family-165	ID=RepeatMasker_chr2_2505;Name=Unknown%20rnd-1_family-236
ID=RepeatMasker_chr2_4272;Name=Unknown%20rnd-1_family-224	ID=RepeatMasker_chr5_8790;Name=Unknown%20rnd-1_family-254	ID=RepeatMasker_chr2_2506;Name=Unknown%20rnd-1_family-236
ID=RepeatMasker_chr2_4273;Name=Unknown%20rnd-1_family-214	ID=RepeatMasker_chr5_8791;Name=Unknown%20rnd-1_family-192	ID=RepeatMasker_chr3_11170;Name=Unknown%20rnd-1_family-18
ID=RepeatMasker_chr2_4274;Name=Unknown%20rnd-1_family-214	ID=RepeatMasker_chr5_7091;Name=Unknown%20rnd-1_family-174	ID=RepeatMasker_chr8_6989;Name=Unknown%20rnd-1_family-176
ID=RepeatMasker_chr2_4275;Name=Unknown%20rnd-1_family-256	ID=RepeatMasker_chr5_7092;Name=Unknown%20rnd-5_family-27	ID=RepeatMasker_chr8_6990;Name=Unknown%20rnd-1_family-168
ID=RepeatMasker_chr2_4276;Name=Unknown%20rnd-5_family-689	ID=RepeatMasker_chr5_7093;Name=Unknown%20rnd-1_family-174	ID=RepeatMasker_chr1_12740;Name=Unknown%20rnd-3_family-88
ID=RepeatMasker_chr2_4277;Name=Unknown%20rnd-1_family-289	ID=RepeatMasker_chr3_2070;Name=Satellite%20rnd-1_family-372	ID=RepeatMasker_chr3_11181;Name=Unknown%20rnd-4_family-327
ID=RepeatMasker_chr2_12175;Name=Unknown%20rnd-1_family-106	ID=RepeatMasker_chr8_8896;Name=DNA/hAT-Tag1%20rnd-6_family-767	ID=RepeatMasker_chr6_9106;Name=LTR/Copia%20rnd-5_family-417
ID=RepeatMasker_chr2_12176;Name=LTR/Cassandra%20rnd-1_family-81	ID=RepeatMasker_chr3_11152;Name=Unknown%20rnd-5_family-27	ID=RepeatMasker_chr6_9107;Name=LTR/Copia%20rnd-5_family-417
ID=RepeatMasker_chr2_12177;Name=LTR/Copia%20rnd-1_family-148	ID=RepeatMasker_chr1_12450;Name=Unknown%20rnd-1_family-357	ID=RepeatMasker_chr2_8467;Name=LTR/Gypsy%20rnd-1_family-0
ID=RepeatMasker_chr2_12178;Name=rnd-1_family-104	ID=RepeatMasker_chr1_12451;Name=Unknown%20rnd-1_family-347	ID=RepeatMasker_chr5_11229;Name=Unknown%20rnd-2_family-33
ID=RepeatMasker_chr2_12179;Name=rnd-1_family-104	ID=RepeatMasker_chr1_12452;Name=Unknown%20rnd-2_family-33	ID=RepeatMasker_chr5_11230;Name=Unknown%20rnd-5_family-1921
ID=RepeatMasker_chr2_12180;Name=Unknown%20rnd-1_family-111	ID=RepeatMasker_chr2_6722;Name=Unknown%20rnd-1_family-358	ID=RepeatMasker_chr5_11231;Name=LTR/Gypsy%20rnd-1_family-0
ID=RepeatMasker_chr2_12181;Name=LTR/Cassandra%20rnd-1_family-81	ID=RepeatMasker_chr5_1157;Name=Unknown%20rnd-1_family-221	ID=RepeatMasker_chr6_10438;Name=LTR/Gypsy%20rnd-1_family-42
ID=RepeatMasker_chr3_8251;Name=LTR/Gypsy%20rnd-5_family-3808	ID=RepeatMasker_chr5_1158;Name=Unknown%20rnd-1_family-221	ID=RepeatMasker_chr6_10439;Name=LTR/Gypsy%20rnd-6_family-273
ID=RepeatMasker_chr6_10501;Name=rnd-1_family-181	ID=RepeatMasker_chr2_11293;Name=Unknown%20rnd-4_family-175	ID=RepeatMasker_chr6_10440;Name=Unknown%20rnd-4_family-327
ID=RepeatMasker_chr6_1767;Name=Unknown%20rnd-1_family-219	ID=RepeatMasker_chr6_1469;Name=Unknown%20rnd-1_family-244	ID=RepeatMasker_chr3_5679;Name=Unknown%20rnd-1_family-302
ID=RepeatMasker_chr6_1768;Name=Unknown%20rnd-5_family-8098	ID=RepeatMasker_chr5_7511;Name=Unknown%20rnd-5_family-5637	ID=RepeatMasker_chr7_2770;Name=LTR/Gypsy%20rnd-6_family-1590
ID=RepeatMasker_chr8_1883;Name=Unknown%20rnd-6_family-2059	ID=RepeatMasker_chr4_10796;Name=Unknown%20rnd-5_family-4742	ID=RepeatMasker_chr7_2771;Name=LTR/Gypsy%20rnd-6_family-1590
ID=RepeatMasker_chr8_1884;Name=Unknown%20rnd-1_family-152	ID=RepeatMasker_chr5_10872;Name=Unknown%20rnd-1_family-188	ID=RepeatMasker_chr6_8301;Name=LTR/Copia%20rnd-5_family-417
ID=RepeatMasker_chr8_1885;Name=LTR/Copia%20rnd-6_family-2078	ID=RepeatMasker_chr5_10873;Name=Unknown%20rnd-6_family-629	ID=RepeatMasker_chr6_8302;Name=Unknown%20rnd-1_family-311
ID=RepeatMasker_chr8_8707;Name=Unknown%20rnd-1_family-211	ID=RepeatMasker_chr2_1531;Name=Unknown%20rnd-6_family-3111	ID=RepeatMasker_chr2_6930;Name=DNA/MuLE-MuDR%20rnd-1_family-197
ID=RepeatMasker_chr7_6766;Name=Unknown%20rnd-1_family-219	ID=RepeatMasker_chr2_1532;Name=Unknown%20rnd-1_family-203	ID=RepeatMasker_chr2_6931;Name=Unknown%20rnd-1_family-185
ID=RepeatMasker_chr3_6259;Name=Unknown%20rnd-5_family-50	ID=RepeatMasker_chr2_1533;Name=Unknown%20rnd-5_family-102	ID=RepeatMasker_chr2_6932;Name=DNA/MuLE-MuDR%20rnd-1_family-197
ID=RepeatMasker_chr3_9093;Name=Unknown%20rnd-1_family-224	ID=RepeatMasker_chr5_1516;Name=Unknown%20rnd-1_family-160	ID=RepeatMasker_unplaced-scaffold_117_1;Name=LTR/Gypsy%20rnd-5_family-1923
ID=RepeatMasker_chr3_9094;Name=Unknown%20rnd-1_family-214	ID=RepeatMasker_chr5_1169;Name=Unknown%20rnd-1_family-192	ID=RepeatMasker_chr3_8128;Name=Unknown%20rnd-4_family-327
ID=RepeatMasker_chr3_9095;Name=Unknown%20rnd-1_family-256	ID=RepeatMasker_chr5_7830;Name=Unknown%20rnd-5_family-5637	ID=RepeatMasker_chr8_6915;Name=LTR/Copia%20rnd-5_family-61
ID=RepeatMasker_chr3_9096;Name=Unknown%20rnd-5_family-689	ID=RepeatMasker_chr4_4275;Name=Unknown%20rnd-6_family-3613	ID=RepeatMasker_chr8_6916;Name=LTR/Gypsy%20rnd-1_family-7
ID=RepeatMasker_chr3_9097;Name=Unknown%20rnd-1_family-203	ID=RepeatMasker_chr4_4276;Name=Unknown%20rnd-6_family-3613	ID=RepeatMasker_chr1_3101;Name=Unknown%20rnd-2_family-33
ID=RepeatMasker_chr6_10313;Name=LTR/Copia%20rnd-1_family-144	ID=RepeatMasker_chr5_7832;Name=Unknown%20rnd-4_family-105	ID=RepeatMasker_chr2_9252;Name=Unknown%20rnd-1_family-34
ID=RepeatMasker_chr3_11431;Name=Unknown%20rnd-5_family-102	ID=RepeatMasker_chr8_9136;Name=Unknown%20rnd-1_family-358	ID=RepeatMasker_chr2_9253;Name=Unknown%20rnd-1_family-34
ID=RepeatMasker_chr3_11432;Name=Unknown%20rnd-1_family-237	ID=RepeatMasker_chr5_7544;Name=Unknown%20rnd-1_family-192	ID=RepeatMasker_chr2_9254;Name=DNA%20rnd-1_family-6
ID=RepeatMasker_chr3_11433;Name=Unknown%20rnd-1_family-224	ID=RepeatMasker_chr3_8570;Name=LTR/Copia%20rnd-5_family-417	ID=RepeatMasker_chr2_9255;Name=Unknown%20rnd-1_family-34
ID=RepeatMasker_chr3_784;Name=LTR/Copia%20rnd-6_family-2078	ID=RepeatMasker_chr3_8571;Name=LTR/Copia%20rnd-5_family-417	ID=RepeatMasker_chr2_9256;Name=LTR/Gypsy%20rnd-6_family-273
ID=RepeatMasker_chr3_785;Name=Unknown%20rnd-1_family-168	ID=RepeatMasker_chr5_6893;Name=Unknown%20rnd-1_family-265	ID=RepeatMasker_chr2_9257;Name=Unknown%20rnd-5_family-25
ID=RepeatMasker_chr4_4968;Name=Unknown%20rnd-6_family-4919	ID=RepeatMasker_chr5_6894;Name=Unknown%20rnd-1_family-265	ID=RepeatMasker_chr4_2791;Name=LINE/RTE-X%20rnd-3_family-283
ID=RepeatMasker_chr4_4969;Name=Unknown%20rnd-6_family-4919	ID=RepeatMasker_chr5_6895;Name=Unknown%20rnd-1_family-265	ID=RepeatMasker_chr8_5695;Name=LTR/Gypsy%20rnd-1_family-0
ID=RepeatMasker_chr1_11697;Name=Unknown%20rnd-6_family-328	ID=RepeatMasker_chr5_6896;Name=Unknown%20rnd-1_family-265	ID=RepeatMasker_chr8_5696;Name=LTR/Gypsy%20rnd-1_family-7
ID=RepeatMasker_chr4_7793;Name=Unknown%20rnd-6_family-3246	ID=RepeatMasker_chr5_6897;Name=Unknown%20rnd-1_family-265	ID=RepeatMasker_chr5_3693;Name=Unknown%20rnd-3_family-278
ID=RepeatMasker_chr3_5042;Name=Unknown%20rnd-5_family-3659	ID=RepeatMasker_chr5_6898;Name=snRNA%20rnd-1_family-233	ID=RepeatMasker_chr5_3694;Name=LTR/Gypsy%20rnd-6_family-748
ID=RepeatMasker_chr3_5043;Name=Unknown%20rnd-5_family-3659	ID=RepeatMasker_chr5_6899;Name=DNA%20rnd-1_family-13	ID=RepeatMasker_chr5_3695;Name=Unknown%20rnd-3_family-278
ID=RepeatMasker_chr3_5044;Name=Unknown%20rnd-5_family-3659	ID=RepeatMasker_chr4_5275;Name=Unknown%20rnd-1_family-30	ID=RepeatMasker_chr5_3696;Name=Unknown%20rnd-5_family-888
ID=RepeatMasker_chr3_5045;Name=Unknown%20rnd-5_family-3659	ID=RepeatMasker_chr5_10765;Name=Unknown%20rnd-5_family-5637	ID=RepeatMasker_chr5_3697;Name=LTR/Gypsy%20rnd-6_family-748
ID=RepeatMasker_chr1_10994;Name=Unknown%20rnd-5_family-370	ID=RepeatMasker_chr3_6387;Name=Unknown%20rnd-1_family-223	ID=RepeatMasker_chr5_3698;Name=Unknown%20rnd-3_family-278
ID=RepeatMasker_chr5_3270;Name=Unknown%20rnd-6_family-804	ID=RepeatMasker_chr3_6388;Name=Unknown%20rnd-1_family-192	ID=RepeatMasker_unplaced-scaffold_069_1;Name=Unknown%20rnd-1_family-22
ID=RepeatMasker_chr5_3271;Name=Unknown%20rnd-1_family-287	ID=RepeatMasker_chr3_6389;Name=Unknown%20rnd-1_family-221	ID=RepeatMasker_unplaced-scaffold_069_2;Name=Unknown%20rnd-1_family-30
ID=RepeatMasker_chr5_3272;Name=Unknown%20rnd-1_family-287	ID=RepeatMasker_chr5_6459;Name=Unknown%20rnd-5_family-1921	ID=RepeatMasker_unplaced-scaffold_069_3;Name=LTR/Gypsy%20rnd-5_family-1923
ID=RepeatMasker_chr5_3273;Name=Unknown%20rnd-1_family-252	ID=RepeatMasker_chr1_12313;Name=rnd-1_family-181	ID=RepeatMasker_chr8_8408;Name=Unknown%20rnd-6_family-869
ID=RepeatMasker_chr7_7104;Name=Unknown%20rnd-1_family-374	ID=RepeatMasker_chr2_3063;Name=DNA/hAT-Tag1%20rnd-1_family-165	ID=RepeatMasker_chr8_8409;Name=LTR/Gypsy%20rnd-6_family-273
ID=RepeatMasker_chr6_3810;Name=Unknown%20rnd-1_family-283	ID=RepeatMasker_chr3_9479;Name=Unknown%20rnd-6_family-6104	ID=RepeatMasker_chr6_1488;Name=Simple_repeat%20rnd-6_family-593
ID=RepeatMasker_chr6_3811;Name=DNA/TcMar-Tigger%20rnd-1_family-343	ID=RepeatMasker_chr6_8522;Name=DNA/CMC-EnSpm%20rnd-6_family-238	ID=RepeatMasker_chr2_1995;Name=Unknown%20rnd-6_family-2059
ID=RepeatMasker_chr6_3812;Name=Unknown%20rnd-4_family-495	ID=RepeatMasker_chr5_2303;Name=Unknown%20rnd-6_family-5127	ID=RepeatMasker_chr2_1996;Name=LTR/Gypsy%20rnd-5_family-1923
ID=RepeatMasker_chr8_5756;Name=Unknown%20rnd-6_family-3183	ID=RepeatMasker_chr5_2304;Name=Unknown%20rnd-6_family-5127	ID=RepeatMasker_unplaced-scaffold_026_1;Name=LTR/Gypsy%20rnd-5_family-1923
ID=RepeatMasker_chr3_3212;Name=Unknown%20rnd-6_family-582	ID=RepeatMasker_chr8_5803;Name=Unknown%20rnd-5_family-27	ID=RepeatMasker_chr7_4267;Name=LTR/Copia%20rnd-1_family-246
ID=RepeatMasker_chr4_7959;Name=LINE/I%20rnd-5_family-547	ID=RepeatMasker_chr3_5510;Name=Unknown%20rnd-6_family-5042	ID=RepeatMasker_chr7_4268;Name=LTR/Copia%20rnd-6_family-3568
ID=RepeatMasker_chr8_650;Name=DNA/PIF-Harbinger%20rnd-6_family-7434	ID=RepeatMasker_chr3_5511;Name=Unknown%20rnd-6_family-5042	ID=RepeatMasker_chr2_5473;Name=LTR/Copia%20rnd-5_family-1317
ID=RepeatMasker_chr2_1203;Name=DNA/CMC-EnSpm%20rnd-6_family-1840	ID=RepeatMasker_chr3_11042;Name=Unknown%20rnd-1_family-152	ID=RepeatMasker_chr2_5474;Name=Unknown%20rnd-5_family-25
ID=RepeatMasker_chr2_1204;Name=Unknown%20rnd-6_family-3183	ID=RepeatMasker_chr3_11043;Name=LTR/Copia%20rnd-6_family-2078	ID=RepeatMasker_chr5_5862;Name=LINE/RTE-X%20rnd-4_family-323
ID=RepeatMasker_chr2_1205;Name=DNA/TcMar-Tc1%20rnd-6_family-2624	ID=RepeatMasker_chr3_11044;Name=Unknown%20rnd-1_family-336	ID=RepeatMasker_chr6_6911;Name=LTR/Gypsy%20rnd-5_family-1923
ID=RepeatMasker_chr7_1327;Name=Unknown%20rnd-1_family-155	ID=RepeatMasker_chr3_11045;Name=Unknown%20rnd-5_family-27	ID=RepeatMasker_chr6_6912;Name=Simple_repeat%20rnd-2_family-96
ID=RepeatMasker_chr2_3460;Name=Unknown%20rnd-5_family-2020	ID=RepeatMasker_chr4_8609;Name=Unknown%20rnd-1_family-258	ID=RepeatMasker_chr8_5386;Name=Unknown%20rnd-1_family-170
ID=RepeatMasker_chr2_3461;Name=LINE/L1%20rnd-5_family-2351	ID=RepeatMasker_chr4_8610;Name=Unknown%20rnd-1_family-275	ID=RepeatMasker_chr8_5387;Name=Unknown%20rnd-5_family-1846
ID=RepeatMasker_chr4_7649;Name=Unknown%20rnd-3_family-54	ID=RepeatMasker_chr4_8611;Name=Unknown%20rnd-1_family-230	ID=RepeatMasker_chr8_5208;Name=LINE/RTE-X%20rnd-3_family-283
ID=RepeatMasker_chr6_680;Name=Unknown%20rnd-1_family-244	ID=RepeatMasker_chr5_6456;Name=LTR/Copia%20rnd-2_family-45	ID=RepeatMasker_chr8_8113;Name=Unknown%20rnd-5_family-3735
ID=RepeatMasker_chr2_2528;Name=Unknown%20rnd-6_family-5028	ID=RepeatMasker_chr8_8901;Name=Unknown%20rnd-3_family-54	ID=RepeatMasker_chr5_4587;Name=Unknown%20rnd-1_family-20
ID=RepeatMasker_chr2_2529;Name=Unknown%20rnd-6_family-5028	ID=RepeatMasker_chr5_10759;Name=Unknown%20rnd-6_family-1130	ID=RepeatMasker_chr5_4588;Name=LTR/Gypsy%20rnd-1_family-16
ID=RepeatMasker_chr2_2530;Name=Unknown%20rnd-4_family-235	ID=RepeatMasker_chr5_10760;Name=Unknown%20rnd-1_family-221	ID=RepeatMasker_chr5_3392;Name=Unknown%20rnd-1_family-219
ID=RepeatMasker_chr2_2531;Name=Unknown%20rnd-6_family-5028	ID=RepeatMasker_chr6_9330;Name=Unknown%20rnd-5_family-5637	ID=RepeatMasker_chr8_2334;Name=Unknown%20rnd-5_family-27
ID=RepeatMasker_chr2_2532;Name=Unknown%20rnd-1_family-327	ID=RepeatMasker_chr6_9331;Name=Unknown%20rnd-5_family-5637	ID=RepeatMasker_chr8_2335;Name=LTR/Copia%20rnd-6_family-2078
ID=RepeatMasker_chr3_5139;Name=LTR/Copia%20rnd-5_family-1854	ID=RepeatMasker_chr8_9148;Name=Unknown%20rnd-1_family-358	ID=RepeatMasker_chr8_2336;Name=Unknown%20rnd-1_family-176
ID=RepeatMasker_chr2_12820;Name=Unknown%20rnd-5_family-3244	ID=RepeatMasker_chr5_9776;Name=Unknown%20rnd-5_family-5637	ID=RepeatMasker_chr3_6412;Name=Unknown%20rnd-1_family-221
ID=RepeatMasker_chr2_12821;Name=Unknown%20rnd-5_family-3244	ID=RepeatMasker_chr6_3235;Name=Unknown%20rnd-5_family-308	ID=RepeatMasker_chr3_6413;Name=Unknown%20rnd-1_family-192
ID=RepeatMasker_chr2_5479;Name=Unknown%20rnd-6_family-3154	ID=RepeatMasker_chr6_3236;Name=Unknown%20rnd-5_family-308	ID=RepeatMasker_chr2_1978;Name=Unknown%20rnd-1_family-168
ID=RepeatMasker_chr2_5480;Name=Unknown%20rnd-6_family-3154	ID=RepeatMasker_chr6_3237;Name=LTR/Copia%20rnd-5_family-631	ID=RepeatMasker_chr7_7347;Name=Unknown%20rnd-5_family-4550
ID=RepeatMasker_chr6_8338;Name=Unknown%20rnd-1_family-311	ID=RepeatMasker_chr5_8305;Name=Unknown%20rnd-5_family-5637	ID=RepeatMasker_chr7_7348;Name=Unknown%20rnd-5_family-4550
ID=RepeatMasker_chr1_1911;Name=Unknown%20rnd-1_family-155	ID=RepeatMasker_chr5_8306;Name=Unknown%20rnd-5_family-5637	ID=RepeatMasker_unplaced-scaffold_182_2;Name=Unknown%20rnd-1_family-5
ID=RepeatMasker_chr5_10251;Name=Unknown%20rnd-4_family-105	ID=RepeatMasker_chr4_10798;Name=Unknown%20rnd-5_family-4742	ID=RepeatMasker_chr6_4060;Name=LINE/RTE-X%20rnd-4_family-323
ID=RepeatMasker_chr5_10252;Name=Unknown%20rnd-4_family-105	ID=RepeatMasker_chr4_10799;Name=Unknown%20rnd-5_family-4742	ID=RepeatMasker_chr4_4176;Name=DNA%20rnd-1_family-6
ID=RepeatMasker_chr5_7879;Name=Unknown%20rnd-4_family-86	ID=RepeatMasker_chr4_10800;Name=Unknown%20rnd-5_family-4742	ID=RepeatMasker_chr6_10298;Name=Unknown%20rnd-1_family-109
ID=RepeatMasker_chr5_7880;Name=Unknown%20rnd-4_family-86	ID=RepeatMasker_chr1_6879;Name=Unknown%20rnd-5_family-370	ID=RepeatMasker_chr2_2235;Name=Unknown%20rnd-1_family-41
ID=RepeatMasker_chr5_7881;Name=Unknown%20rnd-1_family-255	ID=RepeatMasker_chr3_5565;Name=Unknown%20rnd-6_family-5042	ID=RepeatMasker_chr5_11610;Name=LTR/Gypsy%20rnd-1_family-29
ID=RepeatMasker_chr5_7773;Name=Unknown%20rnd-4_family-105	ID=RepeatMasker_chr3_5566;Name=Unknown%20rnd-6_family-5042	ID=RepeatMasker_chr5_11611;Name=DNA%20rnd-1_family-13
ID=RepeatMasker_chr5_11478;Name=Unknown%20rnd-1_family-365	ID=RepeatMasker_chr3_1372;Name=Unknown%20rnd-6_family-175	ID=RepeatMasker_chr5_11612;Name=RC/Helitron%20rnd-6_family-138
ID=RepeatMasker_chr7_7181;Name=Unknown%20rnd-1_family-198	ID=RepeatMasker_chr3_1373;Name=Unknown%20rnd-6_family-175	ID=RepeatMasker_chr4_189;Name=LTR/Gypsy%20rnd-1_family-151
ID=RepeatMasker_chr7_7182;Name=Unknown%20rnd-1_family-211	ID=RepeatMasker_chr2_4057;Name=Unknown%20rnd-1_family-260	ID=RepeatMasker_chr4_190;Name=LTR/Gypsy%20rnd-6_family-273
ID=RepeatMasker_chr5_7316;Name=Unknown%20rnd-1_family-109	ID=RepeatMasker_chr2_4058;Name=Unknown%20rnd-5_family-4271	ID=RepeatMasker_chr4_191;Name=LTR/Gypsy%20rnd-5_family-70
ID=RepeatMasker_chr3_6097;Name=Unknown%20rnd-1_family-214	ID=RepeatMasker_chr2_1543;Name=LTR/Copia%20rnd-5_family-631	ID=RepeatMasker_chr8_4797;Name=DNA/hAT-hobo%20rnd-5_family-2421
ID=RepeatMasker_chr3_6098;Name=Unknown%20rnd-1_family-256	ID=RepeatMasker_chr2_1544;Name=Unknown%20rnd-5_family-308	ID=RepeatMasker_chr4_7274;Name=Unknown%20rnd-1_family-55
ID=RepeatMasker_chr3_6099;Name=Unknown%20rnd-1_family-278	ID=RepeatMasker_chr2_1545;Name=LTR/Copia%20rnd-5_family-631	ID=RepeatMasker_chr4_7275;Name=LTR/Gypsy%20rnd-5_family-1923
ID=RepeatMasker_chr3_6100;Name=Unknown%20rnd-1_family-278	ID=RepeatMasker_chr2_1546;Name=Unknown%20rnd-5_family-308	ID=RepeatMasker_chr8_6438;Name=LTR/Gypsy%20rnd-1_family-42
ID=RepeatMasker_chr3_6101;Name=Unknown%20rnd-5_family-688	ID=RepeatMasker_chr8_1083;Name=Unknown%20rnd-6_family-4466	ID=RepeatMasker_chr8_6439;Name=Unknown%20rnd-1_family-14
ID=RepeatMasker_chr3_6102;Name=Unknown%20rnd-1_family-269	ID=RepeatMasker_chr4_6513;Name=Unknown%20rnd-1_family-230	ID=RepeatMasker_chr1_10383;Name=Unknown%20rnd-1_family-266
ID=RepeatMasker_chr3_6103;Name=Unknown%20rnd-6_family-2217	ID=RepeatMasker_chr4_6514;Name=Unknown%20rnd-1_family-230	ID=RepeatMasker_unplaced-scaffold_385_1;Name=LINE/RTE-BovB%20rnd-4_family-883
ID=RepeatMasker_chr1_5401;Name=Unknown%20rnd-4_family-105	ID=RepeatMasker_chr6_6027;Name=LINE/Penelope%20rnd-1_family-32	ID=RepeatMasker_chr3_5265;Name=DNA/MuLE-MuDR%20rnd-1_family-197
ID=RepeatMasker_chr8_7772;Name=rnd-1_family-178	ID=RepeatMasker_chr6_6028;Name=Unknown%20rnd-5_family-4271	ID=RepeatMasker_chr2_6665;Name=LTR/Gypsy%20rnd-5_family-70
ID=RepeatMasker_chr8_7773;Name=rnd-1_family-178	ID=RepeatMasker_chr6_6029;Name=Unknown%20rnd-5_family-4271	ID=RepeatMasker_chr6_1263;Name=LTR/Gypsy%20rnd-1_family-7
ID=RepeatMasker_chr8_7774;Name=Unknown%20rnd-1_family-190	ID=RepeatMasker_chr6_7193;Name=snRNA%20rnd-1_family-274	ID=RepeatMasker_chr8_5825;Name=Unknown%20rnd-4_family-327
ID=RepeatMasker_chr8_7775;Name=Unknown%20rnd-5_family-27	ID=RepeatMasker_chr1_3757;Name=Unknown%20rnd-5_family-1072	ID=RepeatMasker_chr6_3406;Name=Unknown%20rnd-5_family-24
ID=RepeatMasker_chr3_542;Name=Unknown%20rnd-5_family-370	ID=RepeatMasker_chr4_1534;Name=DNA/hAT-Charlie%20rnd-5_family-34	ID=RepeatMasker_chr5_769;Name=Unknown%20rnd-5_family-25
ID=RepeatMasker_chr2_3934;Name=Unknown%20rnd-1_family-312	ID=RepeatMasker_chr3_3360;Name=LTR/Copia%20rnd-5_family-631	ID=RepeatMasker_chr5_770;Name=LTR/Gypsy%20rnd-3_family-84
ID=RepeatMasker_chr2_3935;Name=Unknown%20rnd-1_family-327	ID=RepeatMasker_chr3_3361;Name=Unknown%20rnd-5_family-308	ID=RepeatMasker_chr1_10380;Name=Unknown%20rnd-1_family-204
ID=RepeatMasker_chr2_3936;Name=Unknown%20rnd-1_family-349	ID=RepeatMasker_chr3_3362;Name=Unknown%20rnd-5_family-308	ID=RepeatMasker_chr5_8716;Name=Unknown%20rnd-1_family-221
ID=RepeatMasker_chr2_3937;Name=Unknown%20rnd-1_family-327	ID=RepeatMasker_chr3_5886;Name=LTR/Gypsy%20rnd-2_family-18	ID=RepeatMasker_chr4_8502;Name=Unknown%20rnd-4_family-327
ID=RepeatMasker_chr2_3938;Name=Unknown%20rnd-6_family-5028	ID=RepeatMasker_chr6_6323;Name=LTR/Copia%20rnd-5_family-631	ID=RepeatMasker_chr5_5408;Name=LINE/RTE-X%20rnd-5_family-596
ID=RepeatMasker_chr2_3939;Name=Unknown%20rnd-4_family-235	ID=RepeatMasker_chr6_6325;Name=Unknown%20rnd-5_family-308	ID=RepeatMasker_chr6_6898;Name=Unknown%20rnd-1_family-26
ID=RepeatMasker_chr1_3073;Name=Unknown%20rnd-6_family-741	ID=RepeatMasker_chr6_6326;Name=Unknown%20rnd-5_family-308	ID=RepeatMasker_chr6_6899;Name=Unknown%20rnd-1_family-37
ID=RepeatMasker_chr1_3074;Name=Unknown%20rnd-6_family-741	ID=RepeatMasker_chr3_11121;Name=Unknown%20rnd-1_family-152	ID=RepeatMasker_chr5_3854;Name=LTR/Gypsy%20rnd-1_family-29
ID=RepeatMasker_chr1_3075;Name=Unknown%20rnd-6_family-741	ID=RepeatMasker_chr3_11122;Name=Unknown%20rnd-1_family-152	ID=RepeatMasker_chr6_2658;Name=Unknown%20rnd-1_family-347
ID=RepeatMasker_chr4_2510;Name=Unknown%20rnd-6_family-545	ID=RepeatMasker_chr3_11123;Name=Unknown%20rnd-1_family-152	ID=RepeatMasker_chr5_5978;Name=Unknown%20rnd-1_family-282
ID=RepeatMasker_chr4_2511;Name=DNA/TcMar-Tigger%20rnd-3_family-128	ID=RepeatMasker_chr3_11124;Name=Unknown%20rnd-1_family-152	ID=RepeatMasker_chr2_10707;Name=Unknown%20rnd-5_family-370
ID=RepeatMasker_chr6_8194;Name=snRNA%20rnd-1_family-274	ID=RepeatMasker_chr3_11125;Name=Unknown%20rnd-6_family-2059	ID=RepeatMasker_chr5_1400;Name=LTR/Copia%20rnd-5_family-1854
ID=RepeatMasker_chr3_1252;Name=Unknown%20rnd-6_family-175	ID=RepeatMasker_chr1_1043;Name=DNA/hAT-Charlie%20rnd-1_family-154	ID=RepeatMasker_chr6_1598;Name=LTR/Gypsy%20rnd-5_family-1923
ID=RepeatMasker_chr6_4051;Name=Unknown%20rnd-6_family-3111	ID=RepeatMasker_chr5_9165;Name=DNA/hAT-Tag1%20rnd-6_family-5082	ID=RepeatMasker_chr2_9866;Name=Unknown%20rnd-4_family-327
ID=RepeatMasker_chr2_2275;Name=Unknown%20rnd-6_family-3111	ID=RepeatMasker_chr4_1751;Name=Unknown%20rnd-1_family-203	ID=RepeatMasker_chr2_9867;Name=Unknown%20rnd-5_family-25
ID=RepeatMasker_chr2_11047;Name=Unknown%20rnd-1_family-211	ID=RepeatMasker_chr4_1752;Name=Unknown%20rnd-4_family-2628	ID=RepeatMasker_chr4_9532;Name=Unknown%20rnd-5_family-24
ID=RepeatMasker_chr2_11048;Name=Unknown%20rnd-1_family-198	ID=RepeatMasker_chr3_1256;Name=Unknown%20rnd-6_family-175	ID=RepeatMasker_chr3_6898;Name=Unknown%20rnd-1_family-25
ID=RepeatMasker_chr4_1307;Name=LINE/RTE-X%20rnd-4_family-323	ID=RepeatMasker_chr3_1257;Name=Unknown%20rnd-6_family-175	ID=RepeatMasker_chr3_6899;Name=Unknown%20rnd-1_family-30
ID=RepeatMasker_chr4_9778;Name=Unknown%20rnd-5_family-2034	ID=RepeatMasker_chr4_1784;Name=Unknown%20rnd-6_family-2174	ID=RepeatMasker_chr5_1316;Name=LTR/Copia%20rnd-5_family-1854
ID=RepeatMasker_chr1_10418;Name=Unknown%20rnd-1_family-155	ID=RepeatMasker_chr4_1785;Name=Unknown%20rnd-1_family-188	ID=RepeatMasker_chr4_10324;Name=Unknown%20rnd-6_family-4535
ID=RepeatMasker_chr1_10419;Name=Unknown%20rnd-1_family-109	ID=RepeatMasker_chr4_1786;Name=Unknown%20rnd-1_family-203	ID=RepeatMasker_chr4_10325;Name=Unknown%20rnd-1_family-188
ID=RepeatMasker_chr4_5932;Name=Unknown%20rnd-6_family-545	ID=RepeatMasker_chr6_6960;Name=Unknown%20rnd-1_family-219	ID=RepeatMasker_chr4_10326;Name=Unknown%20rnd-6_family-4535
ID=RepeatMasker_chr4_2062;Name=LINE/RTE-X%20rnd-4_family-323	ID=RepeatMasker_chr6_6961;Name=Unknown%20rnd-5_family-8098	ID=RepeatMasker_chr6_8334;Name=Unknown%20rnd-1_family-251
ID=RepeatMasker_chr4_2063;Name=LINE/RTE-BovB%20rnd-6_family-1228	ID=RepeatMasker_chr6_6962;Name=Unknown%20rnd-1_family-304	ID=RepeatMasker_chr6_8335;Name=DNA/TcMar-Tigger%20rnd-3_family-128
ID=RepeatMasker_chr7_7374;Name=Unknown%20rnd-6_family-1585	ID=RepeatMasker_chr6_6963;Name=Unknown%20rnd-5_family-1386	ID=RepeatMasker_chr2_8416;Name=LTR/Gypsy%20rnd-1_family-7
ID=RepeatMasker_chr7_7375;Name=LTR/Gypsy%20rnd-5_family-3808	ID=RepeatMasker_chr6_6964;Name=Unknown%20rnd-5_family-1386	ID=RepeatMasker_chr3_2771;Name=Unknown%20rnd-5_family-24
ID=RepeatMasker_chr7_7376;Name=LINE/L2%20rnd-6_family-450	ID=RepeatMasker_chr5_9805;Name=Unknown%20rnd-5_family-5637	ID=RepeatMasker_chr5_8951;Name=Unknown%20rnd-6_family-180
ID=RepeatMasker_chr7_8194;Name=Unknown%20rnd-6_family-2059	ID=RepeatMasker_chr5_927;Name=Unknown%20rnd-4_family-105	ID=RepeatMasker_chr5_8952;Name=Unknown%20rnd-6_family-180
ID=RepeatMasker_chr7_8195;Name=Unknown%20rnd-1_family-231	ID=RepeatMasker_chr4_2971;Name=Unknown%20rnd-1_family-268	ID=RepeatMasker_chr7_1514;Name=Unknown%20rnd-4_family-327
ID=RepeatMasker_chr7_8196;Name=Unknown%20rnd-5_family-1921	ID=RepeatMasker_chr4_2972;Name=RC/Helitron%20rnd-6_family-1135	ID=RepeatMasker_chr7_1515;Name=LTR/Gypsy%20rnd-5_family-1923
ID=RepeatMasker_chr4_1151;Name=LINE/RTE-X%20rnd-4_family-323	ID=RepeatMasker_chr2_11150;Name=LTR/Copia%20rnd-6_family-2078	ID=RepeatMasker_chr3_9393;Name=Unknown%20rnd-3_family-88
ID=RepeatMasker_chr7_3754;Name=Unknown%20rnd-3_family-54	ID=RepeatMasker_chr3_8677;Name=LTR/Gypsy%20rnd-5_family-3808	ID=RepeatMasker_chr6_8371;Name=LTR/Gypsy%20rnd-1_family-182
ID=RepeatMasker_chr2_10882;Name=Unknown%20rnd-1_family-265	ID=RepeatMasker_chr2_814;Name=Unknown%20rnd-1_family-367	ID=RepeatMasker_chr6_8372;Name=LTR/Gypsy%20rnd-1_family-112
ID=RepeatMasker_chr2_10883;Name=Unknown%20rnd-1_family-265	ID=RepeatMasker_chr3_8755;Name=Unknown%20rnd-5_family-308	ID=RepeatMasker_chr3_3209;Name=Unknown%20rnd-1_family-5
ID=RepeatMasker_chr2_10884;Name=Unknown%20rnd-1_family-265	ID=RepeatMasker_chr3_8756;Name=Unknown%20rnd-5_family-308	ID=RepeatMasker_chr5_711;Name=Unknown%20rnd-4_family-327
ID=RepeatMasker_chr2_10885;Name=Unknown%20rnd-1_family-265	ID=RepeatMasker_chr3_8757;Name=LTR/Copia%20rnd-5_family-631	ID=RepeatMasker_chr5_712;Name=Unknown%20rnd-1_family-17
ID=RepeatMasker_chr2_10886;Name=Unknown%20rnd-1_family-265	ID=RepeatMasker_chr3_4984;Name=Unknown%20rnd-5_family-1431	ID=RepeatMasker_chr5_713;Name=Unknown%20rnd-1_family-18
ID=RepeatMasker_chr2_10887;Name=Unknown%20rnd-5_family-231	ID=RepeatMasker_chr3_4985;Name=Unknown%20rnd-5_family-1431	ID=RepeatMasker_chr5_714;Name=Unknown%20rnd-1_family-40
ID=RepeatMasker_chr2_10888;Name=Unknown%20rnd-5_family-231	ID=RepeatMasker_chr3_4986;Name=Unknown%20rnd-5_family-1431	ID=RepeatMasker_chr5_715;Name=Unknown%20rnd-1_family-5
ID=RepeatMasker_chr1_9002;Name=LTR/Copia%20rnd-5_family-833	ID=RepeatMasker_chr3_4987;Name=Unknown%20rnd-5_family-1431	ID=RepeatMasker_chr2_8471;Name=LTR/Gypsy%20rnd-5_family-1923
ID=RepeatMasker_chr1_9003;Name=LTR/Copia%20rnd-5_family-833	ID=RepeatMasker_chr6_10551;Name=LTR/Copia%20rnd-4_family-137	ID=RepeatMasker_chr2_8472;Name=LTR/Gypsy%20rnd-5_family-1923
ID=RepeatMasker_chr3_1106;Name=LTR/Copia%20rnd-5_family-1854	ID=RepeatMasker_chr2_4072;Name=Unknown%20rnd-1_family-260	ID=RepeatMasker_chr2_8473;Name=Unknown%20rnd-1_family-38
ID=RepeatMasker_chr3_1107;Name=LTR/Copia%20rnd-6_family-3568	ID=RepeatMasker_chr2_4073;Name=Unknown%20rnd-1_family-260	ID=RepeatMasker_chr2_8474;Name=LTR/Gypsy%20rnd-1_family-112
ID=RepeatMasker_chr3_1108;Name=LTR/Copia%20rnd-6_family-3568	ID=RepeatMasker_chr2_4074;Name=Unknown%20rnd-5_family-4271	ID=RepeatMasker_chr8_9053;Name=Unknown%20rnd-5_family-27
ID=RepeatMasker_chr5_7982;Name=Unknown%20rnd-1_family-203	ID=RepeatMasker_chr5_2140;Name=Unknown%20rnd-1_family-192	ID=RepeatMasker_chr8_9054;Name=Unknown%20rnd-5_family-3020
ID=RepeatMasker_chr6_7285;Name=LTR/Copia%20rnd-5_family-1189	ID=RepeatMasker_chr5_2141;Name=Unknown%20rnd-1_family-221	ID=RepeatMasker_chr8_9055;Name=Unknown%20rnd-1_family-318
ID=RepeatMasker_chr2_1285;Name=snRNA%20rnd-1_family-233	ID=RepeatMasker_chr5_3082;Name=Unknown%20rnd-1_family-192	ID=RepeatMasker_chr8_9056;Name=Unknown%20rnd-1_family-176
ID=RepeatMasker_chr3_892;Name=Unknown%20rnd-4_family-497	ID=RepeatMasker_chr5_3083;Name=Unknown%20rnd-1_family-192	ID=RepeatMasker_chr8_9057;Name=Unknown%20rnd-1_family-168
ID=RepeatMasker_chr3_5819;Name=Unknown%20rnd-4_family-918	ID=RepeatMasker_chr5_3084;Name=Unknown%20rnd-1_family-192	ID=RepeatMasker_chr8_9058;Name=LTR/Copia%20rnd-6_family-2078
ID=RepeatMasker_chr3_5820;Name=Unknown%20rnd-1_family-298	ID=RepeatMasker_chr5_3085;Name=Unknown%20rnd-1_family-304	ID=RepeatMasker_chr7_656;Name=Simple_repeat%20rnd-3_family-238
ID=RepeatMasker_chr2_1327;Name=Unknown%20rnd-5_family-482	ID=RepeatMasker_chr5_9172;Name=Unknown%20rnd-5_family-5637	ID=RepeatMasker_chr4_10090;Name=Unknown%20rnd-1_family-14
ID=RepeatMasker_chr2_1328;Name=Unknown%20rnd-5_family-482	ID=RepeatMasker_chr5_942;Name=Unknown%20rnd-4_family-105	ID=RepeatMasker_chr4_10091;Name=Unknown%20rnd-1_family-2
ID=RepeatMasker_chr2_1329;Name=Unknown%20rnd-5_family-482	ID=RepeatMasker_chr2_6610;Name=Unknown%20rnd-1_family-260	ID=RepeatMasker_chr4_10092;Name=Unknown%20rnd-1_family-18
ID=RepeatMasker_chr1_882;Name=LTR/Gypsy%20rnd-6_family-269	ID=RepeatMasker_chr2_6611;Name=Unknown%20rnd-5_family-4271	ID=RepeatMasker_chr6_10434;Name=LTR/Gypsy%20rnd-6_family-273
ID=RepeatMasker_chr2_3755;Name=Unknown%20rnd-1_family-312	ID=RepeatMasker_chr3_2868;Name=Unknown%20rnd-1_family-211	ID=RepeatMasker_chr6_10435;Name=LTR/Copia%20rnd-1_family-51
ID=RepeatMasker_chr2_3756;Name=Unknown%20rnd-1_family-327	ID=RepeatMasker_chr3_2869;Name=Unknown%20rnd-1_family-198	ID=RepeatMasker_chr6_10436;Name=LTR/Gypsy%20rnd-5_family-70
ID=RepeatMasker_chr2_3757;Name=Unknown%20rnd-6_family-433	ID=RepeatMasker_chr3_2870;Name=DNA/hAT-hobo%20rnd-5_family-3595	ID=RepeatMasker_chr3_8989;Name=RC/Helitron%20rnd-6_family-138
ID=RepeatMasker_chr2_3758;Name=LTR/Gypsy%20rnd-5_family-3808	ID=RepeatMasker_chr3_2871;Name=Unknown%20rnd-1_family-198	ID=RepeatMasker_chr3_8990;Name=Unknown%20rnd-1_family-5
ID=RepeatMasker_chr2_3759;Name=DNA/hAT-Ac%20rnd-5_family-166	ID=RepeatMasker_chr3_2872;Name=Unknown%20rnd-1_family-198	ID=RepeatMasker_chr2_10128;Name=Unknown%20rnd-5_family-5994
ID=RepeatMasker_chr2_3760;Name=Unknown%20rnd-1_family-327	ID=RepeatMasker_chr2_1939;Name=Unknown%20rnd-5_family-3659	ID=RepeatMasker_chr3_11166;Name=LTR/Gypsy%20rnd-1_family-0
ID=RepeatMasker_chr2_3761;Name=Unknown%20rnd-1_family-327	ID=RepeatMasker_chr2_1940;Name=Unknown%20rnd-5_family-3659	ID=RepeatMasker_chr2_10026;Name=Unknown%20rnd-1_family-4
ID=RepeatMasker_chr2_3762;Name=Unknown%20rnd-1_family-327	ID=RepeatMasker_chr2_1941;Name=Unknown%20rnd-5_family-3659	ID=RepeatMasker_chr6_7194;Name=Unknown%20rnd-5_family-75
ID=RepeatMasker_chr2_3763;Name=Unknown%20rnd-6_family-5028	ID=RepeatMasker_chr2_1942;Name=Unknown%20rnd-5_family-3659	ID=RepeatMasker_chr6_7195;Name=Unknown%20rnd-5_family-462
ID=RepeatMasker_chr3_11143;Name=LINE/L2%20rnd-6_family-450	ID=RepeatMasker_chr2_1943;Name=Unknown%20rnd-5_family-3659	ID=RepeatMasker_chr5_1326;Name=Unknown%20rnd-1_family-109
ID=RepeatMasker_chr3_11144;Name=Unknown%20rnd-1_family-162	ID=RepeatMasker_chr2_1944;Name=Unknown%20rnd-5_family-3659	ID=RepeatMasker_chr5_1327;Name=Unknown%20rnd-5_family-1846
ID=RepeatMasker_chr3_11145;Name=LTR/Copia%20rnd-6_family-2078	ID=RepeatMasker_chr2_1945;Name=Unknown%20rnd-5_family-1431	ID=RepeatMasker_chr5_1328;Name=Unknown%20rnd-1_family-155
ID=RepeatMasker_chr3_11146;Name=Unknown%20rnd-1_family-190	ID=RepeatMasker_chr2_1946;Name=Unknown%20rnd-5_family-1431	ID=RepeatMasker_chr3_1499;Name=Unknown%20rnd-1_family-5
ID=RepeatMasker_chr3_11147;Name=Unknown%20rnd-5_family-623	ID=RepeatMasker_chr2_1947;Name=Unknown%20rnd-5_family-1431	ID=RepeatMasker_chr2_6614;Name=rnd-1_family-181
ID=RepeatMasker_chr3_11148;Name=Unknown%20rnd-5_family-27	ID=RepeatMasker_chr2_1948;Name=Unknown%20rnd-5_family-1431	ID=RepeatMasker_chr2_6615;Name=Unknown%20rnd-1_family-30
ID=RepeatMasker_chr3_11149;Name=LTR/Copia%20rnd-6_family-2078	ID=RepeatMasker_chr2_1949;Name=Unknown%20rnd-5_family-1431	ID=RepeatMasker_chr2_6616;Name=Unknown%20rnd-1_family-12
ID=RepeatMasker_chr3_11150;Name=Unknown%20rnd-5_family-27	ID=RepeatMasker_chr2_1950;Name=Unknown%20rnd-5_family-1431	ID=RepeatMasker_unplaced-scaffold_435_18;Name=Unknown%20rnd-4_family-918
ID=RepeatMasker_chr3_11151;Name=Unknown%20rnd-5_family-27	ID=RepeatMasker_chr2_1951;Name=Unknown%20rnd-5_family-1431	ID=RepeatMasker_unplaced-scaffold_435_19;Name=Unknown%20rnd-1_family-298
ID=RepeatMasker_chr2_5326;Name=Unknown%20rnd-6_family-1877	ID=RepeatMasker_chr2_1952;Name=Unknown%20rnd-5_family-1431	ID=RepeatMasker_chr5_3094;Name=LTR/Gypsy%20rnd-1_family-83
ID=RepeatMasker_chr2_5794;Name=DNA/hAT-Charlie%20rnd-1_family-154	ID=RepeatMasker_chr2_1953;Name=Unknown%20rnd-5_family-1431	ID=RepeatMasker_chr4_8889;Name=LTR/Gypsy%20rnd-5_family-1923
ID=RepeatMasker_chrV_4590;Name=Unknown%20rnd-6_family-6922	ID=RepeatMasker_chr2_1954;Name=Unknown%20rnd-5_family-1431	ID=RepeatMasker_chr8_5097;Name=Simple_repeat%20rnd-6_family-593
ID=RepeatMasker_chrV_4591;Name=Unknown%20rnd-6_family-6922	ID=RepeatMasker_chr3_6828;Name=Unknown%20rnd-4_family-105	ID=RepeatMasker_chr4_3150;Name=Unknown%20rnd-2_family-33
ID=RepeatMasker_chr5_1518;Name=LINE/RTE-X%20rnd-1_family-63	ID=RepeatMasker_chr2_277;Name=Unknown%20rnd-4_family-105	ID=RepeatMasker_chr4_3151;Name=RC/Helitron%20rnd-6_family-138
ID=RepeatMasker_chr5_8808;Name=Unknown%20rnd-1_family-223	ID=RepeatMasker_chr2_8183;Name=Unknown%20rnd-6_family-3183	ID=RepeatMasker_chr4_3152;Name=LTR/Gypsy%20rnd-1_family-16
ID=RepeatMasker_chr5_8809;Name=Unknown%20rnd-1_family-254	ID=RepeatMasker_chr2_8184;Name=Unknown%20rnd-6_family-1130	ID=RepeatMasker_chr2_8888;Name=Unknown%20rnd-2_family-33
ID=RepeatMasker_chr5_8810;Name=Unknown%20rnd-1_family-219	ID=RepeatMasker_chr2_8185;Name=DNA/hAT-Charlie%20rnd-4_family-529	ID=RepeatMasker_chr2_8889;Name=Unknown%20rnd-1_family-27
ID=RepeatMasker_chr3_3356;Name=Unknown%20rnd-1_family-5	ID=RepeatMasker_chr8_4325;Name=Unknown%20rnd-5_family-1072	ID=RepeatMasker_chr2_8890;Name=Unknown%20rnd-1_family-2
ID=RepeatMasker_chr3_3357;Name=Unknown%20rnd-6_family-5042	ID=RepeatMasker_chr2_6516;Name=Unknown%20rnd-3_family-54	ID=RepeatMasker_chr2_8891;Name=Unknown%20rnd-1_family-22
ID=RepeatMasker_chr5_7512;Name=Unknown%20rnd-5_family-5637	ID=RepeatMasker_chr6_3040;Name=Unknown%20rnd-6_family-6922	ID=RepeatMasker_chr2_8892;Name=Unknown%20rnd-1_family-27
ID=RepeatMasker_chr8_6307;Name=DNA/MuLE-MuDR%20rnd-5_family-2506	ID=RepeatMasker_chr6_3041;Name=Unknown%20rnd-1_family-205	ID=RepeatMasker_chr2_6618;Name=Unknown%20rnd-1_family-25
ID=RepeatMasker_chr8_6308;Name=Unknown%20rnd-6_family-2039	ID=RepeatMasker_chr1_1336;Name=Unknown%20rnd-3_family-54	ID=RepeatMasker_chr2_6619;Name=Unknown%20rnd-1_family-30
ID=RepeatMasker_chr4_6806;Name=Unknown%20rnd-6_family-6922	ID=RepeatMasker_chr3_2851;Name=Unknown%20rnd-6_family-3190	ID=RepeatMasker_chr2_6620;Name=Unknown%20rnd-1_family-12
ID=RepeatMasker_chr4_6807;Name=Unknown%20rnd-6_family-6922	ID=RepeatMasker_chr8_6407;Name=Unknown%20rnd-4_family-105	ID=RepeatMasker_chr2_6621;Name=Unknown%20rnd-1_family-14
ID=RepeatMasker_chr2_5729;Name=LTR/Gypsy%20rnd-6_family-269	ID=RepeatMasker_chr1_11578;Name=Unknown%20rnd-6_family-3160	ID=RepeatMasker_chr2_6622;Name=Unknown%20rnd-1_family-26
ID=RepeatMasker_chr2_5730;Name=Unknown%20rnd-3_family-54	ID=RepeatMasker_chr1_11579;Name=Unknown%20rnd-6_family-1699	ID=RepeatMasker_chr2_6623;Name=Unknown%20rnd-1_family-14
ID=RepeatMasker_chr4_3499;Name=Unknown%20rnd-5_family-1431	ID=RepeatMasker_chr7_3999;Name=Unknown%20rnd-6_family-4919	ID=RepeatMasker_chr2_6624;Name=LTR/Gypsy%20rnd-1_family-7
ID=RepeatMasker_chr8_7873;Name=Unknown%20rnd-1_family-302	ID=RepeatMasker_chr7_4000;Name=Unknown%20rnd-6_family-4919	ID=RepeatMasker_chr3_1500;Name=Unknown%20rnd-3_family-88
ID=RepeatMasker_chr4_10795;Name=Unknown%20rnd-5_family-4742	ID=RepeatMasker_chr7_4001;Name=Unknown%20rnd-6_family-4919	ID=RepeatMasker_chr3_1501;Name=DNA%20rnd-1_family-6
ID=RepeatMasker_chr2_5774;Name=SINE?%20rnd-6_family-479	ID=RepeatMasker_chr7_4002;Name=Unknown%20rnd-6_family-4919	ID=RepeatMasker_chr3_1502;Name=LTR/Copia%20rnd-1_family-113
ID=RepeatMasker_chr8_7814;Name=Unknown%20rnd-5_family-4550	ID=RepeatMasker_chr7_4003;Name=Unknown%20rnd-6_family-4919	ID=RepeatMasker_chr3_1503;Name=Unknown%20rnd-1_family-30
ID=RepeatMasker_chr7_4065;Name=DNA/hAT-Charlie%20rnd-1_family-154	ID=RepeatMasker_chr7_4004;Name=Unknown%20rnd-6_family-4919	ID=RepeatMasker_chr3_1504;Name=Unknown%20rnd-1_family-25
ID=RepeatMasker_chr3_9144;Name=Unknown%20rnd-6_family-3253	ID=RepeatMasker_chr2_10840;Name=Unknown%20rnd-5_family-1431	ID=RepeatMasker_chr3_1505;Name=Unknown%20rnd-1_family-14
ID=RepeatMasker_chr3_9145;Name=Unknown%20rnd-1_family-289	ID=RepeatMasker_chr5_2366;Name=Unknown%20rnd-4_family-497	ID=RepeatMasker_chr3_1506;Name=Unknown%20rnd-1_family-25
ID=RepeatMasker_chr3_9146;Name=Unknown%20rnd-1_family-214	ID=RepeatMasker_chr3_5207;Name=Unknown%20rnd-4_family-86	ID=RepeatMasker_chr2_7373;Name=LTR/Gypsy%20rnd-1_family-8
ID=RepeatMasker_chr3_9147;Name=Unknown%20rnd-1_family-256	ID=RepeatMasker_chr3_5208;Name=Unknown%20rnd-4_family-86	ID=RepeatMasker_chr2_7374;Name=Unknown%20rnd-5_family-24
ID=RepeatMasker_chr3_9148;Name=Unknown%20rnd-5_family-689	ID=RepeatMasker_chr3_5209;Name=Unknown%20rnd-6_family-2039	ID=RepeatMasker_chrV_1690;Name=Unknown%20rnd-1_family-356
ID=RepeatMasker_chr3_9149;Name=Unknown%20rnd-1_family-214	ID=RepeatMasker_chr3_5210;Name=Unknown%20rnd-1_family-146	ID=RepeatMasker_chrV_1691;Name=Unknown%20rnd-1_family-153
ID=RepeatMasker_chr3_9150;Name=Unknown%20rnd-1_family-224	ID=RepeatMasker_chr3_5211;Name=Unknown%20rnd-4_family-918	ID=RepeatMasker_chrV_1692;Name=LTR/Gypsy%20rnd-1_family-83
ID=RepeatMasker_chr5_2142;Name=Unknown%20rnd-1_family-304	ID=RepeatMasker_chr3_5212;Name=Unknown%20rnd-1_family-198	ID=RepeatMasker_chr8_7586;Name=DNA/TcMar-Tigger%20rnd-3_family-128
ID=RepeatMasker_chr8_5131;Name=Unknown%20rnd-5_family-231	ID=RepeatMasker_chr3_5213;Name=Unknown%20rnd-1_family-211	ID=RepeatMasker_chr8_7587;Name=DNA/TcMar-Tigger%20rnd-3_family-128
ID=RepeatMasker_chr7_6942;Name=Unknown%20rnd-1_family-203	ID=RepeatMasker_chr3_5214;Name=Unknown%20rnd-4_family-918	ID=RepeatMasker_chr8_7588;Name=Unknown%20rnd-5_family-853
ID=RepeatMasker_chr7_6943;Name=Unknown%20rnd-1_family-203	ID=RepeatMasker_chr3_5215;Name=Unknown%20rnd-6_family-582	ID=RepeatMasker_chr8_7589;Name=LINE/L1%20rnd-1_family-91
ID=RepeatMasker_chr8_6169;Name=Unknown%20rnd-1_family-237	ID=RepeatMasker_chr2_6656;Name=Unknown%20rnd-4_family-105	ID=RepeatMasker_chr2_11788;Name=LTR/Copia%20rnd-1_family-272
ID=RepeatMasker_chr8_6170;Name=Unknown%20rnd-1_family-277	ID=RepeatMasker_chr2_6657;Name=Unknown%20rnd-1_family-221	ID=RepeatMasker_chr2_11789;Name=Unknown%20rnd-1_family-223
ID=RepeatMasker_chr8_6171;Name=Unknown%20rnd-1_family-289	ID=RepeatMasker_chr1_8548;Name=Unknown%20rnd-5_family-308	ID=RepeatMasker_chr2_11790;Name=Unknown%20rnd-5_family-179
ID=RepeatMasker_chr8_6172;Name=Unknown%20rnd-1_family-278	ID=RepeatMasker_chr1_8549;Name=Unknown%20rnd-4_family-105	ID=RepeatMasker_chr2_11791;Name=LTR/Copia%20rnd-1_family-72
ID=RepeatMasker_chr8_6173;Name=Unknown%20rnd-5_family-688	ID=RepeatMasker_chr3_11503;Name=Unknown%20rnd-5_family-3659	ID=RepeatMasker_chr6_8947;Name=LTR/Copia%20rnd-5_family-417
ID=RepeatMasker_chr8_6174;Name=Unknown%20rnd-1_family-269	ID=RepeatMasker_chr3_11504;Name=Unknown%20rnd-5_family-3659	ID=RepeatMasker_chr2_4104;Name=Unknown%20rnd-1_family-327
ID=RepeatMasker_chr8_6175;Name=Unknown%20rnd-6_family-2217	ID=RepeatMasker_chr3_11505;Name=Unknown%20rnd-5_family-3659	ID=RepeatMasker_chr2_4105;Name=Unknown%20rnd-1_family-312
ID=RepeatMasker_chr8_6176;Name=Unknown%20rnd-5_family-102	ID=RepeatMasker_chr3_11506;Name=Unknown%20rnd-5_family-3659	ID=RepeatMasker_chr2_4106;Name=Unknown%20rnd-1_family-268
ID=RepeatMasker_chr8_6177;Name=Unknown%20rnd-5_family-4695	ID=RepeatMasker_chr3_11507;Name=Unknown%20rnd-5_family-3659	ID=RepeatMasker_chr2_4107;Name=Unknown%20rnd-1_family-312
ID=RepeatMasker_chr8_605;Name=SINE?%20rnd-6_family-2448	ID=RepeatMasker_chr3_11508;Name=Unknown%20rnd-5_family-3659	ID=RepeatMasker_chr2_3736;Name=LTR/Gypsy%20rnd-1_family-7
ID=RepeatMasker_chr5_3276;Name=Unknown%20rnd-5_family-4271	ID=RepeatMasker_chr3_11509;Name=Unknown%20rnd-5_family-3659	ID=RepeatMasker_chr2_8865;Name=Unknown%20rnd-6_family-2018
ID=RepeatMasker_chr5_3277;Name=Unknown%20rnd-5_family-4271	ID=RepeatMasker_chr3_11510;Name=Unknown%20rnd-5_family-1431	ID=RepeatMasker_chr8_2307;Name=LTR/Gypsy%20rnd-1_family-0
ID=RepeatMasker_chr5_3278;Name=Unknown%20rnd-5_family-205	ID=RepeatMasker_chr3_11511;Name=Unknown%20rnd-5_family-1431	ID=RepeatMasker_chr5_8536;Name=LTR/Gypsy%20rnd-1_family-8
ID=RepeatMasker_chr5_3279;Name=Unknown%20rnd-1_family-344	ID=RepeatMasker_chr3_11512;Name=Unknown%20rnd-5_family-1431	ID=RepeatMasker_chr5_8537;Name=Unknown%20rnd-3_family-88
ID=RepeatMasker_chr8_2184;Name=LTR/Copia%20rnd-1_family-213	ID=RepeatMasker_chr3_11513;Name=Unknown%20rnd-5_family-1431	ID=RepeatMasker_chr4_449;Name=LTR/Copia%20rnd-5_family-1222
ID=RepeatMasker_chr5_11479;Name=Unknown%20rnd-5_family-1358	ID=RepeatMasker_chr3_11514;Name=Unknown%20rnd-5_family-1431	ID=RepeatMasker_chr3_1319;Name=Unknown%20rnd-1_family-11
ID=RepeatMasker_chr5_11480;Name=Unknown%20rnd-5_family-1358	ID=RepeatMasker_chr3_11515;Name=Unknown%20rnd-5_family-1431	ID=RepeatMasker_chr6_6897;Name=DNA%20rnd-1_family-6
ID=RepeatMasker_chr6_3611;Name=Unknown%20rnd-3_family-54	ID=RepeatMasker_chr3_11516;Name=Unknown%20rnd-5_family-1431	ID=RepeatMasker_chr2_6845;Name=LINE/RTE-X%20rnd-1_family-63
ID=RepeatMasker_chr5_2772;Name=Unknown%20rnd-4_family-105	ID=RepeatMasker_chr3_11517;Name=Unknown%20rnd-5_family-1431	ID=RepeatMasker_chr2_6846;Name=LINE/RTE-X%20rnd-1_family-74
ID=RepeatMasker_chr7_6922;Name=Unknown%20rnd-5_family-1386	ID=RepeatMasker_chr8_588;Name=Unknown%20rnd-6_family-3160	ID=RepeatMasker_chr2_12530;Name=Unknown%20rnd-5_family-4876
ID=RepeatMasker_chr4_6887;Name=Unknown%20rnd-6_family-6922	ID=RepeatMasker_chr7_6401;Name=LTR/Pao%20rnd-4_family-1519	ID=RepeatMasker_chr2_12531;Name=Unknown%20rnd-5_family-4876
ID=RepeatMasker_chr3_9480;Name=Unknown%20rnd-5_family-1072	ID=RepeatMasker_chr1_268;Name=Unknown%20rnd-6_family-2288	ID=RepeatMasker_chr3_1176;Name=Unknown%20rnd-5_family-4876
ID=RepeatMasker_chr8_5796;Name=LTR/Copia%20rnd-6_family-2078	ID=RepeatMasker_chr7_3160;Name=Unknown%20rnd-6_family-1699	ID=RepeatMasker_chr3_1177;Name=LTR/Gypsy%20rnd-5_family-1407
ID=RepeatMasker_chr8_5797;Name=Unknown%20rnd-1_family-190	ID=RepeatMasker_chr1_10589;Name=Unknown%20rnd-5_family-3244	ID=RepeatMasker_chr7_3905;Name=LTR/Copia%20rnd-5_family-631
ID=RepeatMasker_chr8_5798;Name=Unknown%20rnd-1_family-152	ID=RepeatMasker_chr3_3446;Name=Unknown%20rnd-6_family-880	ID=RepeatMasker_chr5_8713;Name=Unknown%20rnd-1_family-304
ID=RepeatMasker_chr8_5799;Name=Unknown%20rnd-1_family-190	ID=RepeatMasker_chr3_3447;Name=Unknown%20rnd-6_family-3190	ID=RepeatMasker_chr5_8714;Name=Unknown%20rnd-1_family-192
ID=RepeatMasker_chr8_5800;Name=LTR/Gypsy%20rnd-5_family-3808	ID=RepeatMasker_chr2_644;Name=Unknown%20rnd-6_family-3111	ID=RepeatMasker_chr2_230;Name=Unknown%20rnd-1_family-139
ID=RepeatMasker_chr8_5801;Name=Unknown%20rnd-1_family-208	ID=RepeatMasker_chr5_4943;Name=Unknown%20rnd-4_family-105	ID=RepeatMasker_chr2_231;Name=LTR/Copia%20rnd-2_family-45
ID=RepeatMasker_chr8_5802;Name=Unknown%20rnd-1_family-174	ID=RepeatMasker_chr1_2247;Name=Unknown%20rnd-6_family-3246	ID=RepeatMasker_chr4_10082;Name=Unknown%20rnd-1_family-14
ID=RepeatMasker_chr4_7791;Name=Unknown%20rnd-6_family-3246	ID=RepeatMasker_chr8_6525;Name=Unknown%20rnd-4_family-175	ID=RepeatMasker_chr4_10083;Name=Unknown%20rnd-1_family-34
ID=RepeatMasker_chr5_7019;Name=LINE/RTE-X%20rnd-1_family-63	ID=RepeatMasker_chr8_6526;Name=DNA/MULE-MuDR%20rnd-5_family-219	ID=RepeatMasker_chr4_10084;Name=Unknown%20rnd-6_family-960
ID=RepeatMasker_chr2_1928;Name=Unknown%20rnd-3_family-54	ID=RepeatMasker_chr8_6527;Name=LTR/Gypsy%20rnd-5_family-5873	ID=RepeatMasker_chr2_4109;Name=LTR/Gypsy%20rnd-1_family-0
ID=RepeatMasker_chr3_8218;Name=LTR/Gypsy%20rnd-5_family-3808	ID=RepeatMasker_chr8_6528;Name=LTR/Gypsy%20rnd-5_family-5873	ID=RepeatMasker_chr6_9940;Name=Unknown%20rnd-5_family-5637
ID=RepeatMasker_chr3_8219;Name=Unknown%20rnd-4_family-918	ID=RepeatMasker_chr5_4453;Name=Unknown%20rnd-4_family-105	ID=RepeatMasker_chr4_12773;Name=LTR/Gypsy%20rnd-1_family-182
ID=RepeatMasker_chr3_8220;Name=LTR/Gypsy%20rnd-5_family-3808	ID=RepeatMasker_chr2_10830;Name=Unknown%20rnd-5_family-1056	ID=RepeatMasker_chr4_12774;Name=LTR/Gypsy%20rnd-1_family-8
ID=RepeatMasker_chr3_8221;Name=LTR/Gypsy%20rnd-5_family-3808	ID=RepeatMasker_chr2_10831;Name=DNA/hAT-Charlie%20rnd-1_family-154	ID=RepeatMasker_chr5_5985;Name=LTR/Gypsy%20rnd-1_family-8
ID=RepeatMasker_chr4_11473;Name=Unknown%20rnd-6_family-4466	ID=RepeatMasker_chr8_5324;Name=Unknown%20rnd-6_family-180	ID=RepeatMasker_chr5_5986;Name=LTR/Gypsy%20rnd-1_family-0
ID=RepeatMasker_chr7_4759;Name=Unknown%20rnd-1_family-288	ID=RepeatMasker_chr1_11275;Name=Unknown%20rnd-6_family-741	ID=RepeatMasker_chr5_5987;Name=RC/Helitron%20rnd-6_family-138
ID=RepeatMasker_chr6_8410;Name=Unknown%20rnd-1_family-311	ID=RepeatMasker_chr1_11276;Name=Unknown%20rnd-6_family-741	ID=RepeatMasker_chr6_9912;Name=Unknown%20rnd-1_family-70
ID=RepeatMasker_chr2_11777;Name=Unknown%20rnd-1_family-254	ID=RepeatMasker_chr1_11277;Name=Unknown%20rnd-6_family-741	ID=RepeatMasker_chr6_9913;Name=Unknown%20rnd-1_family-53
ID=RepeatMasker_chr2_11778;Name=Unknown%20rnd-1_family-219	ID=RepeatMasker_chr1_11278;Name=Unknown%20rnd-6_family-741	ID=RepeatMasker_chr2_3742;Name=Unknown%20rnd-1_family-349
ID=RepeatMasker_chr5_12230;Name=Unknown%20rnd-1_family-214	ID=RepeatMasker_chr2_12504;Name=Unknown%20rnd-4_family-86	ID=RepeatMasker_chr2_3743;Name=Unknown%20rnd-1_family-312
ID=RepeatMasker_chr5_12231;Name=Unknown%20rnd-1_family-290	ID=RepeatMasker_chr2_4651;Name=LTR/Copia%20rnd-5_family-631	ID=RepeatMasker_unplaced-scaffold_099_1;Name=LTR/Gypsy%20rnd-5_family-1923
ID=RepeatMasker_chr5_12232;Name=Unknown%20rnd-6_family-4535	ID=RepeatMasker_chr4_12664;Name=Unknown%20rnd-1_family-282	ID=RepeatMasker_chr6_430;Name=Unknown%20rnd-1_family-53
ID=RepeatMasker_chr5_12233;Name=Unknown%20rnd-1_family-374	ID=RepeatMasker_chr4_12665;Name=Unknown%20rnd-1_family-282	ID=RepeatMasker_chr6_431;Name=LTR/Copia%20rnd-1_family-51
ID=RepeatMasker_chr5_12234;Name=Unknown%20rnd-6_family-4535	ID=RepeatMasker_chr4_9169;Name=Unknown%20rnd-3_family-54	ID=RepeatMasker_chr4_10818;Name=Unknown%20rnd-1_family-93
ID=RepeatMasker_chr5_12235;Name=Unknown%20rnd-1_family-203	ID=RepeatMasker_chr5_6548;Name=Unknown%20rnd-4_family-105	ID=RepeatMasker_chr4_10819;Name=DNA/hAT-hobo%20rnd-5_family-2421
ID=RepeatMasker_chr2_12914;Name=rnd-1_family-181	ID=RepeatMasker_chr5_7679;Name=Unknown%20rnd-5_family-4550	ID=RepeatMasker_chr1_3402;Name=Unknown%20rnd-6_family-1379
ID=RepeatMasker_chr3_7262;Name=Unknown%20rnd-1_family-266	ID=RepeatMasker_chr7_2925;Name=Unknown%20rnd-1_family-196	ID=RepeatMasker_chr5_5659;Name=Unknown%20rnd-5_family-1921
ID=RepeatMasker_chr4_467;Name=LTR/Gypsy%20rnd-4_family-746	ID=RepeatMasker_chr7_2926;Name=Unknown%20rnd-5_family-102	ID=RepeatMasker_chr6_7191;Name=Unknown%20rnd-6_family-371
ID=RepeatMasker_chr4_468;Name=LTR/Gypsy%20rnd-4_family-746	ID=RepeatMasker_chr7_2927;Name=Unknown%20rnd-6_family-629	ID=RepeatMasker_unplaced-scaffold_171_2;Name=LTR/Gypsy%20rnd-5_family-1923
ID=RepeatMasker_chr4_469;Name=LTR/Gypsy%20rnd-1_family-87	ID=RepeatMasker_chr7_2928;Name=Unknown%20rnd-1_family-374	ID=RepeatMasker_chr4_404;Name=Unknown%20rnd-4_family-49
ID=RepeatMasker_chr2_5017;Name=DNA/PIF-Harbinger%20rnd-6_family-7434	ID=RepeatMasker_chr7_2929;Name=Unknown%20rnd-6_family-629	ID=RepeatMasker_chr4_405;Name=LTR/Copia%20rnd-1_family-72
ID=RepeatMasker_chr2_5018;Name=DNA/PIF-Harbinger%20rnd-6_family-7434	ID=RepeatMasker_chr7_2930;Name=Unknown%20rnd-1_family-188	ID=RepeatMasker_chr4_406;Name=Unknown%20rnd-6_family-592
ID=RepeatMasker_chr2_5019;Name=DNA/PIF-Harbinger%20rnd-6_family-7434	ID=RepeatMasker_chr5_7672;Name=Unknown%20rnd-5_family-370	ID=RepeatMasker_chr4_407;Name=LTR/Copia%20rnd-5_family-1317
ID=RepeatMasker_chr2_5020;Name=DNA/PIF-Harbinger%20rnd-6_family-7434	ID=RepeatMasker_chr5_7673;Name=Unknown%20rnd-1_family-188	ID=RepeatMasker_chr4_408;Name=LTR/Gypsy%20rnd-1_family-95
ID=RepeatMasker_chr8_229;Name=Unknown%20rnd-5_family-1921	ID=RepeatMasker_chr5_7674;Name=Unknown%20rnd-6_family-629	ID=RepeatMasker_chr4_409;Name=Unknown%20rnd-6_family-402
ID=RepeatMasker_chr5_7202;Name=Unknown%20rnd-1_family-221	ID=RepeatMasker_chr5_7675;Name=Unknown%20rnd-5_family-102	ID=RepeatMasker_chr4_410;Name=Unknown%20rnd-5_family-462
ID=RepeatMasker_chr4_8705;Name=LTR/Copia%20rnd-6_family-90	ID=RepeatMasker_chr5_7676;Name=Unknown%20rnd-1_family-244	ID=RepeatMasker_chr4_411;Name=Unknown%20rnd-5_family-370
ID=RepeatMasker_chr3_1882;Name=Unknown%20rnd-1_family-89	ID=RepeatMasker_chr5_7677;Name=DNA/PIF-Harbinger%20rnd-5_family-423	ID=RepeatMasker_chr2_6765;Name=Unknown%20rnd-2_family-33
ID=RepeatMasker_chr3_1883;Name=Unknown%20rnd-1_family-90	ID=RepeatMasker_chr6_2504;Name=Unknown%20rnd-4_family-497	ID=RepeatMasker_chr8_7180;Name=LTR/Copia%20rnd-6_family-2078
ID=RepeatMasker_chr2_609;Name=LTR/Gypsy%20rnd-6_family-269	ID=RepeatMasker_chr5_1642;Name=Unknown%20rnd-5_family-370	ID=RepeatMasker_chr8_7181;Name=Unknown%20rnd-1_family-168
ID=RepeatMasker_chr3_8804;Name=Unknown%20rnd-6_family-845	ID=RepeatMasker_chr5_1643;Name=Unknown%20rnd-1_family-219	ID=RepeatMasker_chr8_7182;Name=LTR/Copia%20rnd-6_family-2078
ID=RepeatMasker_chr5_2225;Name=Unknown%20rnd-1_family-186	ID=RepeatMasker_chr4_5691;Name=Unknown%20rnd-6_family-2283	ID=RepeatMasker_chr8_7183;Name=Unknown%20rnd-1_family-176
ID=RepeatMasker_chr5_2226;Name=Unknown%20rnd-6_family-420	ID=RepeatMasker_chr7_8437;Name=DNA/hAT-Tag1%20rnd-6_family-5082	ID=RepeatMasker_chr8_7184;Name=LTR/Copia%20rnd-6_family-2078
ID=RepeatMasker_chr4_5957;Name=Unknown%20rnd-4_family-175	ID=RepeatMasker_chr2_3915;Name=Unknown%20rnd-5_family-1431	ID=RepeatMasker_chr8_7185;Name=Unknown%20rnd-5_family-27
ID=RepeatMasker_chr4_5958;Name=DNA/MULE-MuDR%20rnd-5_family-219	ID=RepeatMasker_chr2_3916;Name=Unknown%20rnd-5_family-1431	ID=RepeatMasker_chr8_7186;Name=LTR/Copia%20rnd-6_family-2078
ID=RepeatMasker_chr4_5959;Name=DNA/MULE-MuDR%20rnd-5_family-219	ID=RepeatMasker_chr2_3917;Name=Unknown%20rnd-5_family-1431	ID=RepeatMasker_chr8_7187;Name=Unknown%20rnd-6_family-2059
ID=RepeatMasker_chr1_12492;Name=LINE/RTE-BovB%20rnd-6_family-1228	ID=RepeatMasker_chr2_3918;Name=Unknown%20rnd-5_family-1431	ID=RepeatMasker_chr8_7188;Name=Unknown%20rnd-1_family-152
ID=RepeatMasker_chr1_12493;Name=LINE/RTE-BovB%20rnd-6_family-1228	ID=RepeatMasker_chr2_3919;Name=Unknown%20rnd-5_family-1431	ID=RepeatMasker_chr6_3138;Name=Unknown%20rnd-5_family-1072
ID=RepeatMasker_chr1_12494;Name=LINE/RTE-BovB%20rnd-6_family-1228	ID=RepeatMasker_chr2_3920;Name=Unknown%20rnd-5_family-1431	ID=RepeatMasker_chr6_3139;Name=Unknown%20rnd-5_family-1072
ID=RepeatMasker_chr1_12495;Name=LINE/RTE-BovB%20rnd-6_family-1228	ID=RepeatMasker_chr2_3921;Name=Unknown%20rnd-5_family-1431	ID=RepeatMasker_chr6_3140;Name=Unknown%20rnd-1_family-11
ID=RepeatMasker_chr2_8628;Name=Unknown%20rnd-6_family-2217	ID=RepeatMasker_chr2_3922;Name=Unknown%20rnd-5_family-1431	ID=RepeatMasker_chr2_8032;Name=Unknown%20rnd-4_family-327
ID=RepeatMasker_chr2_8629;Name=Unknown%20rnd-1_family-203	ID=RepeatMasker_chr2_3923;Name=Unknown%20rnd-5_family-3659	ID=RepeatMasker_chr2_8033;Name=LTR/Gypsy%20rnd-1_family-0
ID=RepeatMasker_chr2_8630;Name=Unknown%20rnd-6_family-3154	ID=RepeatMasker_chr2_3924;Name=Unknown%20rnd-5_family-3659	ID=RepeatMasker_chrV_6329;Name=Unknown%20rnd-5_family-1072
ID=RepeatMasker_chr2_8631;Name=Unknown%20rnd-5_family-102	ID=RepeatMasker_chr2_3925;Name=Unknown%20rnd-5_family-3659	ID=RepeatMasker_chrV_6330;Name=LTR/Gypsy%20rnd-5_family-1923
ID=RepeatMasker_chr2_8632;Name=Unknown%20rnd-1_family-269	ID=RepeatMasker_chr2_3926;Name=Unknown%20rnd-5_family-3659	ID=RepeatMasker_chrV_6331;Name=LTR/Gypsy%20rnd-1_family-42
ID=RepeatMasker_chr2_8633;Name=Unknown%20rnd-1_family-289	ID=RepeatMasker_chr2_3927;Name=Unknown%20rnd-5_family-3659	ID=RepeatMasker_chr8_5828;Name=Unknown%20rnd-4_family-327
ID=RepeatMasker_chr2_8634;Name=Unknown%20rnd-5_family-689	ID=RepeatMasker_chr2_3928;Name=Unknown%20rnd-5_family-3659	ID=RepeatMasker_chr8_5829;Name=Unknown%20rnd-4_family-327
ID=RepeatMasker_chr2_8635;Name=Unknown%20rnd-1_family-214	ID=RepeatMasker_chr2_3929;Name=Unknown%20rnd-5_family-3659	ID=RepeatMasker_chr2_8030;Name=LTR/Gypsy%20rnd-5_family-1923
ID=RepeatMasker_chr2_8636;Name=Unknown%20rnd-1_family-224	ID=RepeatMasker_chr1_11018;Name=Unknown%20rnd-4_family-105	ID=RepeatMasker_chr2_8031;Name=Unknown%20rnd-1_family-11
ID=RepeatMasker_chr4_7909;Name=Unknown%20rnd-6_family-545	ID=RepeatMasker_chr7_6521;Name=LTR/Copia%20rnd-5_family-631	ID=RepeatMasker_chr8_284;Name=LTR/Copia%20rnd-2_family-45
ID=RepeatMasker_chr4_7910;Name=Unknown%20rnd-6_family-4919	ID=RepeatMasker_chr7_6522;Name=Unknown%20rnd-5_family-308	ID=RepeatMasker_chr6_3142;Name=Unknown%20rnd-1_family-11
ID=RepeatMasker_chr4_5158;Name=Unknown%20rnd-6_family-180	ID=RepeatMasker_chr7_6523;Name=Unknown%20rnd-5_family-308	ID=RepeatMasker_chr6_3143;Name=Simple_repeat%20rnd-2_family-96
ID=RepeatMasker_chr3_8828;Name=Unknown%20rnd-6_family-741	ID=RepeatMasker_chr7_6524;Name=Unknown%20rnd-5_family-308	ID=RepeatMasker_chr6_3144;Name=Unknown%20rnd-1_family-14
ID=RepeatMasker_chr3_8829;Name=Unknown%20rnd-6_family-741	ID=RepeatMasker_chr7_6525;Name=LTR/Copia%20rnd-5_family-631	ID=RepeatMasker_chr7_2900;Name=Unknown%20rnd-1_family-207
ID=RepeatMasker_chr3_8830;Name=Unknown%20rnd-6_family-741	ID=RepeatMasker_chr7_6526;Name=Unknown%20rnd-5_family-308	ID=RepeatMasker_chr7_2901;Name=Unknown%20rnd-5_family-462
ID=RepeatMasker_chr3_8831;Name=Unknown%20rnd-6_family-741	ID=RepeatMasker_chr7_6527;Name=Unknown%20rnd-5_family-308	ID=RepeatMasker_chr8_5777;Name=DNA%20rnd-1_family-6
ID=RepeatMasker_chr3_8832;Name=Unknown%20rnd-6_family-741	ID=RepeatMasker_chr7_6528;Name=Unknown%20rnd-1_family-188	ID=RepeatMasker_chr8_5778;Name=Unknown%20rnd-1_family-26
ID=RepeatMasker_chr2_2310;Name=Unknown%20rnd-5_family-5637	ID=RepeatMasker_chr7_6529;Name=Unknown%20rnd-5_family-308	ID=RepeatMasker_chr8_5779;Name=Unknown%20rnd-1_family-86
ID=RepeatMasker_chr2_2311;Name=Unknown%20rnd-5_family-5637	ID=RepeatMasker_chr3_6695;Name=SINE?%20rnd-6_family-479	ID=RepeatMasker_chr8_5780;Name=Unknown%20rnd-1_family-26
ID=RepeatMasker_chr8_1510;Name=Unknown%20rnd-5_family-370	ID=RepeatMasker_chr3_3374;Name=LTR/Copia%20rnd-5_family-631	ID=RepeatMasker_chr8_5781;Name=Unknown%20rnd-1_family-18
ID=RepeatMasker_chr6_3231;Name=LTR/Copia%20rnd-5_family-1222	ID=RepeatMasker_chr3_3375;Name=Unknown%20rnd-5_family-308	ID=RepeatMasker_chr8_5782;Name=DNA/hAT-Ac%20rnd-5_family-166
ID=RepeatMasker_chr6_3232;Name=DNA/CMC-EnSpm%20rnd-6_family-1840	ID=RepeatMasker_chr3_3376;Name=Unknown%20rnd-5_family-308	ID=RepeatMasker_chr8_5783;Name=LTR/Gypsy%20rnd-5_family-3808
ID=RepeatMasker_chr6_3233;Name=Unknown%20rnd-1_family-97	ID=RepeatMasker_chr3_3102;Name=DNA/CMC-EnSpm%20rnd-6_family-1840	ID=RepeatMasker_chr8_5784;Name=Unknown%20rnd-6_family-433
ID=RepeatMasker_chr6_3234;Name=Unknown%20rnd-1_family-90	ID=RepeatMasker_chr3_3103;Name=LTR/Copia%20rnd-5_family-631	ID=RepeatMasker_chr8_6917;Name=Unknown%20rnd-1_family-61
ID=RepeatMasker_chr7_3979;Name=Unknown%20rnd-5_family-87	ID=RepeatMasker_chr3_3104;Name=Unknown%20rnd-5_family-308	ID=RepeatMasker_chr5_500;Name=Unknown%20rnd-1_family-313
ID=RepeatMasker_chr7_2724;Name=Unknown%20rnd-6_family-1431	ID=RepeatMasker_chr3_3105;Name=Unknown%20rnd-5_family-308	ID=RepeatMasker_chr2_5550;Name=LINE/RTE-X%20rnd-5_family-596
ID=RepeatMasker_chr7_2725;Name=Unknown%20rnd-6_family-1431	ID=RepeatMasker_chr3_3106;Name=Unknown%20rnd-1_family-184	ID=RepeatMasker_unplaced-scaffold_019_10;Name=LTR/Gypsy%20rnd-5_family-1923
ID=RepeatMasker_chr2_3805;Name=Unknown%20rnd-3_family-54	ID=RepeatMasker_chr3_3107;Name=LTR/Copia%20rnd-6_family-2078	ID=RepeatMasker_chr1_12741;Name=LTR/Gypsy%20rnd-5_family-1923
ID=RepeatMasker_chr3_8630;Name=Unknown%20rnd-5_family-370	ID=RepeatMasker_chr8_4877;Name=Satellite%20rnd-1_family-172	ID=RepeatMasker_chr6_1269;Name=Unknown%20rnd-5_family-2145
ID=RepeatMasker_chr8_8181;Name=Unknown%20rnd-1_family-289	ID=RepeatMasker_chr8_4878;Name=Unknown%20rnd-1_family-223	ID=RepeatMasker_chr6_1270;Name=Unknown%20rnd-5_family-2145
ID=RepeatMasker_chr8_8182;Name=Unknown%20rnd-5_family-688	ID=RepeatMasker_chr8_4879;Name=Unknown%20rnd-1_family-223	ID=RepeatMasker_chr6_1271;Name=Unknown%20rnd-1_family-89
ID=RepeatMasker_chr8_8183;Name=Unknown%20rnd-1_family-269	ID=RepeatMasker_chr4_12548;Name=Unknown%20rnd-4_family-105	ID=RepeatMasker_chr6_1265;Name=DNA%20rnd-1_family-6
ID=RepeatMasker_chr8_8184;Name=Unknown%20rnd-6_family-2217	ID=RepeatMasker_chr5_5863;Name=Unknown%20rnd-4_family-918	ID=RepeatMasker_chr6_1266;Name=Unknown%20rnd-1_family-34
ID=RepeatMasker_chr8_8185;Name=Unknown%20rnd-6_family-2217	ID=RepeatMasker_chr5_5864;Name=Unknown%20rnd-1_family-221	ID=RepeatMasker_chr4_10808;Name=Unknown%20rnd-5_family-4742
ID=RepeatMasker_chr4_11557;Name=Unknown%20rnd-5_family-102	ID=RepeatMasker_chr5_5865;Name=Unknown%20rnd-1_family-192	ID=RepeatMasker_chr4_10809;Name=Unknown%20rnd-5_family-4742
ID=RepeatMasker_chr6_1229;Name=Unknown%20rnd-5_family-205	ID=RepeatMasker_chr5_5866;Name=Unknown%20rnd-6_family-328	ID=RepeatMasker_chr4_10810;Name=LTR/Copia%20rnd-1_family-229
ID=RepeatMasker_chr6_1230;Name=Unknown%20rnd-5_family-205	ID=RepeatMasker_chr8_4636;Name=Unknown%20rnd-1_family-221	ID=RepeatMasker_chr4_10811;Name=LTR/Copia%20rnd-1_family-322
ID=RepeatMasker_chr6_1231;Name=Unknown%20rnd-5_family-205	ID=RepeatMasker_chr8_4637;Name=Unknown%20rnd-5_family-370	ID=RepeatMasker_chr4_10812;Name=LTR/Copia%20rnd-5_family-1854
ID=RepeatMasker_chr8_5855;Name=snRNA%20rnd-1_family-233	ID=RepeatMasker_chr6_10486;Name=Unknown%20rnd-4_family-105	ID=RepeatMasker_chr4_10813;Name=LTR/Copia%20rnd-1_family-246
ID=RepeatMasker_chr8_5856;Name=Unknown%20rnd-6_family-3183	ID=RepeatMasker_chr6_10487;Name=Unknown%20rnd-4_family-105	ID=RepeatMasker_chr4_10814;Name=LTR/Copia%20rnd-6_family-701
ID=RepeatMasker_chr3_4977;Name=Unknown%20rnd-1_family-313	ID=RepeatMasker_chr8_1570;Name=Unknown%20rnd-1_family-109	ID=RepeatMasker_chr8_8680;Name=LTR/Copia%20rnd-5_family-1222
ID=RepeatMasker_chr7_3959;Name=Satellite%20rnd-1_family-372	ID=RepeatMasker_chr4_9668;Name=Unknown%20rnd-3_family-54	ID=RepeatMasker_chr8_8681;Name=LTR/Copia%20rnd-1_family-246
ID=RepeatMasker_chr1_2169;Name=RC/Helitron%20rnd-6_family-1135	ID=RepeatMasker_chr4_9669;Name=Unknown%20rnd-6_family-328	ID=RepeatMasker_chr8_8682;Name=LTR/Copia%20rnd-1_family-144
ID=RepeatMasker_chr1_2170;Name=Unknown%20rnd-1_family-268	ID=RepeatMasker_chr2_2496;Name=Unknown%20rnd-1_family-168	ID=RepeatMasker_chr8_8683;Name=LTR/Copia%20rnd-5_family-1222
ID=RepeatMasker_chr7_1786;Name=LTR/Gypsy%20rnd-5_family-80	ID=RepeatMasker_chr2_2497;Name=Unknown%20rnd-1_family-327	ID=RepeatMasker_chr4_10256;Name=Unknown%20rnd-1_family-25
ID=RepeatMasker_chr7_1787;Name=Unknown%20rnd-6_family-3586	ID=RepeatMasker_chr2_2498;Name=Unknown%20rnd-4_family-235	ID=RepeatMasker_chr4_10257;Name=Unknown%20rnd-1_family-93
ID=RepeatMasker_chr7_1788;Name=Unknown%20rnd-6_family-3586	ID=RepeatMasker_chr2_2499;Name=Unknown%20rnd-1_family-260	ID=RepeatMasker_chr4_10258;Name=Unknown%20rnd-1_family-25
ID=RepeatMasker_chr7_1789;Name=Unknown%20rnd-6_family-3586	ID=RepeatMasker_chr7_3530;Name=Unknown%20rnd-3_family-54	ID=RepeatMasker_chr4_10259;Name=Unknown%20rnd-4_family-327
ID=RepeatMasker_chr7_1790;Name=Unknown%20rnd-6_family-3586	ID=RepeatMasker_chr6_1989;Name=Unknown%20rnd-4_family-105	ID=RepeatMasker_chr1_12809;Name=LTR/Copia%20rnd-1_family-229
ID=RepeatMasker_chr4_5137;Name=Unknown%20rnd-5_family-238	ID=RepeatMasker_chr3_8715;Name=Unknown%20rnd-6_family-3154	ID=RepeatMasker_chr2_7722;Name=LTR/Copia%20rnd-5_family-631
ID=RepeatMasker_chr7_3793;Name=DNA/hAT-Charlie%20rnd-5_family-34	ID=RepeatMasker_chr3_8716;Name=Unknown%20rnd-6_family-3154	ID=RepeatMasker_chr2_7723;Name=Unknown%20rnd-5_family-24
ID=RepeatMasker_chr3_1979;Name=Unknown%20rnd-1_family-298	ID=RepeatMasker_chr2_3903;Name=Unknown%20rnd-5_family-102	ID=RepeatMasker_chr4_10820;Name=Unknown%20rnd-1_family-26
ID=RepeatMasker_chr3_7888;Name=Unknown%20rnd-4_family-918	ID=RepeatMasker_chr2_3904;Name=Unknown%20rnd-5_family-3659	ID=RepeatMasker_chr4_10821;Name=Unknown%20rnd-1_family-30
ID=RepeatMasker_chr3_7289;Name=Unknown%20rnd-5_family-370	ID=RepeatMasker_chr2_3905;Name=Unknown%20rnd-5_family-3659	ID=RepeatMasker_chr4_10822;Name=LTR/Gypsy%20rnd-1_family-100
ID=RepeatMasker_chr3_4033;Name=Unknown%20rnd-5_family-102	ID=RepeatMasker_chr2_3906;Name=Unknown%20rnd-5_family-3659	ID=RepeatMasker_unplaced-scaffold_179_1;Name=LTR/Gypsy%20rnd-1_family-0
ID=RepeatMasker_chr8_7925;Name=LTR/Copia%20rnd-6_family-2078	ID=RepeatMasker_chr2_3907;Name=Unknown%20rnd-5_family-3659	ID=RepeatMasker_chr3_1814;Name=Unknown%20rnd-5_family-52
ID=RepeatMasker_chr8_7926;Name=Unknown%20rnd-5_family-27	ID=RepeatMasker_chr2_3908;Name=Unknown%20rnd-5_family-3659	ID=RepeatMasker_chr3_1815;Name=Unknown%20rnd-1_family-303
ID=RepeatMasker_chr8_7927;Name=Unknown%20rnd-1_family-190	ID=RepeatMasker_chr2_3909;Name=Unknown%20rnd-5_family-1431	ID=RepeatMasker_chr3_1816;Name=Unknown%20rnd-1_family-359
ID=RepeatMasker_chr8_7928;Name=Unknown%20rnd-1_family-152	ID=RepeatMasker_chr2_3910;Name=Unknown%20rnd-5_family-1431	ID=RepeatMasker_chr3_1817;Name=Unknown%20rnd-1_family-321
ID=RepeatMasker_chr8_7929;Name=LINE/L2%20rnd-6_family-450	ID=RepeatMasker_chr2_3911;Name=Unknown%20rnd-5_family-1431	ID=RepeatMasker_chr3_1818;Name=Unknown%20rnd-1_family-340
ID=RepeatMasker_chr7_3350;Name=Unknown%20rnd-1_family-302	ID=RepeatMasker_chr2_3912;Name=Unknown%20rnd-5_family-1431	ID=RepeatMasker_chr5_6254;Name=LTR/Gypsy%20rnd-5_family-431
ID=RepeatMasker_chr4_1686;Name=Unknown%20rnd-4_family-918	ID=RepeatMasker_chr2_3913;Name=Unknown%20rnd-5_family-1431	ID=RepeatMasker_chr5_6255;Name=LTR/Gypsy%20rnd-5_family-1923
ID=RepeatMasker_chr7_2107;Name=Unknown%20rnd-1_family-230	ID=RepeatMasker_chr2_3914;Name=Unknown%20rnd-5_family-370	ID=RepeatMasker_chr5_6256;Name=LTR/Gypsy%20rnd-6_family-748
ID=RepeatMasker_chr1_6045;Name=DNA/TcMar-Tc1%20rnd-6_family-2624	ID=RepeatMasker_chr6_9499;Name=Unknown%20rnd-6_family-976	ID=RepeatMasker_chr1_6817;Name=LTR/Copia%20rnd-1_family-316
ID=RepeatMasker_chr1_6046;Name=DNA/TcMar-Tc1%20rnd-6_family-2624	ID=RepeatMasker_chr8_7874;Name=DNA/hAT-Tip100%20rnd-5_family-3778	ID=RepeatMasker_chr8_7469;Name=Unknown%20rnd-1_family-71
ID=RepeatMasker_chr4_6511;Name=Unknown%20rnd-1_family-258	ID=RepeatMasker_chr8_7875;Name=Unknown%20rnd-6_family-3767	ID=RepeatMasker_chr8_7470;Name=RC/Helitron%20rnd-6_family-138
ID=RepeatMasker_chr4_6512;Name=Unknown%20rnd-1_family-275	ID=RepeatMasker_chr5_7600;Name=Unknown%20rnd-6_family-1012	ID=RepeatMasker_chr8_7471;Name=Unknown%20rnd-1_family-30
ID=RepeatMasker_chr4_11821;Name=DNA/TcMar-Tc1%20rnd-6_family-2624	ID=RepeatMasker_chr5_7601;Name=Unknown%20rnd-1_family-89	ID=RepeatMasker_chr8_7472;Name=Unknown%20rnd-1_family-26
ID=RepeatMasker_chr4_11822;Name=DNA/TcMar-Tc1%20rnd-6_family-2624	ID=RepeatMasker_chr3_3919;Name=Unknown%20rnd-6_family-3190	ID=RepeatMasker_chr8_7473;Name=Unknown%20rnd-1_family-18
ID=RepeatMasker_chr8_3619;Name=Unknown%20rnd-5_family-1846	ID=RepeatMasker_chr3_3347;Name=LTR/Copia%20rnd-5_family-631	ID=RepeatMasker_chr8_7474;Name=Unknown%20rnd-1_family-11
ID=RepeatMasker_chr8_3620;Name=Unknown%20rnd-3_family-54	ID=RepeatMasker_chr3_3348;Name=Unknown%20rnd-5_family-308	ID=RepeatMasker_chr8_7475;Name=Unknown%20rnd-4_family-327
ID=RepeatMasker_chr6_7192;Name=Unknown%20rnd-6_family-1647	ID=RepeatMasker_chr3_3349;Name=LTR/Copia%20rnd-5_family-631	ID=RepeatMasker_chr4_8101;Name=RC/Helitron%20rnd-6_family-138
ID=RepeatMasker_chr4_9613;Name=Unknown%20rnd-1_family-230	ID=RepeatMasker_chr3_3350;Name=Unknown%20rnd-5_family-308	ID=RepeatMasker_chr4_8102;Name=Unknown%20rnd-1_family-17
ID=RepeatMasker_chr4_9614;Name=Unknown%20rnd-1_family-275	ID=RepeatMasker_chr3_3351;Name=Unknown%20rnd-5_family-308	ID=RepeatMasker_chr4_8103;Name=RC/Helitron%20rnd-6_family-138
ID=RepeatMasker_chr4_9615;Name=Unknown%20rnd-1_family-258	ID=RepeatMasker_chr2_4042;Name=Unknown%20rnd-6_family-5042	ID=RepeatMasker_chr6_285;Name=LTR/Gypsy%20rnd-1_family-0
ID=RepeatMasker_chr6_7884;Name=Unknown%20rnd-5_family-308	ID=RepeatMasker_chr2_4043;Name=Unknown%20rnd-5_family-308	ID=RepeatMasker_chr4_10817;Name=Unknown%20rnd-1_family-155
ID=RepeatMasker_chr6_7885;Name=LTR/Copia%20rnd-5_family-631	ID=RepeatMasker_chr2_4044;Name=Unknown%20rnd-1_family-89	ID=RepeatMasker_chr2_7727;Name=Unknown%20rnd-4_family-327
ID=RepeatMasker_chr6_7886;Name=Unknown%20rnd-5_family-308	ID=RepeatMasker_chr2_4045;Name=Unknown%20rnd-6_family-253	ID=RepeatMasker_chr2_7728;Name=LTR/Gypsy%20rnd-6_family-273
ID=RepeatMasker_chr6_7887;Name=Unknown%20rnd-1_family-123	ID=RepeatMasker_chr2_4046;Name=Unknown%20rnd-5_family-308	ID=RepeatMasker_chr8_3097;Name=Unknown%20rnd-5_family-24
ID=RepeatMasker_chr6_7888;Name=LTR/Copia%20rnd-1_family-118	ID=RepeatMasker_chr2_4047;Name=Unknown%20rnd-5_family-308	ID=RepeatMasker_chr5_3389;Name=LINE/RTE-X%20rnd-4_family-323
ID=RepeatMasker_chr6_9464;Name=LTR/Copia%20rnd-5_family-417	ID=RepeatMasker_chr2_4048;Name=LTR/Copia%20rnd-5_family-631	ID=RepeatMasker_chr5_3390;Name=Unknown%20rnd-1_family-223
ID=RepeatMasker_chr6_9465;Name=LTR/Copia%20rnd-5_family-417	ID=RepeatMasker_chr2_4049;Name=DNA/CMC-EnSpm%20rnd-6_family-1840	ID=RepeatMasker_chr5_3391;Name=Unknown%20rnd-1_family-254
ID=RepeatMasker_chr4_3856;Name=Unknown%20rnd-5_family-102	ID=RepeatMasker_chr2_4050;Name=DNA/CMC-EnSpm%20rnd-6_family-1840	ID=RepeatMasker_chr2_5048;Name=Unknown%20rnd-4_family-2628
ID=RepeatMasker_chr4_1903;Name=Unknown%20rnd-5_family-27	ID=RepeatMasker_chr1_8081;Name=Unknown%20rnd-1_family-215	ID=RepeatMasker_chr2_5049;Name=Unknown%20rnd-4_family-327
ID=RepeatMasker_chr4_3838;Name=Unknown%20rnd-5_family-102	ID=RepeatMasker_chr1_3650;Name=Unknown%20rnd-4_family-105	ID=RepeatMasker_chr2_5050;Name=LTR/Gypsy%20rnd-5_family-1923
ID=RepeatMasker_chr1_3588;Name=Unknown%20rnd-1_family-205	ID=RepeatMasker_chr1_298;Name=Unknown%20rnd-1_family-65	ID=RepeatMasker_chr2_5051;Name=RC/Helitron%20rnd-6_family-138
ID=RepeatMasker_chr1_3589;Name=Unknown%20rnd-5_family-305	ID=RepeatMasker_chr3_9698;Name=Unknown%20rnd-5_family-1431	ID=RepeatMasker_chr2_5052;Name=Unknown%20rnd-1_family-43
ID=RepeatMasker_chr6_6322;Name=LINE/RTE-X%20rnd-4_family-323	ID=RepeatMasker_chr3_9699;Name=Unknown%20rnd-5_family-1431	ID=RepeatMasker_chr2_5053;Name=RC/Helitron%20rnd-6_family-138
ID=RepeatMasker_chr6_6324;Name=LTR/Copia%20rnd-5_family-631	ID=RepeatMasker_chr3_9700;Name=Unknown%20rnd-5_family-1431	ID=RepeatMasker_chr2_5054;Name=Unknown%20rnd-1_family-2
ID=RepeatMasker_chr3_11119;Name=Unknown%20rnd-1_family-190	ID=RepeatMasker_chr3_9701;Name=Unknown%20rnd-5_family-1431	ID=RepeatMasker_chr2_5055;Name=LTR/Gypsy%20rnd-1_family-9
ID=RepeatMasker_chr3_11120;Name=LTR/Copia%20rnd-6_family-2078	ID=RepeatMasker_chr3_9702;Name=Unknown%20rnd-5_family-1431	ID=RepeatMasker_chr2_5056;Name=LTR/Gypsy%20rnd-6_family-968
ID=RepeatMasker_chr1_3614;Name=Unknown%20rnd-5_family-27	ID=RepeatMasker_chr3_9703;Name=Unknown%20rnd-5_family-1431	ID=RepeatMasker_chr2_5057;Name=LTR/Gypsy%20rnd-6_family-968
ID=RepeatMasker_chr1_3615;Name=Unknown%20rnd-5_family-27	ID=RepeatMasker_chr3_9704;Name=Unknown%20rnd-5_family-1431	ID=RepeatMasker_chr2_5058;Name=Unknown%20rnd-1_family-319
ID=RepeatMasker_chr1_3616;Name=Unknown%20rnd-1_family-152	ID=RepeatMasker_chr3_9705;Name=Unknown%20rnd-5_family-1431	ID=RepeatMasker_chr2_5059;Name=Unknown%20rnd-6_family-801
ID=RepeatMasker_chr3_2818;Name=Unknown%20rnd-3_family-54	ID=RepeatMasker_chr3_9706;Name=Unknown%20rnd-5_family-1431	ID=RepeatMasker_chr2_5060;Name=Unknown%20rnd-1_family-34
ID=RepeatMasker_chr4_9921;Name=Unknown%20rnd-5_family-3244	ID=RepeatMasker_chr3_9707;Name=Unknown%20rnd-5_family-3659	ID=RepeatMasker_chr2_5061;Name=Unknown%20rnd-6_family-960
ID=RepeatMasker_chr4_9922;Name=Unknown%20rnd-5_family-3244	ID=RepeatMasker_chr3_9708;Name=Unknown%20rnd-5_family-3659	ID=RepeatMasker_unplaced-scaffold_435_12;Name=Unknown%20rnd-1_family-221
ID=RepeatMasker_chr4_9923;Name=Unknown%20rnd-5_family-3244	ID=RepeatMasker_chr5_1645;Name=Unknown%20rnd-1_family-298	ID=RepeatMasker_unplaced-scaffold_435_13;Name=Unknown%20rnd-1_family-192
ID=RepeatMasker_chr4_9924;Name=Unknown%20rnd-5_family-3244	ID=RepeatMasker_chr4_12600;Name=Unknown%20rnd-1_family-282	ID=RepeatMasker_unplaced-scaffold_435_14;Name=Unknown%20rnd-1_family-223
ID=RepeatMasker_chr7_8839;Name=LINE/Penelope%20rnd-1_family-45	ID=RepeatMasker_chr4_12601;Name=Unknown%20rnd-1_family-282	ID=RepeatMasker_unplaced-scaffold_435_15;Name=Unknown%20rnd-1_family-251
ID=RepeatMasker_chr1_2739;Name=Unknown%20rnd-4_family-105	ID=RepeatMasker_chr5_6017;Name=Unknown%20rnd-6_family-3183	ID=RepeatMasker_unplaced-scaffold_435_16;Name=DNA/TcMar-Tigger%20rnd-3_family-128
ID=RepeatMasker_chr5_1651;Name=Unknown%20rnd-1_family-211	ID=RepeatMasker_chr2_6651;Name=Unknown%20rnd-4_family-235	ID=RepeatMasker_unplaced-scaffold_435_17;Name=DNA/TcMar-Tigger%20rnd-3_family-128
ID=RepeatMasker_chr5_1652;Name=Unknown%20rnd-1_family-198	ID=RepeatMasker_chr2_6652;Name=Unknown%20rnd-6_family-2288	ID=RepeatMasker_chr2_5551;Name=DNA/TcMar-Pogo%20rnd-6_family-2143
ID=RepeatMasker_chr5_1653;Name=Satellite%20rnd-1_family-372	ID=RepeatMasker_chr2_6653;Name=Unknown%20rnd-5_family-75	ID=RepeatMasker_chr2_5552;Name=LTR/Copia%20rnd-5_family-581
ID=RepeatMasker_chr1_3863;Name=Unknown%20rnd-3_family-54	ID=RepeatMasker_chr2_6654;Name=Unknown%20rnd-1_family-167	ID=RepeatMasker_chr2_5553;Name=DNA/TcMar-Pogo%20rnd-6_family-2143
ID=RepeatMasker_chr3_8358;Name=Unknown%20rnd-4_family-105	ID=RepeatMasker_chr8_3082;Name=Unknown%20rnd-6_family-3190	ID=RepeatMasker_chr4_2393;Name=Unknown%20rnd-1_family-305
ID=RepeatMasker_chr3_8359;Name=Unknown%20rnd-5_family-308	ID=RepeatMasker_chr5_2472;Name=DNA/hAT-Tag1%20rnd-6_family-3596	ID=RepeatMasker_chr4_2394;Name=Unknown%20rnd-1_family-253
ID=RepeatMasker_chr3_8360;Name=Unknown%20rnd-1_family-41	ID=RepeatMasker_chr5_2473;Name=Unknown%20rnd-1_family-209	ID=RepeatMasker_chr4_2395;Name=DNA/TcMar-Pogo%20rnd-6_family-2143
ID=RepeatMasker_chr3_8361;Name=LTR/Gypsy%20rnd-6_family-269	ID=RepeatMasker_chr7_8979;Name=Unknown%20rnd-4_family-105	ID=RepeatMasker_chr5_1520;Name=LTR/Gypsy%20rnd-6_family-259
ID=RepeatMasker_chr1_8243;Name=LTR/Copia%20rnd-1_family-316	ID=RepeatMasker_chr7_8980;Name=Unknown%20rnd-4_family-105	ID=RepeatMasker_chr5_1521;Name=Unknown%20rnd-1_family-207
ID=RepeatMasker_chr5_11793;Name=DNA/hAT-Ac%20rnd-5_family-166	ID=RepeatMasker_chr7_8981;Name=Unknown%20rnd-5_family-308	ID=RepeatMasker_chr5_1522;Name=DNA/TcMar-Pogo%20rnd-6_family-2143
ID=RepeatMasker_chr6_7654;Name=Unknown%20rnd-1_family-221	ID=RepeatMasker_chr4_7971;Name=Unknown%20rnd-1_family-192	ID=RepeatMasker_chr5_1523;Name=DNA/TcMar-Pogo%20rnd-6_family-2143
ID=RepeatMasker_chr1_3975;Name=Unknown%20rnd-5_family-3244	ID=RepeatMasker_chr4_7972;Name=Unknown%20rnd-1_family-221	ID=RepeatMasker_chr5_1524;Name=DNA/TcMar-Pogo%20rnd-6_family-2143
ID=RepeatMasker_chr1_3976;Name=Unknown%20rnd-4_family-105	ID=RepeatMasker_chr4_7973;Name=Unknown%20rnd-1_family-223	ID=RepeatMasker_chr5_658;Name=Unknown%20rnd-5_family-25
ID=RepeatMasker_chr8_280;Name=LTR/Copia%20rnd-5_family-1628	ID=RepeatMasker_chr2_13205;Name=Unknown%20rnd-6_family-3183	ID=RepeatMasker_chr5_659;Name=RC/Helitron%20rnd-6_family-138
ID=RepeatMasker_chr8_281;Name=LTR/Gypsy%20rnd-5_family-3808	ID=RepeatMasker_chr8_4957;Name=Unknown%20rnd-6_family-4535	ID=RepeatMasker_chr5_660;Name=LTR/Gypsy%20rnd-5_family-1923
ID=RepeatMasker_chr8_282;Name=Unknown%20rnd-6_family-869	ID=RepeatMasker_chr8_4958;Name=Unknown%20rnd-1_family-203	ID=RepeatMasker_chr5_661;Name=LTR/Gypsy%20rnd-1_family-64
ID=RepeatMasker_chr8_283;Name=Unknown%20rnd-5_family-2411	ID=RepeatMasker_chr2_8212;Name=Unknown%20rnd-6_family-175	ID=RepeatMasker_chr5_662;Name=Unknown%20rnd-1_family-27
ID=RepeatMasker_chr6_7876;Name=LTR/Copia%20rnd-5_family-631	ID=RepeatMasker_chr2_8213;Name=Unknown%20rnd-5_family-5637	ID=RepeatMasker_chr7_660;Name=LTR/Gypsy%20rnd-1_family-7
ID=RepeatMasker_chr6_7877;Name=Unknown%20rnd-5_family-308	ID=RepeatMasker_chr2_8214;Name=Unknown%20rnd-6_family-175	ID=RepeatMasker_chr7_661;Name=LTR/Gypsy%20rnd-1_family-0
ID=RepeatMasker_chr6_7878;Name=Unknown%20rnd-5_family-308	ID=RepeatMasker_chr2_2577;Name=Unknown%20rnd-5_family-4271	ID=RepeatMasker_chr7_662;Name=Unknown%20rnd-1_family-4
ID=RepeatMasker_chr6_7879;Name=DNA/CMC-EnSpm%20rnd-6_family-1840	ID=RepeatMasker_chr2_2578;Name=Unknown%20rnd-1_family-260	ID=RepeatMasker_chr6_8611;Name=LTR/Gypsy%20rnd-1_family-83
ID=RepeatMasker_chr2_11151;Name=Unknown%20rnd-1_family-289	ID=RepeatMasker_chr2_2579;Name=Unknown%20rnd-4_family-235	ID=RepeatMasker_chr6_8612;Name=Unknown%20rnd-1_family-121
ID=RepeatMasker_chr2_11152;Name=Unknown%20rnd-5_family-689	ID=RepeatMasker_chr2_2580;Name=Unknown%20rnd-6_family-5028	ID=RepeatMasker_chr3_1301;Name=Unknown%20rnd-1_family-11
ID=RepeatMasker_chr2_11153;Name=Unknown%20rnd-1_family-214	ID=RepeatMasker_chr2_2581;Name=Unknown%20rnd-1_family-327	ID=RepeatMasker_chr3_1302;Name=RC/Helitron%20rnd-6_family-138
ID=RepeatMasker_chr2_11154;Name=DNA/MuLE-MuDR%20rnd-1_family-197	ID=RepeatMasker_chr2_2582;Name=Unknown%20rnd-1_family-312	ID=RepeatMasker_chr3_1303;Name=LTR/Gypsy%20rnd-1_family-9
ID=RepeatMasker_chr3_509;Name=Unknown%20rnd-1_family-164	ID=RepeatMasker_chr2_2583;Name=Unknown%20rnd-1_family-349	ID=RepeatMasker_chr3_1304;Name=Unknown%20rnd-6_family-175
ID=RepeatMasker_chr8_7859;Name=Unknown%20rnd-4_family-86	ID=RepeatMasker_chr2_2584;Name=Unknown%20rnd-6_family-180	ID=RepeatMasker_chr7_785;Name=Unknown%20rnd-1_family-71
ID=RepeatMasker_chr5_9937;Name=Unknown%20rnd-5_family-5637	ID=RepeatMasker_chr2_2585;Name=Unknown%20rnd-1_family-312	ID=RepeatMasker_chr7_786;Name=Simple_repeat%20rnd-2_family-96
ID=RepeatMasker_chr2_9429;Name=Unknown%20rnd-6_family-3183	ID=RepeatMasker_chr2_2586;Name=Unknown%20rnd-1_family-268	ID=RepeatMasker_chr7_787;Name=Unknown%20rnd-1_family-26
ID=RepeatMasker_chr2_9430;Name=Unknown%20rnd-6_family-3183	ID=RepeatMasker_chr2_2587;Name=RC/Helitron%20rnd-6_family-1135	ID=RepeatMasker_chr7_788;Name=LTR/Gypsy%20rnd-5_family-1923
ID=RepeatMasker_chr8_8664;Name=Unknown%20rnd-5_family-27	ID=RepeatMasker_chr5_10877;Name=Unknown%20rnd-5_family-3659	ID=RepeatMasker_chr7_789;Name=Unknown%20rnd-1_family-17
ID=RepeatMasker_chr8_8665;Name=Unknown%20rnd-6_family-2059	ID=RepeatMasker_chr5_10878;Name=Unknown%20rnd-5_family-1431	ID=RepeatMasker_chr7_790;Name=Unknown%20rnd-1_family-18
ID=RepeatMasker_chr5_9942;Name=Unknown%20rnd-5_family-5637	ID=RepeatMasker_chr3_10673;Name=LINE/RTE-X%20rnd-5_family-596	ID=RepeatMasker_chr7_791;Name=Unknown%20rnd-1_family-230
ID=RepeatMasker_chr8_2638;Name=Unknown%20rnd-1_family-371	ID=RepeatMasker_chr4_4698;Name=Unknown%20rnd-5_family-87	ID=RepeatMasker_chr7_792;Name=LTR/Gypsy%20rnd-5_family-1923
ID=RepeatMasker_chr5_6209;Name=Unknown%20rnd-5_family-879	ID=RepeatMasker_chr6_103;Name=Unknown%20rnd-4_family-105	ID=RepeatMasker_chr7_793;Name=Unknown%20rnd-1_family-11
ID=RepeatMasker_chr7_4774;Name=Unknown%20rnd-6_family-3183	ID=RepeatMasker_chr4_12809;Name=Unknown%20rnd-5_family-370	ID=RepeatMasker_chr7_794;Name=LTR/Gypsy%20rnd-1_family-7
ID=RepeatMasker_chr7_4775;Name=Unknown%20rnd-6_family-3183	ID=RepeatMasker_chr7_5716;Name=Unknown%20rnd-5_family-1921	ID=RepeatMasker_chr3_1277;Name=Unknown%20rnd-1_family-11
ID=RepeatMasker_chr3_6826;Name=Unknown%20rnd-4_family-105	ID=RepeatMasker_chr5_10799;Name=Unknown%20rnd-1_family-221	ID=RepeatMasker_chr3_1278;Name=DNA%20rnd-1_family-6
ID=RepeatMasker_chr3_6827;Name=Unknown%20rnd-5_family-734	ID=RepeatMasker_chr5_10800;Name=Unknown%20rnd-1_family-254	ID=RepeatMasker_chr4_2080;Name=Unknown%20rnd-1_family-12
ID=RepeatMasker_chr2_813;Name=Unknown%20rnd-1_family-298	ID=RepeatMasker_chr5_10801;Name=Unknown%20rnd-1_family-223	ID=RepeatMasker_chr4_2081;Name=Unknown%20rnd-1_family-30
ID=RepeatMasker_chr5_8740;Name=Unknown%20rnd-3_family-54	ID=RepeatMasker_chr5_10802;Name=Unknown%20rnd-5_family-5637	ID=RepeatMasker_chr4_2082;Name=LINE/RTE-BovB%20rnd-6_family-1228
ID=RepeatMasker_chr1_5523;Name=Unknown%20rnd-5_family-3659	ID=RepeatMasker_chr5_10803;Name=Unknown%20rnd-5_family-5637	ID=RepeatMasker_chr4_2083;Name=Unknown%20rnd-1_family-276
ID=RepeatMasker_chr1_5524;Name=Unknown%20rnd-5_family-3659	ID=RepeatMasker_chr5_10804;Name=Unknown%20rnd-1_family-221	ID=RepeatMasker_chr4_2084;Name=Unknown%20rnd-5_family-350
ID=RepeatMasker_chr1_5525;Name=Unknown%20rnd-5_family-3659	ID=RepeatMasker_chr5_10805;Name=Unknown%20rnd-1_family-223	ID=RepeatMasker_chr4_2085;Name=rnd-1_family-178
ID=RepeatMasker_chr1_5526;Name=Unknown%20rnd-5_family-3659	ID=RepeatMasker_chr4_7999;Name=Unknown%20rnd-4_family-105	ID=RepeatMasker_chr4_2086;Name=LTR/Copia%20rnd-1_family-148
ID=RepeatMasker_chr1_5527;Name=Unknown%20rnd-5_family-3659	ID=RepeatMasker_chr3_5678;Name=Unknown%20rnd-1_family-302	ID=RepeatMasker_chr4_2087;Name=LINE/RTE-BovB%20rnd-6_family-1228
ID=RepeatMasker_chr1_5528;Name=Unknown%20rnd-5_family-3659	ID=RepeatMasker_chr2_2271;Name=Unknown%20rnd-1_family-254	ID=RepeatMasker_chr6_4235;Name=Unknown%20rnd-6_family-180
ID=RepeatMasker_chr5_11567;Name=Unknown%20rnd-6_family-1431	ID=RepeatMasker_chr2_1827;Name=Unknown%20rnd-3_family-54	ID=RepeatMasker_chr6_4236;Name=Unknown%20rnd-6_family-180
ID=RepeatMasker_chr5_11568;Name=Unknown%20rnd-6_family-1431	ID=RepeatMasker_chr8_5923;Name=Unknown%20rnd-5_family-482	ID=RepeatMasker_chr5_10792;Name=LTR/Gypsy%20rnd-1_family-8
ID=RepeatMasker_chr5_11569;Name=Unknown%20rnd-6_family-1431	ID=RepeatMasker_chr8_5924;Name=Unknown%20rnd-5_family-482	ID=RepeatMasker_chr6_10346;Name=Unknown%20rnd-1_family-258
ID=RepeatMasker_chr5_11570;Name=Unknown%20rnd-6_family-1431	ID=RepeatMasker_chr5_9910;Name=Unknown%20rnd-5_family-5637	ID=RepeatMasker_chr5_487;Name=Unknown%20rnd-6_family-430
ID=RepeatMasker_chr5_11571;Name=Unknown%20rnd-6_family-1431	ID=RepeatMasker_chr5_9911;Name=Unknown%20rnd-5_family-5637	ID=RepeatMasker_chr5_488;Name=Unknown%20rnd-6_family-430
ID=RepeatMasker_chr5_11572;Name=Unknown%20rnd-6_family-1431	ID=RepeatMasker_chr5_9912;Name=Unknown%20rnd-5_family-5637	ID=RepeatMasker_chr5_489;Name=RC/Helitron%20rnd-6_family-138
ID=RepeatMasker_chr5_11573;Name=Unknown%20rnd-6_family-1431	ID=RepeatMasker_chr6_4214;Name=Unknown%20rnd-1_family-58	ID=RepeatMasker_chr5_490;Name=DNA%20rnd-1_family-6
ID=RepeatMasker_chr6_6924;Name=Unknown%20rnd-5_family-1386	ID=RepeatMasker_chr6_8647;Name=Unknown%20rnd-4_family-105	ID=RepeatMasker_unplaced-scaffold_162_1;Name=Unknown%20rnd-5_family-24
ID=RepeatMasker_chr6_6925;Name=Unknown%20rnd-1_family-304	ID=RepeatMasker_chr1_10162;Name=Unknown%20rnd-1_family-221	ID=RepeatMasker_chr3_11249;Name=Unknown%20rnd-1_family-5
ID=RepeatMasker_chr6_6926;Name=Unknown%20rnd-5_family-8098	ID=RepeatMasker_chr1_10163;Name=Unknown%20rnd-1_family-192	ID=RepeatMasker_chr3_11250;Name=Unknown%20rnd-1_family-192
ID=RepeatMasker_chr6_6927;Name=Unknown%20rnd-1_family-219	ID=RepeatMasker_chr8_2295;Name=Unknown%20rnd-5_family-205	ID=RepeatMasker_chr4_2074;Name=LINE/RTE-BovB%20rnd-6_family-1228
ID=RepeatMasker_chr5_2139;Name=Unknown%20rnd-1_family-304	ID=RepeatMasker_chr7_5244;Name=rnd-1_family-104	ID=RepeatMasker_chr4_2075;Name=LINE/RTE-BovB%20rnd-6_family-1228
ID=RepeatMasker_chr3_8651;Name=Unknown%20rnd-6_family-2018	ID=RepeatMasker_chr7_5245;Name=Unknown%20rnd-6_family-5042	ID=RepeatMasker_chr4_2076;Name=LINE/RTE-BovB%20rnd-6_family-1228
ID=RepeatMasker_chr3_8652;Name=Unknown%20rnd-6_family-2018	ID=RepeatMasker_chr7_5246;Name=Unknown%20rnd-6_family-5042	ID=RepeatMasker_chr4_2077;Name=Unknown%20rnd-1_family-93
ID=RepeatMasker_chr3_8653;Name=Unknown%20rnd-6_family-2018	ID=RepeatMasker_chr7_5247;Name=Unknown%20rnd-6_family-5042	ID=RepeatMasker_chr4_2078;Name=Unknown%20rnd-1_family-25
ID=RepeatMasker_chr8_3432;Name=Unknown%20rnd-6_family-1012	ID=RepeatMasker_chr7_5248;Name=Unknown%20rnd-6_family-5042	ID=RepeatMasker_chr2_5078;Name=LINE/RTE-X%20rnd-1_family-63
ID=RepeatMasker_chr8_3433;Name=Unknown%20rnd-6_family-1012	ID=RepeatMasker_chr7_5249;Name=Unknown%20rnd-1_family-283	ID=RepeatMasker_chr2_5079;Name=DNA/MULE-MuDR%20rnd-6_family-2433
ID=RepeatMasker_chr2_1571;Name=Unknown%20rnd-1_family-211	ID=RepeatMasker_chr7_5250;Name=Unknown%20rnd-5_family-1959	ID=RepeatMasker_chr2_5080;Name=DNA/MULE-MuDR%20rnd-6_family-2433
ID=RepeatMasker_chr2_1572;Name=Unknown%20rnd-5_family-482	ID=RepeatMasker_chr3_4890;Name=Unknown%20rnd-5_family-879	ID=RepeatMasker_chr2_8531;Name=Unknown%20rnd-4_family-327
ID=RepeatMasker_chr3_1663;Name=LTR/Gypsy%20rnd-6_family-269	ID=RepeatMasker_chr3_4891;Name=Unknown%20rnd-5_family-879	ID=RepeatMasker_chr6_3407;Name=Unknown%20rnd-1_family-26
ID=RepeatMasker_chr7_2978;Name=Unknown%20rnd-1_family-219	ID=RepeatMasker_chr3_4892;Name=Unknown%20rnd-1_family-221	ID=RepeatMasker_chr6_3408;Name=Unknown%20rnd-1_family-93
ID=RepeatMasker_chr8_5047;Name=rnd-1_family-181	ID=RepeatMasker_chr3_4893;Name=Unknown%20rnd-1_family-221	ID=RepeatMasker_chr6_3409;Name=LTR/Gypsy%20rnd-1_family-42
ID=RepeatMasker_chr8_5048;Name=Unknown%20rnd-1_family-198	ID=RepeatMasker_chr3_4894;Name=Unknown%20rnd-1_family-192	ID=RepeatMasker_chr6_3161;Name=Unknown%20rnd-1_family-5
ID=RepeatMasker_chr8_5049;Name=Unknown%20rnd-1_family-211	ID=RepeatMasker_chr3_4895;Name=Unknown%20rnd-1_family-304	ID=RepeatMasker_chr6_3162;Name=Unknown%20rnd-4_family-2628
ID=RepeatMasker_chr3_2580;Name=DNA/hAT-Tag1%20rnd-1_family-165	ID=RepeatMasker_chr6_3483;Name=Unknown%20rnd-5_family-75	ID=RepeatMasker_chr6_3163;Name=DNA%20rnd-1_family-6
ID=RepeatMasker_chr3_2581;Name=DNA/hAT-Tag1%20rnd-1_family-165	ID=RepeatMasker_chr5_5876;Name=Unknown%20rnd-5_family-4271	ID=RepeatMasker_chr2_1076;Name=DNA/hAT-Charlie%20rnd-1_family-154
ID=RepeatMasker_chr3_2582;Name=DNA/hAT-Tag1%20rnd-1_family-165	ID=RepeatMasker_chr5_5877;Name=LTR/Copia%20rnd-5_family-367	ID=RepeatMasker_chr2_1077;Name=DNA/hAT-Charlie%20rnd-1_family-154
ID=RepeatMasker_chr5_6144;Name=Unknown%20rnd-3_family-54	ID=RepeatMasker_chr5_5878;Name=Unknown%20rnd-5_family-4271	ID=RepeatMasker_chr2_1078;Name=DNA/hAT-Charlie%20rnd-1_family-154
ID=RepeatMasker_chr1_6619;Name=Unknown%20rnd-5_family-75	ID=RepeatMasker_chr5_5879;Name=Unknown%20rnd-1_family-260	ID=RepeatMasker_chr2_1079;Name=Unknown%20rnd-5_family-1056
ID=RepeatMasker_chr7_548;Name=Unknown%20rnd-5_family-3735	ID=RepeatMasker_chr5_5880;Name=Unknown%20rnd-1_family-260	ID=RepeatMasker_chr2_1080;Name=Unknown%20rnd-5_family-1056
ID=RepeatMasker_chr7_549;Name=Unknown%20rnd-5_family-3735	ID=RepeatMasker_chr5_5881;Name=Unknown%20rnd-1_family-260	ID=RepeatMasker_chr7_1486;Name=LTR/Gypsy%20rnd-1_family-0
ID=RepeatMasker_chr2_276;Name=LINE/RTE-X%20rnd-4_family-323	ID=RepeatMasker_chr5_5882;Name=Unknown%20rnd-1_family-280	ID=RepeatMasker_chr2_10904;Name=Unknown%20rnd-6_family-1585
ID=RepeatMasker_chr3_5611;Name=snRNA%20rnd-1_family-233	ID=RepeatMasker_chr5_5883;Name=Unknown%20rnd-4_family-235	ID=RepeatMasker_chr4_4770;Name=DNA/CMC-EnSpm%20rnd-6_family-1840
ID=RepeatMasker_chr2_1866;Name=Unknown%20rnd-6_family-3190	ID=RepeatMasker_chr5_5884;Name=Unknown%20rnd-6_family-5028	ID=RepeatMasker_chr4_10435;Name=Unknown%20rnd-1_family-20
ID=RepeatMasker_chr2_1867;Name=Unknown%20rnd-5_family-370	ID=RepeatMasker_chr5_1639;Name=Unknown%20rnd-1_family-254	ID=RepeatMasker_chr4_10436;Name=Unknown%20rnd-4_family-327
ID=RepeatMasker_chr5_6995;Name=Unknown%20rnd-6_family-2288	ID=RepeatMasker_chr5_1640;Name=Unknown%20rnd-1_family-219	ID=RepeatMasker_chr2_3779;Name=Unknown%20rnd-5_family-25
ID=RepeatMasker_chr1_4495;Name=Unknown%20rnd-5_family-623	ID=RepeatMasker_chr5_1641;Name=Unknown%20rnd-1_family-192	ID=RepeatMasker_chr4_7478;Name=RC/Helitron%20rnd-6_family-138
ID=RepeatMasker_chr7_7420;Name=Unknown%20rnd-1_family-203	ID=RepeatMasker_chr5_529;Name=Unknown%20rnd-6_family-741	ID=RepeatMasker_chr1_3403;Name=Unknown%20rnd-4_family-175
ID=RepeatMasker_chr7_7421;Name=Unknown%20rnd-6_family-4535	ID=RepeatMasker_chr6_8500;Name=Unknown%20rnd-1_family-240	ID=RepeatMasker_chr1_3404;Name=Unknown%20rnd-5_family-2825
ID=RepeatMasker_chr7_7422;Name=Unknown%20rnd-1_family-374	ID=RepeatMasker_chr3_3629;Name=DNA/hAT-Tag1%20rnd-1_family-165	ID=RepeatMasker_chr1_3405;Name=Unknown%20rnd-5_family-798
ID=RepeatMasker_chr7_7423;Name=Unknown%20rnd-6_family-4535	ID=RepeatMasker_chr3_3630;Name=Unknown%20rnd-1_family-262	ID=RepeatMasker_chr1_3406;Name=LINE/RTE-X%20rnd-1_family-63
ID=RepeatMasker_chr7_7424;Name=Unknown%20rnd-1_family-290	ID=RepeatMasker_chr3_3631;Name=Unknown%20rnd-1_family-222	ID=RepeatMasker_chr4_2111;Name=Unknown%20rnd-5_family-24
ID=RepeatMasker_chr7_7425;Name=Unknown%20rnd-1_family-214	ID=RepeatMasker_chr3_3632;Name=DNA/hAT-Tag1%20rnd-1_family-165	ID=RepeatMasker_chr5_5992;Name=LTR/Gypsy%20rnd-1_family-0
ID=RepeatMasker_chr7_7426;Name=Unknown%20rnd-1_family-224	ID=RepeatMasker_chr6_1267;Name=Unknown%20rnd-1_family-352	ID=RepeatMasker_chr5_5993;Name=Unknown%20rnd-1_family-11
ID=RepeatMasker_chr7_7427;Name=Unknown%20rnd-1_family-224	ID=RepeatMasker_chr6_1268;Name=Unknown%20rnd-6_family-2283	ID=RepeatMasker_chr5_5994;Name=Unknown%20rnd-4_family-327
ID=RepeatMasker_chr7_7428;Name=Unknown%20rnd-5_family-102	ID=RepeatMasker_chr7_2942;Name=Unknown%20rnd-5_family-1358	ID=RepeatMasker_chr6_9014;Name=Unknown%20rnd-2_family-33
ID=RepeatMasker_chr5_2112;Name=DNA/hAT-Tip100%20rnd-5_family-3778	ID=RepeatMasker_chr7_2943;Name=Unknown%20rnd-6_family-1012	ID=RepeatMasker_unplaced-scaffold_385_2;Name=LINE/RTE-BovB%20rnd-4_family-883
ID=RepeatMasker_chr5_2113;Name=Unknown%20rnd-6_family-3767	ID=RepeatMasker_chr7_2944;Name=Unknown%20rnd-1_family-89	ID=RepeatMasker_chr2_8495;Name=Unknown%20rnd-1_family-4
ID=RepeatMasker_chr3_2850;Name=Unknown%20rnd-1_family-155	ID=RepeatMasker_chr7_2945;Name=Unknown%20rnd-5_family-102	ID=RepeatMasker_chr7_7069;Name=Unknown%20rnd-1_family-221
ID=RepeatMasker_chr3_4223;Name=LTR/Gypsy%20rnd-5_family-3808	ID=RepeatMasker_chr7_2946;Name=Unknown%20rnd-5_family-688	ID=RepeatMasker_unplaced-scaffold_010_3;Name=Unknown%20rnd-1_family-4
ID=RepeatMasker_chr1_9555;Name=Unknown%20rnd-1_family-311	ID=RepeatMasker_chr7_2947;Name=Unknown%20rnd-1_family-269	ID=RepeatMasker_unplaced-scaffold_010_4;Name=Unknown%20rnd-1_family-4
ID=RepeatMasker_chr1_9556;Name=Unknown%20rnd-1_family-311	ID=RepeatMasker_chr4_8289;Name=Unknown%20rnd-6_family-3586	ID=RepeatMasker_unplaced-scaffold_010_5;Name=Unknown%20rnd-1_family-17
ID=RepeatMasker_chr1_9557;Name=LTR/Copia%20rnd-5_family-417	ID=RepeatMasker_chr5_10789;Name=Unknown%20rnd-1_family-192	ID=RepeatMasker_unplaced-scaffold_010_6;Name=Unknown%20rnd-1_family-18
ID=RepeatMasker_chr3_776;Name=Unknown%20rnd-6_family-1699	ID=RepeatMasker_chr5_10790;Name=Unknown%20rnd-1_family-221	ID=RepeatMasker_chr3_9478;Name=Unknown%20rnd-6_family-6104
ID=RepeatMasker_chr7_3998;Name=Unknown%20rnd-1_family-248	ID=RepeatMasker_chr5_10791;Name=Unknown%20rnd-1_family-223	ID=RepeatMasker_chr7_2940;Name=Unknown%20rnd-1_family-124
ID=RepeatMasker_chr1_4244;Name=Unknown%20rnd-6_family-3246	ID=RepeatMasker_chr2_821;Name=DNA/TcMar-Tc1%20rnd-6_family-2624	ID=RepeatMasker_chr7_2941;Name=LTR/Gypsy%20rnd-1_family-62
ID=RepeatMasker_chr2_6658;Name=Unknown%20rnd-1_family-223	ID=RepeatMasker_chr5_4583;Name=Unknown%20rnd-6_family-3183	ID=RepeatMasker_chr2_5676;Name=LTR/Copia%20rnd-5_family-1124
ID=RepeatMasker_chr2_3349;Name=Unknown%20rnd-3_family-54	ID=RepeatMasker_chr6_1491;Name=Simple_repeat%20rnd-6_family-593	ID=RepeatMasker_chr2_11077;Name=LTR/Copia%20rnd-4_family-1168
ID=RepeatMasker_chr1_8550;Name=LTR/Gypsy%20rnd-6_family-269	ID=RepeatMasker_chr2_10658;Name=DNA/CMC-EnSpm%20rnd-6_family-1840	ID=RepeatMasker_chr2_11078;Name=LTR/Copia%20rnd-4_family-1168
ID=RepeatMasker_chr3_11518;Name=Unknown%20rnd-5_family-734	ID=RepeatMasker_chr2_13135;Name=Unknown%20rnd-6_family-810	ID=RepeatMasker_chr3_4816;Name=Unknown%20rnd-4_family-931
ID=RepeatMasker_chr3_11519;Name=Unknown%20rnd-1_family-219	ID=RepeatMasker_chr2_4809;Name=snRNA%20rnd-1_family-233	ID=RepeatMasker_chr7_2080;Name=Unknown%20rnd-5_family-25
ID=RepeatMasker_chr4_9625;Name=Unknown%20rnd-6_family-528	ID=RepeatMasker_chr3_7170;Name=Unknown%20rnd-1_family-365	ID=RepeatMasker_chr7_2081;Name=LTR/Gypsy%20rnd-1_family-0
ID=RepeatMasker_chr4_9626;Name=Satellite%20rnd-1_family-76	ID=RepeatMasker_chr7_820;Name=LTR/Copia%20rnd-6_family-90	ID=RepeatMasker_unplaced-scaffold_072_1;Name=LTR/Gypsy%20rnd-1_family-8
ID=RepeatMasker_chr4_9627;Name=Unknown%20rnd-6_family-2018	ID=RepeatMasker_chr2_12159;Name=Unknown%20rnd-6_family-545	ID=RepeatMasker_chr4_3849;Name=Unknown%20rnd-5_family-27
ID=RepeatMasker_chr1_2221;Name=Unknown%20rnd-6_family-535	ID=RepeatMasker_chr5_2896;Name=Unknown%20rnd-4_family-105	ID=RepeatMasker_chr4_3850;Name=Unknown%20rnd-1_family-184
ID=RepeatMasker_chr7_6721;Name=DNA/hAT-Ac%20rnd-6_family-766	ID=RepeatMasker_chr5_2897;Name=SINE?%20rnd-6_family-972	ID=RepeatMasker_chr4_3851;Name=LTR/Copia%20rnd-6_family-2078
ID=RepeatMasker_chr7_6722;Name=DNA/hAT-Ac%20rnd-6_family-766	ID=RepeatMasker_chr5_2898;Name=SINE?%20rnd-6_family-972	ID=RepeatMasker_chr4_3852;Name=Unknown%20rnd-1_family-176
ID=RepeatMasker_chr3_3445;Name=LTR/Copia%20rnd-5_family-367	ID=RepeatMasker_chr5_2899;Name=Unknown%20rnd-4_family-918	ID=RepeatMasker_chr4_3853;Name=Unknown%20rnd-1_family-168
ID=RepeatMasker_chr1_7484;Name=LINE/RTE-X%20rnd-5_family-596	ID=RepeatMasker_chr8_2559;Name=rnd-1_family-181	ID=RepeatMasker_chr5_10230;Name=LTR/Gypsy%20rnd-1_family-8
ID=RepeatMasker_chr1_2245;Name=Unknown%20rnd-1_family-198	ID=RepeatMasker_chr2_2520;Name=Unknown%20rnd-5_family-4271	ID=RepeatMasker_chr5_719;Name=Unknown%20rnd-5_family-25
ID=RepeatMasker_chr1_2246;Name=Unknown%20rnd-1_family-211	ID=RepeatMasker_chr2_2521;Name=Unknown%20rnd-5_family-1072	ID=RepeatMasker_chr5_720;Name=Unknown%20rnd-1_family-19
ID=RepeatMasker_chr1_2248;Name=Unknown%20rnd-6_family-1877	ID=RepeatMasker_chr2_2522;Name=Unknown%20rnd-5_family-1072	ID=RepeatMasker_chr5_721;Name=Unknown%20rnd-1_family-20
ID=RepeatMasker_chr8_6524;Name=LINE/RTE-X%20rnd-4_family-323	ID=RepeatMasker_chr2_2523;Name=Unknown%20rnd-5_family-1072	ID=RepeatMasker_chr5_722;Name=Unknown%20rnd-1_family-19
ID=RepeatMasker_chr5_4454;Name=Unknown%20rnd-1_family-215	ID=RepeatMasker_chr2_2524;Name=Unknown%20rnd-1_family-131	ID=RepeatMasker_chr5_723;Name=Unknown%20rnd-1_family-4
ID=RepeatMasker_chr5_4455;Name=Unknown%20rnd-5_family-73	ID=RepeatMasker_chr2_2525;Name=Unknown%20rnd-5_family-1072	ID=RepeatMasker_chr2_12098;Name=LTR/Gypsy%20rnd-1_family-7
ID=RepeatMasker_chr5_4456;Name=Unknown%20rnd-5_family-73	ID=RepeatMasker_chr1_3389;Name=Unknown%20rnd-5_family-1072	ID=RepeatMasker_chr2_12099;Name=Unknown%20rnd-5_family-24
ID=RepeatMasker_chr5_4457;Name=Unknown%20rnd-6_family-6922	ID=RepeatMasker_chr3_3330;Name=Unknown%20rnd-5_family-696	ID=RepeatMasker_chr2_12100;Name=Unknown%20rnd-1_family-4
ID=RepeatMasker_chr5_4458;Name=Unknown%20rnd-1_family-205	ID=RepeatMasker_chr3_3331;Name=Unknown%20rnd-5_family-308	ID=RepeatMasker_chr6_5134;Name=LTR/Copia%20rnd-5_family-1854
ID=RepeatMasker_chr2_12527;Name=Unknown%20rnd-4_family-175	ID=RepeatMasker_chr3_3332;Name=LTR/Copia%20rnd-5_family-631	ID=RepeatMasker_chr6_5135;Name=LTR/Copia%20rnd-5_family-1854
ID=RepeatMasker_chr7_536;Name=Unknown%20rnd-5_family-370	ID=RepeatMasker_chr3_3333;Name=Unknown%20rnd-5_family-308	ID=RepeatMasker_chr6_5136;Name=LTR/Copia%20rnd-5_family-1854
ID=RepeatMasker_chr7_537;Name=Unknown%20rnd-3_family-54	ID=RepeatMasker_chr3_3334;Name=LTR/Copia%20rnd-5_family-631	ID=RepeatMasker_chr6_5137;Name=Unknown%20rnd-6_family-433
ID=RepeatMasker_chr2_9627;Name=DNA/PIF-Harbinger%20rnd-6_family-7434	ID=RepeatMasker_chr1_12064;Name=Unknown%20rnd-5_family-545	ID=RepeatMasker_chr3_1578;Name=Unknown%20rnd-2_family-33
ID=RepeatMasker_chr2_9628;Name=DNA/PIF-Harbinger%20rnd-6_family-7434	ID=RepeatMasker_chr1_12065;Name=Unknown%20rnd-1_family-329	ID=RepeatMasker_chr3_1579;Name=RC/Helitron%20rnd-6_family-138
ID=RepeatMasker_chr2_9629;Name=DNA/PIF-Harbinger%20rnd-6_family-7434	ID=RepeatMasker_chr1_12066;Name=Unknown%20rnd-6_family-2283	ID=RepeatMasker_chr3_1580;Name=LTR/Gypsy%20rnd-1_family-9
ID=RepeatMasker_chr2_9630;Name=DNA/PIF-Harbinger%20rnd-6_family-7434	ID=RepeatMasker_chr1_12067;Name=Unknown%20rnd-1_family-110	ID=RepeatMasker_chr3_1581;Name=Unknown%20rnd-1_family-20
ID=RepeatMasker_chr2_4568;Name=Unknown%20rnd-5_family-2186	ID=RepeatMasker_chr1_12068;Name=Unknown%20rnd-5_family-694	ID=RepeatMasker_chr3_1582;Name=Unknown%20rnd-1_family-19
ID=RepeatMasker_chr1_776;Name=Unknown%20rnd-4_family-503	ID=RepeatMasker_chr1_12069;Name=Unknown%20rnd-1_family-268	ID=RepeatMasker_chr4_7242;Name=Unknown%20rnd-3_family-88
ID=RepeatMasker_chr1_777;Name=LTR/Copia%20rnd-5_family-1288	ID=RepeatMasker_chr1_12070;Name=RC/Helitron%20rnd-6_family-1135	ID=RepeatMasker_chr4_7243;Name=LTR/Gypsy%20rnd-1_family-0
ID=RepeatMasker_chr2_11762;Name=LTR/Gypsy%20rnd-6_family-269	ID=RepeatMasker_chr2_1626;Name=Unknown%20rnd-5_family-574	ID=RepeatMasker_chr6_4079;Name=LTR/Gypsy%20rnd-6_family-748
ID=RepeatMasker_chr4_12093;Name=Unknown%20rnd-6_family-3246	ID=RepeatMasker_chr2_2596;Name=Unknown%20rnd-6_family-5028	ID=RepeatMasker_chr6_4080;Name=Simple_repeat%20rnd-6_family-6
ID=RepeatMasker_chr4_12094;Name=Unknown%20rnd-6_family-3246	ID=RepeatMasker_chr2_2597;Name=Unknown%20rnd-4_family-235	ID=RepeatMasker_chr6_4081;Name=Unknown%20rnd-1_family-52
ID=RepeatMasker_chr4_12095;Name=Unknown%20rnd-6_family-3246	ID=RepeatMasker_chr2_2598;Name=Unknown%20rnd-1_family-260	ID=RepeatMasker_chr6_4082;Name=Unknown%20rnd-5_family-25
ID=RepeatMasker_chr1_9498;Name=DNA/hAT-Charlie%20rnd-1_family-154	ID=RepeatMasker_chr2_2599;Name=Unknown%20rnd-5_family-4271	ID=RepeatMasker_chr6_4083;Name=Unknown%20rnd-1_family-103
ID=RepeatMasker_chr1_9499;Name=DNA/hAT-Charlie%20rnd-1_family-154	ID=RepeatMasker_chr6_1855;Name=Unknown%20rnd-3_family-54	ID=RepeatMasker_chr6_4084;Name=RC/Helitron%20rnd-6_family-138
ID=RepeatMasker_chr2_11201;Name=Unknown%20rnd-3_family-54	ID=RepeatMasker_chr2_9211;Name=Unknown%20rnd-5_family-1386	ID=RepeatMasker_chr6_4085;Name=Unknown%20rnd-1_family-55
ID=RepeatMasker_chr2_11202;Name=LTR/Gypsy%20rnd-4_family-230	ID=RepeatMasker_chr2_9212;Name=Unknown%20rnd-1_family-304	ID=RepeatMasker_chr6_4086;Name=Unknown%20rnd-1_family-225
ID=RepeatMasker_chr1_9126;Name=Unknown%20rnd-4_family-175	ID=RepeatMasker_chr2_9213;Name=Unknown%20rnd-5_family-8098	ID=RepeatMasker_chr2_809;Name=Unknown%20rnd-1_family-313
ID=RepeatMasker_chr7_2469;Name=Unknown%20rnd-6_family-328	ID=RepeatMasker_chr2_9214;Name=Unknown%20rnd-1_family-219	ID=RepeatMasker_chr2_810;Name=Unknown%20rnd-1_family-367
ID=RepeatMasker_chr7_2470;Name=Unknown%20rnd-4_family-86	ID=RepeatMasker_chr2_9215;Name=Unknown%20rnd-1_family-219	ID=RepeatMasker_chr4_11598;Name=Unknown%20rnd-1_family-18
ID=RepeatMasker_chr7_2471;Name=Unknown%20rnd-4_family-86	ID=RepeatMasker_chr2_9216;Name=Unknown%20rnd-5_family-8098	ID=RepeatMasker_chr4_11599;Name=Unknown%20rnd-1_family-17
ID=RepeatMasker_chr3_2917;Name=Unknown%20rnd-3_family-54	ID=RepeatMasker_chr2_9217;Name=Unknown%20rnd-1_family-304	ID=RepeatMasker_chr4_11600;Name=Unknown%20rnd-1_family-4
ID=RepeatMasker_chr2_6690;Name=Unknown%20rnd-3_family-54	ID=RepeatMasker_chr2_9218;Name=Unknown%20rnd-5_family-1386	ID=RepeatMasker_chr4_11601;Name=Unknown%20rnd-1_family-4
ID=RepeatMasker_chr1_6201;Name=Unknown%20rnd-1_family-298	ID=RepeatMasker_chr4_12597;Name=Unknown%20rnd-1_family-282	ID=RepeatMasker_chr4_11602;Name=Unknown%20rnd-1_family-4
ID=RepeatMasker_chr1_6202;Name=Unknown%20rnd-4_family-918	ID=RepeatMasker_chr4_12598;Name=Unknown%20rnd-1_family-282	ID=RepeatMasker_chr4_2233;Name=LTR/Gypsy%20rnd-1_family-29
ID=RepeatMasker_chr1_6203;Name=Unknown%20rnd-5_family-102	ID=RepeatMasker_chr4_12599;Name=Unknown%20rnd-1_family-282	ID=RepeatMasker_chr4_2234;Name=Unknown%20rnd-4_family-327
ID=RepeatMasker_chr1_9700;Name=Unknown%20rnd-6_family-2288	ID=RepeatMasker_chr8_8909;Name=Unknown%20rnd-1_family-313	ID=RepeatMasker_chr3_7025;Name=LTR/Gypsy%20rnd-1_family-8
ID=RepeatMasker_chr2_3665;Name=Unknown%20rnd-1_family-371	ID=RepeatMasker_chr3_8142;Name=DNA/hAT-Ac%20rnd-5_family-166	ID=RepeatMasker_unplaced-scaffold_413_5;Name=LTR/Gypsy%20rnd-1_family-8
ID=RepeatMasker_chr5_10261;Name=Unknown%20rnd-1_family-196	ID=RepeatMasker_chr3_8143;Name=LTR/Gypsy%20rnd-5_family-3808	ID=RepeatMasker_chr2_12014;Name=LTR/Gypsy%20rnd-1_family-42
ID=RepeatMasker_chr3_5410;Name=Unknown%20rnd-5_family-1105	ID=RepeatMasker_chr3_8144;Name=LTR/Gypsy%20rnd-5_family-3808	ID=RepeatMasker_chr2_12015;Name=Unknown%20rnd-1_family-93
ID=RepeatMasker_chr6_6252;Name=Unknown%20rnd-6_family-1877	ID=RepeatMasker_chr3_8145;Name=Unknown%20rnd-6_family-433	ID=RepeatMasker_chr2_12016;Name=Simple_repeat%20rnd-2_family-96
ID=RepeatMasker_chr1_9476;Name=Unknown%20rnd-5_family-4922	ID=RepeatMasker_chr3_8146;Name=LTR/Gypsy%20rnd-5_family-3808	ID=RepeatMasker_chr2_12017;Name=LTR/Gypsy%20rnd-1_family-0
ID=RepeatMasker_chr1_9477;Name=Unknown%20rnd-4_family-86	ID=RepeatMasker_chr3_8147;Name=Unknown%20rnd-1_family-323	ID=RepeatMasker_chr5_12339;Name=Unknown%20rnd-1_family-4
ID=RepeatMasker_chr1_9478;Name=Unknown%20rnd-6_family-3190	ID=RepeatMasker_chr4_11265;Name=Unknown%20rnd-4_family-918	ID=RepeatMasker_chr4_10975;Name=LTR/Gypsy%20rnd-1_family-0
ID=RepeatMasker_chr3_11502;Name=LTR/Gypsy%20rnd-6_family-269	ID=RepeatMasker_chr1_6801;Name=Unknown%20rnd-1_family-198	ID=RepeatMasker_chr4_10976;Name=Unknown%20rnd-5_family-25
ID=RepeatMasker_chr4_8074;Name=Unknown%20rnd-1_family-365	ID=RepeatMasker_chr1_6802;Name=DNA/hAT-hobo%20rnd-5_family-3595	ID=RepeatMasker_chr4_10977;Name=LTR/Gypsy%20rnd-5_family-1923
ID=RepeatMasker_chr4_3719;Name=Unknown%20rnd-1_family-223	ID=RepeatMasker_chr1_6803;Name=Unknown%20rnd-1_family-211	ID=RepeatMasker_chr4_10978;Name=Unknown%20rnd-5_family-24
ID=RepeatMasker_chr4_3720;Name=Unknown%20rnd-1_family-219	ID=RepeatMasker_chr4_1726;Name=Unknown%20rnd-1_family-203	ID=RepeatMasker_chr4_10979;Name=Unknown%20rnd-1_family-145
ID=RepeatMasker_chr3_4638;Name=LTR/Copia%20rnd-4_family-117	ID=RepeatMasker_chr4_1727;Name=Unknown%20rnd-6_family-3154	ID=RepeatMasker_chr4_10980;Name=Unknown%20rnd-1_family-40
ID=RepeatMasker_chr1_5234;Name=Unknown%20rnd-6_family-2288	ID=RepeatMasker_chr4_1728;Name=Unknown%20rnd-5_family-102	ID=RepeatMasker_chr4_10981;Name=LTR/Gypsy%20rnd-1_family-7
ID=RepeatMasker_chr1_7853;Name=Unknown%20rnd-5_family-1105	ID=RepeatMasker_chr4_1729;Name=Unknown%20rnd-5_family-102	ID=RepeatMasker_chr5_879;Name=Unknown%20rnd-5_family-25
ID=RepeatMasker_chr5_10954;Name=Unknown%20rnd-1_family-198	ID=RepeatMasker_chr4_1730;Name=Unknown%20rnd-1_family-224	ID=RepeatMasker_chr5_880;Name=LTR/Gypsy%20rnd-1_family-9
ID=RepeatMasker_chr5_10955;Name=SINE?%20rnd-1_family-355	ID=RepeatMasker_chr4_1731;Name=Unknown%20rnd-1_family-224	ID=RepeatMasker_chr5_881;Name=RC/Helitron%20rnd-6_family-138
ID=RepeatMasker_chr1_7559;Name=Unknown%20rnd-1_family-298	ID=RepeatMasker_chr4_1732;Name=Unknown%20rnd-6_family-4535	ID=RepeatMasker_chr5_882;Name=Unknown%20rnd-1_family-19
ID=RepeatMasker_chr1_7560;Name=Unknown%20rnd-4_family-918	ID=RepeatMasker_chr4_1733;Name=Unknown%20rnd-1_family-203	ID=RepeatMasker_chr5_883;Name=LTR/Gypsy%20rnd-1_family-9
ID=RepeatMasker_chr3_2431;Name=Unknown%20rnd-4_family-105	ID=RepeatMasker_chr4_1734;Name=Unknown%20rnd-1_family-203	ID=RepeatMasker_chr6_5963;Name=Unknown%20rnd-5_family-879
ID=RepeatMasker_chr3_2432;Name=DNA/hAT-Tag1%20rnd-1_family-165	ID=RepeatMasker_chr4_1735;Name=DNA/hAT-Tag1%20rnd-1_family-165	ID=RepeatMasker_chr6_5964;Name=Unknown%20rnd-1_family-11
ID=RepeatMasker_chr3_2433;Name=Unknown%20rnd-1_family-167	ID=RepeatMasker_chr4_1736;Name=Unknown%20rnd-1_family-262	ID=RepeatMasker_chr6_5965;Name=Unknown%20rnd-1_family-38
ID=RepeatMasker_chr3_2434;Name=DNA/hAT-Tag1%20rnd-1_family-165	ID=RepeatMasker_chr2_2213;Name=Unknown%20rnd-1_family-312	ID=RepeatMasker_chr6_5966;Name=Unknown%20rnd-1_family-11
ID=RepeatMasker_chr8_7862;Name=Unknown%20rnd-5_family-370	ID=RepeatMasker_chr2_2214;Name=Unknown%20rnd-1_family-327	ID=RepeatMasker_chr6_5967;Name=Unknown%20rnd-1_family-38
ID=RepeatMasker_chr3_3373;Name=DNA/CMC-EnSpm%20rnd-6_family-1840	ID=RepeatMasker_chr2_2215;Name=Unknown%20rnd-1_family-327	ID=RepeatMasker_chr2_5285;Name=LINE/RTE-X%20rnd-1_family-63
ID=RepeatMasker_chr4_12991;Name=Unknown%20rnd-5_family-3244	ID=RepeatMasker_chr2_2216;Name=LTR/Gypsy%20rnd-1_family-64	ID=RepeatMasker_chr3_6710;Name=LTR/Gypsy%20rnd-5_family-70
ID=RepeatMasker_chr4_12992;Name=Unknown%20rnd-5_family-3244	ID=RepeatMasker_chr2_2217;Name=Unknown%20rnd-6_family-5028	ID=RepeatMasker_chr3_6711;Name=LTR/Gypsy%20rnd-5_family-70
ID=RepeatMasker_chr4_12993;Name=Unknown%20rnd-5_family-3244	ID=RepeatMasker_chr2_2218;Name=Unknown%20rnd-6_family-5028	ID=RepeatMasker_chr3_6712;Name=Unknown%20rnd-5_family-205
ID=RepeatMasker_chr8_660;Name=Unknown%20rnd-1_family-219	ID=RepeatMasker_chr2_2219;Name=Unknown%20rnd-5_family-1072	ID=RepeatMasker_chr5_3585;Name=Unknown%20rnd-1_family-265
ID=RepeatMasker_chr8_661;Name=Unknown%20rnd-6_family-5042	ID=RepeatMasker_chr2_5677;Name=Unknown%20rnd-1_family-371	ID=RepeatMasker_chr5_3586;Name=Unknown%20rnd-1_family-265
ID=RepeatMasker_chr8_662;Name=Unknown%20rnd-1_family-192	ID=RepeatMasker_chr2_5678;Name=LTR/Copia%20rnd-5_family-1124	ID=RepeatMasker_chr5_3587;Name=Unknown%20rnd-1_family-265
ID=RepeatMasker_chr8_663;Name=Unknown%20rnd-1_family-192	ID=RepeatMasker_chr8_4798;Name=DNA/hAT-Ac%20rnd-5_family-166	ID=RepeatMasker_chr5_3588;Name=Unknown%20rnd-1_family-265
ID=RepeatMasker_chr8_664;Name=Unknown%20rnd-1_family-219	ID=RepeatMasker_chr8_4800;Name=LINE/RTE-X%20rnd-4_family-323	ID=RepeatMasker_chr5_3589;Name=Unknown%20rnd-1_family-265
ID=RepeatMasker_chr5_1482;Name=LINE/RTE-X%20rnd-6_family-3145	ID=RepeatMasker_chr4_5157;Name=Unknown%20rnd-3_family-54	ID=RepeatMasker_chr5_3590;Name=Unknown%20rnd-1_family-14
ID=RepeatMasker_chr5_1483;Name=Unknown%20rnd-6_family-1405	ID=RepeatMasker_chr3_11027;Name=LINE/RTE-X%20rnd-4_family-323	ID=RepeatMasker_chr1_3763;Name=Unknown%20rnd-5_family-231
ID=RepeatMasker_chr5_1484;Name=Unknown%20rnd-1_family-198	ID=RepeatMasker_chr3_11028;Name=Unknown%20rnd-5_family-5637	ID=RepeatMasker_chr1_3764;Name=LINE/RTE-X%20rnd-5_family-596
ID=RepeatMasker_chr5_1485;Name=Unknown%20rnd-1_family-211	ID=RepeatMasker_chr2_1081;Name=DNA/TcMar-Tc1%20rnd-6_family-2624	ID=RepeatMasker_chr1_3765;Name=Unknown%20rnd-5_family-231
ID=RepeatMasker_chr4_12549;Name=Unknown%20rnd-1_family-320	ID=RepeatMasker_chr6_6541;Name=Unknown%20rnd-6_family-741	ID=RepeatMasker_chr1_12032;Name=Unknown%20rnd-6_family-1805
ID=RepeatMasker_chr4_12550;Name=Unknown%20rnd-1_family-340	ID=RepeatMasker_chr6_6542;Name=Unknown%20rnd-6_family-741	ID=RepeatMasker_chr2_11774;Name=DNA/hAT-Tag1%20rnd-6_family-5082
ID=RepeatMasker_chr4_12551;Name=Unknown%20rnd-1_family-321	ID=RepeatMasker_chr7_982;Name=Unknown%20rnd-6_family-845	ID=RepeatMasker_chr2_11775;Name=DNA/hAT-Tag1%20rnd-6_family-5082
ID=RepeatMasker_chr2_3286;Name=Unknown%20rnd-1_family-65	ID=RepeatMasker_chr5_10727;Name=Unknown%20rnd-1_family-221	ID=RepeatMasker_chr2_11776;Name=DNA/hAT-Tag1%20rnd-6_family-5082
ID=RepeatMasker_chr2_3287;Name=Unknown%20rnd-1_family-110	ID=RepeatMasker_chr2_4029;Name=Unknown%20rnd-1_family-349	ID=RepeatMasker_chr3_10362;Name=LTR/Copia%20rnd-4_family-137
ID=RepeatMasker_chr2_3288;Name=DNA/hAT-Charlie%20rnd-1_family-154	ID=RepeatMasker_chr2_4030;Name=Unknown%20rnd-1_family-312	ID=RepeatMasker_chr3_10363;Name=Unknown%20rnd-6_family-960
ID=RepeatMasker_chr2_3289;Name=DNA/hAT-Charlie%20rnd-1_family-154	ID=RepeatMasker_chr2_4031;Name=Unknown%20rnd-1_family-327	ID=RepeatMasker_chr3_10364;Name=Unknown%20rnd-1_family-174
ID=RepeatMasker_chr2_3290;Name=LTR/Copia%20rnd-5_family-1628	ID=RepeatMasker_chr2_4032;Name=Unknown%20rnd-6_family-5028	ID=RepeatMasker_chr3_10365;Name=Unknown%20rnd-4_family-931
ID=RepeatMasker_chr6_2229;Name=LTR/Copia%20rnd-5_family-367	ID=RepeatMasker_chr2_4033;Name=Unknown%20rnd-6_family-5028	ID=RepeatMasker_chr3_10366;Name=Unknown%20rnd-4_family-931
ID=RepeatMasker_chr6_2230;Name=LINE/RTE-X%20rnd-5_family-596	ID=RepeatMasker_chr2_4034;Name=Unknown%20rnd-6_family-5028	ID=RepeatMasker_chr3_10367;Name=LTR/Copia%20rnd-2_family-45
ID=RepeatMasker_chr6_2231;Name=Unknown%20rnd-1_family-244	ID=RepeatMasker_chr2_4035;Name=Unknown%20rnd-6_family-5028	ID=RepeatMasker_chr3_10368;Name=Unknown%20rnd-1_family-56
ID=RepeatMasker_chr5_10237;Name=Satellite%20rnd-1_family-372	ID=RepeatMasker_chr2_4036;Name=Unknown%20rnd-6_family-5028	ID=RepeatMasker_chr3_10369;Name=Unknown%20rnd-1_family-53
ID=RepeatMasker_chr5_10238;Name=Satellite%20rnd-1_family-372	ID=RepeatMasker_chr2_4037;Name=Unknown%20rnd-5_family-308	ID=RepeatMasker_chr3_10370;Name=LTR/Copia%20rnd-1_family-51
ID=RepeatMasker_chr3_10247;Name=Unknown%20rnd-5_family-3735	ID=RepeatMasker_chr2_4038;Name=LTR/Copia%20rnd-5_family-631	ID=RepeatMasker_chr7_2775;Name=Unknown%20rnd-1_family-124
ID=RepeatMasker_chr7_4372;Name=Unknown%20rnd-1_family-302	ID=RepeatMasker_chr2_4039;Name=Unknown%20rnd-5_family-308	ID=RepeatMasker_chr6_8555;Name=Unknown%20rnd-2_family-33
ID=RepeatMasker_chr2_9645;Name=Unknown%20rnd-6_family-845	ID=RepeatMasker_chr2_4040;Name=LTR/Copia%20rnd-5_family-631	ID=RepeatMasker_chr6_8556;Name=Unknown%20rnd-4_family-327
ID=RepeatMasker_chr2_9646;Name=Unknown%20rnd-4_family-86	ID=RepeatMasker_chr2_4041;Name=Unknown%20rnd-1_family-221	ID=RepeatMasker_chr7_6318;Name=RC/Helitron%20rnd-6_family-138
ID=RepeatMasker_chr7_8363;Name=Unknown%20rnd-3_family-54	ID=RepeatMasker_chr8_6789;Name=Unknown%20rnd-6_family-2288	ID=RepeatMasker_chr7_6319;Name=Unknown%20rnd-1_family-17
ID=RepeatMasker_chr8_4344;Name=DNA/PIF-Harbinger%20rnd-6_family-7434	ID=RepeatMasker_chr5_8214;Name=Unknown%20rnd-3_family-54	ID=RepeatMasker_chr7_6320;Name=RC/Helitron%20rnd-6_family-138
ID=RepeatMasker_chr8_4345;Name=DNA/PIF-Harbinger%20rnd-6_family-7434	ID=RepeatMasker_chr3_5569;Name=Unknown%20rnd-6_family-5042	ID=RepeatMasker_chr5_6278;Name=LINE/RTE-X%20rnd-3_family-283
ID=RepeatMasker_chr8_4346;Name=DNA/PIF-Harbinger%20rnd-6_family-7434	ID=RepeatMasker_chr3_5570;Name=Unknown%20rnd-6_family-5042	ID=RepeatMasker_chr5_6279;Name=Unknown%20rnd-1_family-131
ID=RepeatMasker_chr8_4347;Name=DNA/PIF-Harbinger%20rnd-6_family-7434	ID=RepeatMasker_chr3_5571;Name=Unknown%20rnd-6_family-5042	ID=RepeatMasker_chr5_6280;Name=Unknown%20rnd-4_family-86
ID=RepeatMasker_chr6_10483;Name=Unknown%20rnd-1_family-211	ID=RepeatMasker_chr3_5572;Name=Unknown%20rnd-6_family-5042	ID=RepeatMasker_chr5_6281;Name=Unknown%20rnd-5_family-4922
ID=RepeatMasker_chr6_10484;Name=Unknown%20rnd-1_family-198	ID=RepeatMasker_chr3_5573;Name=Unknown%20rnd-6_family-5042	ID=RepeatMasker_chr5_6282;Name=Unknown%20rnd-1_family-131
ID=RepeatMasker_chr6_10485;Name=LINE/RTE-X%20rnd-4_family-323	ID=RepeatMasker_chr4_2790;Name=Unknown%20rnd-6_family-528	ID=RepeatMasker_chr2_8035;Name=Unknown%20rnd-4_family-327
ID=RepeatMasker_chr5_1886;Name=LTR/Gypsy%20rnd-6_family-269	ID=RepeatMasker_chr8_4809;Name=LTR/Gypsy%20rnd-6_family-269	ID=RepeatMasker_chr2_8036;Name=Unknown%20rnd-1_family-2
ID=RepeatMasker_chr1_12474;Name=DNA/TcMar-Tigger%20rnd-6_family-252	ID=RepeatMasker_chr2_2425;Name=DNA/TcMar-Tc1%20rnd-6_family-2624	ID=RepeatMasker_chr2_8037;Name=RC/Helitron%20rnd-6_family-138
ID=RepeatMasker_chr8_1571;Name=Unknown%20rnd-1_family-146	ID=RepeatMasker_chr2_6336;Name=Unknown%20rnd-6_family-2018	ID=RepeatMasker_chr7_526;Name=LTR/Gypsy%20rnd-6_family-273
ID=RepeatMasker_chr8_1572;Name=Unknown%20rnd-1_family-155	ID=RepeatMasker_chr2_6337;Name=Unknown%20rnd-6_family-2018	ID=RepeatMasker_chr7_527;Name=LTR/Gypsy%20rnd-5_family-70
ID=RepeatMasker_chr7_8111;Name=Unknown%20rnd-1_family-211	ID=RepeatMasker_chr2_6338;Name=Unknown%20rnd-6_family-2018	ID=RepeatMasker_chr2_12090;Name=LTR/Gypsy%20rnd-1_family-7
ID=RepeatMasker_chr7_8112;Name=Unknown%20rnd-1_family-186	ID=RepeatMasker_chr8_5932;Name=LTR/Gypsy%20rnd-1_family-0	ID=RepeatMasker_chr2_12091;Name=LTR/Gypsy%20rnd-1_family-7
ID=RepeatMasker_chr7_8113;Name=Unknown%20rnd-1_family-186	ID=RepeatMasker_chr3_11058;Name=LINE/L2%20rnd-6_family-450	ID=RepeatMasker_chr7_8272;Name=LTR/Copia%20rnd-4_family-117
ID=RepeatMasker_chr7_8114;Name=Unknown%20rnd-1_family-97	ID=RepeatMasker_chr3_11059;Name=Unknown%20rnd-5_family-5637	ID=RepeatMasker_chr4_10245;Name=Unknown%20rnd-1_family-251
ID=RepeatMasker_chr3_9519;Name=Unknown%20rnd-3_family-54	ID=RepeatMasker_chr3_11060;Name=Unknown%20rnd-5_family-5637	ID=RepeatMasker_chr4_10246;Name=Unknown%20rnd-5_family-853
ID=RepeatMasker_chr1_9628;Name=DNA/PIF-Harbinger%20rnd-6_family-7434	ID=RepeatMasker_chr2_2490;Name=Unknown%20rnd-5_family-4271	ID=RepeatMasker_chr4_10247;Name=Unknown%20rnd-6_family-845
ID=RepeatMasker_chr1_9629;Name=DNA/PIF-Harbinger%20rnd-6_family-7434	ID=RepeatMasker_chr2_2491;Name=Unknown%20rnd-5_family-4271	ID=RepeatMasker_chr4_10248;Name=Unknown%20rnd-1_family-240
ID=RepeatMasker_chr1_9630;Name=Unknown%20rnd-6_family-2217	ID=RepeatMasker_chr2_2492;Name=Unknown%20rnd-1_family-327	ID=RepeatMasker_chr8_823;Name=Unknown%20rnd-5_family-24
ID=RepeatMasker_chr8_8763;Name=Unknown%20rnd-3_family-54	ID=RepeatMasker_chr2_2493;Name=Unknown%20rnd-6_family-5028	ID=RepeatMasker_chr6_3410;Name=LTR/Gypsy%20rnd-1_family-29
ID=RepeatMasker_chr5_1594;Name=Unknown%20rnd-5_family-308	ID=RepeatMasker_chr2_2495;Name=Unknown%20rnd-5_family-4271	ID=RepeatMasker_chr6_3411;Name=Unknown%20rnd-1_family-58
ID=RepeatMasker_chr5_1595;Name=Unknown%20rnd-6_family-1647	ID=RepeatMasker_chr4_12611;Name=Unknown%20rnd-1_family-282	ID=RepeatMasker_chr6_3412;Name=Unknown%20rnd-1_family-58
ID=RepeatMasker_chr6_8894;Name=Unknown%20rnd-4_family-105	ID=RepeatMasker_chr4_12612;Name=Unknown%20rnd-1_family-282	ID=RepeatMasker_chr6_3413;Name=LTR/Gypsy%20rnd-1_family-29
ID=RepeatMasker_chr6_8895;Name=Unknown%20rnd-6_family-1647	ID=RepeatMasker_chr4_12613;Name=Unknown%20rnd-1_family-282	ID=RepeatMasker_chr6_3414;Name=Unknown%20rnd-1_family-14
ID=RepeatMasker_chr1_11864;Name=Unknown%20rnd-3_family-54	ID=RepeatMasker_chr3_5046;Name=Unknown%20rnd-5_family-1431	ID=RepeatMasker_chr6_3415;Name=Unknown%20rnd-1_family-26
ID=RepeatMasker_chr2_6309;Name=DNA/hAT-Tag1%20rnd-1_family-165	ID=RepeatMasker_chr2_9203;Name=Unknown%20rnd-5_family-1386	ID=RepeatMasker_chr6_3416;Name=LTR/Gypsy%20rnd-1_family-64
ID=RepeatMasker_chr2_6310;Name=Unknown%20rnd-1_family-262	ID=RepeatMasker_chr2_9204;Name=Unknown%20rnd-1_family-304	ID=RepeatMasker_chr6_3417;Name=LTR/Gypsy%20rnd-1_family-29
ID=RepeatMasker_chr1_4990;Name=Unknown%20rnd-1_family-205	ID=RepeatMasker_chr2_9205;Name=Unknown%20rnd-5_family-8098	ID=RepeatMasker_chr6_3418;Name=Unknown%20rnd-1_family-58
ID=RepeatMasker_chr1_4991;Name=Unknown%20rnd-6_family-6922	ID=RepeatMasker_chr2_9206;Name=Unknown%20rnd-1_family-219	ID=RepeatMasker_chr6_3419;Name=Unknown%20rnd-1_family-183
ID=RepeatMasker_chr1_4992;Name=Unknown%20rnd-1_family-215	ID=RepeatMasker_chr2_3941;Name=Unknown%20rnd-5_family-4271	ID=RepeatMasker_chr6_3420;Name=LTR/Copia%20rnd-5_family-488
ID=RepeatMasker_chr6_6749;Name=LINE/RTE-X%20rnd-4_family-323	ID=RepeatMasker_chr2_3942;Name=Unknown%20rnd-5_family-4271	ID=RepeatMasker_chr6_10599;Name=LTR/Copia%20rnd-6_family-90
ID=RepeatMasker_chr1_5673;Name=LINE/RTE-X%20rnd-1_family-63	ID=RepeatMasker_chr5_10834;Name=LINE/RTE-X%20rnd-1_family-63	ID=RepeatMasker_chr6_10600;Name=Unknown%20rnd-5_family-482
ID=RepeatMasker_chr3_2864;Name=Unknown%20rnd-6_family-1647	ID=RepeatMasker_chr5_10835;Name=Unknown%20rnd-1_family-221	ID=RepeatMasker_chr2_11329;Name=LTR/Gypsy%20rnd-1_family-7
ID=RepeatMasker_chr7_6406;Name=Unknown%20rnd-5_family-3735	ID=RepeatMasker_chr5_10836;Name=Unknown%20rnd-1_family-254	ID=RepeatMasker_chr2_11330;Name=Unknown%20rnd-5_family-1105
ID=RepeatMasker_chr7_5584;Name=Unknown%20rnd-3_family-54	ID=RepeatMasker_chr1_2043;Name=Unknown%20rnd-5_family-1921	ID=RepeatMasker_chr2_11331;Name=Unknown%20rnd-1_family-97
ID=RepeatMasker_chr7_5585;Name=LTR/Gypsy%20rnd-6_family-269	ID=RepeatMasker_chr3_5030;Name=Unknown%20rnd-5_family-1431	ID=RepeatMasker_chr2_11332;Name=Unknown%20rnd-1_family-186
ID=RepeatMasker_chr5_3283;Name=Unknown%20rnd-5_family-370	ID=RepeatMasker_chr3_5031;Name=Unknown%20rnd-5_family-1431	ID=RepeatMasker_chr2_11333;Name=Unknown%20rnd-6_family-420
ID=RepeatMasker_chr2_4988;Name=Unknown%20rnd-1_family-198	ID=RepeatMasker_chr3_5032;Name=Unknown%20rnd-5_family-1431	ID=RepeatMasker_chr1_5375;Name=SINE?%20rnd-6_family-479
ID=RepeatMasker_chr5_9866;Name=Unknown%20rnd-1_family-109	ID=RepeatMasker_chr3_5033;Name=Unknown%20rnd-5_family-1431	ID=RepeatMasker_chr1_5376;Name=SINE?%20rnd-6_family-479
ID=RepeatMasker_chr2_7854;Name=Unknown%20rnd-6_family-328	ID=RepeatMasker_chr3_5034;Name=Unknown%20rnd-5_family-1431	ID=RepeatMasker_chr4_11001;Name=Unknown%20rnd-1_family-240
ID=RepeatMasker_chr2_7855;Name=Unknown%20rnd-6_family-3183	ID=RepeatMasker_chr5_528;Name=Unknown%20rnd-6_family-741	ID=RepeatMasker_chr4_11002;Name=Unknown%20rnd-6_family-1379
ID=RepeatMasker_chr2_7856;Name=LTR/Gypsy%20rnd-5_family-5873	ID=RepeatMasker_chr1_9744;Name=LTR/Copia%20rnd-6_family-216	ID=RepeatMasker_chr4_7371;Name=Unknown%20rnd-1_family-5
ID=RepeatMasker_chr2_7857;Name=LTR/Gypsy%20rnd-5_family-5873	ID=RepeatMasker_chr3_1824;Name=Unknown%20rnd-6_family-2288	ID=RepeatMasker_chr4_7372;Name=Unknown%20rnd-1_family-43
ID=RepeatMasker_chr2_7858;Name=LTR/Gypsy%20rnd-5_family-5873	ID=RepeatMasker_chr3_9805;Name=Unknown%20rnd-5_family-1072	ID=RepeatMasker_chr2_5063;Name=LTR/Copia%20rnd-4_family-137
ID=RepeatMasker_chr2_7859;Name=LTR/Gypsy%20rnd-5_family-5873	ID=RepeatMasker_chr3_9806;Name=Unknown%20rnd-5_family-1072	ID=RepeatMasker_chr2_5064;Name=LTR/Copia%20rnd-6_family-1578
ID=RepeatMasker_chr3_11078;Name=LINE/RTE-X%20rnd-5_family-596	ID=RepeatMasker_chr1_3651;Name=DNA/TcMar-Tigger%20rnd-3_family-128	ID=RepeatMasker_chr2_5065;Name=LTR/Copia%20rnd-1_family-72
ID=RepeatMasker_chr3_8717;Name=Unknown%20rnd-3_family-54	ID=RepeatMasker_chr2_11334;Name=DNA/PIF-Harbinger%20rnd-6_family-7434	ID=RepeatMasker_chr2_5066;Name=Unknown%20rnd-6_family-1647
ID=RepeatMasker_chr3_8699;Name=Unknown%20rnd-4_family-86	ID=RepeatMasker_chr2_11335;Name=DNA/PIF-Harbinger%20rnd-6_family-7434	ID=RepeatMasker_chr2_5067;Name=Unknown%20rnd-6_family-1647
ID=RepeatMasker_chr7_1251;Name=LTR/Copia%20rnd-1_family-264	ID=RepeatMasker_chr2_11336;Name=Unknown%20rnd-1_family-155	ID=RepeatMasker_chr3_11248;Name=Unknown%20rnd-1_family-223
ID=RepeatMasker_chr2_8667;Name=SINE?%20rnd-6_family-2448	ID=RepeatMasker_chr5_532;Name=Unknown%20rnd-6_family-741	ID=RepeatMasker_chr6_1883;Name=DNA/hAT-Charlie%20rnd-5_family-34
ID=RepeatMasker_chr1_11857;Name=Unknown%20rnd-5_family-1386	ID=RepeatMasker_chr5_533;Name=Unknown%20rnd-6_family-741	ID=RepeatMasker_chr6_1884;Name=DNA/hAT-Charlie%20rnd-5_family-34
ID=RepeatMasker_chr1_11858;Name=Unknown%20rnd-5_family-8098	ID=RepeatMasker_chr5_534;Name=Unknown%20rnd-6_family-741	ID=RepeatMasker_chr3_8418;Name=Unknown%20rnd-5_family-3659
ID=RepeatMasker_chr1_11859;Name=Unknown%20rnd-1_family-219	ID=RepeatMasker_chr5_535;Name=Unknown%20rnd-6_family-741	ID=RepeatMasker_chr3_10005;Name=LTR/Gypsy%20rnd-5_family-1923
ID=RepeatMasker_chr4_8825;Name=Unknown%20rnd-1_family-97	ID=RepeatMasker_chr5_536;Name=Unknown%20rnd-6_family-741	ID=RepeatMasker_chr5_6815;Name=Unknown%20rnd-1_family-265
ID=RepeatMasker_chr4_8826;Name=Unknown%20rnd-1_family-186	ID=RepeatMasker_chr5_537;Name=Unknown%20rnd-6_family-741	ID=RepeatMasker_chr5_6816;Name=Unknown%20rnd-1_family-265
ID=RepeatMasker_chr4_8827;Name=Unknown%20rnd-1_family-97	ID=RepeatMasker_chr5_538;Name=Unknown%20rnd-6_family-741	ID=RepeatMasker_chr5_6817;Name=Unknown%20rnd-1_family-265
ID=RepeatMasker_chr3_8177;Name=Unknown%20rnd-6_family-3246	ID=RepeatMasker_chr5_539;Name=Unknown%20rnd-6_family-741	ID=RepeatMasker_chr5_6818;Name=Unknown%20rnd-1_family-265
ID=RepeatMasker_chr3_8178;Name=Unknown%20rnd-6_family-3246	ID=RepeatMasker_chr5_540;Name=Unknown%20rnd-6_family-741	ID=RepeatMasker_chr5_6819;Name=Unknown%20rnd-1_family-265
ID=RepeatMasker_chr1_9072;Name=Unknown%20rnd-6_family-952	ID=RepeatMasker_chr5_9534;Name=Unknown%20rnd-6_family-4466	ID=RepeatMasker_chr5_6820;Name=Unknown%20rnd-1_family-265
ID=RepeatMasker_chr1_9073;Name=DNA/hAT-Tip100%20rnd-5_family-3778	ID=RepeatMasker_chr4_2859;Name=LTR/Copia%20rnd-5_family-631	ID=RepeatMasker_chr5_6821;Name=Unknown%20rnd-1_family-265
ID=RepeatMasker_chr7_5611;Name=Unknown%20rnd-1_family-298	ID=RepeatMasker_chr4_2860;Name=Unknown%20rnd-5_family-5637	ID=RepeatMasker_chr8_6292;Name=LTR/Gypsy%20rnd-1_family-87
ID=RepeatMasker_chr3_6654;Name=Unknown%20rnd-6_family-3190	ID=RepeatMasker_chr4_12514;Name=Unknown%20rnd-5_family-231	ID=RepeatMasker_chr8_6293;Name=LTR/Gypsy%20rnd-1_family-83
ID=RepeatMasker_chr3_6655;Name=SINE?%20rnd-6_family-972	ID=RepeatMasker_chr5_2044;Name=Unknown%20rnd-1_family-221	ID=RepeatMasker_chr8_6294;Name=LTR/Copia%20rnd-5_family-581
ID=RepeatMasker_chr1_2781;Name=Unknown%20rnd-3_family-54	ID=RepeatMasker_chr5_2045;Name=Unknown%20rnd-1_family-219	ID=RepeatMasker_chr8_6295;Name=LTR/Gypsy%20rnd-5_family-1544
ID=RepeatMasker_chr4_8641;Name=LTR/Gypsy%20rnd-6_family-269	ID=RepeatMasker_chr3_5960;Name=Unknown%20rnd-6_family-3183	ID=RepeatMasker_chr8_6296;Name=LTR/Copia%20rnd-6_family-1578
ID=RepeatMasker_chr4_8642;Name=Unknown%20rnd-3_family-54	ID=RepeatMasker_chr2_13139;Name=Unknown%20rnd-1_family-192	ID=RepeatMasker_chr8_6297;Name=Unknown%20rnd-1_family-73
ID=RepeatMasker_chr7_4745;Name=LINE/RTE-X%20rnd-3_family-283	ID=RepeatMasker_chr2_13140;Name=Unknown%20rnd-1_family-221	ID=RepeatMasker_chr8_6298;Name=Unknown%20rnd-1_family-73
ID=RepeatMasker_chr5_1650;Name=Unknown%20rnd-3_family-54	ID=RepeatMasker_chr2_13141;Name=Unknown%20rnd-1_family-221	ID=RepeatMasker_chr8_5933;Name=Unknown%20rnd-1_family-24
ID=RepeatMasker_chr2_12516;Name=Unknown%20rnd-5_family-238	ID=RepeatMasker_chr6_4951;Name=Unknown%20rnd-6_family-180	ID=RepeatMasker_chr8_5934;Name=Unknown%20rnd-1_family-273
ID=RepeatMasker_chr8_3839;Name=Unknown%20rnd-1_family-198	ID=RepeatMasker_chr5_3483;Name=Unknown%20rnd-5_family-4271	ID=RepeatMasker_chr8_5935;Name=Unknown%20rnd-5_family-270
ID=RepeatMasker_chr8_3840;Name=Unknown%20rnd-1_family-211	ID=RepeatMasker_chr5_3484;Name=Unknown%20rnd-1_family-280	ID=RepeatMasker_chr8_5936;Name=Unknown%20rnd-1_family-58
ID=RepeatMasker_chr5_8743;Name=LTR/Copia%20rnd-5_family-1628	ID=RepeatMasker_chr5_3485;Name=Unknown%20rnd-1_family-260	ID=RepeatMasker_chr8_5937;Name=LTR/Gypsy%20rnd-1_family-42
ID=RepeatMasker_chr1_8077;Name=Unknown%20rnd-1_family-205	ID=RepeatMasker_chr5_3486;Name=Unknown%20rnd-4_family-235	ID=RepeatMasker_chr8_5938;Name=Unknown%20rnd-1_family-370
ID=RepeatMasker_chr1_8078;Name=Unknown%20rnd-5_family-73	ID=RepeatMasker_chr5_3487;Name=Unknown%20rnd-1_family-327	ID=RepeatMasker_chr8_5939;Name=Unknown%20rnd-1_family-370
ID=RepeatMasker_chr1_8079;Name=Unknown%20rnd-5_family-305	ID=RepeatMasker_chr5_3488;Name=Unknown%20rnd-1_family-312	ID=RepeatMasker_chr8_5940;Name=DNA/hAT-Charlie%20rnd-4_family-708
ID=RepeatMasker_chr1_8080;Name=Unknown%20rnd-5_family-305	ID=RepeatMasker_chr5_3489;Name=Unknown%20rnd-1_family-349	ID=RepeatMasker_chr8_5941;Name=Unknown%20rnd-1_family-320
ID=RepeatMasker_chr2_7824;Name=LTR/Copia%20rnd-5_family-417	ID=RepeatMasker_chr7_1753;Name=Unknown%20rnd-6_family-1431	ID=RepeatMasker_chr2_1555;Name=Unknown%20rnd-5_family-5994
ID=RepeatMasker_chr1_7544;Name=LINE/RTE-X%20rnd-3_family-283	ID=RepeatMasker_chr5_8415;Name=Unknown%20rnd-5_family-1072	ID=RepeatMasker_chr2_1556;Name=Unknown%20rnd-5_family-5994
ID=RepeatMasker_chr2_4898;Name=LINE/RTE-X%20rnd-4_family-323	ID=RepeatMasker_chr5_8416;Name=Unknown%20rnd-5_family-1072	ID=RepeatMasker_chr2_1557;Name=Unknown%20rnd-5_family-5994
ID=RepeatMasker_chr1_9766;Name=Unknown%20rnd-1_family-186	ID=RepeatMasker_chr2_9402;Name=Unknown%20rnd-6_family-5028	ID=RepeatMasker_chr6_9027;Name=LTR/Copia%20rnd-5_family-417
ID=RepeatMasker_chr1_9767;Name=Unknown%20rnd-1_family-89	ID=RepeatMasker_chr2_9403;Name=Unknown%20rnd-1_family-349	ID=RepeatMasker_chr6_9028;Name=LTR/Copia%20rnd-5_family-417
ID=RepeatMasker_chr1_9768;Name=Unknown%20rnd-3_family-54	ID=RepeatMasker_chr2_9404;Name=Unknown%20rnd-1_family-349	ID=RepeatMasker_chr7_2300;Name=Unknown%20rnd-5_family-370
ID=RepeatMasker_chr5_7328;Name=Unknown%20rnd-5_family-4271	ID=RepeatMasker_chr6_6255;Name=LTR/Copia%20rnd-5_family-631	ID=RepeatMasker_chr7_2301;Name=Unknown%20rnd-1_family-258
ID=RepeatMasker_chr5_7329;Name=Unknown%20rnd-5_family-4271	ID=RepeatMasker_chr6_6256;Name=Unknown%20rnd-5_family-308	ID=RepeatMasker_chr7_2302;Name=Unknown%20rnd-1_family-230
ID=RepeatMasker_chr5_7330;Name=Unknown%20rnd-5_family-4271	ID=RepeatMasker_chr6_6257;Name=Unknown%20rnd-5_family-308	ID=RepeatMasker_chr7_2303;Name=Unknown%20rnd-1_family-230
ID=RepeatMasker_chr5_7331;Name=Unknown%20rnd-5_family-4271	ID=RepeatMasker_chr5_8760;Name=Unknown%20rnd-5_family-87	ID=RepeatMasker_chr7_2304;Name=Unknown%20rnd-1_family-230
ID=RepeatMasker_chr4_8805;Name=Unknown%20rnd-5_family-370	ID=RepeatMasker_chr6_1402;Name=DNA/CMC-EnSpm%20rnd-6_family-1840	ID=RepeatMasker_chr7_2305;Name=Unknown%20rnd-1_family-271
ID=RepeatMasker_chr4_8806;Name=Unknown%20rnd-6_family-3190	ID=RepeatMasker_chr3_11075;Name=Unknown%20rnd-5_family-783	ID=RepeatMasker_chr7_2306;Name=Unknown%20rnd-1_family-250
ID=RepeatMasker_chr6_5688;Name=LTR/Copia%20rnd-5_family-1189	ID=RepeatMasker_chr3_11076;Name=Unknown%20rnd-5_family-5637	ID=RepeatMasker_chr2_13204;Name=Unknown%20rnd-5_family-370
ID=RepeatMasker_chr6_5689;Name=LTR/Copia%20rnd-5_family-1482	ID=RepeatMasker_chr3_11077;Name=Unknown%20rnd-6_family-175	ID=RepeatMasker_chr2_4926;Name=Unknown%20rnd-5_family-1751
ID=RepeatMasker_chr6_5690;Name=LTR/Copia%20rnd-1_family-229	ID=RepeatMasker_chr7_1743;Name=Unknown%20rnd-1_family-215	ID=RepeatMasker_chr2_4927;Name=Unknown%20rnd-5_family-1105
ID=RepeatMasker_chr4_1021;Name=SINE?%20rnd-1_family-361	ID=RepeatMasker_chr6_2422;Name=Unknown%20rnd-6_family-528	ID=RepeatMasker_chr2_4928;Name=Unknown%20rnd-5_family-1105
ID=RepeatMasker_chr4_1022;Name=LTR/Gypsy%20rnd-5_family-5873	ID=RepeatMasker_chr2_6935;Name=DNA/P%20rnd-6_family-3642	ID=RepeatMasker_chr2_4929;Name=Unknown%20rnd-1_family-11
ID=RepeatMasker_chr4_1023;Name=LTR/Gypsy%20rnd-5_family-5873	ID=RepeatMasker_chr2_6936;Name=DNA/P%20rnd-6_family-3642	ID=RepeatMasker_chr2_4930;Name=RC/Helitron%20rnd-6_family-138
ID=RepeatMasker_chr4_1024;Name=LTR/Gypsy%20rnd-5_family-5873	ID=RepeatMasker_chr8_4383;Name=DNA/MuLE-MuDR%20rnd-1_family-197	ID=RepeatMasker_chr5_10145;Name=Unknown%20rnd-5_family-5637
ID=RepeatMasker_chr1_2662;Name=DNA/MuLE-MuDR%20rnd-1_family-197	ID=RepeatMasker_chr8_4384;Name=Unknown%20rnd-1_family-185	ID=RepeatMasker_chr5_10146;Name=LTR/Copia%20rnd-4_family-117
ID=RepeatMasker_chr3_440;Name=Unknown%20rnd-3_family-54	ID=RepeatMasker_chr1_6715;Name=LINE/L1-Tx1%20rnd-5_family-1958	ID=RepeatMasker_chr5_10147;Name=LTR/Copia%20rnd-1_family-72
ID=RepeatMasker_chr6_9578;Name=Unknown%20rnd-6_family-2288	ID=RepeatMasker_chr1_6716;Name=Unknown%20rnd-4_family-86	ID=RepeatMasker_chr5_10148;Name=Unknown%20rnd-4_family-95
ID=RepeatMasker_chr6_9579;Name=Unknown%20rnd-6_family-2288	ID=RepeatMasker_chr5_7613;Name=rnd-1_family-178	ID=RepeatMasker_chr2_7112;Name=LTR/Copia%20rnd-1_family-51
ID=RepeatMasker_chr2_7233;Name=Unknown%20rnd-5_family-5637	ID=RepeatMasker_chr7_3951;Name=Unknown%20rnd-6_family-3111	ID=RepeatMasker_chr2_7113;Name=DNA/hAT-Charlie%20rnd-1_family-154
ID=RepeatMasker_chr1_5511;Name=Unknown%20rnd-5_family-1431	ID=RepeatMasker_chr1_12073;Name=Unknown%20rnd-5_family-1257	ID=RepeatMasker_chr2_7114;Name=Unknown%20rnd-6_family-2068
ID=RepeatMasker_chr1_5512;Name=Unknown%20rnd-5_family-1431	ID=RepeatMasker_chr4_12806;Name=LINE/RTE-X%20rnd-5_family-596	ID=RepeatMasker_chr2_7115;Name=Unknown%20rnd-5_family-1056
ID=RepeatMasker_chr1_5513;Name=Unknown%20rnd-5_family-1431	ID=RepeatMasker_chr4_12807;Name=Unknown%20rnd-3_family-54	ID=RepeatMasker_chr2_7116;Name=Unknown%20rnd-5_family-1056
ID=RepeatMasker_chr1_5514;Name=Unknown%20rnd-5_family-1431	ID=RepeatMasker_chr6_6668;Name=Unknown%20rnd-5_family-1387	ID=RepeatMasker_chr2_7117;Name=LTR/Copia%20rnd-1_family-69
ID=RepeatMasker_chr1_3973;Name=LTR/Gypsy%20rnd-5_family-5873	ID=RepeatMasker_chr6_3421;Name=LTR/Copia%20rnd-1_family-272	ID=RepeatMasker_chr4_2931;Name=Unknown%20rnd-5_family-27
ID=RepeatMasker_chr1_3974;Name=LTR/Gypsy%20rnd-5_family-5873	ID=RepeatMasker_chr5_8307;Name=Unknown%20rnd-5_family-5637	ID=RepeatMasker_chr4_2932;Name=Unknown%20rnd-5_family-27
ID=RepeatMasker_chr4_1694;Name=LTR/Gypsy%20rnd-5_family-5873	ID=RepeatMasker_chr5_11246;Name=LTR/Copia%20rnd-5_family-1189	ID=RepeatMasker_chr4_2943;Name=Unknown%20rnd-5_family-4695
ID=RepeatMasker_chr4_1695;Name=Unknown%20rnd-6_family-3246	ID=RepeatMasker_chr5_11247;Name=Unknown%20rnd-1_family-152	ID=RepeatMasker_chr4_10801;Name=Unknown%20rnd-1_family-65
ID=RepeatMasker_chr3_9709;Name=Unknown%20rnd-5_family-3659	ID=RepeatMasker_chr5_11248;Name=Unknown%20rnd-1_family-159	ID=RepeatMasker_chr4_618;Name=Unknown%20rnd-5_family-879
ID=RepeatMasker_chr3_9710;Name=Unknown%20rnd-5_family-3659	ID=RepeatMasker_chr5_11249;Name=Unknown%20rnd-1_family-159	ID=RepeatMasker_chr3_5567;Name=Unknown%20rnd-6_family-5042
ID=RepeatMasker_chr3_9711;Name=Unknown%20rnd-5_family-3659	ID=RepeatMasker_chr5_7226;Name=Unknown%20rnd-1_family-221	ID=RepeatMasker_chr3_5568;Name=Unknown%20rnd-6_family-5042
ID=RepeatMasker_chr3_9712;Name=Unknown%20rnd-5_family-3659	ID=RepeatMasker_chr5_7227;Name=Unknown%20rnd-1_family-219	ID=RepeatMasker_chr2_8857;Name=Unknown%20rnd-2_family-33
ID=RepeatMasker_chr3_9713;Name=Unknown%20rnd-5_family-3659	ID=RepeatMasker_chr8_5843;Name=DNA/CMC-EnSpm%20rnd-6_family-1840	ID=RepeatMasker_chr2_8858;Name=Unknown%20rnd-1_family-26
ID=RepeatMasker_chr1_629;Name=DNA/CMC-EnSpm%20rnd-6_family-1840	ID=RepeatMasker_chr8_5844;Name=Unknown%20rnd-1_family-97	ID=RepeatMasker_chr2_8859;Name=Unknown%20rnd-1_family-18
ID=RepeatMasker_chr4_9696;Name=Unknown%20rnd-1_family-340	ID=RepeatMasker_chr8_5845;Name=Unknown%20rnd-5_family-308	ID=RepeatMasker_chr4_9146;Name=Unknown%20rnd-5_family-27
ID=RepeatMasker_chr4_9697;Name=Unknown%20rnd-1_family-321	ID=RepeatMasker_chr8_5846;Name=Unknown%20rnd-5_family-308	ID=RepeatMasker_chr4_9147;Name=Unknown%20rnd-1_family-152
ID=RepeatMasker_chr5_8824;Name=Unknown%20rnd-5_family-4271	ID=RepeatMasker_chr8_5847;Name=LTR/Copia%20rnd-5_family-631	ID=RepeatMasker_chr3_11324;Name=Unknown%20rnd-6_family-433
ID=RepeatMasker_chr5_8825;Name=Unknown%20rnd-5_family-4271	ID=RepeatMasker_chr8_5848;Name=DNA/CMC-EnSpm%20rnd-6_family-1840	ID=RepeatMasker_chr3_11325;Name=LTR/Copia%20rnd-6_family-90
ID=RepeatMasker_chr5_8826;Name=Unknown%20rnd-5_family-4271	ID=RepeatMasker_chr8_5385;Name=Unknown%20rnd-3_family-54	ID=RepeatMasker_chr5_7216;Name=Unknown%20rnd-1_family-221
ID=RepeatMasker_chr5_8827;Name=Unknown%20rnd-5_family-4271	ID=RepeatMasker_chr1_9771;Name=Unknown%20rnd-5_family-370	ID=RepeatMasker_chr8_4380;Name=LTR/Copia%20rnd-5_family-1288
ID=RepeatMasker_chr6_1293;Name=Unknown%20rnd-1_family-374	ID=RepeatMasker_chr8_4806;Name=LTR/Copia%20rnd-4_family-117	ID=RepeatMasker_chr8_4381;Name=DNA/MuLE-MuDR%20rnd-5_family-2506
ID=RepeatMasker_chr6_1294;Name=Unknown%20rnd-5_family-179	ID=RepeatMasker_chr6_9280;Name=Unknown%20rnd-5_family-5637	ID=RepeatMasker_chr8_4382;Name=Unknown%20rnd-6_family-2039
ID=RepeatMasker_chr6_1295;Name=LTR/Gypsy%20rnd-5_family-3808	ID=RepeatMasker_chr6_9281;Name=Unknown%20rnd-5_family-5637	ID=RepeatMasker_chr2_2266;Name=LTR/Pao%20rnd-4_family-1519
ID=RepeatMasker_chr6_1296;Name=Unknown%20rnd-6_family-1585	ID=RepeatMasker_chr2_8637;Name=Unknown%20rnd-6_family-845	ID=RepeatMasker_chr2_2267;Name=DNA/TcMar-Tigger%20rnd-3_family-128
ID=RepeatMasker_chr6_1297;Name=Unknown%20rnd-5_family-179	ID=RepeatMasker_chr2_8638;Name=DNA/CMC-EnSpm%20rnd-5_family-2662	ID=RepeatMasker_chr2_2268;Name=DNA/TcMar-Tigger%20rnd-3_family-128
ID=RepeatMasker_chr6_4224;Name=Unknown%20rnd-3_family-54	ID=RepeatMasker_chr2_8639;Name=DNA/CMC-EnSpm%20rnd-5_family-2662	ID=RepeatMasker_chr7_1655;Name=LTR/Gypsy%20rnd-1_family-0
ID=RepeatMasker_chr4_12602;Name=Unknown%20rnd-1_family-244	ID=RepeatMasker_chr2_8640;Name=Unknown%20rnd-6_family-845	ID=RepeatMasker_chr7_1656;Name=RC/Helitron%20rnd-6_family-138
ID=RepeatMasker_chr8_4527;Name=Unknown%20rnd-6_family-3190	ID=RepeatMasker_chr2_8641;Name=DNA/CMC-EnSpm%20rnd-5_family-2662	ID=RepeatMasker_chr7_1657;Name=Unknown%20rnd-1_family-17
ID=RepeatMasker_chr5_8003;Name=Unknown%20rnd-6_family-1877	ID=RepeatMasker_chr2_8642;Name=Unknown%20rnd-6_family-845	ID=RepeatMasker_chr7_1658;Name=RC/Helitron%20rnd-6_family-138
ID=RepeatMasker_chr4_11181;Name=DNA/CMC-EnSpm%20rnd-1_family-85	ID=RepeatMasker_chr2_8643;Name=Unknown%20rnd-1_family-268	ID=RepeatMasker_chr4_3393;Name=LTR/Gypsy%20rnd-5_family-1923
ID=RepeatMasker_chr6_8282;Name=Unknown%20rnd-6_family-1405	ID=RepeatMasker_chr2_8644;Name=LTR/Copia%20rnd-6_family-2078	ID=RepeatMasker_chr4_3394;Name=LTR/Gypsy%20rnd-1_family-0
ID=RepeatMasker_chr6_8283;Name=Unknown%20rnd-1_family-198	ID=RepeatMasker_chr3_7223;Name=Unknown%20rnd-6_family-3586	ID=RepeatMasker_chr3_9961;Name=Unknown%20rnd-1_family-11
ID=RepeatMasker_chr6_8284;Name=Unknown%20rnd-1_family-211	ID=RepeatMasker_chr2_7682;Name=LTR/Copia%20rnd-5_family-631	ID=RepeatMasker_chr3_9962;Name=RC/Helitron%20rnd-6_family-138
ID=RepeatMasker_chr6_8285;Name=Unknown%20rnd-1_family-211	ID=RepeatMasker_chr5_3309;Name=Unknown%20rnd-1_family-304	ID=RepeatMasker_chr6_5919;Name=LTR/Gypsy%20rnd-1_family-7
ID=RepeatMasker_chr2_4560;Name=Unknown%20rnd-3_family-54	ID=RepeatMasker_chr5_3310;Name=Unknown%20rnd-1_family-192	ID=RepeatMasker_chr7_3298;Name=LTR/Gypsy%20rnd-5_family-70
ID=RepeatMasker_chr7_4037;Name=Unknown%20rnd-5_family-75	ID=RepeatMasker_chr5_3311;Name=Unknown%20rnd-1_family-192	ID=RepeatMasker_chr7_3299;Name=LTR/Gypsy%20rnd-2_family-18
ID=RepeatMasker_chr7_4038;Name=Unknown%20rnd-1_family-211	ID=RepeatMasker_chr5_3312;Name=Unknown%20rnd-1_family-192	ID=RepeatMasker_chr7_3300;Name=LTR/Gypsy%20rnd-2_family-18
ID=RepeatMasker_chr7_4039;Name=Unknown%20rnd-1_family-198	ID=RepeatMasker_chr3_5355;Name=Unknown%20rnd-1_family-288	ID=RepeatMasker_chr5_10701;Name=LTR/Gypsy%20rnd-1_family-83
ID=RepeatMasker_chr1_11544;Name=Unknown%20rnd-6_family-6922	ID=RepeatMasker_chr2_4918;Name=LTR/Copia%20rnd-5_family-1124	ID=RepeatMasker_chr5_10702;Name=Unknown%20rnd-5_family-25
ID=RepeatMasker_chr1_11545;Name=Unknown%20rnd-1_family-205	ID=RepeatMasker_chr5_3015;Name=Unknown%20rnd-1_family-304	ID=RepeatMasker_chr6_3386;Name=Unknown%20rnd-5_family-24
ID=RepeatMasker_chr1_11546;Name=Unknown%20rnd-5_family-73	ID=RepeatMasker_chr5_3016;Name=Unknown%20rnd-1_family-192	ID=RepeatMasker_chr6_3387;Name=LTR/Gypsy%20rnd-5_family-1923
ID=RepeatMasker_chr1_11547;Name=Unknown%20rnd-5_family-73	ID=RepeatMasker_chr5_3017;Name=Unknown%20rnd-1_family-221	ID=RepeatMasker_chr6_6498;Name=LTR/Gypsy%20rnd-1_family-0
ID=RepeatMasker_chr1_11548;Name=Unknown%20rnd-1_family-215	ID=RepeatMasker_chr5_3018;Name=Unknown%20rnd-1_family-221	ID=RepeatMasker_chr5_5990;Name=Unknown%20rnd-4_family-327
ID=RepeatMasker_chr1_11549;Name=Unknown%20rnd-4_family-86	ID=RepeatMasker_chr2_2536;Name=Unknown%20rnd-1_family-349	ID=RepeatMasker_chr5_5991;Name=Unknown%20rnd-4_family-327
ID=RepeatMasker_chr1_11550;Name=Unknown%20rnd-4_family-86	ID=RepeatMasker_chr2_2537;Name=Unknown%20rnd-5_family-4271	ID=RepeatMasker_chr4_7206;Name=LTR/Gypsy%20rnd-1_family-29
ID=RepeatMasker_chr3_5975;Name=Unknown%20rnd-1_family-186	ID=RepeatMasker_chr2_2538;Name=Unknown%20rnd-1_family-349	ID=RepeatMasker_chr4_7207;Name=Unknown%20rnd-2_family-33
ID=RepeatMasker_chr5_2474;Name=Unknown%20rnd-1_family-155	ID=RepeatMasker_chr2_2539;Name=Unknown%20rnd-1_family-312	ID=RepeatMasker_chr3_4996;Name=Unknown%20rnd-5_family-3659
ID=RepeatMasker_chr8_3613;Name=Unknown%20rnd-5_family-1751	ID=RepeatMasker_chr2_2540;Name=Unknown%20rnd-1_family-327	ID=RepeatMasker_chr3_4997;Name=Unknown%20rnd-5_family-3659
ID=RepeatMasker_chr4_11963;Name=Unknown%20rnd-4_family-86	ID=RepeatMasker_chr2_2541;Name=Unknown%20rnd-6_family-5028	ID=RepeatMasker_chr3_4998;Name=Unknown%20rnd-5_family-3659
ID=RepeatMasker_chr4_11964;Name=Unknown%20rnd-1_family-65	ID=RepeatMasker_chr2_2542;Name=Unknown%20rnd-6_family-5028	ID=RepeatMasker_chr3_4999;Name=Unknown%20rnd-5_family-3659
ID=RepeatMasker_chr4_11965;Name=Unknown%20rnd-1_family-97	ID=RepeatMasker_chr2_2543;Name=Unknown%20rnd-4_family-235	ID=RepeatMasker_chr4_2448;Name=LTR/Gypsy%20rnd-5_family-1923
ID=RepeatMasker_chr4_11966;Name=Unknown%20rnd-1_family-65	ID=RepeatMasker_chr2_2544;Name=Unknown%20rnd-1_family-260	ID=RepeatMasker_chr4_11290;Name=Unknown%20rnd-1_family-11
ID=RepeatMasker_chr4_11967;Name=LTR/Copia%20rnd-5_family-1222	ID=RepeatMasker_chr2_2545;Name=Unknown%20rnd-5_family-4271	ID=RepeatMasker_chr4_11291;Name=LTR/Gypsy%20rnd-5_family-1923
ID=RepeatMasker_chr4_11968;Name=LTR/Copia%20rnd-5_family-1222	ID=RepeatMasker_chr5_11033;Name=Unknown%20rnd-6_family-3183	ID=RepeatMasker_chr4_11292;Name=Unknown%20rnd-1_family-11
ID=RepeatMasker_chr2_5505;Name=Unknown%20rnd-1_family-313	ID=RepeatMasker_chr2_6589;Name=Unknown%20rnd-1_family-312	ID=RepeatMasker_chr4_11293;Name=Unknown%20rnd-1_family-53
ID=RepeatMasker_chr6_1025;Name=DNA/TcMar-Tigger%20rnd-3_family-128	ID=RepeatMasker_chr2_6590;Name=Unknown%20rnd-1_family-349	ID=RepeatMasker_chr5_8559;Name=RC/Helitron%20rnd-6_family-138
ID=RepeatMasker_chr6_1026;Name=Unknown%20rnd-6_family-545	ID=RepeatMasker_chr2_6591;Name=Unknown%20rnd-1_family-312	ID=RepeatMasker_chr4_3840;Name=Unknown%20rnd-4_family-327
ID=RepeatMasker_chr6_1027;Name=Unknown%20rnd-5_family-853	ID=RepeatMasker_chr2_6592;Name=Unknown%20rnd-1_family-327	ID=RepeatMasker_chr2_1998;Name=Unknown%20rnd-1_family-2
ID=RepeatMasker_chr2_13206;Name=Unknown%20rnd-6_family-3183	ID=RepeatMasker_chr5_11107;Name=RC/Helitron%20rnd-6_family-1135	ID=RepeatMasker_chr2_1999;Name=Unknown%20rnd-4_family-327
ID=RepeatMasker_chr7_1419;Name=Unknown%20rnd-1_family-219	ID=RepeatMasker_chr5_11108;Name=Unknown%20rnd-1_family-268	ID=RepeatMasker_chr2_2000;Name=Unknown%20rnd-1_family-11
ID=RepeatMasker_chr3_5797;Name=Unknown%20rnd-6_family-952	ID=RepeatMasker_chr6_1232;Name=rnd-1_family-181	ID=RepeatMasker_chr2_2001;Name=Unknown%20rnd-1_family-345
ID=RepeatMasker_chr3_5798;Name=Unknown%20rnd-6_family-952	ID=RepeatMasker_chr6_1233;Name=Unknown%20rnd-6_family-175	ID=RepeatMasker_chr2_2002;Name=Unknown%20rnd-5_family-4377
ID=RepeatMasker_chr3_5799;Name=Unknown%20rnd-6_family-952	ID=RepeatMasker_chr6_1234;Name=Unknown%20rnd-5_family-5637	ID=RepeatMasker_chr2_2003;Name=Unknown%20rnd-1_family-231
ID=RepeatMasker_chr3_3143;Name=Unknown%20rnd-1_family-224	ID=RepeatMasker_chr6_1235;Name=Unknown%20rnd-6_family-175	ID=RepeatMasker_chr4_5174;Name=Unknown%20rnd-1_family-121
ID=RepeatMasker_chr3_3144;Name=Unknown%20rnd-1_family-214	ID=RepeatMasker_chr4_12662;Name=Unknown%20rnd-1_family-282	ID=RepeatMasker_chr4_5175;Name=LTR/Copia%20rnd-5_family-581
ID=RepeatMasker_chr3_3145;Name=Unknown%20rnd-1_family-290	ID=RepeatMasker_chr4_12663;Name=Unknown%20rnd-1_family-282	ID=RepeatMasker_chr4_5176;Name=Unknown%20rnd-1_family-140
ID=RepeatMasker_chr3_3146;Name=Unknown%20rnd-6_family-4535	ID=RepeatMasker_chr5_11295;Name=LTR/Copia%20rnd-6_family-90	ID=RepeatMasker_chr4_5177;Name=LTR/Gypsy%20rnd-1_family-62
ID=RepeatMasker_chr3_3147;Name=Unknown%20rnd-1_family-374	ID=RepeatMasker_chr5_2380;Name=rnd-1_family-181	ID=RepeatMasker_chr4_5178;Name=LTR/Gypsy%20rnd-1_family-115
ID=RepeatMasker_chr3_3148;Name=Unknown%20rnd-6_family-4535	ID=RepeatMasker_chr5_2381;Name=Unknown%20rnd-1_family-304	ID=RepeatMasker_chr4_5179;Name=Unknown%20rnd-1_family-356
ID=RepeatMasker_chr3_3149;Name=Unknown%20rnd-1_family-203	ID=RepeatMasker_chr8_4805;Name=LINE/RTE-X%20rnd-4_family-323	ID=RepeatMasker_chr4_5183;Name=Unknown%20rnd-5_family-27
ID=RepeatMasker_chr2_2099;Name=Unknown%20rnd-1_family-192	ID=RepeatMasker_chr6_6966;Name=Unknown%20rnd-1_family-219	ID=RepeatMasker_chr4_5184;Name=Unknown%20rnd-1_family-318
ID=RepeatMasker_chr2_2100;Name=Unknown%20rnd-1_family-192	ID=RepeatMasker_chr6_6967;Name=Unknown%20rnd-5_family-8098	ID=RepeatMasker_chr4_5185;Name=Unknown%20rnd-1_family-176
ID=RepeatMasker_chr3_11084;Name=Unknown%20rnd-1_family-291	ID=RepeatMasker_chr6_6968;Name=Unknown%20rnd-1_family-304	ID=RepeatMasker_chr4_5186;Name=Unknown%20rnd-1_family-168
ID=RepeatMasker_chr2_643;Name=Unknown%20rnd-4_family-918	ID=RepeatMasker_chr6_6969;Name=Unknown%20rnd-5_family-1386	ID=RepeatMasker_chr4_5187;Name=LTR/Copia%20rnd-6_family-2078
ID=RepeatMasker_chr7_7179;Name=LTR/Gypsy%20rnd-5_family-5873	ID=RepeatMasker_chr3_5644;Name=Unknown%20rnd-6_family-3190	ID=RepeatMasker_chr4_3839;Name=LTR/Gypsy%20rnd-1_family-29
ID=RepeatMasker_chr7_7180;Name=LTR/Gypsy%20rnd-5_family-5873	ID=RepeatMasker_chr8_4690;Name=Unknown%20rnd-1_family-311	ID=RepeatMasker_chr2_306;Name=LTR/Gypsy%20rnd-6_family-1590
ID=RepeatMasker_chr5_4459;Name=Unknown%20rnd-4_family-105	ID=RepeatMasker_chr2_3393;Name=Unknown%20rnd-5_family-4271	ID=RepeatMasker_chr3_10031;Name=Unknown%20rnd-4_family-327
ID=RepeatMasker_chr7_1532;Name=Unknown%20rnd-5_family-370	ID=RepeatMasker_chr2_3394;Name=Unknown%20rnd-1_family-260	ID=RepeatMasker_chr6_6296;Name=LTR/Gypsy%20rnd-5_family-1923
ID=RepeatMasker_chr8_7659;Name=DNA/PIF-Harbinger%20rnd-6_family-7434	ID=RepeatMasker_chr2_3395;Name=Unknown%20rnd-4_family-235	ID=RepeatMasker_chr6_6297;Name=LTR/Gypsy%20rnd-5_family-1923
ID=RepeatMasker_chr8_7660;Name=DNA/PIF-Harbinger%20rnd-6_family-7434	ID=RepeatMasker_chr2_3396;Name=Unknown%20rnd-6_family-5028	ID=RepeatMasker_chr6_6298;Name=Unknown%20rnd-1_family-4
ID=RepeatMasker_chr8_7661;Name=DNA/PIF-Harbinger%20rnd-6_family-7434	ID=RepeatMasker_chr2_3397;Name=Unknown%20rnd-1_family-327	ID=RepeatMasker_chr6_6299;Name=Unknown%20rnd-1_family-4
ID=RepeatMasker_chr8_7662;Name=DNA/PIF-Harbinger%20rnd-6_family-7434	ID=RepeatMasker_chr2_3398;Name=Unknown%20rnd-1_family-312	ID=RepeatMasker_chr5_8936;Name=LTR/Gypsy%20rnd-1_family-16
ID=RepeatMasker_chr8_7663;Name=DNA/PIF-Harbinger%20rnd-6_family-7434	ID=RepeatMasker_chr2_3399;Name=Unknown%20rnd-1_family-349	ID=RepeatMasker_chr5_8937;Name=Unknown%20rnd-1_family-4
ID=RepeatMasker_chr6_4623;Name=LINE/RTE-X%20rnd-4_family-323	ID=RepeatMasker_chr2_3400;Name=Unknown%20rnd-6_family-180	ID=RepeatMasker_chr5_8938;Name=RC/Helitron%20rnd-6_family-138
ID=RepeatMasker_chr1_994;Name=Unknown%20rnd-1_family-90	ID=RepeatMasker_chr3_6636;Name=Unknown%20rnd-6_family-3586	ID=RepeatMasker_chr5_8939;Name=Unknown%20rnd-1_family-18
ID=RepeatMasker_chr2_2575;Name=Unknown%20rnd-1_family-159	ID=RepeatMasker_chr3_1408;Name=Unknown%20rnd-6_family-175	ID=RepeatMasker_chr5_10217;Name=Unknown%20rnd-1_family-11
ID=RepeatMasker_chr2_2576;Name=Unknown%20rnd-5_family-4271	ID=RepeatMasker_chr3_1409;Name=Unknown%20rnd-6_family-175	ID=RepeatMasker_chr5_10218;Name=Unknown%20rnd-1_family-2
ID=RepeatMasker_chr2_2588;Name=RC/Helitron%20rnd-6_family-1135	ID=RepeatMasker_chr3_2052;Name=Satellite%20rnd-1_family-372	ID=RepeatMasker_chr5_10213;Name=LTR/Gypsy%20rnd-5_family-1923
ID=RepeatMasker_chr2_11900;Name=SINE?%20rnd-6_family-479	ID=RepeatMasker_chr3_2053;Name=LTR/Copia%20rnd-6_family-2078	ID=RepeatMasker_chr5_10214;Name=LTR/Gypsy%20rnd-5_family-70
ID=RepeatMasker_chr3_7430;Name=Unknown%20rnd-6_family-1647	ID=RepeatMasker_chr3_2054;Name=Unknown%20rnd-1_family-174	ID=RepeatMasker_chr5_10010;Name=Unknown%20rnd-2_family-33
ID=RepeatMasker_chr5_6227;Name=Unknown%20rnd-5_family-694	ID=RepeatMasker_chr3_5082;Name=Unknown%20rnd-1_family-358	ID=RepeatMasker_chr5_10011;Name=Unknown%20rnd-5_family-24
ID=RepeatMasker_chr6_104;Name=Unknown%20rnd-1_family-198	ID=RepeatMasker_chr7_8183;Name=Unknown%20rnd-6_family-180	ID=RepeatMasker_chr4_3893;Name=Unknown%20rnd-2_family-33
ID=RepeatMasker_chr6_105;Name=Unknown%20rnd-1_family-211	ID=RepeatMasker_chr1_1022;Name=DNA/hAT-Charlie%20rnd-1_family-154	ID=RepeatMasker_chr4_3894;Name=LTR/Gypsy%20rnd-5_family-1923
ID=RepeatMasker_chr1_11042;Name=Unknown%20rnd-3_family-54	ID=RepeatMasker_chr4_2211;Name=Unknown%20rnd-5_family-8098	ID=RepeatMasker_chr3_8937;Name=Unknown%20rnd-1_family-93
ID=RepeatMasker_chr1_11043;Name=Unknown%20rnd-3_family-54	ID=RepeatMasker_chr4_2212;Name=Unknown%20rnd-5_family-1386	ID=RepeatMasker_chr3_8938;Name=Unknown%20rnd-1_family-25
ID=RepeatMasker_chr5_8033;Name=LTR/Copia%20rnd-5_family-1854	ID=RepeatMasker_chr4_2213;Name=Unknown%20rnd-4_family-503	ID=RepeatMasker_chr3_8939;Name=Unknown%20rnd-1_family-14
ID=RepeatMasker_chr4_9894;Name=Unknown%20rnd-5_family-3244	ID=RepeatMasker_chr3_3140;Name=Unknown%20rnd-1_family-240	ID=RepeatMasker_chr3_8940;Name=Unknown%20rnd-1_family-25
ID=RepeatMasker_chr4_9895;Name=Unknown%20rnd-5_family-3244	ID=RepeatMasker_chr3_3141;Name=Unknown%20rnd-5_family-102	ID=RepeatMasker_chr3_8941;Name=Unknown%20rnd-1_family-14
ID=RepeatMasker_chr4_9896;Name=Unknown%20rnd-5_family-3244	ID=RepeatMasker_chr3_11062;Name=Unknown%20rnd-5_family-5637	ID=RepeatMasker_chr3_8942;Name=LTR/Gypsy%20rnd-1_family-42
ID=RepeatMasker_chr4_9897;Name=Unknown%20rnd-5_family-3244	ID=RepeatMasker_chr3_11063;Name=Unknown%20rnd-5_family-5637	ID=RepeatMasker_chr3_8943;Name=Unknown%20rnd-5_family-24
ID=RepeatMasker_chr4_4141;Name=LTR/Copia%20rnd-6_family-2078	ID=RepeatMasker_chr2_10372;Name=Unknown%20rnd-5_family-3735	ID=RepeatMasker_chr3_8944;Name=Unknown%20rnd-1_family-18
ID=RepeatMasker_chr2_2272;Name=Unknown%20rnd-1_family-219	ID=RepeatMasker_chr2_5425;Name=LTR/Copia%20rnd-6_family-2078	ID=RepeatMasker_chr3_8945;Name=Unknown%20rnd-1_family-4
ID=RepeatMasker_chr8_2785;Name=Unknown%20rnd-3_family-54	ID=RepeatMasker_chr2_5426;Name=Unknown%20rnd-5_family-27	ID=RepeatMasker_chr4_2070;Name=LTR/Gypsy%20rnd-6_family-748
ID=RepeatMasker_chr5_2470;Name=LINE/I%20rnd-5_family-547	ID=RepeatMasker_chr2_5427;Name=Unknown%20rnd-5_family-27	ID=RepeatMasker_chr4_2071;Name=LTR/Gypsy%20rnd-5_family-1923
ID=RepeatMasker_chr5_2471;Name=Unknown%20rnd-3_family-54	ID=RepeatMasker_chr2_5428;Name=LTR/Copia%20rnd-5_family-1854	ID=RepeatMasker_chr4_2072;Name=Unknown%20rnd-1_family-11
ID=RepeatMasker_chr5_2561;Name=LTR/Copia%20rnd-1_family-243	ID=RepeatMasker_chr3_8419;Name=Unknown%20rnd-5_family-3659	ID=RepeatMasker_chrV_6414;Name=Unknown%20rnd-2_family-33
ID=RepeatMasker_chr5_2562;Name=Unknown%20rnd-6_family-952	ID=RepeatMasker_chr3_8420;Name=Unknown%20rnd-5_family-3659	ID=RepeatMasker_chr4_3891;Name=Unknown%20rnd-2_family-33
ID=RepeatMasker_chr5_2563;Name=Unknown%20rnd-1_family-300	ID=RepeatMasker_chr3_8421;Name=Unknown%20rnd-5_family-1431	ID=RepeatMasker_chr4_12608;Name=Unknown%20rnd-1_family-244
ID=RepeatMasker_chr5_2564;Name=Unknown%20rnd-1_family-300	ID=RepeatMasker_chr3_8422;Name=Unknown%20rnd-5_family-1431	ID=RepeatMasker_chr4_12609;Name=Unknown%20rnd-5_family-462
ID=RepeatMasker_chr5_6201;Name=SINE/ID%20rnd-1_family-350	ID=RepeatMasker_chr3_8423;Name=Unknown%20rnd-5_family-1431	ID=RepeatMasker_chr4_12610;Name=Unknown%20rnd-1_family-207
ID=RepeatMasker_chr2_9196;Name=DNA/hAT-Tag1%20rnd-1_family-165	ID=RepeatMasker_chr3_8424;Name=Unknown%20rnd-5_family-1431	ID=RepeatMasker_chr6_9546;Name=LTR/Gypsy%20rnd-1_family-0
ID=RepeatMasker_chr2_9197;Name=DNA/hAT-Tag1%20rnd-1_family-165	ID=RepeatMasker_chr3_8425;Name=Unknown%20rnd-5_family-1431	ID=RepeatMasker_chr6_9547;Name=LTR/Gypsy%20rnd-5_family-1923
ID=RepeatMasker_chr2_9198;Name=Unknown%20rnd-1_family-167	ID=RepeatMasker_chr3_8426;Name=Unknown%20rnd-5_family-1431	ID=RepeatMasker_chr6_9548;Name=Unknown%20rnd-4_family-327
ID=RepeatMasker_chr2_9199;Name=DNA/hAT-Tag1%20rnd-1_family-165	ID=RepeatMasker_chr3_8427;Name=Unknown%20rnd-5_family-1431	ID=RepeatMasker_chr3_4818;Name=DNA/MULE-MuDR%20rnd-6_family-2433
ID=RepeatMasker_chr3_10302;Name=Unknown%20rnd-5_family-2035	ID=RepeatMasker_chr6_7147;Name=Unknown%20rnd-6_family-741	ID=RepeatMasker_chr3_4819;Name=Unknown%20rnd-5_family-4876
ID=RepeatMasker_chr5_3453;Name=Unknown%20rnd-5_family-1386	ID=RepeatMasker_chr6_7148;Name=Unknown%20rnd-6_family-741	ID=RepeatMasker_chr3_4820;Name=Unknown%20rnd-1_family-251
ID=RepeatMasker_chr5_3454;Name=Unknown%20rnd-5_family-8098	ID=RepeatMasker_chr4_12628;Name=Unknown%20rnd-1_family-282	ID=RepeatMasker_chr3_4821;Name=LINE/RTE-X%20rnd-1_family-63
ID=RepeatMasker_chr5_3455;Name=Unknown%20rnd-1_family-221	ID=RepeatMasker_chr4_2834;Name=Unknown%20rnd-1_family-146	ID=RepeatMasker_chr3_8241;Name=Unknown%20rnd-1_family-11
ID=RepeatMasker_chr2_938;Name=Unknown%20rnd-3_family-54	ID=RepeatMasker_chr2_11953;Name=Unknown%20rnd-6_family-2018	ID=RepeatMasker_chr3_8242;Name=LTR/Gypsy%20rnd-5_family-1923
ID=RepeatMasker_chr6_4213;Name=LTR/Gypsy%20rnd-5_family-70	ID=RepeatMasker_chr2_3120;Name=LTR/Copia%20rnd-5_family-983	ID=RepeatMasker_chr1_11932;Name=Unknown%20rnd-1_family-30
ID=RepeatMasker_chr8_1537;Name=Unknown%20rnd-6_family-4466	ID=RepeatMasker_chr6_9161;Name=Unknown%20rnd-6_family-976	ID=RepeatMasker_chr1_11933;Name=Unknown%20rnd-5_family-25
ID=RepeatMasker_chr2_10995;Name=DNA/P%20rnd-6_family-3642	ID=RepeatMasker_chr3_5375;Name=Unknown%20rnd-1_family-155	ID=RepeatMasker_chr2_1107;Name=DNA%20rnd-1_family-234
ID=RepeatMasker_chr2_10996;Name=DNA/P%20rnd-6_family-3642	ID=RepeatMasker_chr5_6244;Name=Unknown%20rnd-6_family-741	ID=RepeatMasker_chr2_1108;Name=DNA/MuLE-MuDR%20rnd-1_family-197
ID=RepeatMasker_chr2_10997;Name=DNA/P%20rnd-6_family-3642	ID=RepeatMasker_chr5_6245;Name=Unknown%20rnd-6_family-741	ID=RepeatMasker_chr5_7119;Name=Unknown%20rnd-1_family-223
ID=RepeatMasker_chr2_10998;Name=DNA/P%20rnd-6_family-3642	ID=RepeatMasker_chr5_6246;Name=Unknown%20rnd-6_family-741	ID=RepeatMasker_chr5_7120;Name=Unknown%20rnd-1_family-254
ID=RepeatMasker_chr2_10999;Name=DNA/P%20rnd-6_family-3642	ID=RepeatMasker_chr5_6247;Name=Unknown%20rnd-6_family-741	ID=RepeatMasker_chr5_7121;Name=Unknown%20rnd-1_family-192
ID=RepeatMasker_chr1_4399;Name=Unknown%20rnd-5_family-73	ID=RepeatMasker_chr8_4807;Name=LINE/RTE-X%20rnd-4_family-323	ID=RepeatMasker_chr3_8686;Name=LTR/Gypsy%20rnd-1_family-87
ID=RepeatMasker_chr5_10657;Name=Unknown%20rnd-3_family-54	ID=RepeatMasker_chr8_4808;Name=LTR/Gypsy%20rnd-1_family-0	ID=RepeatMasker_chr3_8687;Name=LTR/Gypsy%20rnd-5_family-1544
ID=RepeatMasker_chr8_1721;Name=Unknown%20rnd-4_family-918	ID=RepeatMasker_chr2_8426;Name=RC/Helitron%20rnd-6_family-138	ID=RepeatMasker_chr4_3601;Name=LTR/Gypsy%20rnd-1_family-117
ID=RepeatMasker_chr8_1722;Name=Unknown%20rnd-1_family-298	ID=RepeatMasker_chr2_8427;Name=Unknown%20rnd-1_family-38	ID=RepeatMasker_chr4_3602;Name=Unknown%20rnd-5_family-24
ID=RepeatMasker_chr8_3301;Name=Unknown%20rnd-3_family-54	ID=RepeatMasker_chr2_8428;Name=Unknown%20rnd-1_family-54	ID=RepeatMasker_chr2_9073;Name=Unknown%20rnd-5_family-2692
ID=RepeatMasker_chr2_11203;Name=Unknown%20rnd-3_family-54	ID=RepeatMasker_chr5_9561;Name=Unknown%20rnd-5_family-5637	ID=RepeatMasker_chr2_9074;Name=Unknown%20rnd-5_family-5637
ID=RepeatMasker_chr8_2294;Name=SINE/ID%20rnd-1_family-350	ID=RepeatMasker_chr5_9562;Name=Unknown%20rnd-5_family-5637	ID=RepeatMasker_chr5_8928;Name=Unknown%20rnd-1_family-4
ID=RepeatMasker_chr7_5251;Name=DNA/hAT-Charlie%20rnd-1_family-154	ID=RepeatMasker_chr5_9563;Name=Unknown%20rnd-5_family-5637	ID=RepeatMasker_chr5_8929;Name=RC/Helitron%20rnd-6_family-138
ID=RepeatMasker_chr7_5252;Name=LTR/Copia%20rnd-1_family-108	ID=RepeatMasker_chr5_9564;Name=Unknown%20rnd-5_family-4271	ID=RepeatMasker_chr5_8930;Name=Unknown%20rnd-1_family-18
ID=RepeatMasker_chr7_5253;Name=LTR/Copia%20rnd-4_family-117	ID=RepeatMasker_chr6_9190;Name=Unknown%20rnd-5_family-5637	ID=RepeatMasker_chr5_8931;Name=Unknown%20rnd-1_family-4
ID=RepeatMasker_chr1_10866;Name=Unknown%20rnd-6_family-528	ID=RepeatMasker_chr6_9191;Name=Unknown%20rnd-5_family-5637	ID=RepeatMasker_chr4_10004;Name=LTR/Copia%20rnd-4_family-1168
ID=RepeatMasker_chr1_10867;Name=LTR/Copia%20rnd-5_family-581	ID=RepeatMasker_chr5_8883;Name=Unknown%20rnd-5_family-5637	ID=RepeatMasker_chr3_9477;Name=Unknown%20rnd-6_family-6104
ID=RepeatMasker_chr1_6950;Name=LTR/Copia%20rnd-5_family-1854	ID=RepeatMasker_chr5_8884;Name=Unknown%20rnd-5_family-5637	ID=RepeatMasker_chr4_7590;Name=LTR/Copia%20rnd-6_family-2078
ID=RepeatMasker_chr5_9507;Name=Unknown%20rnd-6_family-2039	ID=RepeatMasker_chr2_6900;Name=LTR/Gypsy%20rnd-5_family-5873	ID=RepeatMasker_chr4_7591;Name=Unknown%20rnd-1_family-168
ID=RepeatMasker_chr4_11935;Name=Unknown%20rnd-4_family-86	ID=RepeatMasker_chr6_9295;Name=Unknown%20rnd-5_family-5637	ID=RepeatMasker_chr4_7592;Name=LTR/Copia%20rnd-6_family-2078
ID=RepeatMasker_chr4_11936;Name=Unknown%20rnd-1_family-131	ID=RepeatMasker_chr6_9296;Name=Unknown%20rnd-5_family-5637	ID=RepeatMasker_chr4_7593;Name=Unknown%20rnd-1_family-176
ID=RepeatMasker_chr5_530;Name=Unknown%20rnd-1_family-222	ID=RepeatMasker_chr4_1569;Name=Unknown%20rnd-1_family-58	ID=RepeatMasker_chr4_7594;Name=LTR/Copia%20rnd-6_family-2078
ID=RepeatMasker_chr8_6008;Name=Unknown%20rnd-6_family-253	ID=RepeatMasker_chr4_1570;Name=RC/Helitron%20rnd-6_family-138	ID=RepeatMasker_chr4_7595;Name=Unknown%20rnd-5_family-27
ID=RepeatMasker_chr8_6009;Name=Unknown%20rnd-1_family-186	ID=RepeatMasker_chr4_1571;Name=RC/Helitron%20rnd-6_family-138	ID=RepeatMasker_chr6_9487;Name=LTR/Copia%20rnd-5_family-417
ID=RepeatMasker_chr8_6010;Name=Unknown%20rnd-1_family-65	ID=RepeatMasker_chr4_1572;Name=LTR/Gypsy%20rnd-1_family-42	ID=RepeatMasker_chr5_10219;Name=Unknown%20rnd-1_family-18
ID=RepeatMasker_chr8_6011;Name=Unknown%20rnd-1_family-97	ID=RepeatMasker_chr7_2541;Name=Unknown%20rnd-1_family-203	ID=RepeatMasker_chr5_10220;Name=LTR/Gypsy%20rnd-5_family-1923
ID=RepeatMasker_chr6_1927;Name=Unknown%20rnd-4_family-105	ID=RepeatMasker_chr8_8678;Name=Unknown%20rnd-1_family-253	ID=RepeatMasker_chr8_848;Name=LTR/Copia%20rnd-6_family-2078
ID=RepeatMasker_chr6_8501;Name=Unknown%20rnd-1_family-240	ID=RepeatMasker_chr8_8679;Name=Unknown%20rnd-1_family-220	ID=RepeatMasker_chr8_849;Name=Unknown%20rnd-1_family-176
ID=RepeatMasker_chr5_4056;Name=DNA/hAT-Charlie%20rnd-1_family-154	ID=RepeatMasker_chr6_5023;Name=Unknown%20rnd-6_family-1585	ID=RepeatMasker_chr8_850;Name=Unknown%20rnd-1_family-168
ID=RepeatMasker_chr7_7858;Name=LTR/Copia%20rnd-1_family-264	ID=RepeatMasker_chr6_5024;Name=DNA/hAT-Ac%20rnd-5_family-166	ID=RepeatMasker_chr8_851;Name=LTR/Copia%20rnd-6_family-2078
ID=RepeatMasker_chr1_1334;Name=LTR/Copia%20rnd-1_family-296	ID=RepeatMasker_chr6_5025;Name=Unknown%20rnd-6_family-1012	ID=RepeatMasker_chr6_6276;Name=Unknown%20rnd-4_family-327
ID=RepeatMasker_chr1_1335;Name=LTR/Copia%20rnd-5_family-1189	ID=RepeatMasker_chr6_5026;Name=Unknown%20rnd-6_family-1012	ID=RepeatMasker_chr7_1730;Name=LTR/Gypsy%20rnd-1_family-0
ID=RepeatMasker_chr1_2198;Name=LTR/Gypsy%20rnd-6_family-269	ID=RepeatMasker_chr8_4926;Name=Unknown%20rnd-4_family-175	ID=RepeatMasker_chr3_9939;Name=Unknown%20rnd-5_family-24
ID=RepeatMasker_chr7_2948;Name=Unknown%20rnd-1_family-346	ID=RepeatMasker_chr5_10807;Name=LINE/RTE-X%20rnd-1_family-63	ID=RepeatMasker_chr6_6879;Name=Unknown%20rnd-1_family-14
ID=RepeatMasker_chr7_2949;Name=Unknown%20rnd-1_family-203	ID=RepeatMasker_chr5_10808;Name=Unknown%20rnd-1_family-221	ID=RepeatMasker_chr6_6880;Name=RC/Helitron%20rnd-6_family-138
ID=RepeatMasker_chr8_1385;Name=Unknown%20rnd-6_family-869	ID=RepeatMasker_chr8_9161;Name=Unknown%20rnd-1_family-358	ID=RepeatMasker_chr6_6881;Name=Unknown%20rnd-2_family-33
ID=RepeatMasker_chr4_1851;Name=Unknown%20rnd-5_family-50	ID=RepeatMasker_chr8_9162;Name=Unknown%20rnd-1_family-27	ID=RepeatMasker_chr6_6882;Name=RC/Helitron%20rnd-6_family-138
ID=RepeatMasker_chr4_1852;Name=Unknown%20rnd-5_family-50	ID=RepeatMasker_chr3_8500;Name=LTR/Copia%20rnd-5_family-986	ID=RepeatMasker_chr6_6883;Name=Unknown%20rnd-1_family-27
ID=RepeatMasker_chr3_9033;Name=Unknown%20rnd-5_family-2411	ID=RepeatMasker_chr7_7681;Name=Unknown%20rnd-1_family-265	ID=RepeatMasker_chr6_6884;Name=Unknown%20rnd-1_family-12
ID=RepeatMasker_chr5_2994;Name=Unknown%20rnd-5_family-102	ID=RepeatMasker_chr7_7682;Name=Unknown%20rnd-1_family-265	ID=RepeatMasker_chr6_6885;Name=Unknown%20rnd-4_family-327
ID=RepeatMasker_chr5_2995;Name=Unknown%20rnd-6_family-2174	ID=RepeatMasker_chr7_7683;Name=Unknown%20rnd-1_family-265	ID=RepeatMasker_chr6_9207;Name=Unknown%20rnd-1_family-12
ID=RepeatMasker_chr5_2996;Name=Unknown%20rnd-1_family-203	ID=RepeatMasker_chr5_10752;Name=Unknown%20rnd-5_family-8098	ID=RepeatMasker_chr6_9208;Name=Unknown%20rnd-1_family-30
ID=RepeatMasker_chr1_782;Name=Unknown%20rnd-4_family-105	ID=RepeatMasker_chr5_10753;Name=Unknown%20rnd-1_family-221	ID=RepeatMasker_chr6_9209;Name=LTR/Gypsy%20rnd-1_family-42
ID=RepeatMasker_chr1_783;Name=Unknown%20rnd-4_family-105	ID=RepeatMasker_chr5_10754;Name=Unknown%20rnd-1_family-221	ID=RepeatMasker_chr5_8560;Name=LTR/Gypsy%20rnd-1_family-8
ID=RepeatMasker_chr5_7252;Name=Unknown%20rnd-5_family-1136	ID=RepeatMasker_chr4_8604;Name=DNA/hAT-Tag1%20rnd-5_family-629	ID=RepeatMasker_chr5_8561;Name=Unknown%20rnd-1_family-18
ID=RepeatMasker_chr1_5218;Name=Unknown%20rnd-6_family-328	ID=RepeatMasker_chr4_8605;Name=Unknown%20rnd-6_family-3190	ID=RepeatMasker_chr5_8562;Name=Unknown%20rnd-1_family-2
ID=RepeatMasker_chr3_8256;Name=LTR/Gypsy%20rnd-5_family-3808	ID=RepeatMasker_chr4_10002;Name=Unknown%20rnd-5_family-231	ID=RepeatMasker_chr4_3604;Name=Unknown%20rnd-5_family-24
ID=RepeatMasker_chr3_8257;Name=Unknown%20rnd-1_family-298	ID=RepeatMasker_chr4_10003;Name=Unknown%20rnd-5_family-231	ID=RepeatMasker_chr4_3605;Name=LTR/Copia%20rnd-5_family-631
ID=RepeatMasker_chr3_8258;Name=LTR/Gypsy%20rnd-5_family-3808	ID=RepeatMasker_chr4_2521;Name=Unknown%20rnd-6_family-545	ID=RepeatMasker_chr5_8591;Name=LTR/Gypsy%20rnd-5_family-1923
ID=RepeatMasker_chr8_2572;Name=Unknown%20rnd-4_family-105	ID=RepeatMasker_chr5_8831;Name=Unknown%20rnd-1_family-192	ID=RepeatMasker_chr5_8592;Name=LTR/Gypsy%20rnd-1_family-151
ID=RepeatMasker_chr3_11481;Name=Unknown%20rnd-1_family-329	ID=RepeatMasker_chr5_8832;Name=Unknown%20rnd-1_family-192	ID=RepeatMasker_chr5_8593;Name=LTR/Gypsy%20rnd-1_family-7
ID=RepeatMasker_chr8_2926;Name=Unknown%20rnd-4_family-918	ID=RepeatMasker_chr5_8833;Name=Unknown%20rnd-1_family-192	ID=RepeatMasker_chr5_8594;Name=Unknown%20rnd-1_family-2
ID=RepeatMasker_chr8_2927;Name=Unknown%20rnd-4_family-918	ID=RepeatMasker_chr5_8834;Name=Unknown%20rnd-1_family-304	ID=RepeatMasker_chr2_12501;Name=LTR/Gypsy%20rnd-5_family-70
ID=RepeatMasker_chr6_1084;Name=DNA/CMC-EnSpm%20rnd-6_family-1840	ID=RepeatMasker_chr1_3118;Name=Unknown%20rnd-1_family-318	ID=RepeatMasker_chr2_12502;Name=LTR/Copia%20rnd-4_family-137
ID=RepeatMasker_chr3_989;Name=Unknown%20rnd-1_family-90	ID=RepeatMasker_chr1_3119;Name=LTR/Copia%20rnd-6_family-2078	ID=RepeatMasker_chr2_12503;Name=DNA%20rnd-1_family-6
ID=RepeatMasker_chr3_990;Name=rnd-1_family-181	ID=RepeatMasker_chr1_3120;Name=Unknown%20rnd-1_family-184	ID=RepeatMasker_chr3_5874;Name=LTR/Gypsy%20rnd-1_family-16
ID=RepeatMasker_chr3_4849;Name=Unknown%20rnd-1_family-65	ID=RepeatMasker_chr1_3121;Name=Unknown%20rnd-1_family-174	ID=RepeatMasker_chr3_5875;Name=Unknown%20rnd-1_family-90
ID=RepeatMasker_chr5_4584;Name=LTR/Copia%20rnd-5_family-1854	ID=RepeatMasker_chr1_3122;Name=Unknown%20rnd-5_family-27	ID=RepeatMasker_chr3_5876;Name=Unknown%20rnd-1_family-89
ID=RepeatMasker_chr5_4585;Name=Unknown%20rnd-1_family-268	ID=RepeatMasker_chr1_3123;Name=LTR/Copia%20rnd-6_family-2078	ID=RepeatMasker_chr3_5877;Name=Unknown%20rnd-1_family-329
ID=RepeatMasker_chr5_4586;Name=RC/Helitron%20rnd-6_family-1135	ID=RepeatMasker_chr1_3124;Name=Unknown%20rnd-1_family-152	ID=RepeatMasker_chr3_5878;Name=Unknown%20rnd-1_family-90
ID=RepeatMasker_chr7_8016;Name=rnd-1_family-181	ID=RepeatMasker_chr1_3125;Name=Unknown%20rnd-6_family-2059	ID=RepeatMasker_chr3_5879;Name=Unknown%20rnd-5_family-545
ID=RepeatMasker_chr6_5334;Name=Unknown%20rnd-3_family-54	ID=RepeatMasker_chr6_3093;Name=Unknown%20rnd-1_family-349	ID=RepeatMasker_chr3_5880;Name=Unknown%20rnd-1_family-352
ID=RepeatMasker_chr6_1019;Name=Unknown%20rnd-1_family-203	ID=RepeatMasker_chr6_3094;Name=Unknown%20rnd-5_family-1072	ID=RepeatMasker_chr3_5881;Name=Unknown%20rnd-6_family-2283
ID=RepeatMasker_chr6_1020;Name=Unknown%20rnd-6_family-3154	ID=RepeatMasker_chr6_6381;Name=LTR/Copia%20rnd-5_family-631	ID=RepeatMasker_chr2_8868;Name=LTR/Gypsy%20rnd-1_family-7
ID=RepeatMasker_chr6_1021;Name=Unknown%20rnd-5_family-102	ID=RepeatMasker_chr6_6382;Name=LTR/Copia%20rnd-5_family-631	ID=RepeatMasker_chr5_8701;Name=Simple_repeat%20rnd-3_family-238
ID=RepeatMasker_chr6_1022;Name=Unknown%20rnd-5_family-4876	ID=RepeatMasker_chr6_6383;Name=Unknown%20rnd-5_family-308	ID=RepeatMasker_chr2_12489;Name=Unknown%20rnd-5_family-24
ID=RepeatMasker_chr6_1023;Name=Unknown%20rnd-5_family-4876	ID=RepeatMasker_chr6_6384;Name=Unknown%20rnd-5_family-308	ID=RepeatMasker_chr2_4054;Name=Unknown%20rnd-1_family-327
ID=RepeatMasker_chr5_7632;Name=rnd-1_family-178	ID=RepeatMasker_chr4_4885;Name=LINE/L2%20rnd-6_family-450	ID=RepeatMasker_chr2_4055;Name=Unknown%20rnd-6_family-5028
ID=RepeatMasker_chr5_7633;Name=DNA/hAT-Tag1%20rnd-6_family-5082	ID=RepeatMasker_chr5_7980;Name=Unknown%20rnd-4_family-86	ID=RepeatMasker_chr2_4056;Name=Unknown%20rnd-4_family-235
ID=RepeatMasker_chr3_7101;Name=Unknown%20rnd-6_family-328	ID=RepeatMasker_chr3_6609;Name=Unknown%20rnd-6_family-2174	ID=RepeatMasker_chr2_2046;Name=Unknown%20rnd-1_family-5
ID=RepeatMasker_chr4_9681;Name=DNA/hAT-Charlie%20rnd-4_family-708	ID=RepeatMasker_chr3_6610;Name=Unknown%20rnd-1_family-203	ID=RepeatMasker_chr6_6922;Name=Unknown%20rnd-5_family-27
ID=RepeatMasker_chr4_9682;Name=Unknown%20rnd-5_family-238	ID=RepeatMasker_chr3_6611;Name=Unknown%20rnd-6_family-3586	ID=RepeatMasker_chr3_5882;Name=Unknown%20rnd-5_family-24
ID=RepeatMasker_chr4_9683;Name=Unknown%20rnd-5_family-238	ID=RepeatMasker_chr6_9297;Name=Unknown%20rnd-5_family-5637	ID=RepeatMasker_chr8_2100;Name=Unknown%20rnd-5_family-231
ID=RepeatMasker_chr5_7171;Name=Unknown%20rnd-5_family-370	ID=RepeatMasker_chr6_9298;Name=Unknown%20rnd-5_family-5637	ID=RepeatMasker_chr8_2101;Name=Unknown%20rnd-5_family-231
ID=RepeatMasker_chr5_5722;Name=Unknown%20rnd-3_family-54	ID=RepeatMasker_chr4_9996;Name=rnd-1_family-181	ID=RepeatMasker_chr8_2102;Name=Unknown%20rnd-6_family-1939
ID=RepeatMasker_chr6_2905;Name=Unknown%20rnd-1_family-289	ID=RepeatMasker_chr4_9997;Name=LTR/Gypsy%20rnd-5_family-3808	ID=RepeatMasker_chr4_3356;Name=Unknown%20rnd-5_family-25
ID=RepeatMasker_chr6_2906;Name=Unknown%20rnd-6_family-180	ID=RepeatMasker_chr4_9998;Name=rnd-1_family-181	ID=RepeatMasker_chr5_664;Name=Unknown%20rnd-3_family-88
ID=RepeatMasker_chr6_2907;Name=Unknown%20rnd-6_family-180	ID=RepeatMasker_chr5_8634;Name=Unknown%20rnd-1_family-192	ID=RepeatMasker_chr5_9854;Name=Unknown%20rnd-2_family-33
ID=RepeatMasker_chr1_6845;Name=Unknown%20rnd-6_family-880	ID=RepeatMasker_chr5_8635;Name=Unknown%20rnd-1_family-192	ID=RepeatMasker_chr5_9855;Name=LTR/Gypsy%20rnd-4_family-230
ID=RepeatMasker_chr2_1509;Name=Unknown%20rnd-1_family-219	ID=RepeatMasker_chr5_8636;Name=Unknown%20rnd-1_family-223	ID=RepeatMasker_chrV_6415;Name=Simple_repeat%20rnd-6_family-6
ID=RepeatMasker_chr2_1510;Name=Unknown%20rnd-1_family-192	ID=RepeatMasker_chr2_4913;Name=Unknown%20rnd-1_family-236	ID=RepeatMasker_chrV_6416;Name=Unknown%20rnd-5_family-25
ID=RepeatMasker_chr1_2098;Name=LTR/Copia%20rnd-6_family-2078	ID=RepeatMasker_chr2_4914;Name=LTR/Copia%20rnd-5_family-1124	ID=RepeatMasker_chrV_6417;Name=LTR/Gypsy%20rnd-1_family-0
ID=RepeatMasker_chr8_4783;Name=Unknown%20rnd-5_family-1386	ID=RepeatMasker_chr4_1482;Name=Unknown%20rnd-6_family-2288	ID=RepeatMasker_chr6_288;Name=LTR/Gypsy%20rnd-1_family-7
ID=RepeatMasker_chr8_4784;Name=Unknown%20rnd-1_family-219	ID=RepeatMasker_chr4_1484;Name=Unknown%20rnd-5_family-3244	ID=RepeatMasker_chr4_2800;Name=Unknown%20rnd-2_family-33
ID=RepeatMasker_chr3_7011;Name=LTR/Copia%20rnd-5_family-986	ID=RepeatMasker_chr4_1485;Name=Unknown%20rnd-5_family-3244	ID=RepeatMasker_chr5_6354;Name=RC/Helitron%20rnd-6_family-138
ID=RepeatMasker_chr3_7012;Name=Unknown%20rnd-5_family-308	ID=RepeatMasker_chr4_9836;Name=Unknown%20rnd-1_family-240	ID=RepeatMasker_chr5_6355;Name=Unknown%20rnd-5_family-25
ID=RepeatMasker_chr3_7013;Name=Unknown%20rnd-5_family-308	ID=RepeatMasker_chr4_9837;Name=Unknown%20rnd-1_family-240	ID=RepeatMasker_chr5_11118;Name=Unknown%20rnd-4_family-327
ID=RepeatMasker_chr3_7014;Name=Unknown%20rnd-4_family-105	ID=RepeatMasker_chr4_9838;Name=Unknown%20rnd-1_family-324	ID=RepeatMasker_chr2_6676;Name=Unknown%20rnd-4_family-327
ID=RepeatMasker_chr1_10043;Name=Unknown%20rnd-1_family-214	ID=RepeatMasker_chr6_8863;Name=Unknown%20rnd-1_family-311	ID=RepeatMasker_chr5_8698;Name=Unknown%20rnd-1_family-46
ID=RepeatMasker_chr1_10044;Name=LTR/Gypsy%20rnd-5_family-3808	ID=RepeatMasker_chr3_11261;Name=Unknown%20rnd-1_family-90	ID=RepeatMasker_chr8_711;Name=Unknown%20rnd-4_family-327
ID=RepeatMasker_chr7_5436;Name=Unknown%20rnd-1_family-219	ID=RepeatMasker_chr3_11262;Name=Unknown%20rnd-1_family-90	ID=RepeatMasker_chr8_712;Name=rnd-1_family-181
ID=RepeatMasker_chr1_1495;Name=LTR/Gypsy%20rnd-5_family-5873	ID=RepeatMasker_chr1_11940;Name=Unknown%20rnd-4_family-105	ID=RepeatMasker_chr8_713;Name=Unknown%20rnd-1_family-18
ID=RepeatMasker_chr1_1496;Name=LTR/Gypsy%20rnd-5_family-5873	ID=RepeatMasker_chr1_11941;Name=Unknown%20rnd-5_family-308	ID=RepeatMasker_chr1_4668;Name=Unknown%20rnd-1_family-11
ID=RepeatMasker_chr1_1497;Name=DNA/hAT-Charlie%20rnd-4_family-708	ID=RepeatMasker_chr2_4880;Name=Unknown%20rnd-5_family-1072	ID=RepeatMasker_chr2_10689;Name=LTR/Copia%20rnd-1_family-101
ID=RepeatMasker_chr1_1498;Name=DNA/hAT-Charlie%20rnd-4_family-529	ID=RepeatMasker_chr1_11875;Name=DNA/hAT-Charlie%20rnd-4_family-708	ID=RepeatMasker_chr2_10690;Name=Unknown%20rnd-6_family-592
ID=RepeatMasker_chr1_1499;Name=LTR/Gypsy%20rnd-5_family-5873	ID=RepeatMasker_chr1_11876;Name=Unknown%20rnd-1_family-155	ID=RepeatMasker_chr2_10691;Name=Unknown%20rnd-1_family-175
ID=RepeatMasker_chr1_1500;Name=LTR/Gypsy%20rnd-5_family-5873	ID=RepeatMasker_chr5_1556;Name=Unknown%20rnd-1_family-304	ID=RepeatMasker_chr2_10692;Name=LTR/Copia%20rnd-1_family-69
ID=RepeatMasker_chr1_1501;Name=LTR/Gypsy%20rnd-5_family-5873	ID=RepeatMasker_chr5_1557;Name=Unknown%20rnd-1_family-304	ID=RepeatMasker_chr2_10693;Name=Unknown%20rnd-1_family-73
ID=RepeatMasker_chr7_1106;Name=LTR/Gypsy%20rnd-1_family-112	ID=RepeatMasker_chr5_1558;Name=Unknown%20rnd-1_family-192	ID=RepeatMasker_chr2_10694;Name=Unknown%20rnd-1_family-30
ID=RepeatMasker_chr5_5762;Name=Unknown%20rnd-6_family-3111	ID=RepeatMasker_chr5_1559;Name=DNA/P%20rnd-6_family-3642	ID=RepeatMasker_chr2_10695;Name=Unknown%20rnd-1_family-25
ID=RepeatMasker_chr5_10367;Name=Satellite%20rnd-1_family-372	ID=RepeatMasker_chr5_1560;Name=Unknown%20rnd-1_family-304	ID=RepeatMasker_chr2_10696;Name=LTR/Copia%20rnd-1_family-69
ID=RepeatMasker_chr5_10368;Name=SINE/ID%20rnd-1_family-350	ID=RepeatMasker_chr5_1561;Name=Unknown%20rnd-1_family-192	ID=RepeatMasker_chr4_5061;Name=DNA/hAT-Tag1%20rnd-6_family-860
ID=RepeatMasker_chr6_1974;Name=Unknown%20rnd-1_family-198	ID=RepeatMasker_chr5_1562;Name=Unknown%20rnd-1_family-192	ID=RepeatMasker_chr4_5062;Name=DNA/hAT-Tag1%20rnd-6_family-860
ID=RepeatMasker_chr6_1975;Name=DNA/MULE-MuDR%20rnd-6_family-2433	ID=RepeatMasker_chr5_1563;Name=Unknown%20rnd-1_family-221	ID=RepeatMasker_chr4_5063;Name=Unknown%20rnd-1_family-109
ID=RepeatMasker_chr7_518;Name=snRNA%20rnd-1_family-274	ID=RepeatMasker_chr3_5844;Name=Unknown%20rnd-1_family-365	ID=RepeatMasker_chr4_5064;Name=Unknown%20rnd-5_family-1698
ID=RepeatMasker_chr2_2638;Name=Unknown%20rnd-5_family-305	ID=RepeatMasker_chr3_5845;Name=Unknown%20rnd-1_family-111	ID=RepeatMasker_chr4_5065;Name=DNA/TcMar-Pogo%20rnd-1_family-332
ID=RepeatMasker_chr2_2639;Name=Unknown%20rnd-1_family-205	ID=RepeatMasker_chr3_5846;Name=LTR/Copia%20rnd-1_family-148	ID=RepeatMasker_chr4_5066;Name=LTR/Gypsy%20rnd-4_family-230
ID=RepeatMasker_chr2_2640;Name=Unknown%20rnd-5_family-27	ID=RepeatMasker_chr3_5847;Name=LTR/Copia%20rnd-1_family-148	ID=RepeatMasker_chr5_794;Name=LTR/Gypsy%20rnd-1_family-0
ID=RepeatMasker_chr2_2641;Name=LTR/Copia%20rnd-6_family-2078	ID=RepeatMasker_chr3_5848;Name=LTR/Copia%20rnd-1_family-148	ID=RepeatMasker_chr3_5357;Name=DNA%20rnd-1_family-234
ID=RepeatMasker_chr2_2642;Name=LTR/Gypsy%20rnd-5_family-3808	ID=RepeatMasker_chr8_4305;Name=Unknown%20rnd-1_family-313	ID=RepeatMasker_chr3_5358;Name=DNA%20rnd-1_family-234
ID=RepeatMasker_chr2_2643;Name=LTR/Gypsy%20rnd-5_family-3808	ID=RepeatMasker_chr2_10607;Name=Unknown%20rnd-6_family-175	ID=RepeatMasker_chr3_5359;Name=DNA/MuLE-MuDR%20rnd-1_family-197
ID=RepeatMasker_chr2_2644;Name=Unknown%20rnd-6_family-1585	ID=RepeatMasker_chr2_10608;Name=Unknown%20rnd-5_family-5637	ID=RepeatMasker_chr1_9743;Name=LTR/Gypsy%20rnd-1_family-64
ID=RepeatMasker_chr2_3157;Name=Unknown%20rnd-5_family-370	ID=RepeatMasker_chr2_10609;Name=Unknown%20rnd-6_family-175	ID=RepeatMasker_chr7_7012;Name=Unknown%20rnd-1_family-93
ID=RepeatMasker_chr1_11572;Name=Simple_repeat%20rnd-6_family-593	ID=RepeatMasker_chr5_10665;Name=Unknown%20rnd-1_family-65	ID=RepeatMasker_chr7_7013;Name=Unknown%20rnd-1_family-25
ID=RepeatMasker_chr5_6601;Name=Unknown%20rnd-5_family-4876	ID=RepeatMasker_chr5_2378;Name=Unknown%20rnd-1_family-192	ID=RepeatMasker_chr7_7014;Name=Unknown%20rnd-1_family-14
ID=RepeatMasker_chr5_10279;Name=LTR/Gypsy%20rnd-5_family-1407	ID=RepeatMasker_chr5_2379;Name=Unknown%20rnd-1_family-304	ID=RepeatMasker_chr7_7015;Name=Unknown%20rnd-1_family-5
ID=RepeatMasker_chr5_10280;Name=Unknown%20rnd-6_family-3586	ID=RepeatMasker_chr6_3260;Name=LTR/Copia%20rnd-5_family-631	ID=RepeatMasker_chr7_7016;Name=Unknown%20rnd-4_family-2628
ID=RepeatMasker_chr5_10281;Name=Unknown%20rnd-6_family-3586	ID=RepeatMasker_chr6_3261;Name=Unknown%20rnd-5_family-308	ID=RepeatMasker_chr5_677;Name=LTR/Gypsy%20rnd-1_family-0
ID=RepeatMasker_chr5_10282;Name=Unknown%20rnd-6_family-3586	ID=RepeatMasker_chr6_3262;Name=Unknown%20rnd-5_family-308	ID=RepeatMasker_chr5_678;Name=LTR/Gypsy%20rnd-5_family-1923
ID=RepeatMasker_chr5_10283;Name=Unknown%20rnd-6_family-3586	ID=RepeatMasker_chr6_3265;Name=DNA/CMC-EnSpm%20rnd-6_family-1840	ID=RepeatMasker_chr5_679;Name=RC/Helitron%20rnd-6_family-138
ID=RepeatMasker_chr7_9030;Name=Unknown%20rnd-6_family-4466	ID=RepeatMasker_chr8_1253;Name=DNA/TcMar-Tigger%20rnd-3_family-128	ID=RepeatMasker_chr5_680;Name=LTR/Gypsy%20rnd-1_family-0
ID=RepeatMasker_chr8_3161;Name=Unknown%20rnd-6_family-180	ID=RepeatMasker_chr2_10373;Name=Unknown%20rnd-5_family-734	ID=RepeatMasker_chr2_1053;Name=LTR/Copia%20rnd-1_family-92
ID=RepeatMasker_chr8_3162;Name=Unknown%20rnd-5_family-1921	ID=RepeatMasker_chr2_10374;Name=Unknown%20rnd-5_family-734	ID=RepeatMasker_chr2_1054;Name=LTR/Gypsy%20rnd-1_family-42
ID=RepeatMasker_chr7_6738;Name=Unknown%20rnd-1_family-203	ID=RepeatMasker_chr8_2262;Name=Unknown%20rnd-1_family-282	ID=RepeatMasker_chr2_1055;Name=Unknown%20rnd-1_family-12
ID=RepeatMasker_chr7_6739;Name=Unknown%20rnd-5_family-689	ID=RepeatMasker_chr8_2263;Name=Unknown%20rnd-1_family-282	ID=RepeatMasker_chr2_1056;Name=Unknown%20rnd-1_family-27
ID=RepeatMasker_chr7_6740;Name=Unknown%20rnd-1_family-214	ID=RepeatMasker_chr3_6607;Name=Unknown%20rnd-6_family-3586	ID=RepeatMasker_chr2_752;Name=Simple_repeat%20rnd-3_family-238
ID=RepeatMasker_chr7_6741;Name=Unknown%20rnd-5_family-1072	ID=RepeatMasker_chr4_1724;Name=LTR/Copia%20rnd-5_family-986	ID=RepeatMasker_chr2_753;Name=Unknown%20rnd-1_family-18
ID=RepeatMasker_chr7_6742;Name=Unknown%20rnd-5_family-1072	ID=RepeatMasker_chr5_11105;Name=Unknown%20rnd-1_family-268	ID=RepeatMasker_chr2_754;Name=Unknown%20rnd-1_family-2
ID=RepeatMasker_chr1_10123;Name=Unknown%20rnd-5_family-3244	ID=RepeatMasker_chr5_11106;Name=RC/Helitron%20rnd-6_family-1135	ID=RepeatMasker_chr2_755;Name=Unknown%20rnd-1_family-313
ID=RepeatMasker_chr8_5086;Name=LTR/Gypsy%20rnd-1_family-87	ID=RepeatMasker_chr5_9886;Name=Unknown%20rnd-5_family-5637	ID=RepeatMasker_chr5_887;Name=LTR/Gypsy%20rnd-1_family-0
ID=RepeatMasker_chr8_5087;Name=Unknown%20rnd-1_family-97	ID=RepeatMasker_chr3_5501;Name=Unknown%20rnd-6_family-5042	ID=RepeatMasker_chr2_2055;Name=LTR/Copia%20rnd-6_family-1401
ID=RepeatMasker_chr6_6100;Name=Simple_repeat%20rnd-6_family-593	ID=RepeatMasker_chr5_2052;Name=Unknown%20rnd-1_family-219	ID=RepeatMasker_chr2_2056;Name=Unknown%20rnd-4_family-175
ID=RepeatMasker_chr6_6101;Name=LINE/RTE-BovB%20rnd-6_family-1228	ID=RepeatMasker_chr3_6717;Name=Unknown%20rnd-5_family-102	ID=RepeatMasker_chr2_2057;Name=LTR/Copia%20rnd-1_family-150
ID=RepeatMasker_chr4_5987;Name=DNA/hAT-Tag1%20rnd-1_family-165	ID=RepeatMasker_chr4_12645;Name=Unknown%20rnd-1_family-282	ID=RepeatMasker_chr2_2058;Name=Unknown%20rnd-1_family-23
ID=RepeatMasker_chr4_5988;Name=DNA/hAT-Tag1%20rnd-1_family-165	ID=RepeatMasker_chr5_11641;Name=Unknown%20rnd-1_family-313	ID=RepeatMasker_chr6_6309;Name=Unknown%20rnd-1_family-30
ID=RepeatMasker_chr4_5989;Name=Unknown%20rnd-4_family-918	ID=RepeatMasker_chr8_786;Name=Unknown%20rnd-4_family-918	ID=RepeatMasker_chr5_6410;Name=LTR/Copia%20rnd-5_family-631
ID=RepeatMasker_chr4_5990;Name=DNA/hAT-Ac%20rnd-6_family-766	ID=RepeatMasker_chr6_3495;Name=snRNA%20rnd-1_family-274	ID=RepeatMasker_chr5_6411;Name=LTR/Copia%20rnd-5_family-631
ID=RepeatMasker_chr4_5991;Name=DNA/hAT-Ac%20rnd-6_family-766	ID=RepeatMasker_chr6_3496;Name=Unknown%20rnd-5_family-879	ID=RepeatMasker_chr5_6412;Name=LTR/Copia%20rnd-5_family-631
ID=RepeatMasker_chr3_3325;Name=Unknown%20rnd-6_family-5042	ID=RepeatMasker_chr5_2300;Name=Unknown%20rnd-6_family-5127	ID=RepeatMasker_chr5_6413;Name=Unknown%20rnd-5_family-1921
ID=RepeatMasker_chr3_3326;Name=Unknown%20rnd-1_family-186	ID=RepeatMasker_chr5_2301;Name=Unknown%20rnd-6_family-5127	ID=RepeatMasker_chr5_6414;Name=Unknown%20rnd-5_family-1921
ID=RepeatMasker_chr3_3327;Name=Unknown%20rnd-6_family-2283	ID=RepeatMasker_chr5_2302;Name=Unknown%20rnd-6_family-5127	ID=RepeatMasker_chr4_3595;Name=RC/Helitron%20rnd-6_family-138
ID=RepeatMasker_chr3_3328;Name=Unknown%20rnd-1_family-186	ID=RepeatMasker_chr4_12626;Name=Unknown%20rnd-1_family-282	ID=RepeatMasker_chr5_1749;Name=LTR/Gypsy%20rnd-6_family-273
ID=RepeatMasker_chr3_3329;Name=Unknown%20rnd-6_family-5042	ID=RepeatMasker_chr4_12547;Name=Unknown%20rnd-5_family-879	ID=RepeatMasker_chr5_1750;Name=Unknown%20rnd-1_family-39
ID=RepeatMasker_chr4_1613;Name=Unknown%20rnd-3_family-54	ID=RepeatMasker_chr2_11606;Name=Unknown%20rnd-5_family-879	ID=RepeatMasker_chr5_1751;Name=Unknown%20rnd-5_family-25
ID=RepeatMasker_chr5_9103;Name=LTR/Gypsy%20rnd-5_family-80	ID=RepeatMasker_chr3_5522;Name=Unknown%20rnd-6_family-5042	ID=RepeatMasker_chr5_1752;Name=LTR/Gypsy%20rnd-5_family-1923
ID=RepeatMasker_chr5_9104;Name=Unknown%20rnd-1_family-365	ID=RepeatMasker_chr3_5523;Name=Unknown%20rnd-6_family-5042	ID=RepeatMasker_chr5_1753;Name=Unknown%20rnd-1_family-30
ID=RepeatMasker_chr2_2595;Name=Unknown%20rnd-1_family-327	ID=RepeatMasker_chr3_5524;Name=Unknown%20rnd-6_family-5042	ID=RepeatMasker_chr5_1754;Name=Unknown%20rnd-1_family-12
ID=RepeatMasker_chr2_2600;Name=Unknown%20rnd-5_family-4271	ID=RepeatMasker_chr3_5525;Name=Unknown%20rnd-6_family-5042	ID=RepeatMasker_chr6_6329;Name=LTR/Gypsy%20rnd-6_family-748
ID=RepeatMasker_chr3_5968;Name=Unknown%20rnd-6_family-3183	ID=RepeatMasker_chr3_5526;Name=Unknown%20rnd-6_family-5042	ID=RepeatMasker_chr6_9040;Name=LTR/Gypsy%20rnd-1_family-7
ID=RepeatMasker_chr8_3574;Name=Unknown%20rnd-1_family-352	ID=RepeatMasker_chr3_5527;Name=Unknown%20rnd-6_family-5042	ID=RepeatMasker_chr6_9041;Name=Unknown%20rnd-5_family-25
ID=RepeatMasker_chr8_3575;Name=Unknown%20rnd-6_family-2283	ID=RepeatMasker_chr3_5528;Name=Unknown%20rnd-6_family-5042	ID=RepeatMasker_chr6_9008;Name=LTR/Copia%20rnd-5_family-417
ID=RepeatMasker_chr8_3576;Name=Unknown%20rnd-1_family-90	ID=RepeatMasker_chr3_5529;Name=Unknown%20rnd-6_family-5042	ID=RepeatMasker_chr6_9009;Name=LTR/Copia%20rnd-5_family-417
ID=RepeatMasker_chr4_8946;Name=Unknown%20rnd-5_family-1921	ID=RepeatMasker_chr3_5530;Name=Unknown%20rnd-6_family-5042	ID=RepeatMasker_chr4_11003;Name=Unknown%20rnd-1_family-110
ID=RepeatMasker_chr4_6960;Name=Unknown%20rnd-5_family-1921	ID=RepeatMasker_chr3_5531;Name=Unknown%20rnd-6_family-5042	ID=RepeatMasker_chr4_11004;Name=Unknown%20rnd-6_family-2283
ID=RepeatMasker_chr4_6961;Name=Unknown%20rnd-5_family-1921	ID=RepeatMasker_chr7_6926;Name=Unknown%20rnd-1_family-221	ID=RepeatMasker_chr4_11005;Name=Unknown%20rnd-1_family-352
ID=RepeatMasker_chr7_1767;Name=DNA/TcMar-Tigger%20rnd-6_family-252	ID=RepeatMasker_chr7_6927;Name=Unknown%20rnd-5_family-8098	ID=RepeatMasker_chr4_11006;Name=Unknown%20rnd-5_family-545
ID=RepeatMasker_chr7_1768;Name=SINE?%20rnd-6_family-479	ID=RepeatMasker_chr7_7038;Name=Unknown%20rnd-6_family-180	ID=RepeatMasker_chr4_11007;Name=Unknown%20rnd-1_family-329
ID=RepeatMasker_chr6_5810;Name=SINE/ID%20rnd-1_family-350	ID=RepeatMasker_chr7_7039;Name=Unknown%20rnd-6_family-180	ID=RepeatMasker_chr4_11008;Name=Unknown%20rnd-1_family-90
ID=RepeatMasker_chr4_2893;Name=Unknown%20rnd-4_family-497	ID=RepeatMasker_chr7_7040;Name=Unknown%20rnd-6_family-180	ID=RepeatMasker_chr4_11009;Name=DNA/hAT-Tag1%20rnd-6_family-3596
ID=RepeatMasker_chr4_2894;Name=Unknown%20rnd-1_family-219	ID=RepeatMasker_chr6_7161;Name=Unknown%20rnd-6_family-741	ID=RepeatMasker_chr4_11010;Name=LTR/Gypsy%20rnd-1_family-64
ID=RepeatMasker_chr4_2895;Name=Unknown%20rnd-5_family-8098	ID=RepeatMasker_chr6_7162;Name=Unknown%20rnd-6_family-741	ID=RepeatMasker_chr4_11011;Name=Unknown%20rnd-1_family-27
ID=RepeatMasker_chr4_2896;Name=Unknown%20rnd-5_family-1386	ID=RepeatMasker_chr3_11256;Name=Unknown%20rnd-6_family-535	ID=RepeatMasker_chr4_11012;Name=Unknown%20rnd-1_family-25
ID=RepeatMasker_chr6_8245;Name=DNA/hAT-Tag1%20rnd-5_family-629	ID=RepeatMasker_chr6_1972;Name=Unknown%20rnd-1_family-367	ID=RepeatMasker_chr4_11013;Name=Unknown%20rnd-1_family-371
ID=RepeatMasker_chr4_12596;Name=Unknown%20rnd-1_family-282	ID=RepeatMasker_chr6_3092;Name=Unknown%20rnd-5_family-1072	ID=RepeatMasker_chr6_6870;Name=RC/Helitron%20rnd-6_family-138
ID=RepeatMasker_chr5_6179;Name=SINE?%20rnd-1_family-355	ID=RepeatMasker_chr3_3602;Name=Unknown%20rnd-4_family-931	ID=RepeatMasker_chr6_6871;Name=Unknown%20rnd-1_family-14
ID=RepeatMasker_chr7_2490;Name=DNA/hAT-Tag1%20rnd-1_family-165	ID=RepeatMasker_chr3_9014;Name=Unknown%20rnd-6_family-3183	ID=RepeatMasker_chr4_7094;Name=LTR/Gypsy%20rnd-1_family-42
ID=RepeatMasker_chr7_2491;Name=Unknown%20rnd-1_family-371	ID=RepeatMasker_chr3_9015;Name=Unknown%20rnd-6_family-535	ID=RepeatMasker_chr4_7095;Name=Unknown%20rnd-1_family-27
ID=RepeatMasker_chr4_2014;Name=LINE/RTE-BovB%20rnd-6_family-1228	ID=RepeatMasker_chr3_9016;Name=Unknown%20rnd-6_family-3183	ID=RepeatMasker_chr5_3853;Name=LTR/Gypsy%20rnd-5_family-1923
ID=RepeatMasker_chr7_3760;Name=Unknown%20rnd-1_family-219	ID=RepeatMasker_chr3_9017;Name=Unknown%20rnd-1_family-244	ID=RepeatMasker_chr7_7971;Name=Unknown%20rnd-4_family-327
ID=RepeatMasker_chr3_4287;Name=Unknown%20rnd-5_family-3659	ID=RepeatMasker_chr3_8148;Name=Unknown%20rnd-1_family-323	ID=RepeatMasker_chr4_633;Name=LTR/Gypsy%20rnd-1_family-8
ID=RepeatMasker_chr5_7583;Name=DNA/TcMar-Tigger%20rnd-3_family-128	ID=RepeatMasker_chr3_8149;Name=rnd-1_family-181	ID=RepeatMasker_chr5_764;Name=LTR/Gypsy%20rnd-1_family-0
ID=RepeatMasker_chr5_7584;Name=Unknown%20rnd-5_family-853	ID=RepeatMasker_chr3_8150;Name=Unknown%20rnd-1_family-323	ID=RepeatMasker_chr5_766;Name=LTR/Gypsy%20rnd-5_family-1923
ID=RepeatMasker_chr1_6804;Name=snRNA%20rnd-1_family-274	ID=RepeatMasker_chr4_4967;Name=Unknown%20rnd-5_family-853	ID=RepeatMasker_chr5_767;Name=RC/Helitron%20rnd-6_family-138
ID=RepeatMasker_chr5_2824;Name=Unknown%20rnd-1_family-109	ID=RepeatMasker_chr6_9927;Name=Unknown%20rnd-5_family-5637	ID=RepeatMasker_chr5_1329;Name=LTR/Copia%20rnd-5_family-2210
ID=RepeatMasker_chr2_13071;Name=LTR/Copia%20rnd-4_family-137	ID=RepeatMasker_chr6_9928;Name=Unknown%20rnd-5_family-5637	ID=RepeatMasker_chr5_1330;Name=LTR/Copia%20rnd-5_family-2210
ID=RepeatMasker_chr2_13072;Name=Unknown%20rnd-5_family-1105	ID=RepeatMasker_chr5_569;Name=Unknown%20rnd-1_family-313	ID=RepeatMasker_chr5_1331;Name=LTR/Copia%20rnd-5_family-2210
ID=RepeatMasker_chr2_13073;Name=Unknown%20rnd-1_family-90	ID=RepeatMasker_chr1_1038;Name=DNA/hAT-Charlie%20rnd-1_family-154	ID=RepeatMasker_chr5_1332;Name=LTR/Copia%20rnd-5_family-1854
ID=RepeatMasker_chr8_5257;Name=Unknown%20rnd-1_family-268	ID=RepeatMasker_chr5_2251;Name=Unknown%20rnd-6_family-5127	ID=RepeatMasker_chr5_1333;Name=Unknown%20rnd-1_family-97
ID=RepeatMasker_chr7_304;Name=Unknown%20rnd-5_family-1072	ID=RepeatMasker_chr4_1472;Name=Unknown%20rnd-1_family-298	ID=RepeatMasker_chr5_1334;Name=Unknown%20rnd-1_family-186
ID=RepeatMasker_chr4_664;Name=Unknown%20rnd-3_family-54	ID=RepeatMasker_chr3_3093;Name=Unknown%20rnd-6_family-2217	ID=RepeatMasker_chr5_1335;Name=Unknown%20rnd-1_family-5
ID=RepeatMasker_chr4_665;Name=LTR/Copia%20rnd-6_family-701	ID=RepeatMasker_chr3_3094;Name=Unknown%20rnd-1_family-214	ID=RepeatMasker_chr4_2768;Name=Unknown%20rnd-6_family-3246
ID=RepeatMasker_chr6_7322;Name=Unknown%20rnd-4_family-105	ID=RepeatMasker_chr3_3095;Name=Unknown%20rnd-1_family-224	ID=RepeatMasker_chr4_2769;Name=LTR/Gypsy%20rnd-5_family-1407
ID=RepeatMasker_chr2_3244;Name=LTR/Gypsy%20rnd-6_family-269	ID=RepeatMasker_chr3_3096;Name=Unknown%20rnd-5_family-690	ID=RepeatMasker_chr4_2770;Name=Unknown%20rnd-3_family-278
ID=RepeatMasker_chr3_4160;Name=Unknown%20rnd-6_family-825	ID=RepeatMasker_chr3_3097;Name=Unknown%20rnd-1_family-237	ID=RepeatMasker_chr2_5381;Name=Unknown%20rnd-1_family-25
ID=RepeatMasker_chr3_1516;Name=Unknown%20rnd-6_family-3190	ID=RepeatMasker_chr3_3098;Name=Unknown%20rnd-1_family-220	ID=RepeatMasker_chr2_5382;Name=LTR/Copia%20rnd-1_family-264
ID=RepeatMasker_chr8_4799;Name=Unknown%20rnd-6_family-1585	ID=RepeatMasker_chr3_3099;Name=Unknown%20rnd-1_family-253	ID=RepeatMasker_chr2_5383;Name=Unknown%20rnd-5_family-1171
ID=RepeatMasker_chr5_4711;Name=Unknown%20rnd-6_family-3190	ID=RepeatMasker_chr7_8185;Name=LTR/Copia%20rnd-5_family-833	ID=RepeatMasker_chr2_5384;Name=LTR/Copia%20rnd-1_family-128
ID=RepeatMasker_chr5_4712;Name=Unknown%20rnd-6_family-328	ID=RepeatMasker_chr7_8188;Name=Unknown%20rnd-5_family-689	ID=RepeatMasker_chr2_5385;Name=LTR/Copia%20rnd-1_family-144
ID=RepeatMasker_chr2_4300;Name=Unknown%20rnd-6_family-528	ID=RepeatMasker_chr7_8189;Name=Unknown%20rnd-1_family-289	ID=RepeatMasker_chr2_5386;Name=LTR/Copia%20rnd-5_family-1172
ID=RepeatMasker_chr3_8022;Name=Unknown%20rnd-6_family-6104	ID=RepeatMasker_chr3_5634;Name=Unknown%20rnd-6_family-3190	ID=RepeatMasker_chr2_5387;Name=LTR/Copia%20rnd-1_family-293
ID=RepeatMasker_chr3_8023;Name=Unknown%20rnd-6_family-6104	ID=RepeatMasker_chr3_1228;Name=Unknown%20rnd-6_family-1431	ID=RepeatMasker_chr4_4356;Name=Unknown%20rnd-1_family-294
ID=RepeatMasker_chr3_8024;Name=Unknown%20rnd-1_family-221	ID=RepeatMasker_chr3_1229;Name=Unknown%20rnd-6_family-1431	ID=RepeatMasker_chr4_4357;Name=Unknown%20rnd-1_family-294
ID=RepeatMasker_chr3_8025;Name=Unknown%20rnd-1_family-223	ID=RepeatMasker_chr3_1230;Name=Unknown%20rnd-6_family-1431	ID=RepeatMasker_chr2_4063;Name=Unknown%20rnd-1_family-327
ID=RepeatMasker_chr1_11998;Name=Unknown%20rnd-6_family-535	ID=RepeatMasker_chr3_1231;Name=Unknown%20rnd-6_family-1431	ID=RepeatMasker_chr2_4064;Name=Unknown%20rnd-6_family-5028
ID=RepeatMasker_chr1_3199;Name=Unknown%20rnd-3_family-54	ID=RepeatMasker_chr3_1232;Name=Unknown%20rnd-6_family-1431	ID=RepeatMasker_chr2_4065;Name=Unknown%20rnd-5_family-4271
ID=RepeatMasker_chr5_6531;Name=SINE?%20rnd-6_family-479	ID=RepeatMasker_chr4_1530;Name=DNA/hAT-Ac%20rnd-5_family-166	ID=RepeatMasker_chr2_4066;Name=Unknown%20rnd-6_family-180
ID=RepeatMasker_chr5_6532;Name=Unknown%20rnd-1_family-203	ID=RepeatMasker_chr5_484;Name=Unknown%20rnd-1_family-22	ID=RepeatMasker_chr2_4067;Name=Unknown%20rnd-1_family-349
ID=RepeatMasker_chr1_12369;Name=LINE/RTE-BovB%20rnd-6_family-1228	ID=RepeatMasker_chr4_12661;Name=Unknown%20rnd-1_family-282	ID=RepeatMasker_chr2_4068;Name=Unknown%20rnd-1_family-312
ID=RepeatMasker_chr1_12370;Name=LINE/RTE-BovB%20rnd-6_family-1228	ID=RepeatMasker_chr5_3029;Name=RC/Helitron%20rnd-6_family-1135	ID=RepeatMasker_chr3_4780;Name=Unknown%20rnd-5_family-888
ID=RepeatMasker_chr7_7219;Name=Unknown%20rnd-5_family-370	ID=RepeatMasker_chr5_3030;Name=Unknown%20rnd-1_family-268	ID=RepeatMasker_chr3_4781;Name=LTR/Gypsy%20rnd-1_family-0
ID=RepeatMasker_chr3_6042;Name=Unknown%20rnd-5_family-1431	ID=RepeatMasker_chr3_11245;Name=LINE/RTE-X%20rnd-4_family-323	ID=RepeatMasker_chr3_8067;Name=Unknown%20rnd-4_family-327
ID=RepeatMasker_chr3_6043;Name=Unknown%20rnd-5_family-1431	ID=RepeatMasker_chr2_1083;Name=Unknown%20rnd-3_family-54	ID=RepeatMasker_chr3_8068;Name=Simple_repeat%20rnd-3_family-238
ID=RepeatMasker_chr3_6044;Name=Unknown%20rnd-5_family-1431	ID=RepeatMasker_chr7_2542;Name=Unknown%20rnd-1_family-319	ID=RepeatMasker_chr3_8069;Name=RC/Helitron%20rnd-6_family-138
ID=RepeatMasker_chr3_6045;Name=Unknown%20rnd-5_family-1431	ID=RepeatMasker_chr6_8563;Name=DNA/CMC-EnSpm%20rnd-6_family-238	ID=RepeatMasker_chr3_8070;Name=Simple_repeat%20rnd-3_family-238
ID=RepeatMasker_chr3_6046;Name=Unknown%20rnd-5_family-1431	ID=RepeatMasker_chr2_5396;Name=Unknown%20rnd-6_family-5042	ID=RepeatMasker_chr3_8071;Name=Unknown%20rnd-4_family-327
ID=RepeatMasker_chr3_6047;Name=Unknown%20rnd-5_family-1431	ID=RepeatMasker_chr2_5397;Name=Unknown%20rnd-6_family-5042	ID=RepeatMasker_chr5_11062;Name=Unknown%20rnd-1_family-5
ID=RepeatMasker_chr3_6048;Name=Unknown%20rnd-5_family-1431	ID=RepeatMasker_chr2_5398;Name=DNA/CMC-EnSpm%20rnd-6_family-1840	ID=RepeatMasker_chr5_11063;Name=LTR/Gypsy%20rnd-2_family-18
ID=RepeatMasker_chr3_6049;Name=Unknown%20rnd-5_family-1431	ID=RepeatMasker_chr6_9182;Name=Unknown%20rnd-5_family-5637	ID=RepeatMasker_chr4_4488;Name=RC/Helitron%20rnd-6_family-138
ID=RepeatMasker_chr3_6050;Name=Unknown%20rnd-5_family-1431	ID=RepeatMasker_chr6_9183;Name=Unknown%20rnd-5_family-5637	ID=RepeatMasker_chr4_4489;Name=LTR/Gypsy%20rnd-5_family-1923
ID=RepeatMasker_chr3_6051;Name=Unknown%20rnd-5_family-1431	ID=RepeatMasker_chr3_6620;Name=Unknown%20rnd-6_family-3586	ID=RepeatMasker_chr4_4490;Name=Unknown%20rnd-1_family-38
ID=RepeatMasker_chr5_11285;Name=Unknown%20rnd-3_family-54	ID=RepeatMasker_chr8_9147;Name=Unknown%20rnd-1_family-358	ID=RepeatMasker_chr5_1801;Name=LINE/RTE-X%20rnd-3_family-283
ID=RepeatMasker_chr3_9127;Name=DNA/MuLE-MuDR%20rnd-5_family-1251	ID=RepeatMasker_chr8_8418;Name=Unknown%20rnd-6_family-869	ID=RepeatMasker_chr5_1802;Name=RC/Helitron%20rnd-6_family-138
ID=RepeatMasker_chr3_9128;Name=Unknown%20rnd-6_family-1394	ID=RepeatMasker_chr8_8419;Name=Unknown%20rnd-6_family-869	ID=RepeatMasker_chr5_1803;Name=LTR/Gypsy%20rnd-5_family-1544
ID=RepeatMasker_chr3_9129;Name=Unknown%20rnd-6_family-175	ID=RepeatMasker_chr6_9333;Name=Unknown%20rnd-5_family-5637	ID=RepeatMasker_chr5_1804;Name=Unknown%20rnd-1_family-136
ID=RepeatMasker_chr1_6425;Name=Unknown%20rnd-5_family-370	ID=RepeatMasker_chr6_9334;Name=Unknown%20rnd-5_family-5637	ID=RepeatMasker_chr6_8306;Name=LTR/Copia%20rnd-5_family-1628
ID=RepeatMasker_chr2_822;Name=DNA/TcMar-Tc1%20rnd-6_family-2624	ID=RepeatMasker_chr5_498;Name=Unknown%20rnd-1_family-313	ID=RepeatMasker_chr6_8307;Name=DNA%20rnd-1_family-6
ID=RepeatMasker_chr6_6540;Name=Unknown%20rnd-6_family-741	ID=RepeatMasker_chr5_10599;Name=Unknown%20rnd-6_family-180	ID=RepeatMasker_chr3_8910;Name=Unknown%20rnd-2_family-33
ID=RepeatMasker_chr5_7548;Name=Unknown%20rnd-1_family-219	ID=RepeatMasker_chr5_9772;Name=Unknown%20rnd-5_family-5637	ID=RepeatMasker_chr3_8911;Name=Unknown%20rnd-5_family-24
ID=RepeatMasker_chr3_1152;Name=Unknown%20rnd-6_family-1647	ID=RepeatMasker_chr5_9773;Name=Unknown%20rnd-5_family-4271	ID=RepeatMasker_chr6_8389;Name=LTR/Copia%20rnd-5_family-417
ID=RepeatMasker_chr8_1000;Name=Unknown%20rnd-4_family-105	ID=RepeatMasker_chr5_9774;Name=Unknown%20rnd-5_family-5637	ID=RepeatMasker_chr2_12490;Name=LTR/Copia%20rnd-5_family-1124
ID=RepeatMasker_chr1_2061;Name=Unknown%20rnd-1_family-155	ID=RepeatMasker_chr5_9775;Name=Unknown%20rnd-5_family-5637	ID=RepeatMasker_chr2_12491;Name=DNA/hAT-Ac%20rnd-5_family-166
ID=RepeatMasker_chr6_10088;Name=LINE/RTE-X%20rnd-1_family-63	ID=RepeatMasker_chr6_6152;Name=Unknown%20rnd-6_family-741	ID=RepeatMasker_chr2_12492;Name=Unknown%20rnd-1_family-5
ID=RepeatMasker_chr4_2930;Name=Unknown%20rnd-5_family-370	ID=RepeatMasker_chr3_5472;Name=Unknown%20rnd-6_family-5042	ID=RepeatMasker_chr7_6194;Name=Unknown%20rnd-5_family-24
ID=RepeatMasker_chr2_10404;Name=LTR/Gypsy%20rnd-5_family-5873	ID=RepeatMasker_chr3_5473;Name=Unknown%20rnd-6_family-5042	ID=RepeatMasker_chr7_6195;Name=LTR/Gypsy%20rnd-3_family-84
ID=RepeatMasker_chr2_10405;Name=LTR/Gypsy%20rnd-5_family-5873	ID=RepeatMasker_chr1_3767;Name=Unknown%20rnd-6_family-175	ID=RepeatMasker_chr1_4706;Name=Unknown%20rnd-2_family-33
ID=RepeatMasker_chr2_10406;Name=LTR/Gypsy%20rnd-5_family-5873	ID=RepeatMasker_chr1_3768;Name=Unknown%20rnd-6_family-175	ID=RepeatMasker_chr2_11267;Name=LTR/Gypsy%20rnd-1_family-8
ID=RepeatMasker_chr2_10407;Name=Unknown%20rnd-5_family-2389	ID=RepeatMasker_chr1_3769;Name=Unknown%20rnd-6_family-2175	ID=RepeatMasker_chr3_1312;Name=Simple_repeat%20rnd-2_family-96
ID=RepeatMasker_chr1_11153;Name=LTR/Copia%20rnd-5_family-367	ID=RepeatMasker_chr5_1554;Name=Unknown%20rnd-1_family-304	ID=RepeatMasker_chr2_12259;Name=Unknown%20rnd-4_family-327
ID=RepeatMasker_chr1_11154;Name=Unknown%20rnd-6_family-430	ID=RepeatMasker_chr5_1555;Name=Unknown%20rnd-1_family-192	ID=RepeatMasker_chr1_9794;Name=Unknown%20rnd-4_family-2628
ID=RepeatMasker_chr1_11155;Name=Unknown%20rnd-6_family-430	ID=RepeatMasker_chr5_8882;Name=Unknown%20rnd-5_family-5637	ID=RepeatMasker_chr1_9795;Name=Unknown%20rnd-1_family-25
ID=RepeatMasker_chr2_1922;Name=Unknown%20rnd-6_family-1805	ID=RepeatMasker_chr3_5635;Name=LINE/L1-Tx1%20rnd-5_family-1958	ID=RepeatMasker_chr1_9796;Name=Unknown%20rnd-1_family-27
ID=RepeatMasker_chr6_3886;Name=Unknown%20rnd-5_family-370	ID=RepeatMasker_chr3_5636;Name=Unknown%20rnd-1_family-203	ID=RepeatMasker_chr1_9797;Name=Unknown%20rnd-1_family-22
ID=RepeatMasker_chr5_3433;Name=LTR/Gypsy%20rnd-6_family-1590	ID=RepeatMasker_chr3_5637;Name=Unknown%20rnd-6_family-3154	ID=RepeatMasker_chr1_9798;Name=Unknown%20rnd-1_family-2
ID=RepeatMasker_chr2_7756;Name=DNA/CMC-EnSpm%20rnd-6_family-1840	ID=RepeatMasker_chr3_5638;Name=Unknown%20rnd-6_family-3190	ID=RepeatMasker_unplaced-scaffold_032_1;Name=Simple_repeat%20rnd-6_family-6
ID=RepeatMasker_chr3_2557;Name=DNA/PIF-Harbinger%20rnd-6_family-7434	ID=RepeatMasker_chr3_2060;Name=Satellite%20rnd-1_family-372	ID=RepeatMasker_chr6_7005;Name=LTR/Gypsy%20rnd-1_family-0
ID=RepeatMasker_chr3_2558;Name=Unknown%20rnd-1_family-198	ID=RepeatMasker_chr3_8578;Name=Unknown%20rnd-1_family-198	ID=RepeatMasker_chr6_7006;Name=Unknown%20rnd-1_family-17
ID=RepeatMasker_chr3_2559;Name=DNA/PIF-Harbinger%20rnd-6_family-7434	ID=RepeatMasker_chr3_8579;Name=Unknown%20rnd-1_family-211	ID=RepeatMasker_chr6_7007;Name=Unknown%20rnd-1_family-18
ID=RepeatMasker_chr3_2560;Name=Unknown%20rnd-1_family-198	ID=RepeatMasker_chr4_1761;Name=Unknown%20rnd-1_family-203	ID=RepeatMasker_chr3_4748;Name=Unknown%20rnd-5_family-879
ID=RepeatMasker_chr3_2561;Name=DNA/PIF-Harbinger%20rnd-6_family-7434	ID=RepeatMasker_chr4_1762;Name=Unknown%20rnd-5_family-102	ID=RepeatMasker_chr3_4749;Name=Unknown%20rnd-2_family-33
ID=RepeatMasker_chr3_7532;Name=SINE/ID%20rnd-1_family-350	ID=RepeatMasker_chr4_1763;Name=Unknown%20rnd-1_family-203	ID=RepeatMasker_chr3_8499;Name=LINE/L2%20rnd-6_family-450
ID=RepeatMasker_chr4_570;Name=Unknown%20rnd-3_family-54	ID=RepeatMasker_chr4_1764;Name=Unknown%20rnd-5_family-102	ID=RepeatMasker_unplaced-scaffold_057_1;Name=Unknown%20rnd-5_family-24
ID=RepeatMasker_chr4_8821;Name=Unknown%20rnd-1_family-268	ID=RepeatMasker_chr2_2303;Name=LINE/RTE-X%20rnd-4_family-323	ID=RepeatMasker_chr5_827;Name=Unknown%20rnd-1_family-22
ID=RepeatMasker_chr2_3594;Name=DNA/hAT-Charlie%20rnd-5_family-34	ID=RepeatMasker_chr5_465;Name=Unknown%20rnd-5_family-238	ID=RepeatMasker_chr5_828;Name=Unknown%20rnd-1_family-145
ID=RepeatMasker_chr2_3595;Name=Unknown%20rnd-1_family-342	ID=RepeatMasker_chr5_2287;Name=Unknown%20rnd-6_family-5127	ID=RepeatMasker_chr5_829;Name=Unknown%20rnd-5_family-24
ID=RepeatMasker_chr3_1216;Name=Unknown%20rnd-1_family-288	ID=RepeatMasker_chr5_2288;Name=Unknown%20rnd-6_family-5127	ID=RepeatMasker_chr5_830;Name=Unknown%20rnd-1_family-103
ID=RepeatMasker_chr3_1217;Name=DNA/MuLE-MuDR%20rnd-1_family-197	ID=RepeatMasker_chr2_13011;Name=LTR/Copia%20rnd-6_family-3568	ID=RepeatMasker_chr5_831;Name=Unknown%20rnd-1_family-142
ID=RepeatMasker_chr1_6656;Name=Unknown%20rnd-1_family-203	ID=RepeatMasker_chr2_13012;Name=LTR/Copia%20rnd-5_family-1147	ID=RepeatMasker_chr5_832;Name=RC/Helitron%20rnd-6_family-138
ID=RepeatMasker_chr1_6657;Name=Unknown%20rnd-5_family-574	ID=RepeatMasker_chr2_13013;Name=LTR/Copia%20rnd-5_family-1147	ID=RepeatMasker_chr5_833;Name=Unknown%20rnd-1_family-55
ID=RepeatMasker_chr3_2495;Name=LTR/Copia%20rnd-1_family-272	ID=RepeatMasker_chr2_13014;Name=LTR/Copia%20rnd-5_family-1147	ID=RepeatMasker_chr5_834;Name=Unknown%20rnd-1_family-43
ID=RepeatMasker_chr3_2496;Name=Unknown%20rnd-1_family-90	ID=RepeatMasker_chr2_13015;Name=LTR/Copia%20rnd-5_family-1147	ID=RepeatMasker_chr5_835;Name=Unknown%20rnd-1_family-55
ID=RepeatMasker_chr7_1035;Name=Unknown%20rnd-1_family-97	ID=RepeatMasker_chr5_4881;Name=Unknown%20rnd-6_family-3190	ID=RepeatMasker_chr5_836;Name=Unknown%20rnd-1_family-54
ID=RepeatMasker_chr7_1036;Name=Unknown%20rnd-1_family-90	ID=RepeatMasker_chr2_1198;Name=Unknown%20rnd-5_family-308	ID=RepeatMasker_chr5_837;Name=LTR/Gypsy%20rnd-5_family-1923
ID=RepeatMasker_chr7_1037;Name=Unknown%20rnd-1_family-186	ID=RepeatMasker_chr2_1199;Name=Unknown%20rnd-5_family-308	ID=RepeatMasker_chr5_838;Name=RC/Helitron%20rnd-6_family-138
ID=RepeatMasker_chr5_6291;Name=Unknown%20rnd-5_family-75	ID=RepeatMasker_chr2_1200;Name=LTR/Copia%20rnd-5_family-631	ID=RepeatMasker_chr5_839;Name=Unknown%20rnd-1_family-40
ID=RepeatMasker_chr1_1223;Name=LTR/Gypsy%20rnd-6_family-269	ID=RepeatMasker_chr2_1201;Name=LTR/Copia%20rnd-5_family-631	ID=RepeatMasker_chr5_840;Name=RC/Helitron%20rnd-6_family-138
ID=RepeatMasker_chr3_4556;Name=Unknown%20rnd-1_family-291	ID=RepeatMasker_chr7_2379;Name=Unknown%20rnd-3_family-54	ID=RepeatMasker_chr5_841;Name=Unknown%20rnd-1_family-39
ID=RepeatMasker_chr6_4319;Name=Unknown%20rnd-1_family-222	ID=RepeatMasker_chr3_7202;Name=Unknown%20rnd-6_family-3586	ID=RepeatMasker_chr5_842;Name=Unknown%20rnd-2_family-33
ID=RepeatMasker_chr6_4320;Name=Unknown%20rnd-1_family-262	ID=RepeatMasker_chr7_2358;Name=Unknown%20rnd-1_family-292	ID=RepeatMasker_chr5_843;Name=LTR/Gypsy%20rnd-1_family-7
ID=RepeatMasker_chr6_4321;Name=Unknown%20rnd-1_family-262	ID=RepeatMasker_chr7_2359;Name=Unknown%20rnd-1_family-253	ID=RepeatMasker_chr5_806;Name=Unknown%20rnd-5_family-24
ID=RepeatMasker_chr6_4322;Name=Unknown%20rnd-1_family-167	ID=RepeatMasker_chr7_2360;Name=Unknown%20rnd-1_family-220	ID=RepeatMasker_chr5_807;Name=RC/Helitron%20rnd-6_family-138
ID=RepeatMasker_chr6_4323;Name=DNA/hAT-Tag1%20rnd-1_family-165	ID=RepeatMasker_chr7_2361;Name=Unknown%20rnd-1_family-237	ID=RepeatMasker_chr5_808;Name=Simple_repeat%20rnd-6_family-6
ID=RepeatMasker_chr4_7653;Name=Unknown%20rnd-1_family-221	ID=RepeatMasker_chr7_2362;Name=Unknown%20rnd-5_family-690	ID=RepeatMasker_chr5_809;Name=RC/Helitron%20rnd-6_family-138
ID=RepeatMasker_chr4_7654;Name=Unknown%20rnd-1_family-223	ID=RepeatMasker_chr7_2363;Name=Unknown%20rnd-1_family-224	ID=RepeatMasker_chr5_810;Name=Unknown%20rnd-1_family-18
ID=RepeatMasker_chr5_2524;Name=LTR/Copia%20rnd-5_family-581	ID=RepeatMasker_chr7_2364;Name=Unknown%20rnd-5_family-231	ID=RepeatMasker_chr5_811;Name=LTR/Gypsy%20rnd-5_family-1923
ID=RepeatMasker_chr7_1166;Name=Unknown%20rnd-6_family-3190	ID=RepeatMasker_chr5_9806;Name=Unknown%20rnd-5_family-5637	ID=RepeatMasker_chr5_812;Name=LTR/Gypsy%20rnd-1_family-0
ID=RepeatMasker_chr5_10644;Name=rnd-1_family-178	ID=RepeatMasker_chr5_9807;Name=Unknown%20rnd-5_family-5637	ID=RepeatMasker_chr5_813;Name=LTR/Gypsy%20rnd-6_family-748
ID=RepeatMasker_chr5_10645;Name=rnd-1_family-178	ID=RepeatMasker_chr4_10805;Name=Unknown%20rnd-5_family-4742	ID=RepeatMasker_chr5_814;Name=Unknown%20rnd-5_family-25
ID=RepeatMasker_chr5_10646;Name=rnd-1_family-178	ID=RepeatMasker_chr4_10806;Name=Unknown%20rnd-5_family-4742	ID=RepeatMasker_chr5_815;Name=Unknown%20rnd-4_family-327
ID=RepeatMasker_chr2_6339;Name=LTR/Copia%20rnd-4_family-137	ID=RepeatMasker_chr4_10807;Name=Unknown%20rnd-5_family-4742	ID=RepeatMasker_chr5_816;Name=LTR/Gypsy%20rnd-6_family-748
ID=RepeatMasker_chr2_6340;Name=Unknown%20rnd-5_family-1105	ID=RepeatMasker_chr8_8456;Name=Unknown%20rnd-1_family-198	ID=RepeatMasker_chr5_817;Name=Unknown%20rnd-1_family-11
ID=RepeatMasker_chr5_10888;Name=Satellite%20rnd-1_family-76	ID=RepeatMasker_chr8_8457;Name=Unknown%20rnd-6_family-869	ID=RepeatMasker_chr3_3115;Name=LTR/Gypsy%20rnd-1_family-7
ID=RepeatMasker_chr5_10889;Name=snRNA%20rnd-1_family-233	ID=RepeatMasker_chr8_8969;Name=Unknown%20rnd-1_family-152	ID=RepeatMasker_chr3_3116;Name=Unknown%20rnd-1_family-176
ID=RepeatMasker_chr5_10890;Name=DNA/hAT-Tag1%20rnd-6_family-3596	ID=RepeatMasker_chr3_4817;Name=DNA/MULE-MuDR%20rnd-6_family-2433	ID=RepeatMasker_chr3_3117;Name=Unknown%20rnd-1_family-124
ID=RepeatMasker_chr1_9888;Name=Unknown%20rnd-1_family-358	ID=RepeatMasker_chr5_2291;Name=Unknown%20rnd-6_family-5127	ID=RepeatMasker_chr3_3118;Name=Unknown%20rnd-1_family-164
ID=RepeatMasker_chr2_2494;Name=Unknown%20rnd-4_family-235	ID=RepeatMasker_chr8_2348;Name=Unknown%20rnd-1_family-237	ID=RepeatMasker_chr3_3119;Name=DNA/Kolobok-T2%20rnd-5_family-5106
ID=RepeatMasker_chr2_1104;Name=DNA/TcMar-Tc1%20rnd-6_family-2624	ID=RepeatMasker_chr8_2349;Name=Unknown%20rnd-1_family-220	ID=RepeatMasker_chr3_3120;Name=Unknown%20rnd-5_family-2241
ID=RepeatMasker_chr3_3978;Name=Unknown%20rnd-5_family-1358	ID=RepeatMasker_chr8_2350;Name=Unknown%20rnd-1_family-253	ID=RepeatMasker_chr3_3121;Name=Unknown%20rnd-5_family-238
ID=RepeatMasker_chr2_2198;Name=Unknown%20rnd-6_family-180	ID=RepeatMasker_chr8_2351;Name=Unknown%20rnd-6_family-6922	ID=RepeatMasker_chr3_3122;Name=Unknown%20rnd-6_family-6922
ID=RepeatMasker_chr1_2155;Name=Unknown%20rnd-1_family-196	ID=RepeatMasker_chr8_5132;Name=Unknown%20rnd-2_family-33	ID=RepeatMasker_chr3_3123;Name=Unknown%20rnd-5_family-4876
ID=RepeatMasker_chr7_8939;Name=Unknown%20rnd-6_family-545	ID=RepeatMasker_chr2_807;Name=Unknown%20rnd-1_family-367	ID=RepeatMasker_chr3_3124;Name=Unknown%20rnd-5_family-1105
ID=RepeatMasker_chr6_3887;Name=LINE/RTE-X%20rnd-3_family-283	ID=RepeatMasker_chr6_1159;Name=Unknown%20rnd-1_family-370	ID=RepeatMasker_chr5_797;Name=Unknown%20rnd-4_family-327
ID=RepeatMasker_chr7_1264;Name=Unknown%20rnd-1_family-244	ID=RepeatMasker_chr5_2183;Name=Unknown%20rnd-1_family-304	ID=RepeatMasker_chr5_798;Name=DNA%20rnd-1_family-6
ID=RepeatMasker_chr3_5047;Name=Unknown%20rnd-5_family-1431	ID=RepeatMasker_chr5_2184;Name=Unknown%20rnd-1_family-192	ID=RepeatMasker_chr5_799;Name=Unknown%20rnd-4_family-327
ID=RepeatMasker_chr8_8536;Name=Unknown%20rnd-5_family-2411	ID=RepeatMasker_chr8_9152;Name=Unknown%20rnd-1_family-358	ID=RepeatMasker_chr5_800;Name=RC/Helitron%20rnd-6_family-138
ID=RepeatMasker_chr3_11406;Name=Unknown%20rnd-1_family-365	ID=RepeatMasker_chr6_9477;Name=LTR/Gypsy%20rnd-5_family-3808	ID=RepeatMasker_chr5_801;Name=LTR/Gypsy%20rnd-1_family-9
ID=RepeatMasker_chr6_3668;Name=Unknown%20rnd-4_family-918	ID=RepeatMasker_chr6_9478;Name=LTR/Gypsy%20rnd-5_family-3808	ID=RepeatMasker_chr5_802;Name=LTR/Gypsy%20rnd-1_family-112
ID=RepeatMasker_chr6_3669;Name=Unknown%20rnd-1_family-298	ID=RepeatMasker_chr2_6595;Name=Unknown%20rnd-1_family-260	ID=RepeatMasker_chr4_1535;Name=Unknown%20rnd-6_family-180
ID=RepeatMasker_chr6_3670;Name=Unknown%20rnd-1_family-188	ID=RepeatMasker_chr2_6596;Name=Unknown%20rnd-5_family-4271	ID=RepeatMasker_chr4_1536;Name=Unknown%20rnd-2_family-33
ID=RepeatMasker_chr6_3671;Name=Unknown%20rnd-4_family-918	ID=RepeatMasker_chr2_6597;Name=Unknown%20rnd-5_family-4271	ID=RepeatMasker_chr4_1537;Name=LTR/Gypsy%20rnd-1_family-9
ID=RepeatMasker_chr6_5306;Name=Unknown%20rnd-6_family-3190	ID=RepeatMasker_chr6_6330;Name=Unknown%20rnd-5_family-308	ID=RepeatMasker_chr4_1538;Name=Unknown%20rnd-1_family-19
ID=RepeatMasker_chr3_9897;Name=Unknown%20rnd-6_family-457	ID=RepeatMasker_chr6_6331;Name=Unknown%20rnd-5_family-308	ID=RepeatMasker_chr4_1539;Name=Unknown%20rnd-1_family-39
ID=RepeatMasker_chr2_11899;Name=Unknown%20rnd-1_family-217	ID=RepeatMasker_chr3_6379;Name=Unknown%20rnd-1_family-223	ID=RepeatMasker_chr4_1540;Name=RC/Helitron%20rnd-6_family-138
ID=RepeatMasker_chr4_11352;Name=Unknown%20rnd-1_family-221	ID=RepeatMasker_chr6_10377;Name=Unknown%20rnd-1_family-367	ID=RepeatMasker_chr4_1541;Name=LTR/Gypsy%20rnd-1_family-29
ID=RepeatMasker_chr4_11353;Name=Unknown%20rnd-1_family-221	ID=RepeatMasker_chr2_7382;Name=DNA%20rnd-1_family-6	ID=RepeatMasker_chr5_681;Name=Unknown%20rnd-4_family-327
ID=RepeatMasker_chr1_4453;Name=LINE/I%20rnd-5_family-547	ID=RepeatMasker_chr5_7531;Name=Unknown%20rnd-5_family-5637	ID=RepeatMasker_chr5_682;Name=LTR/Gypsy%20rnd-1_family-64
ID=RepeatMasker_chr5_4680;Name=Unknown%20rnd-5_family-4271	ID=RepeatMasker_chr8_1080;Name=Unknown%20rnd-6_family-4466	ID=RepeatMasker_chr5_717;Name=Unknown%20rnd-4_family-327
ID=RepeatMasker_chr5_4681;Name=Unknown%20rnd-5_family-4271	ID=RepeatMasker_chr3_5475;Name=Unknown%20rnd-6_family-5042	ID=RepeatMasker_chr6_6312;Name=Unknown%20rnd-1_family-25
ID=RepeatMasker_chr5_4682;Name=Unknown%20rnd-5_family-4271	ID=RepeatMasker_chr3_5476;Name=Unknown%20rnd-6_family-5042	ID=RepeatMasker_chr6_6313;Name=Unknown%20rnd-1_family-11
ID=RepeatMasker_chr5_4683;Name=Unknown%20rnd-5_family-370	ID=RepeatMasker_chr8_8109;Name=Unknown%20rnd-4_family-918	ID=RepeatMasker_chr6_6314;Name=LTR/Gypsy%20rnd-5_family-1923
ID=RepeatMasker_chr1_2042;Name=Unknown%20rnd-6_family-3613	ID=RepeatMasker_chr8_8110;Name=LINE/L2%20rnd-6_family-450	ID=RepeatMasker_chr6_6315;Name=LTR/Gypsy%20rnd-1_family-16
ID=RepeatMasker_chr1_2044;Name=Unknown%20rnd-1_family-289	ID=RepeatMasker_chr5_5682;Name=Unknown%20rnd-5_family-308	ID=RepeatMasker_chr6_6316;Name=LTR/Gypsy%20rnd-4_family-230
ID=RepeatMasker_chr3_5035;Name=Unknown%20rnd-5_family-1431	ID=RepeatMasker_chr5_5683;Name=Unknown%20rnd-5_family-308	ID=RepeatMasker_chr6_6317;Name=LTR/Gypsy%20rnd-6_family-273
ID=RepeatMasker_chr3_5036;Name=Unknown%20rnd-5_family-1431	ID=RepeatMasker_chr5_2289;Name=Unknown%20rnd-6_family-5127	ID=RepeatMasker_chr6_6318;Name=Unknown%20rnd-5_family-888
ID=RepeatMasker_chr3_5037;Name=Unknown%20rnd-5_family-1431	ID=RepeatMasker_chr5_6186;Name=Unknown%20rnd-6_family-5127	ID=RepeatMasker_chr7_7966;Name=LTR/Gypsy%20rnd-5_family-5873
ID=RepeatMasker_chr3_5038;Name=Unknown%20rnd-5_family-3659	ID=RepeatMasker_chr5_7099;Name=LINE/RTE-X%20rnd-3_family-283	ID=RepeatMasker_chr7_7967;Name=LTR/Gypsy%20rnd-5_family-5873
ID=RepeatMasker_chr6_10021;Name=LINE/RTE-X%20rnd-3_family-283	ID=RepeatMasker_chr8_8429;Name=Unknown%20rnd-1_family-215	ID=RepeatMasker_chr7_7968;Name=Unknown%20rnd-1_family-146
ID=RepeatMasker_chr3_1825;Name=LTR/Copia%20rnd-6_family-90	ID=RepeatMasker_chr8_8430;Name=Unknown%20rnd-6_family-869	ID=RepeatMasker_chr7_7969;Name=Unknown%20rnd-4_family-86
ID=RepeatMasker_chr4_12103;Name=Unknown%20rnd-1_family-222	ID=RepeatMasker_chr8_8431;Name=Unknown%20rnd-6_family-869	ID=RepeatMasker_chr7_7970;Name=LTR/Gypsy%20rnd-5_family-5873
ID=RepeatMasker_chr4_12104;Name=Unknown%20rnd-1_family-262	ID=RepeatMasker_chr5_514;Name=Unknown%20rnd-6_family-741	ID=RepeatMasker_chr6_5968;Name=Unknown%20rnd-4_family-327
ID=RepeatMasker_chr2_7758;Name=Unknown%20rnd-6_family-175	ID=RepeatMasker_chr2_777;Name=Unknown%20rnd-1_family-367	ID=RepeatMasker_chr6_5969;Name=LTR/Gypsy%20rnd-1_family-0
ID=RepeatMasker_chr2_7759;Name=Unknown%20rnd-6_family-175	ID=RepeatMasker_chr4_12622;Name=Unknown%20rnd-1_family-282	ID=RepeatMasker_chr2_11264;Name=Unknown%20rnd-6_family-960
ID=RepeatMasker_chr6_6423;Name=Unknown%20rnd-6_family-2174	ID=RepeatMasker_chr8_581;Name=Unknown%20rnd-5_family-231	ID=RepeatMasker_chr2_11265;Name=Unknown%20rnd-1_family-34
ID=RepeatMasker_chr6_6424;Name=Unknown%20rnd-6_family-2174	ID=RepeatMasker_chr8_582;Name=Unknown%20rnd-5_family-231	ID=RepeatMasker_chr2_11266;Name=DNA%20rnd-1_family-6
ID=RepeatMasker_chr6_6425;Name=Unknown%20rnd-6_family-2174	ID=RepeatMasker_chr8_583;Name=Unknown%20rnd-5_family-231	ID=RepeatMasker_chr5_666;Name=Simple_repeat%20rnd-2_family-96
ID=RepeatMasker_chr3_3822;Name=LTR/Copia%20rnd-5_family-1317	ID=RepeatMasker_chr6_8572;Name=DNA/CMC-EnSpm%20rnd-6_family-238	ID=RepeatMasker_chr5_667;Name=Unknown%20rnd-1_family-40
ID=RepeatMasker_chr8_8537;Name=Unknown%20rnd-5_family-2411	ID=RepeatMasker_chr5_4131;Name=Unknown%20rnd-5_family-1921	ID=RepeatMasker_chr5_668;Name=Unknown%20rnd-1_family-11
ID=RepeatMasker_chr2_11337;Name=Unknown%20rnd-1_family-109	ID=RepeatMasker_chr2_9190;Name=LTR/Copia%20rnd-5_family-631	ID=RepeatMasker_chr5_669;Name=RC/Helitron%20rnd-6_family-138
ID=RepeatMasker_chr2_11338;Name=DNA/PIF-Harbinger%20rnd-6_family-7434	ID=RepeatMasker_chr2_9191;Name=LTR/Copia%20rnd-5_family-631	ID=RepeatMasker_chr5_670;Name=snRNA%20rnd-1_family-274
ID=RepeatMasker_chr2_11339;Name=DNA/PIF-Harbinger%20rnd-6_family-7434	ID=RepeatMasker_chr6_9192;Name=Unknown%20rnd-5_family-5637	ID=RepeatMasker_chr5_671;Name=Unknown%20rnd-4_family-105
ID=RepeatMasker_chr2_11340;Name=DNA/PIF-Harbinger%20rnd-6_family-7434	ID=RepeatMasker_chr6_9193;Name=Unknown%20rnd-5_family-5637	ID=RepeatMasker_chr5_774;Name=Unknown%20rnd-4_family-327
ID=RepeatMasker_chr2_11341;Name=DNA/PIF-Harbinger%20rnd-6_family-7434	ID=RepeatMasker_chr2_6942;Name=DNA/P%20rnd-6_family-3642	ID=RepeatMasker_chr5_775;Name=Unknown%20rnd-1_family-137
ID=RepeatMasker_chr5_5818;Name=LTR/Copia%20rnd-4_family-137	ID=RepeatMasker_chr2_6943;Name=DNA/P%20rnd-6_family-3642	ID=RepeatMasker_chr5_776;Name=RC/Helitron%20rnd-6_family-138
ID=RepeatMasker_chr5_6575;Name=DNA/hAT-Tag1%20rnd-1_family-165	ID=RepeatMasker_chr4_1491;Name=LTR/Copia%20rnd-1_family-148	ID=RepeatMasker_chr5_777;Name=Unknown%20rnd-4_family-327
ID=RepeatMasker_chr5_6576;Name=DNA/hAT-Tag1%20rnd-1_family-165	ID=RepeatMasker_chr4_1492;Name=Satellite%20rnd-1_family-76	ID=RepeatMasker_chr5_778;Name=Unknown%20rnd-1_family-11
ID=RepeatMasker_chr7_4804;Name=Unknown%20rnd-4_family-918	ID=RepeatMasker_chr4_1493;Name=LTR/Copia%20rnd-1_family-148	ID=RepeatMasker_chr5_779;Name=Unknown%20rnd-1_family-41
ID=RepeatMasker_chr7_4805;Name=DNA/hAT-Ac%20rnd-6_family-766	ID=RepeatMasker_chr4_1494;Name=DNA/CMC-EnSpm%20rnd-1_family-85	ID=RepeatMasker_chr7_3452;Name=Unknown%20rnd-1_family-12
ID=RepeatMasker_chr7_4806;Name=DNA/TcMar-Tc1%20rnd-6_family-2624	ID=RepeatMasker_chr4_1495;Name=Unknown%20rnd-1_family-287	ID=RepeatMasker_chr7_3453;Name=Unknown%20rnd-1_family-18
ID=RepeatMasker_chr1_3218;Name=Unknown%20rnd-1_family-131	ID=RepeatMasker_chr4_1496;Name=Unknown%20rnd-4_family-327	ID=RepeatMasker_chr7_3454;Name=Unknown%20rnd-1_family-25
ID=RepeatMasker_chr3_6154;Name=Unknown%20rnd-1_family-219	ID=RepeatMasker_chr4_5041;Name=Unknown%20rnd-4_family-495	ID=RepeatMasker_chr7_3455;Name=DNA/TcMar-Tc1%20rnd-6_family-2624
ID=RepeatMasker_chr3_6155;Name=Unknown%20rnd-1_family-192	ID=RepeatMasker_chr3_4965;Name=Unknown%20rnd-1_family-313	ID=RepeatMasker_chr7_3456;Name=Unknown%20rnd-6_family-3613
ID=RepeatMasker_chr7_7708;Name=Unknown%20rnd-1_family-262	ID=RepeatMasker_unplaced-scaffold_250_7;Name=Unknown%20rnd-5_family-1072	ID=RepeatMasker_chr7_3457;Name=Unknown%20rnd-5_family-1921
ID=RepeatMasker_chr7_9117;Name=Unknown%20rnd-6_family-3183	ID=RepeatMasker_chr2_3748;Name=Unknown%20rnd-4_family-235	ID=RepeatMasker_chr7_3458;Name=Unknown%20rnd-5_family-1921
ID=RepeatMasker_chr7_9118;Name=Unknown%20rnd-6_family-1130	ID=RepeatMasker_chr2_3749;Name=Unknown%20rnd-1_family-260	ID=RepeatMasker_chr7_3459;Name=Unknown%20rnd-5_family-1921
ID=RepeatMasker_chr1_3394;Name=Unknown%20rnd-5_family-1072	ID=RepeatMasker_chr2_3750;Name=Unknown%20rnd-4_family-235	ID=RepeatMasker_chr7_3460;Name=LTR/Copia%20rnd-5_family-631
ID=RepeatMasker_chr1_3395;Name=Unknown%20rnd-6_family-5028	ID=RepeatMasker_chr2_3751;Name=Unknown%20rnd-1_family-260	ID=RepeatMasker_chr3_7269;Name=LTR/Gypsy%20rnd-5_family-70
ID=RepeatMasker_chr1_3396;Name=Unknown%20rnd-1_family-327	ID=RepeatMasker_chr2_3752;Name=Unknown%20rnd-5_family-4271	ID=RepeatMasker_chr5_900;Name=LTR/Gypsy%20rnd-5_family-1923
ID=RepeatMasker_chr1_3397;Name=Unknown%20rnd-4_family-74	ID=RepeatMasker_chr5_6604;Name=Unknown%20rnd-5_family-1072	ID=RepeatMasker_chr5_901;Name=Unknown%20rnd-5_family-24
ID=RepeatMasker_chr8_4270;Name=DNA/PIF-Harbinger%20rnd-6_family-7434	ID=RepeatMasker_chr2_2126;Name=DNA/TcMar-Tc1%20rnd-6_family-2624	ID=RepeatMasker_chr5_888;Name=Unknown%20rnd-4_family-327
ID=RepeatMasker_chr7_8724;Name=Unknown%20rnd-6_family-1434	ID=RepeatMasker_chr3_1365;Name=Unknown%20rnd-6_family-175	ID=RepeatMasker_chr5_889;Name=Unknown%20rnd-1_family-41
ID=RepeatMasker_chr7_8725;Name=Unknown%20rnd-6_family-1585	ID=RepeatMasker_unplaced-scaffold_440_1;Name=Unknown%20rnd-5_family-4271	ID=RepeatMasker_chr5_890;Name=Unknown%20rnd-1_family-11
ID=RepeatMasker_chr7_8726;Name=DNA/hAT-Ac%20rnd-5_family-166	ID=RepeatMasker_unplaced-scaffold_440_2;Name=Unknown%20rnd-1_family-260	ID=RepeatMasker_chr5_891;Name=Unknown%20rnd-5_family-24
ID=RepeatMasker_chr8_8235;Name=Unknown%20rnd-1_family-221	ID=RepeatMasker_unplaced-scaffold_440_3;Name=Unknown%20rnd-4_family-235	ID=RepeatMasker_chr7_2773;Name=LTR/Gypsy%20rnd-1_family-29
ID=RepeatMasker_chr1_10022;Name=Unknown%20rnd-1_family-2	ID=RepeatMasker_chr5_5703;Name=Unknown%20rnd-5_family-1921	ID=RepeatMasker_chr7_2774;Name=LTR/Copia%20rnd-4_family-117
ID=RepeatMasker_chr5_6703;Name=Unknown%20rnd-6_family-3111	ID=RepeatMasker_chr5_5704;Name=Unknown%20rnd-5_family-1921	ID=RepeatMasker_chr6_2676;Name=Simple_repeat%20rnd-2_family-96
ID=RepeatMasker_chr5_1564;Name=Unknown%20rnd-5_family-179	ID=RepeatMasker_chr5_5713;Name=Unknown%20rnd-5_family-879	ID=RepeatMasker_chr6_2677;Name=LTR/Gypsy%20rnd-6_family-1419
ID=RepeatMasker_chr6_8120;Name=LTR/Copia%20rnd-1_family-229	ID=RepeatMasker_chr5_5714;Name=Unknown%20rnd-5_family-102	ID=RepeatMasker_chr1_12456;Name=LTR/Gypsy%20rnd-1_family-8
ID=RepeatMasker_chr6_8121;Name=DNA/CMC-EnSpm%20rnd-5_family-2662	ID=RepeatMasker_chr5_5715;Name=snRNA%20rnd-1_family-274	ID=RepeatMasker_chr1_12457;Name=LTR/Copia%20rnd-5_family-1854
ID=RepeatMasker_chr2_1676;Name=Unknown%20rnd-4_family-86	ID=RepeatMasker_chr8_2000;Name=Unknown%20rnd-6_family-1939	ID=RepeatMasker_chr1_12458;Name=LTR/Copia%20rnd-5_family-1854
ID=RepeatMasker_chr2_1677;Name=Unknown%20rnd-4_family-86	ID=RepeatMasker_chr8_2001;Name=Unknown%20rnd-6_family-1939	ID=RepeatMasker_chr1_12459;Name=Unknown%20rnd-6_family-773
ID=RepeatMasker_unplaced-scaffold_078_8;Name=Unknown%20rnd-1_family-211	ID=RepeatMasker_chr8_2002;Name=Unknown%20rnd-6_family-1939	ID=RepeatMasker_chr3_5356;Name=Unknown%20rnd-5_family-839
ID=RepeatMasker_unplaced-scaffold_078_9;Name=Unknown%20rnd-1_family-198	ID=RepeatMasker_chr5_10784;Name=Unknown%20rnd-1_family-223	ID=RepeatMasker_chr6_8952;Name=Unknown%20rnd-4_family-327
ID=RepeatMasker_unplaced-scaffold_078_10;Name=DNA/MULE-MuDR%20rnd-6_family-2433	ID=RepeatMasker_chr5_10785;Name=Unknown%20rnd-1_family-221	ID=RepeatMasker_chr7_3425;Name=Unknown%20rnd-4_family-327
ID=RepeatMasker_chr8_5477;Name=Unknown%20rnd-4_family-497	ID=RepeatMasker_chr5_10786;Name=Unknown%20rnd-1_family-221	ID=RepeatMasker_chr5_3856;Name=RC/Helitron%20rnd-6_family-138
ID=RepeatMasker_chr5_6159;Name=Unknown%20rnd-5_family-370	ID=RepeatMasker_chr5_10787;Name=Unknown%20rnd-6_family-1130	ID=RepeatMasker_chr5_3857;Name=Unknown%20rnd-1_family-11
ID=RepeatMasker_chr8_1539;Name=Satellite%20rnd-1_family-172	ID=RepeatMasker_chr7_3218;Name=Unknown%20rnd-6_family-2174	ID=RepeatMasker_chr6_6180;Name=LTR/Copia%20rnd-5_family-1317
ID=RepeatMasker_chr8_1540;Name=Unknown%20rnd-5_family-350	ID=RepeatMasker_chr7_3219;Name=Unknown%20rnd-1_family-203	ID=RepeatMasker_chr6_6181;Name=LTR/Copia%20rnd-1_family-51
ID=RepeatMasker_chr8_1541;Name=rnd-1_family-178	ID=RepeatMasker_chr7_3220;Name=Unknown%20rnd-5_family-102	ID=RepeatMasker_chr6_6182;Name=LTR/Copia%20rnd-5_family-1317
ID=RepeatMasker_chr8_1542;Name=LTR/Gypsy%20rnd-5_family-5873	ID=RepeatMasker_chr7_3221;Name=Unknown%20rnd-1_family-196	ID=RepeatMasker_chr6_6183;Name=LTR/Copia%20rnd-5_family-1317
ID=RepeatMasker_chr8_1543;Name=LTR/Gypsy%20rnd-5_family-5873	ID=RepeatMasker_chr7_3222;Name=Unknown%20rnd-1_family-214	ID=RepeatMasker_chr6_6184;Name=Unknown%20rnd-1_family-328
ID=RepeatMasker_chr8_1544;Name=LTR/Gypsy%20rnd-5_family-5873	ID=RepeatMasker_chr7_3223;Name=Unknown%20rnd-1_family-224	ID=RepeatMasker_chr6_6185;Name=LTR/Copia%20rnd-5_family-1317
ID=RepeatMasker_chr6_4950;Name=Unknown%20rnd-6_family-180	ID=RepeatMasker_chr7_3224;Name=Unknown%20rnd-5_family-102	ID=RepeatMasker_chr6_6186;Name=LTR/Copia%20rnd-5_family-1317
ID=RepeatMasker_chr6_4952;Name=Unknown%20rnd-1_family-155	ID=RepeatMasker_chr7_3225;Name=Unknown%20rnd-5_family-855	ID=RepeatMasker_chr6_6187;Name=Unknown%20rnd-1_family-53
ID=RepeatMasker_chr1_10434;Name=Unknown%20rnd-6_family-1379	ID=RepeatMasker_chr2_9268;Name=Unknown%20rnd-1_family-219	ID=RepeatMasker_chr6_6188;Name=LTR/Copia%20rnd-5_family-367
ID=RepeatMasker_chr1_10435;Name=SINE?%20rnd-1_family-361	ID=RepeatMasker_chr2_9269;Name=Unknown%20rnd-5_family-8098	ID=RepeatMasker_chr5_1742;Name=LTR/Gypsy%20rnd-1_family-64
ID=RepeatMasker_chr4_10845;Name=Unknown%20rnd-5_family-4742	ID=RepeatMasker_chr2_9270;Name=Unknown%20rnd-1_family-304	ID=RepeatMasker_chr5_1743;Name=Unknown%20rnd-5_family-25
ID=RepeatMasker_chr4_10846;Name=Unknown%20rnd-5_family-4742	ID=RepeatMasker_chr2_9271;Name=Unknown%20rnd-5_family-1386	ID=RepeatMasker_chr5_1744;Name=Unknown%20rnd-1_family-39
ID=RepeatMasker_chr4_10847;Name=Unknown%20rnd-5_family-4742	ID=RepeatMasker_chr2_9272;Name=Unknown%20rnd-1_family-251	ID=RepeatMasker_chr5_768;Name=Unknown%20rnd-5_family-25
ID=RepeatMasker_chr4_10848;Name=Unknown%20rnd-5_family-4742	ID=RepeatMasker_chr2_9273;Name=LTR/Gypsy%20rnd-5_family-3808	ID=RepeatMasker_chr5_1336;Name=Unknown%20rnd-1_family-186
ID=RepeatMasker_chr6_632;Name=DNA/hAT-Charlie%20rnd-5_family-4840	ID=RepeatMasker_chr2_9274;Name=Unknown%20rnd-6_family-433	ID=RepeatMasker_chr5_1337;Name=Unknown%20rnd-6_family-1647
ID=RepeatMasker_chr6_633;Name=DNA%20rnd-5_family-1979	ID=RepeatMasker_chr2_9275;Name=DNA/TcMar-Tigger%20rnd-3_family-128	ID=RepeatMasker_chr5_1338;Name=Unknown%20rnd-1_family-97
ID=RepeatMasker_chr3_10129;Name=Unknown%20rnd-5_family-5637	ID=RepeatMasker_chr2_3065;Name=Unknown%20rnd-5_family-1358	ID=RepeatMasker_chr5_1339;Name=LTR/Copia%20rnd-5_family-1854
ID=RepeatMasker_chr3_10130;Name=Unknown%20rnd-5_family-5637	ID=RepeatMasker_chr2_3066;Name=Unknown%20rnd-1_family-89	ID=RepeatMasker_chr6_5983;Name=Unknown%20rnd-5_family-879
ID=RepeatMasker_chr7_9177;Name=Unknown%20rnd-1_family-219	ID=RepeatMasker_chr2_3067;Name=Unknown%20rnd-5_family-2145	ID=RepeatMasker_chr6_5984;Name=Unknown%20rnd-1_family-11
ID=RepeatMasker_chr7_9178;Name=Unknown%20rnd-1_family-223	ID=RepeatMasker_chr2_3068;Name=Unknown%20rnd-1_family-65	ID=RepeatMasker_chr6_3240;Name=Unknown%20rnd-5_family-3244
ID=RepeatMasker_chr2_10157;Name=Unknown%20rnd-5_family-75	ID=RepeatMasker_chr2_3069;Name=Unknown%20rnd-1_family-89	ID=RepeatMasker_chr6_3241;Name=Unknown%20rnd-1_family-20
ID=RepeatMasker_chr6_10236;Name=Unknown%20rnd-5_family-87	ID=RepeatMasker_chr2_3070;Name=LTR/Gypsy%20rnd-5_family-5873	ID=RepeatMasker_chr6_3242;Name=LTR/Gypsy%20rnd-1_family-9
ID=RepeatMasker_chr6_10237;Name=Unknown%20rnd-1_family-248	ID=RepeatMasker_chr2_3071;Name=LTR/Gypsy%20rnd-5_family-5873	ID=RepeatMasker_chr6_3243;Name=RC/Helitron%20rnd-6_family-138
ID=RepeatMasker_chr6_10238;Name=Unknown%20rnd-5_family-1020	ID=RepeatMasker_chr2_3072;Name=LTR/Gypsy%20rnd-5_family-5873	ID=RepeatMasker_chr6_3244;Name=Unknown%20rnd-5_family-25
ID=RepeatMasker_chr6_10239;Name=Unknown%20rnd-1_family-248	ID=RepeatMasker_chr7_7354;Name=Unknown%20rnd-5_family-27	ID=RepeatMasker_chr6_3245;Name=Unknown%20rnd-5_family-24
ID=RepeatMasker_chr4_12018;Name=LINE/RTE-X%20rnd-4_family-323	ID=RepeatMasker_chr7_7355;Name=Unknown%20rnd-5_family-27	ID=RepeatMasker_chr6_3246;Name=DNA%20rnd-1_family-6
ID=RepeatMasker_chr3_1840;Name=Unknown%20rnd-6_family-2288	ID=RepeatMasker_chr7_7356;Name=Unknown%20rnd-5_family-27	ID=RepeatMasker_chr6_10351;Name=Unknown%20rnd-2_family-33
ID=RepeatMasker_chr2_6862;Name=Unknown%20rnd-5_family-1386	ID=RepeatMasker_chr7_7357;Name=LTR/Copia%20rnd-6_family-2078	ID=RepeatMasker_chr6_10352;Name=LTR/Copia%20rnd-4_family-137
ID=RepeatMasker_chr2_6863;Name=DNA/hAT-Tag1%20rnd-6_family-5082	ID=RepeatMasker_chr2_6641;Name=Unknown%20rnd-1_family-312	ID=RepeatMasker_chr6_10353;Name=LTR/Gypsy%20rnd-5_family-3808
ID=RepeatMasker_chr8_1089;Name=Unknown%20rnd-6_family-4466	ID=RepeatMasker_chr2_6642;Name=Unknown%20rnd-1_family-327	ID=RepeatMasker_chr6_10354;Name=LTR/Copia%20rnd-5_family-825
ID=RepeatMasker_chr8_1090;Name=DNA/hAT-Charlie%20rnd-1_family-154	ID=RepeatMasker_chr2_6643;Name=Unknown%20rnd-6_family-433	ID=RepeatMasker_chr2_3729;Name=Unknown%20rnd-1_family-349
ID=RepeatMasker_chr7_3125;Name=Unknown%20rnd-1_family-230	ID=RepeatMasker_chr2_6644;Name=Unknown%20rnd-6_family-253	ID=RepeatMasker_chr2_3730;Name=Unknown%20rnd-1_family-312
ID=RepeatMasker_chr7_3126;Name=Unknown%20rnd-1_family-230	ID=RepeatMasker_chr5_10150;Name=Unknown%20rnd-5_family-5637	ID=RepeatMasker_chr2_3731;Name=Unknown%20rnd-1_family-327
ID=RepeatMasker_chr7_3127;Name=Unknown%20rnd-1_family-258	ID=RepeatMasker_chr5_6605;Name=LINE/RTE-X%20rnd-4_family-323	ID=RepeatMasker_chr2_3732;Name=Unknown%20rnd-6_family-5028
ID=RepeatMasker_chr7_1274;Name=Simple_repeat%20rnd-6_family-593	ID=RepeatMasker_chr4_3955;Name=Unknown%20rnd-5_family-3244	ID=RepeatMasker_chr2_3733;Name=Unknown%20rnd-4_family-235
ID=RepeatMasker_chr4_8553;Name=LINE/RTE-X%20rnd-1_family-74	ID=RepeatMasker_chr4_3956;Name=Unknown%20rnd-5_family-3244	ID=RepeatMasker_chr2_3734;Name=Unknown%20rnd-1_family-260
ID=RepeatMasker_chr4_8554;Name=Unknown%20rnd-1_family-90	ID=RepeatMasker_chr4_3957;Name=Unknown%20rnd-5_family-3244	ID=RepeatMasker_chr2_3735;Name=Unknown%20rnd-5_family-4271
ID=RepeatMasker_chr4_8555;Name=Unknown%20rnd-1_family-158	ID=RepeatMasker_chr4_3958;Name=Unknown%20rnd-5_family-3244	ID=RepeatMasker_chr6_10107;Name=Unknown%20rnd-1_family-65
ID=RepeatMasker_chr6_9422;Name=LTR/Gypsy%20rnd-5_family-5873	ID=RepeatMasker_chr4_3959;Name=DNA/hAT-Tag1%20rnd-6_family-5082	ID=RepeatMasker_chr6_10108;Name=Unknown%20rnd-4_family-175
ID=RepeatMasker_chr6_9423;Name=Unknown%20rnd-5_family-1136	ID=RepeatMasker_chr2_8666;Name=LTR/Gypsy%20rnd-1_family-42	ID=RepeatMasker_chr6_10109;Name=Unknown%20rnd-4_family-175
ID=RepeatMasker_chr6_9424;Name=Unknown%20rnd-1_family-131	ID=RepeatMasker_chr5_8291;Name=Unknown%20rnd-5_family-5637	ID=RepeatMasker_chr1_9793;Name=Unknown%20rnd-5_family-24
ID=RepeatMasker_chr6_9425;Name=LTR/Gypsy%20rnd-5_family-5873	ID=RepeatMasker_chr5_8292;Name=Unknown%20rnd-5_family-5637	ID=RepeatMasker_chr5_11070;Name=LTR/Gypsy%20rnd-5_family-1923
ID=RepeatMasker_chr6_9426;Name=LTR/Gypsy%20rnd-5_family-5873	ID=RepeatMasker_chr5_10763;Name=Unknown%20rnd-5_family-5637	ID=RepeatMasker_chr5_11071;Name=Unknown%20rnd-1_family-18
ID=RepeatMasker_chr2_9551;Name=LTR/Gypsy%20rnd-5_family-3808	ID=RepeatMasker_chr5_10764;Name=Unknown%20rnd-5_family-5637	ID=RepeatMasker_chr5_11072;Name=RC/Helitron%20rnd-6_family-138
ID=RepeatMasker_chr3_5669;Name=Unknown%20rnd-5_family-2094	ID=RepeatMasker_chr6_10597;Name=Unknown%20rnd-5_family-5637	ID=RepeatMasker_chr5_11073;Name=Simple_repeat%20rnd-3_family-238
ID=RepeatMasker_chr3_8701;Name=LTR/Copia%20rnd-5_family-1189	ID=RepeatMasker_chr6_10598;Name=Unknown%20rnd-5_family-5637	ID=RepeatMasker_chr5_11074;Name=Unknown%20rnd-1_family-17
ID=RepeatMasker_chr2_9396;Name=Unknown%20rnd-4_family-235	ID=RepeatMasker_chr4_1771;Name=LINE/RTE-X%20rnd-5_family-596	ID=RepeatMasker_chr5_11075;Name=Unknown%20rnd-1_family-26
ID=RepeatMasker_chr2_9397;Name=Unknown%20rnd-5_family-4271	ID=RepeatMasker_chr5_2399;Name=Unknown%20rnd-6_family-545	ID=RepeatMasker_chr5_11076;Name=Unknown%20rnd-1_family-18
ID=RepeatMasker_chr2_9398;Name=Unknown%20rnd-4_family-235	ID=RepeatMasker_chr5_2400;Name=DNA/TcMar-Tigger%20rnd-3_family-128	ID=RepeatMasker_chr5_11077;Name=Simple_repeat%20rnd-2_family-96
ID=RepeatMasker_chr2_9399;Name=Unknown%20rnd-6_family-5028	ID=RepeatMasker_chr4_3884;Name=LTR/Copia%20rnd-5_family-1222	ID=RepeatMasker_chr5_11078;Name=Unknown%20rnd-1_family-71
ID=RepeatMasker_chr2_9400;Name=Unknown%20rnd-6_family-5028	ID=RepeatMasker_chr5_10788;Name=Unknown%20rnd-4_family-327	ID=RepeatMasker_chr5_11079;Name=Unknown%20rnd-1_family-86
ID=RepeatMasker_chr2_9401;Name=Unknown%20rnd-6_family-5028	ID=RepeatMasker_chr5_8943;Name=Unknown%20rnd-6_family-180	ID=RepeatMasker_chr5_1792;Name=Unknown%20rnd-1_family-26
ID=RepeatMasker_chr6_6254;Name=LTR/Copia%20rnd-5_family-631	ID=RepeatMasker_chr3_1261;Name=Unknown%20rnd-6_family-175	ID=RepeatMasker_chr5_1793;Name=Unknown%20rnd-1_family-30
ID=RepeatMasker_chr2_7575;Name=LINE/RTE-X%20rnd-3_family-283	ID=RepeatMasker_chr3_1262;Name=Unknown%20rnd-6_family-175	ID=RepeatMasker_chr5_1794;Name=Unknown%20rnd-5_family-25
ID=RepeatMasker_chr3_7535;Name=Unknown%20rnd-5_family-1105	ID=RepeatMasker_chr3_1263;Name=Unknown%20rnd-6_family-175	ID=RepeatMasker_chr5_1795;Name=LTR/Gypsy%20rnd-6_family-273
ID=RepeatMasker_chr3_7536;Name=Unknown%20rnd-5_family-3244	ID=RepeatMasker_chr7_7362;Name=Unknown%20rnd-5_family-4695	ID=RepeatMasker_chr7_3442;Name=Unknown%20rnd-5_family-231
ID=RepeatMasker_chr3_7537;Name=Unknown%20rnd-4_family-105	ID=RepeatMasker_chr7_7363;Name=Unknown%20rnd-1_family-253	ID=RepeatMasker_chr7_3443;Name=Unknown%20rnd-6_family-545
ID=RepeatMasker_chr7_7218;Name=Unknown%20rnd-4_family-86	ID=RepeatMasker_chr7_7364;Name=Unknown%20rnd-1_family-220	ID=RepeatMasker_chr7_3444;Name=DNA/TcMar-Tigger%20rnd-3_family-128
ID=RepeatMasker_chr2_6650;Name=DNA/hAT-hobo%20rnd-5_family-3595	ID=RepeatMasker_chr7_7365;Name=Unknown%20rnd-1_family-220	ID=RepeatMasker_chr7_3445;Name=Unknown%20rnd-1_family-251
ID=RepeatMasker_chr7_5262;Name=Unknown%20rnd-6_family-1431	ID=RepeatMasker_chr7_7366;Name=Unknown%20rnd-1_family-220	ID=RepeatMasker_chr7_3446;Name=Unknown%20rnd-5_family-4876
ID=RepeatMasker_chr8_1035;Name=Unknown%20rnd-3_family-54	ID=RepeatMasker_chr7_7367;Name=Unknown%20rnd-1_family-220	ID=RepeatMasker_chr7_3447;Name=Unknown%20rnd-1_family-265
ID=RepeatMasker_chr4_6510;Name=SINE?%20rnd-6_family-972	ID=RepeatMasker_chr7_7368;Name=Unknown%20rnd-5_family-27	ID=RepeatMasker_chr7_3448;Name=Unknown%20rnd-1_family-265
ID=RepeatMasker_chr8_3283;Name=Unknown%20rnd-5_family-102	ID=RepeatMasker_chr7_7369;Name=Unknown%20rnd-1_family-162	ID=RepeatMasker_chr7_3449;Name=Unknown%20rnd-1_family-30
ID=RepeatMasker_chr8_3284;Name=Unknown%20rnd-5_family-102	ID=RepeatMasker_chr7_7370;Name=LINE/L2%20rnd-6_family-450	ID=RepeatMasker_chr6_9210;Name=Unknown%20rnd-1_family-25
ID=RepeatMasker_chr8_3285;Name=Unknown%20rnd-6_family-3154	ID=RepeatMasker_chr7_7371;Name=LINE/L2%20rnd-6_family-450	ID=RepeatMasker_chr8_5098;Name=Simple_repeat%20rnd-6_family-6
ID=RepeatMasker_chr8_3286;Name=Unknown%20rnd-1_family-203	ID=RepeatMasker_chr3_5541;Name=Unknown%20rnd-6_family-5042	ID=RepeatMasker_chr8_5099;Name=Unknown%20rnd-1_family-18
ID=RepeatMasker_chr8_3611;Name=Unknown%20rnd-5_family-370	ID=RepeatMasker_chr5_1724;Name=Unknown%20rnd-1_family-192	ID=RepeatMasker_chr8_5100;Name=Unknown%20rnd-1_family-2
ID=RepeatMasker_chr3_7168;Name=Unknown%20rnd-6_family-328	ID=RepeatMasker_chr5_1725;Name=Unknown%20rnd-1_family-304	ID=RepeatMasker_chr7_669;Name=Unknown%20rnd-2_family-33
ID=RepeatMasker_chr2_5738;Name=Unknown%20rnd-1_family-302	ID=RepeatMasker_chr3_6122;Name=Unknown%20rnd-5_family-853	ID=RepeatMasker_chr7_670;Name=LTR/Gypsy%20rnd-1_family-7
ID=RepeatMasker_chr2_7069;Name=Unknown%20rnd-6_family-328	ID=RepeatMasker_chr3_7629;Name=Unknown%20rnd-3_family-54	ID=RepeatMasker_chr3_1254;Name=Unknown%20rnd-6_family-175
ID=RepeatMasker_chr6_1127;Name=Unknown%20rnd-3_family-54	ID=RepeatMasker_chr2_8408;Name=Unknown%20rnd-6_family-3183	ID=RepeatMasker_chr3_1255;Name=Unknown%20rnd-6_family-175
ID=RepeatMasker_chr2_297;Name=snRNA%20rnd-1_family-233	ID=RepeatMasker_chr2_8409;Name=Unknown%20rnd-6_family-3183	ID=RepeatMasker_chr5_933;Name=Unknown%20rnd-2_family-33
ID=RepeatMasker_chr2_298;Name=Unknown%20rnd-1_family-146		ID=RepeatMasker_chr8_9150;Name=LTR/Copia%20rnd-5_family-1854
ID=RepeatMasker_chr2_299;Name=Unknown%20rnd-1_family-267		ID=RepeatMasker_chr8_2470;Name=LTR/Gypsy%20rnd-1_family-8
ID=RepeatMasker_chr2_300;Name=DNA/MuLE-MuDR%20rnd-5_family-2506		ID=RepeatMasker_chr5_9916;Name=Unknown%20rnd-5_family-5637
ID=RepeatMasker_chr1_1943;Name=Unknown%20rnd-5_family-853		ID=RepeatMasker_chr5_9917;Name=Unknown%20rnd-5_family-5637
ID=RepeatMasker_chr1_1076;Name=DNA/hAT-Charlie%20rnd-1_family-154		ID=RepeatMasker_chr5_9918;Name=Unknown%20rnd-5_family-25
ID=RepeatMasker_chr5_9154;Name=Unknown%20rnd-5_family-5637		ID=RepeatMasker_chr7_3421;Name=LTR/Gypsy%20rnd-5_family-1923
ID=RepeatMasker_chr6_9848;Name=Unknown%20rnd-3_family-54		ID=RepeatMasker_chr3_8133;Name=Unknown%20rnd-5_family-24
ID=RepeatMasker_chr7_5433;Name=LTR/Gypsy%20rnd-5_family-5873		ID=RepeatMasker_chr3_8134;Name=DNA%20rnd-1_family-6
ID=RepeatMasker_chr7_5434;Name=LTR/Gypsy%20rnd-5_family-5873		ID=RepeatMasker_chr5_672;Name=LTR/Gypsy%20rnd-6_family-273
ID=RepeatMasker_chr2_6934;Name=DNA/P%20rnd-6_family-3642		ID=RepeatMasker_chr5_673;Name=Unknown%20rnd-1_family-70
ID=RepeatMasker_chr5_7404;Name=Unknown%20rnd-5_family-305		ID=RepeatMasker_chr5_674;Name=LTR/Copia%20rnd-1_family-125
ID=RepeatMasker_chr5_7405;Name=Unknown%20rnd-1_family-215		ID=RepeatMasker_chr5_675;Name=Unknown%20rnd-4_family-931
ID=RepeatMasker_chr8_6635;Name=Unknown%20rnd-5_family-783		ID=RepeatMasker_chr3_2091;Name=LTR/Copia%20rnd-1_family-264
ID=RepeatMasker_chr8_6636;Name=DNA/hAT-Charlie%20rnd-4_family-708		ID=RepeatMasker_chr7_3422;Name=Unknown%20rnd-4_family-327
ID=RepeatMasker_chr2_11133;Name=Unknown%20rnd-5_family-3244		ID=RepeatMasker_chr7_3423;Name=LTR/Gypsy%20rnd-1_family-7
ID=RepeatMasker_chr2_11134;Name=Unknown%20rnd-5_family-3244		ID=RepeatMasker_chr3_8094;Name=Unknown%20rnd-4_family-327
ID=RepeatMasker_chr2_11135;Name=DNA/MuLE-MuDR%20rnd-5_family-1251		ID=RepeatMasker_chr3_8095;Name=LTR/Gypsy%20rnd-1_family-7
ID=RepeatMasker_chr2_11136;Name=Unknown%20rnd-5_family-3244		ID=RepeatMasker_chr3_4746;Name=Unknown%20rnd-4_family-327
ID=RepeatMasker_chr2_11137;Name=Unknown%20rnd-6_family-2288		ID=RepeatMasker_chr3_4747;Name=LTR/Gypsy%20rnd-5_family-1923
ID=RepeatMasker_chr2_11138;Name=Unknown%20rnd-4_family-105		ID=RepeatMasker_chr3_4752;Name=Unknown%20rnd-1_family-5
ID=RepeatMasker_chr2_466;Name=Unknown%20rnd-6_family-2283		ID=RepeatMasker_chr5_3676;Name=Unknown%20rnd-6_family-180
ID=RepeatMasker_chr2_467;Name=LTR/Copia%20rnd-5_family-1628		ID=RepeatMasker_chr5_3677;Name=Unknown%20rnd-6_family-180
ID=RepeatMasker_chr1_1356;Name=DNA%20rnd-5_family-1979		ID=RepeatMasker_chr5_3678;Name=Unknown%20rnd-6_family-180
ID=RepeatMasker_chr3_438;Name=Unknown%20rnd-1_family-89		ID=RepeatMasker_chr5_3679;Name=Unknown%20rnd-6_family-180
ID=RepeatMasker_chr3_9866;Name=DNA/hAT-Charlie%20rnd-4_family-708		ID=RepeatMasker_chr5_10504;Name=LTR/Gypsy%20rnd-1_family-0
ID=RepeatMasker_chr3_11337;Name=Unknown%20rnd-6_family-2288		ID=RepeatMasker_chr4_4294;Name=Unknown%20rnd-1_family-4
ID=RepeatMasker_chr3_11338;Name=SINE?%20rnd-6_family-479		ID=RepeatMasker_chr4_4295;Name=RC/Helitron%20rnd-6_family-138
ID=RepeatMasker_chr1_10384;Name=Unknown%20rnd-4_family-175		ID=RepeatMasker_chr4_4296;Name=Unknown%20rnd-1_family-17
ID=RepeatMasker_chr1_2146;Name=Unknown%20rnd-6_family-2174		ID=RepeatMasker_chr4_4297;Name=Unknown%20rnd-1_family-18
ID=RepeatMasker_chr1_2147;Name=Unknown%20rnd-6_family-2174		ID=RepeatMasker_chr3_8682;Name=LTR/Gypsy%20rnd-4_family-230
ID=RepeatMasker_chr6_849;Name=Unknown%20rnd-1_family-155		ID=RepeatMasker_chr3_8683;Name=LTR/Gypsy%20rnd-1_family-87
ID=RepeatMasker_chr8_480;Name=LTR/Copia%20rnd-5_family-983		ID=RepeatMasker_chr5_2174;Name=LTR/Gypsy%20rnd-5_family-70
ID=RepeatMasker_chr8_481;Name=LTR/Copia%20rnd-5_family-631		ID=RepeatMasker_chr5_2175;Name=LTR/Gypsy%20rnd-5_family-70
ID=RepeatMasker_chr7_9050;Name=LTR/Copia%20rnd-5_family-1628		ID=RepeatMasker_chr5_2176;Name=LTR/Gypsy%20rnd-5_family-70
ID=RepeatMasker_chr8_4322;Name=Unknown%20rnd-5_family-75		ID=RepeatMasker_chr5_6892;Name=Unknown%20rnd-1_family-265
ID=RepeatMasker_chr8_4323;Name=Unknown%20rnd-1_family-90		ID=RepeatMasker_chr4_7317;Name=LTR/Gypsy%20rnd-5_family-1923
ID=RepeatMasker_chr6_6669;Name=snRNA%20rnd-1_family-274		ID=RepeatMasker_chr4_7318;Name=Unknown%20rnd-1_family-41
ID=RepeatMasker_chr1_6085;Name=Unknown%20rnd-5_family-75		ID=RepeatMasker_chr4_7319;Name=LTR/Gypsy%20rnd-1_family-29
ID=RepeatMasker_chr2_11954;Name=Unknown%20rnd-6_family-2018		ID=RepeatMasker_chr7_3462;Name=Unknown%20rnd-5_family-1921
ID=RepeatMasker_chr8_8329;Name=Unknown%20rnd-6_family-869		ID=RepeatMasker_chr7_3463;Name=Unknown%20rnd-6_family-1939
ID=RepeatMasker_chr8_8330;Name=Unknown%20rnd-6_family-869		ID=RepeatMasker_chr7_3464;Name=Unknown%20rnd-6_family-3613
ID=RepeatMasker_chr8_4835;Name=Unknown%20rnd-1_family-203		ID=RepeatMasker_chr7_3465;Name=Unknown%20rnd-1_family-365
ID=RepeatMasker_chr5_7228;Name=Unknown%20rnd-1_family-221		ID=RepeatMasker_chr7_3466;Name=Unknown%20rnd-6_family-3613
ID=RepeatMasker_chr5_8900;Name=Unknown%20rnd-6_family-5028		ID=RepeatMasker_chr7_3467;Name=DNA/TcMar-Tc1%20rnd-6_family-2624
ID=RepeatMasker_chr5_8901;Name=Unknown%20rnd-4_family-235		ID=RepeatMasker_chr5_4882;Name=Unknown%20rnd-1_family-4
ID=RepeatMasker_chr5_8902;Name=Unknown%20rnd-1_family-260		ID=RepeatMasker_chr7_2125;Name=Unknown%20rnd-1_family-5
ID=RepeatMasker_chr5_8903;Name=Unknown%20rnd-1_family-260		ID=RepeatMasker_chr2_5402;Name=Unknown%20rnd-5_family-1751
ID=RepeatMasker_chr5_8904;Name=Unknown%20rnd-5_family-4271		ID=RepeatMasker_chr2_5403;Name=Unknown%20rnd-1_family-253
ID=RepeatMasker_chr5_8905;Name=Unknown%20rnd-5_family-4271		ID=RepeatMasker_chr2_5404;Name=Unknown%20rnd-1_family-292
ID=RepeatMasker_chr5_8906;Name=Unknown%20rnd-5_family-4271		ID=RepeatMasker_chr2_5405;Name=Unknown%20rnd-1_family-4
ID=RepeatMasker_chr4_801;Name=LINE/RTE-X%20rnd-1_family-63		ID=RepeatMasker_chr2_9804;Name=LTR/Gypsy%20rnd-1_family-9
ID=RepeatMasker_chr1_4178;Name=Unknown%20rnd-4_family-105		ID=RepeatMasker_chr2_9805;Name=Unknown%20rnd-1_family-19
ID=RepeatMasker_chr2_709;Name=Unknown%20rnd-1_family-367		ID=RepeatMasker_chr2_9806;Name=Unknown%20rnd-5_family-24
ID=RepeatMasker_chr2_710;Name=Unknown%20rnd-1_family-97		ID=RepeatMasker_chr2_9807;Name=Unknown%20rnd-1_family-39
ID=RepeatMasker_chr1_9355;Name=Unknown%20rnd-5_family-3244		ID=RepeatMasker_chr2_9808;Name=RC/Helitron%20rnd-6_family-138
ID=RepeatMasker_chr2_12483;Name=LTR/Copia%20rnd-1_family-148		ID=RepeatMasker_chr2_9809;Name=LTR/Gypsy%20rnd-5_family-1923
ID=RepeatMasker_chr3_8248;Name=Unknown%20rnd-1_family-258		ID=RepeatMasker_chr2_9810;Name=Unknown%20rnd-1_family-11
ID=RepeatMasker_chr8_9250;Name=Unknown%20rnd-1_family-215		ID=RepeatMasker_chr2_9811;Name=Unknown%20rnd-4_family-327
ID=RepeatMasker_chr8_9251;Name=Unknown%20rnd-5_family-73		ID=RepeatMasker_chr4_2113;Name=Unknown%20rnd-5_family-2241
ID=RepeatMasker_chr8_9252;Name=Unknown%20rnd-1_family-190		ID=RepeatMasker_chr4_2114;Name=LTR/Gypsy%20rnd-1_family-9
ID=RepeatMasker_chr8_9253;Name=Unknown%20rnd-5_family-73		ID=RepeatMasker_chr4_2115;Name=LTR/Gypsy%20rnd-5_family-1923
ID=RepeatMasker_chr5_4271;Name=Unknown%20rnd-6_family-2059		ID=RepeatMasker_chr6_7850;Name=Unknown%20rnd-4_family-327
ID=RepeatMasker_chr5_4272;Name=LTR/Copia%20rnd-6_family-2078		ID=RepeatMasker_chr6_7851;Name=LTR/Gypsy%20rnd-1_family-0
ID=RepeatMasker_chr5_4273;Name=Unknown%20rnd-6_family-2059		ID=RepeatMasker_chr6_7852;Name=LTR/Gypsy%20rnd-5_family-1923
ID=RepeatMasker_chr5_4274;Name=Unknown%20rnd-1_family-184		ID=RepeatMasker_chr6_7853;Name=LTR/Gypsy%20rnd-5_family-1923
ID=RepeatMasker_chr5_4275;Name=LTR/Copia%20rnd-6_family-2078		ID=RepeatMasker_chr2_832;Name=Unknown%20rnd-1_family-109
ID=RepeatMasker_chr2_8645;Name=Unknown%20rnd-1_family-289		ID=RepeatMasker_chr6_3397;Name=Unknown%20rnd-4_family-327
ID=RepeatMasker_chr2_8646;Name=Unknown%20rnd-5_family-689		ID=RepeatMasker_chr6_3398;Name=LTR/Copia%20rnd-5_family-367
ID=RepeatMasker_chr2_8647;Name=Unknown%20rnd-1_family-214		ID=RepeatMasker_chr6_3399;Name=Unknown%20rnd-1_family-56
ID=RepeatMasker_chr2_8648;Name=Unknown%20rnd-1_family-289		ID=RepeatMasker_chr6_3400;Name=Unknown%20rnd-1_family-25
ID=RepeatMasker_chr2_8649;Name=Unknown%20rnd-5_family-689		ID=RepeatMasker_chr4_903;Name=Unknown%20rnd-5_family-574
ID=RepeatMasker_chr2_8650;Name=Unknown%20rnd-1_family-214		ID=RepeatMasker_chr4_904;Name=Unknown%20rnd-2_family-33
ID=RepeatMasker_chr2_8651;Name=LTR/Gypsy%20rnd-5_family-3808		ID=RepeatMasker_chr6_9528;Name=Unknown%20rnd-2_family-33
ID=RepeatMasker_chr2_8652;Name=DNA/hAT-Ac%20rnd-5_family-166		ID=RepeatMasker_chr2_12192;Name=LTR/Gypsy%20rnd-1_family-64
ID=RepeatMasker_chr2_8653;Name=Unknown%20rnd-6_family-2217		ID=RepeatMasker_chr2_12193;Name=Unknown%20rnd-1_family-323
ID=RepeatMasker_chr2_8654;Name=Unknown%20rnd-1_family-220		ID=RepeatMasker_chr7_1591;Name=LTR/Copia%20rnd-1_family-125
ID=RepeatMasker_chr2_8655;Name=Unknown%20rnd-1_family-220		ID=RepeatMasker_chr7_1592;Name=Unknown%20rnd-1_family-79
ID=RepeatMasker_chr2_8656;Name=Unknown%20rnd-1_family-253		ID=RepeatMasker_chr7_1593;Name=Unknown%20rnd-1_family-34
ID=RepeatMasker_chr5_4654;Name=Unknown%20rnd-1_family-223		ID=RepeatMasker_chr7_1594;Name=Unknown%20rnd-5_family-2241
ID=RepeatMasker_chr5_4655;Name=Unknown%20rnd-1_family-312		ID=RepeatMasker_chr7_1595;Name=LTR/Gypsy%20rnd-1_family-0
ID=RepeatMasker_chr5_4656;Name=Unknown%20rnd-1_family-327		ID=RepeatMasker_chr7_3295;Name=Unknown%20rnd-1_family-14
ID=RepeatMasker_chr5_4657;Name=Unknown%20rnd-6_family-5028		ID=RepeatMasker_chr7_3296;Name=LTR/Gypsy%20rnd-1_family-42
ID=RepeatMasker_chr5_4658;Name=Unknown%20rnd-6_family-5028		ID=RepeatMasker_chr4_1487;Name=Unknown%20rnd-1_family-2
ID=RepeatMasker_chr5_4659;Name=Unknown%20rnd-5_family-4271		ID=RepeatMasker_chr4_1488;Name=DNA%20rnd-1_family-13
ID=RepeatMasker_chr5_4660;Name=Unknown%20rnd-5_family-4271		ID=RepeatMasker_chr4_1489;Name=RC/Helitron%20rnd-6_family-138
ID=RepeatMasker_chr3_7224;Name=LTR/Gypsy%20rnd-5_family-1407		ID=RepeatMasker_chr4_1490;Name=Unknown%20rnd-5_family-25
ID=RepeatMasker_chr2_7679;Name=Unknown%20rnd-5_family-3244		ID=RepeatMasker_chr7_1706;Name=LTR/Gypsy%20rnd-1_family-0
ID=RepeatMasker_chr2_7680;Name=Unknown%20rnd-5_family-3244		ID=RepeatMasker_chr7_1707;Name=LTR/Gypsy%20rnd-5_family-1923
ID=RepeatMasker_chr2_7681;Name=Unknown%20rnd-6_family-253		ID=RepeatMasker_chr7_1708;Name=Unknown%20rnd-1_family-26
ID=RepeatMasker_chr2_10708;Name=LINE/I%20rnd-5_family-547		ID=RepeatMasker_chr7_1709;Name=Unknown%20rnd-1_family-14
ID=RepeatMasker_chr5_8064;Name=Unknown%20rnd-5_family-1921		ID=RepeatMasker_chr7_1710;Name=Unknown%20rnd-1_family-12
ID=RepeatMasker_chr5_8065;Name=Unknown%20rnd-5_family-1921		ID=RepeatMasker_chr7_1711;Name=Unknown%20rnd-1_family-19
ID=RepeatMasker_chr5_8066;Name=Unknown%20rnd-5_family-1921		ID=RepeatMasker_chr7_1712;Name=LTR/Gypsy%20rnd-1_family-9
ID=RepeatMasker_chr1_2085;Name=LTR/Copia%20rnd-5_family-417		ID=RepeatMasker_chr3_1532;Name=Unknown%20rnd-1_family-123
ID=RepeatMasker_chr1_2086;Name=LTR/Copia%20rnd-5_family-417		ID=RepeatMasker_chr3_1533;Name=LTR/Copia%20rnd-5_family-367
ID=RepeatMasker_chr1_2087;Name=Unknown%20rnd-6_family-2059		ID=RepeatMasker_chr3_1534;Name=Unknown%20rnd-1_family-56
ID=RepeatMasker_chr4_2704;Name=Unknown%20rnd-6_family-6104		ID=RepeatMasker_chr3_1535;Name=Unknown%20rnd-1_family-134
ID=RepeatMasker_chr4_2705;Name=Unknown%20rnd-6_family-6104		ID=RepeatMasker_chr3_1536;Name=Unknown%20rnd-4_family-49
ID=RepeatMasker_chr4_2706;Name=Unknown%20rnd-1_family-219		ID=RepeatMasker_chr3_1537;Name=Unknown%20rnd-1_family-127
ID=RepeatMasker_chr2_5301;Name=LTR/Pao%20rnd-4_family-1519		ID=RepeatMasker_chr3_1538;Name=LTR/Copia%20rnd-1_family-72
ID=RepeatMasker_chr6_7053;Name=rnd-1_family-181		ID=RepeatMasker_chr3_1539;Name=Unknown%20rnd-1_family-127
ID=RepeatMasker_chr5_6265;Name=Unknown%20rnd-6_family-741		ID=RepeatMasker_chr3_1540;Name=LTR/Copia%20rnd-1_family-72
ID=RepeatMasker_chr5_7911;Name=Unknown%20rnd-6_family-5028		ID=RepeatMasker_chr3_1541;Name=Unknown%20rnd-6_family-592
ID=RepeatMasker_chr5_7912;Name=Unknown%20rnd-1_family-327		ID=RepeatMasker_chr3_1542;Name=LTR/Copia%20rnd-5_family-1317
ID=RepeatMasker_chr5_7913;Name=Unknown%20rnd-1_family-312		ID=RepeatMasker_chr7_1328;Name=DNA/TcMar-Pogo%20rnd-6_family-2143
ID=RepeatMasker_chr5_7914;Name=Unknown%20rnd-1_family-349		ID=RepeatMasker_chr7_1329;Name=DNA/TcMar-Pogo%20rnd-6_family-2143
ID=RepeatMasker_chr3_6351;Name=Unknown%20rnd-5_family-3244		ID=RepeatMasker_chr7_1330;Name=DNA/TcMar-Pogo%20rnd-6_family-2143
ID=RepeatMasker_chr3_6457;Name=snRNA%20rnd-1_family-233		ID=RepeatMasker_chr6_2548;Name=LTR/Copia%20rnd-6_family-2078
ID=RepeatMasker_chr2_4227;Name=Unknown%20rnd-1_family-267		ID=RepeatMasker_chr6_2549;Name=Unknown%20rnd-1_family-168
ID=RepeatMasker_chr7_4031;Name=Unknown%20rnd-6_family-1379		ID=RepeatMasker_chr6_2550;Name=Unknown%20rnd-1_family-176
ID=RepeatMasker_chr5_11971;Name=LTR/Gypsy%20rnd-1_family-95		ID=RepeatMasker_chr6_2551;Name=LTR/Copia%20rnd-6_family-2078
ID=RepeatMasker_chr5_11972;Name=LTR/Copia%20rnd-5_family-986		ID=RepeatMasker_chr3_11294;Name=LTR/Copia%20rnd-6_family-2078
ID=RepeatMasker_chr2_986;Name=DNA/hAT-Tag1%20rnd-1_family-165		ID=RepeatMasker_chr3_11295;Name=Unknown%20rnd-1_family-217
ID=RepeatMasker_chr3_8584;Name=LINE/RTE-X%20rnd-3_family-283		ID=RepeatMasker_chr3_11296;Name=LTR/Copia%20rnd-6_family-2078
ID=RepeatMasker_chr2_11102;Name=Simple_repeat%20rnd-6_family-593		ID=RepeatMasker_chr3_11297;Name=Unknown%20rnd-1_family-176
ID=RepeatMasker_chr8_5678;Name=Unknown%20rnd-5_family-370		ID=RepeatMasker_chr3_11298;Name=LTR/Copia%20rnd-6_family-2078
ID=RepeatMasker_chr4_9510;Name=LTR/Copia%20rnd-1_family-229		ID=RepeatMasker_chr5_6500;Name=Unknown%20rnd-5_family-24
ID=RepeatMasker_chr3_1884;Name=LTR/Copia%20rnd-5_family-1854		ID=RepeatMasker_chr5_6501;Name=DNA/hAT-Tag1%20rnd-6_family-767
ID=RepeatMasker_chr5_11468;Name=Unknown%20rnd-1_family-188		ID=RepeatMasker_chr5_6502;Name=Unknown%20rnd-1_family-209
ID=RepeatMasker_chr5_11469;Name=Unknown%20rnd-6_family-629		ID=RepeatMasker_chr5_6503;Name=Unknown%20rnd-6_family-1379
ID=RepeatMasker_chr5_11470;Name=Unknown%20rnd-5_family-102		ID=RepeatMasker_chr5_6504;Name=Unknown%20rnd-1_family-146
ID=RepeatMasker_chr6_4227;Name=Unknown%20rnd-5_family-734		ID=RepeatMasker_chr5_6505;Name=Unknown%20rnd-6_family-1379
ID=RepeatMasker_chr5_4965;Name=Unknown%20rnd-6_family-433		ID=RepeatMasker_chr1_1047;Name=Unknown%20rnd-1_family-122
ID=RepeatMasker_chr5_4966;Name=Unknown%20rnd-6_family-433		ID=RepeatMasker_chr1_1048;Name=LTR/Gypsy%20rnd-1_family-64
ID=RepeatMasker_chr5_4967;Name=LTR/Gypsy%20rnd-5_family-3808		ID=RepeatMasker_chr1_1049;Name=Unknown%20rnd-1_family-93
ID=RepeatMasker_chr5_4968;Name=DNA/hAT-Ac%20rnd-5_family-166		ID=RepeatMasker_chr4_9564;Name=Unknown%20rnd-1_family-269
ID=RepeatMasker_chr7_2976;Name=Unknown%20rnd-6_family-433		ID=RepeatMasker_chr4_9565;Name=Unknown%20rnd-6_family-2217
ID=RepeatMasker_chr2_6383;Name=Unknown%20rnd-6_family-2018		ID=RepeatMasker_chr8_731;Name=Unknown%20rnd-5_family-231
ID=RepeatMasker_chr2_6384;Name=Unknown%20rnd-6_family-2018		ID=RepeatMasker_chr3_5891;Name=Simple_repeat%20rnd-6_family-593
ID=RepeatMasker_chr2_6385;Name=Unknown%20rnd-6_family-2018		ID=RepeatMasker_chr7_2606;Name=Unknown%20rnd-1_family-53
ID=RepeatMasker_chr2_6386;Name=Unknown%20rnd-5_family-4876		ID=RepeatMasker_chr7_2607;Name=LTR/Copia%20rnd-5_family-367
ID=RepeatMasker_chr7_5409;Name=Unknown%20rnd-5_family-370		ID=RepeatMasker_chr5_10731;Name=Unknown%20rnd-1_family-14
ID=RepeatMasker_chr3_11259;Name=Unknown%20rnd-1_family-198		ID=RepeatMasker_chr5_10732;Name=Unknown%20rnd-1_family-22
ID=RepeatMasker_chr3_4264;Name=Unknown%20rnd-6_family-328		ID=RepeatMasker_chr3_4900;Name=Unknown%20rnd-5_family-879
ID=RepeatMasker_chr4_7903;Name=Unknown%20rnd-6_family-2039		ID=RepeatMasker_chr4_1587;Name=Unknown%20rnd-1_family-18
ID=RepeatMasker_chr4_7904;Name=DNA/MuLE-MuDR%20rnd-5_family-2506		ID=RepeatMasker_chr4_1588;Name=RC/Helitron%20rnd-6_family-138
ID=RepeatMasker_chr4_7905;Name=DNA/MuLE-MuDR%20rnd-5_family-2506		ID=RepeatMasker_chr4_1589;Name=Unknown%20rnd-1_family-17
ID=RepeatMasker_chr7_1812;Name=LTR/Gypsy%20rnd-5_family-5873		ID=RepeatMasker_chr4_1590;Name=RC/Helitron%20rnd-6_family-138
ID=RepeatMasker_chr7_1813;Name=LTR/Gypsy%20rnd-5_family-5873		ID=RepeatMasker_chr4_1591;Name=Unknown%20rnd-1_family-4
ID=RepeatMasker_chr2_3401;Name=Unknown%20rnd-5_family-4271		ID=RepeatMasker_chr7_3294;Name=Unknown%20rnd-3_family-88
ID=RepeatMasker_chr2_3402;Name=Unknown%20rnd-5_family-4271		ID=RepeatMasker_chr7_3426;Name=Unknown%20rnd-1_family-11
ID=RepeatMasker_chr2_2339;Name=Unknown%20rnd-6_family-175		ID=RepeatMasker_chr7_3427;Name=LTR/Gypsy%20rnd-5_family-1923
ID=RepeatMasker_chr2_2340;Name=Unknown%20rnd-5_family-5637		ID=RepeatMasker_chr7_3428;Name=LTR/Gypsy%20rnd-1_family-16
ID=RepeatMasker_chr2_2341;Name=Unknown%20rnd-5_family-5637		ID=RepeatMasker_chr7_3429;Name=LTR/Gypsy%20rnd-4_family-230
ID=RepeatMasker_chr5_10893;Name=DNA/PIF-Harbinger%20rnd-6_family-7434		ID=RepeatMasker_chr7_3430;Name=Unknown%20rnd-1_family-14
ID=RepeatMasker_chr1_4052;Name=DNA/hAT-Charlie%20rnd-1_family-154		ID=RepeatMasker_chr3_9925;Name=Unknown%20rnd-1_family-11
ID=RepeatMasker_chr2_6347;Name=Unknown%20rnd-6_family-3111		ID=RepeatMasker_chr3_9926;Name=Unknown%20rnd-1_family-25
ID=RepeatMasker_chr2_6348;Name=Unknown%20rnd-6_family-3111		ID=RepeatMasker_chr3_9927;Name=Unknown%20rnd-1_family-12
ID=RepeatMasker_chr2_6349;Name=Unknown%20rnd-6_family-2018		ID=RepeatMasker_chr3_9928;Name=Unknown%20rnd-1_family-30
ID=RepeatMasker_chr2_6350;Name=Unknown%20rnd-6_family-2018		ID=RepeatMasker_chr3_9929;Name=Unknown%20rnd-1_family-41
ID=RepeatMasker_chr2_6351;Name=Unknown%20rnd-6_family-2018		ID=RepeatMasker_chr3_9930;Name=LTR/Gypsy%20rnd-1_family-0
ID=RepeatMasker_chr2_6352;Name=Unknown%20rnd-5_family-4876		ID=RepeatMasker_chr3_9931;Name=LTR/Gypsy%20rnd-1_family-9
ID=RepeatMasker_chr4_8575;Name=Unknown%20rnd-1_family-279		ID=RepeatMasker_chr3_9932;Name=Unknown%20rnd-5_family-24
ID=RepeatMasker_chr4_8576;Name=Unknown%20rnd-1_family-194		ID=RepeatMasker_chr3_9933;Name=LTR/Gypsy%20rnd-1_family-151
ID=RepeatMasker_chr4_8577;Name=LTR/Copia%20rnd-6_family-2078		ID=RepeatMasker_chr3_9934;Name=LTR/Gypsy%20rnd-1_family-182
ID=RepeatMasker_chr4_8578;Name=Unknown%20rnd-1_family-168		ID=RepeatMasker_chr3_9935;Name=LTR/Gypsy%20rnd-1_family-8
ID=RepeatMasker_chr6_4220;Name=Unknown%20rnd-1_family-203		ID=RepeatMasker_chr3_9936;Name=RC/Helitron%20rnd-6_family-138
ID=RepeatMasker_chr2_1260;Name=Unknown%20rnd-6_family-1434		ID=RepeatMasker_chr3_9937;Name=Unknown%20rnd-5_family-24
ID=RepeatMasker_chr6_10363;Name=Unknown%20rnd-1_family-367		ID=RepeatMasker_chr3_9938;Name=LTR/Gypsy%20rnd-1_family-9
ID=RepeatMasker_chr1_12639;Name=LTR/Copia%20rnd-5_family-417		ID=RepeatMasker_chr5_11234;Name=Unknown%20rnd-1_family-5
ID=RepeatMasker_chr1_12640;Name=LTR/Copia%20rnd-5_family-417		ID=RepeatMasker_chr5_11235;Name=Unknown%20rnd-2_family-33
ID=RepeatMasker_chr1_12641;Name=LTR/Copia%20rnd-5_family-417		ID=RepeatMasker_chr5_11236;Name=Unknown%20rnd-5_family-24
ID=RepeatMasker_chr1_12642;Name=LTR/Copia%20rnd-5_family-417		ID=RepeatMasker_chr5_805;Name=Unknown%20rnd-5_family-24
ID=RepeatMasker_chr4_4706;Name=Unknown%20rnd-1_family-313		ID=RepeatMasker_chr3_5376;Name=DNA/TcMar-Tigger%20rnd-1_family-270
ID=RepeatMasker_chr6_9476;Name=Unknown%20rnd-1_family-244		ID=RepeatMasker_chr3_5377;Name=LTR/Gypsy%20rnd-6_family-748
ID=RepeatMasker_chr4_9498;Name=Satellite%20rnd-1_family-372		ID=RepeatMasker_chr3_5378;Name=Unknown%20rnd-3_family-278
ID=RepeatMasker_chr6_2576;Name=RC/Helitron%20rnd-6_family-1135		ID=RepeatMasker_chr3_5379;Name=LTR/Gypsy%20rnd-4_family-746
ID=RepeatMasker_chr6_2577;Name=Unknown%20rnd-1_family-268		ID=RepeatMasker_chr3_5380;Name=Unknown%20rnd-5_family-2145
ID=RepeatMasker_chr4_6350;Name=Unknown%20rnd-5_family-2389		ID=RepeatMasker_chr2_8904;Name=Unknown%20rnd-4_family-327
ID=RepeatMasker_chr3_11419;Name=Unknown%20rnd-3_family-54		ID=RepeatMasker_chr2_8905;Name=Unknown%20rnd-2_family-33
ID=RepeatMasker_chr5_3098;Name=Unknown%20rnd-5_family-370		ID=RepeatMasker_chr6_10000;Name=Unknown%20rnd-6_family-420
ID=RepeatMasker_chr8_2247;Name=Unknown%20rnd-1_family-365		ID=RepeatMasker_chr5_8555;Name=LTR/Gypsy%20rnd-1_family-64
ID=RepeatMasker_chr8_652;Name=DNA/PIF-Harbinger%20rnd-6_family-7434		ID=RepeatMasker_chr5_8556;Name=Unknown%20rnd-1_family-14
ID=RepeatMasker_chr8_653;Name=DNA/PIF-Harbinger%20rnd-6_family-7434		ID=RepeatMasker_chr5_8557;Name=Unknown%20rnd-1_family-22
ID=RepeatMasker_chr1_9381;Name=Unknown%20rnd-5_family-1358		ID=RepeatMasker_chr5_8558;Name=Unknown%20rnd-1_family-14
ID=RepeatMasker_chr1_9382;Name=Unknown%20rnd-1_family-354		ID=RepeatMasker_chr3_4297;Name=Unknown%20rnd-4_family-327
ID=RepeatMasker_chr1_9383;Name=Unknown%20rnd-5_family-1358		ID=RepeatMasker_chr5_885;Name=Unknown%20rnd-5_family-238
ID=RepeatMasker_chr1_9384;Name=Unknown%20rnd-1_family-130		ID=RepeatMasker_chr5_886;Name=Unknown%20rnd-1_family-38
ID=RepeatMasker_chr3_10131;Name=Unknown%20rnd-5_family-5637		ID=RepeatMasker_chr3_8072;Name=Simple_repeat%20rnd-3_family-238
ID=RepeatMasker_chr3_10132;Name=Unknown%20rnd-5_family-5637		ID=RepeatMasker_chr3_8073;Name=Unknown%20rnd-1_family-5
ID=RepeatMasker_chr8_4741;Name=Unknown%20rnd-4_family-86		ID=RepeatMasker_chr2_9231;Name=DNA/hAT-Tag1%20rnd-6_family-860
ID=RepeatMasker_chr8_4742;Name=Unknown%20rnd-5_family-1136		ID=RepeatMasker_chr2_9232;Name=LTR/Gypsy%20rnd-5_family-1544
ID=RepeatMasker_chr2_4324;Name=Unknown%20rnd-5_family-370		ID=RepeatMasker_chr2_9233;Name=Unknown%20rnd-4_family-868
ID=RepeatMasker_chr8_4993;Name=Unknown%20rnd-5_family-3244		ID=RepeatMasker_chr2_9234;Name=Unknown%20rnd-1_family-183
ID=RepeatMasker_chr1_6899;Name=Unknown%20rnd-1_family-186		ID=RepeatMasker_chr2_9235;Name=Unknown%20rnd-1_family-53
ID=RepeatMasker_chr1_6900;Name=Unknown%20rnd-5_family-1846		ID=RepeatMasker_chr5_783;Name=LTR/Gypsy%20rnd-1_family-0
ID=RepeatMasker_chr1_6901;Name=Unknown%20rnd-5_family-1846		ID=RepeatMasker_chr4_8997;Name=LTR/Copia%20rnd-5_family-1124
ID=RepeatMasker_chr1_5672;Name=Unknown%20rnd-6_family-880		ID=RepeatMasker_chr4_8998;Name=LTR/Copia%20rnd-5_family-1124
ID=RepeatMasker_chr1_8953;Name=Unknown%20rnd-4_family-175		ID=RepeatMasker_chr4_8999;Name=LTR/Copia%20rnd-5_family-1124
ID=RepeatMasker_chr1_8954;Name=Unknown%20rnd-6_family-175		ID=RepeatMasker_chr4_9000;Name=LTR/Copia%20rnd-5_family-2066
ID=RepeatMasker_chr1_8955;Name=Unknown%20rnd-6_family-175		ID=RepeatMasker_chr4_9001;Name=LTR/Copia%20rnd-5_family-2066
ID=RepeatMasker_chr2_2307;Name=Unknown%20rnd-6_family-175		ID=RepeatMasker_chr3_2085;Name=LTR/Gypsy%20rnd-6_family-748
ID=RepeatMasker_chr2_2308;Name=Unknown%20rnd-5_family-5637		ID=RepeatMasker_chr3_8919;Name=Unknown%20rnd-1_family-11
ID=RepeatMasker_chr2_2309;Name=Unknown%20rnd-6_family-175		ID=RepeatMasker_chr8_2490;Name=Unknown%20rnd-1_family-22
ID=RepeatMasker_chr8_3388;Name=Unknown%20rnd-6_family-1379		ID=RepeatMasker_chr8_2491;Name=Unknown%20rnd-1_family-145
ID=RepeatMasker_chr8_3389;Name=Unknown%20rnd-1_family-267		ID=RepeatMasker_chr8_2492;Name=RC/Helitron%20rnd-6_family-138
ID=RepeatMasker_chr8_3390;Name=Unknown%20rnd-6_family-1379		ID=RepeatMasker_chr8_2493;Name=Unknown%20rnd-5_family-25
ID=RepeatMasker_chr8_3391;Name=Unknown%20rnd-1_family-267		ID=RepeatMasker_chr8_2494;Name=Unknown%20rnd-1_family-43
ID=RepeatMasker_chr4_12749;Name=Unknown%20rnd-3_family-54		ID=RepeatMasker_chr4_3156;Name=RC/Helitron%20rnd-6_family-138
ID=RepeatMasker_chr2_5424;Name=Unknown%20rnd-6_family-2059		ID=RepeatMasker_chr4_3157;Name=Unknown%20rnd-5_family-24
ID=RepeatMasker_chr6_8125;Name=DNA/hAT-Charlie%20rnd-1_family-315		ID=RepeatMasker_chr7_3942;Name=Unknown%20rnd-1_family-4
ID=RepeatMasker_chr6_8126;Name=Unknown%20rnd-5_family-2389		ID=RepeatMasker_chr7_3943;Name=Unknown%20rnd-2_family-33
ID=RepeatMasker_chr3_8428;Name=Unknown%20rnd-5_family-1431		ID=RepeatMasker_chr7_3944;Name=Unknown%20rnd-5_family-24
ID=RepeatMasker_chr3_3179;Name=Unknown%20rnd-5_family-102		ID=RepeatMasker_chr7_3945;Name=Unknown%20rnd-1_family-374
ID=RepeatMasker_chr3_3180;Name=Unknown%20rnd-1_family-203		ID=RepeatMasker_chr7_3946;Name=Unknown%20rnd-6_family-629
ID=RepeatMasker_chr8_9357;Name=Unknown%20rnd-4_family-105		ID=RepeatMasker_chr7_3947;Name=Unknown%20rnd-3_family-88
ID=RepeatMasker_chr7_3086;Name=LINE/RTE-X%20rnd-3_family-283		ID=RepeatMasker_chr3_1476;Name=LTR/Copia%20rnd-5_family-1147
ID=RepeatMasker_chr6_10001;Name=Unknown%20rnd-5_family-2411		ID=RepeatMasker_chr3_1477;Name=DNA/MULE-MuDR%20rnd-6_family-2433
ID=RepeatMasker_chr5_7393;Name=Unknown%20rnd-1_family-248		ID=RepeatMasker_chr3_1478;Name=DNA/MULE-MuDR%20rnd-6_family-2433
ID=RepeatMasker_chr3_10133;Name=Unknown%20rnd-5_family-5637		ID=RepeatMasker_chr3_1479;Name=LTR/Copia%20rnd-5_family-1147
ID=RepeatMasker_chr3_10134;Name=Unknown%20rnd-5_family-5637		ID=RepeatMasker_chr3_1480;Name=LTR/Copia%20rnd-6_family-3568
ID=RepeatMasker_chr2_3121;Name=Unknown%20rnd-3_family-54		ID=RepeatMasker_chr3_1481;Name=LTR/Copia%20rnd-6_family-3568
ID=RepeatMasker_chr2_12524;Name=Unknown%20rnd-5_family-370		ID=RepeatMasker_chr5_10066;Name=Unknown%20rnd-4_family-327
ID=RepeatMasker_chr2_2426;Name=snRNA%20rnd-1_family-274		ID=RepeatMasker_chr5_10067;Name=Unknown%20rnd-1_family-14
ID=RepeatMasker_chr3_11086;Name=DNA/hAT-Charlie%20rnd-1_family-154		ID=RepeatMasker_chr5_10068;Name=Unknown%20rnd-1_family-26
ID=RepeatMasker_chr7_2982;Name=Unknown%20rnd-1_family-191		ID=RepeatMasker_chr5_10069;Name=LTR/Gypsy%20rnd-1_family-42
ID=RepeatMasker_chr7_2983;Name=Unknown%20rnd-1_family-191		ID=RepeatMasker_chr5_10070;Name=Unknown%20rnd-1_family-26
ID=RepeatMasker_chr3_4205;Name=Unknown%20rnd-1_family-276		ID=RepeatMasker_chr5_10071;Name=Unknown%20rnd-1_family-93
ID=RepeatMasker_chr7_7146;Name=Unknown%20rnd-1_family-219		ID=RepeatMasker_chr7_2275;Name=DNA/TcMar-Tc1%20rnd-6_family-2624
ID=RepeatMasker_chr7_7147;Name=Unknown%20rnd-5_family-1386		ID=RepeatMasker_chr4_365;Name=Unknown%20rnd-1_family-53
ID=RepeatMasker_chr7_7148;Name=Unknown%20rnd-1_family-219		ID=RepeatMasker_chr4_366;Name=LTR/Copia%20rnd-1_family-114
ID=RepeatMasker_chr5_7549;Name=Unknown%20rnd-1_family-254		ID=RepeatMasker_chr7_5821;Name=LTR/Gypsy%20rnd-6_family-748
ID=RepeatMasker_chr5_7550;Name=Unknown%20rnd-1_family-221		ID=RepeatMasker_chr7_5822;Name=Unknown%20rnd-1_family-175
ID=RepeatMasker_chr5_7551;Name=Unknown%20rnd-1_family-192		ID=RepeatMasker_chr7_5823;Name=LTR/Copia%20rnd-1_family-69
ID=RepeatMasker_chr2_7782;Name=Unknown%20rnd-6_family-180		ID=RepeatMasker_chr7_5824;Name=LINE/RTE-X%20rnd-4_family-323
ID=RepeatMasker_chr4_8406;Name=Unknown%20rnd-1_family-130		ID=RepeatMasker_chr7_5825;Name=Unknown%20rnd-4_family-49
ID=RepeatMasker_chr4_8407;Name=snRNA%20rnd-1_family-274		ID=RepeatMasker_chr7_5826;Name=Unknown%20rnd-1_family-70
ID=RepeatMasker_chr4_457;Name=LTR/Copia%20rnd-5_family-1628		ID=RepeatMasker_chr7_5827;Name=LTR/Copia%20rnd-1_family-92
ID=RepeatMasker_chr4_458;Name=Unknown%20rnd-6_family-3183		ID=RepeatMasker_chr7_5828;Name=Unknown%20rnd-6_family-3183
ID=RepeatMasker_chr3_2990;Name=Unknown%20rnd-5_family-1431		ID=RepeatMasker_chr2_8366;Name=Unknown%20rnd-4_family-327
ID=RepeatMasker_chr6_2592;Name=Unknown%20rnd-6_family-3183		ID=RepeatMasker_chr2_8367;Name=Unknown%20rnd-1_family-22
ID=RepeatMasker_chr6_2593;Name=Unknown%20rnd-6_family-3183		ID=RepeatMasker_chr2_8368;Name=Unknown%20rnd-4_family-327
ID=RepeatMasker_chr6_2594;Name=Unknown%20rnd-6_family-3183		ID=RepeatMasker_chr5_276;Name=Unknown%20rnd-1_family-244
ID=RepeatMasker_chr2_5182;Name=Unknown%20rnd-5_family-1072		ID=RepeatMasker_chr8_4701;Name=Unknown%20rnd-5_family-24
ID=RepeatMasker_chr2_5763;Name=Unknown%20rnd-6_family-1431		ID=RepeatMasker_chr8_4702;Name=LTR/Gypsy%20rnd-1_family-7
ID=RepeatMasker_chr2_5764;Name=Unknown%20rnd-6_family-1431		ID=RepeatMasker_chr8_4703;Name=LTR/Gypsy%20rnd-5_family-1923
ID=RepeatMasker_chr2_5765;Name=Unknown%20rnd-6_family-1431		ID=RepeatMasker_chr8_4704;Name=Unknown%20rnd-1_family-58
ID=RepeatMasker_chr2_5766;Name=Unknown%20rnd-6_family-1431		ID=RepeatMasker_chr8_4705;Name=RC/Helitron%20rnd-6_family-138
ID=RepeatMasker_chr2_5767;Name=Unknown%20rnd-6_family-1431		ID=RepeatMasker_chr8_4706;Name=Unknown%20rnd-1_family-57
ID=RepeatMasker_chr2_5768;Name=Unknown%20rnd-6_family-1431		ID=RepeatMasker_chr8_4707;Name=RC/Helitron%20rnd-6_family-138
ID=RepeatMasker_chr3_7052;Name=Unknown%20rnd-1_family-298		ID=RepeatMasker_chr8_4708;Name=DNA%20rnd-1_family-13
ID=RepeatMasker_chr3_7053;Name=LTR/Copia%20rnd-5_family-986		ID=RepeatMasker_chr7_2027;Name=Unknown%20rnd-6_family-175
ID=RepeatMasker_chr3_7054;Name=LTR/Copia%20rnd-5_family-986		ID=RepeatMasker_chr5_1790;Name=LTR/Gypsy%20rnd-1_family-9
ID=RepeatMasker_chr3_7055;Name=Unknown%20rnd-5_family-308		ID=RepeatMasker_chr1_12033;Name=Unknown%20rnd-5_family-696
ID=RepeatMasker_chr3_7056;Name=Unknown%20rnd-4_family-105		ID=RepeatMasker_chr1_12034;Name=Unknown%20rnd-5_family-696
ID=RepeatMasker_chr5_2231;Name=Unknown%20rnd-6_family-420		ID=RepeatMasker_chr6_4141;Name=Unknown%20rnd-4_family-327
ID=RepeatMasker_chr3_10371;Name=DNA/MULE-MuDR%20rnd-6_family-2433		ID=RepeatMasker_chr6_6886;Name=LTR/Gypsy%20rnd-1_family-8
ID=RepeatMasker_chr3_10372;Name=DNA/MULE-MuDR%20rnd-6_family-2433		ID=RepeatMasker_chr8_2055;Name=Unknown%20rnd-6_family-1939
ID=RepeatMasker_chr3_10373;Name=Unknown%20rnd-1_family-223		ID=RepeatMasker_chr4_626;Name=Unknown%20rnd-5_family-846
ID=RepeatMasker_chr3_10374;Name=Unknown%20rnd-1_family-221		ID=RepeatMasker_chr4_627;Name=LTR/Gypsy%20rnd-1_family-42
ID=RepeatMasker_chr2_11389;Name=Unknown%20rnd-6_family-3767		ID=RepeatMasker_chr4_2088;Name=LINE/RTE-BovB%20rnd-6_family-1228
ID=RepeatMasker_chr8_831;Name=Unknown%20rnd-3_family-54		ID=RepeatMasker_chr6_9539;Name=Unknown%20rnd-1_family-54
ID=RepeatMasker_chr2_10841;Name=LTR/Copia%20rnd-6_family-90		ID=RepeatMasker_chr6_9540;Name=Unknown%20rnd-5_family-24
ID=RepeatMasker_chr7_6536;Name=Unknown%20rnd-1_family-192		ID=RepeatMasker_chr6_9541;Name=RC/Helitron%20rnd-6_family-138
ID=RepeatMasker_chr7_6537;Name=Unknown%20rnd-1_family-304		ID=RepeatMasker_chr6_9542;Name=Unknown%20rnd-1_family-142
ID=RepeatMasker_chr7_6538;Name=Unknown%20rnd-1_family-304		ID=RepeatMasker_chr6_9543;Name=Unknown%20rnd-1_family-201
ID=RepeatMasker_chr7_6539;Name=Unknown%20rnd-1_family-304		ID=RepeatMasker_chr6_9544;Name=Unknown%20rnd-1_family-22
ID=RepeatMasker_chr2_11499;Name=Unknown%20rnd-1_family-203		ID=RepeatMasker_chr6_9545;Name=LTR/Gypsy%20rnd-1_family-9
ID=RepeatMasker_chr2_11500;Name=Unknown%20rnd-6_family-3154		ID=RepeatMasker_chr4_3167;Name=LTR/Gypsy%20rnd-1_family-7
ID=RepeatMasker_chr2_11501;Name=Unknown%20rnd-6_family-3154		ID=RepeatMasker_chr4_3168;Name=LTR/Gypsy%20rnd-1_family-0
ID=RepeatMasker_chr6_2962;Name=Unknown%20rnd-4_family-105		ID=RepeatMasker_chr4_3169;Name=Unknown%20rnd-3_family-88
ID=RepeatMasker_chr6_2963;Name=Unknown%20rnd-1_family-311		ID=RepeatMasker_chr5_10023;Name=Unknown%20rnd-4_family-327
ID=RepeatMasker_chr6_2964;Name=Unknown%20rnd-1_family-211		ID=RepeatMasker_chr5_10024;Name=Unknown%20rnd-1_family-11
ID=RepeatMasker_chr6_2965;Name=Unknown%20rnd-1_family-198		ID=RepeatMasker_chr5_10025;Name=LTR/Gypsy%20rnd-5_family-1923
ID=RepeatMasker_chr6_7247;Name=Satellite%20rnd-1_family-372		ID=RepeatMasker_chr5_10026;Name=LTR/Gypsy%20rnd-5_family-1923
ID=RepeatMasker_chr8_8308;Name=Unknown%20rnd-6_family-1805		ID=RepeatMasker_chr5_10027;Name=Unknown%20rnd-1_family-4
ID=RepeatMasker_chr8_8309;Name=Unknown%20rnd-5_family-370		ID=RepeatMasker_chr5_10028;Name=Unknown%20rnd-1_family-86
ID=RepeatMasker_chr2_6890;Name=DNA/hAT-Charlie%20rnd-4_family-708		ID=RepeatMasker_chr5_10029;Name=Unknown%20rnd-1_family-2
ID=RepeatMasker_chr2_6891;Name=Unknown%20rnd-5_family-238		ID=RepeatMasker_chr5_10030;Name=Unknown%20rnd-1_family-71
ID=RepeatMasker_chr2_6892;Name=DNA/hAT-Charlie%20rnd-1_family-315		ID=RepeatMasker_chr5_10031;Name=Simple_repeat%20rnd-2_family-96
ID=RepeatMasker_chr1_6401;Name=Unknown%20rnd-5_family-1386		ID=RepeatMasker_chr5_10032;Name=Unknown%20rnd-1_family-26
ID=RepeatMasker_chr1_6402;Name=Unknown%20rnd-5_family-8098		ID=RepeatMasker_chr5_10033;Name=RC/Helitron%20rnd-6_family-138
ID=RepeatMasker_chr1_6403;Name=Unknown%20rnd-1_family-219		ID=RepeatMasker_chr5_10034;Name=Unknown%20rnd-1_family-18
ID=RepeatMasker_chr3_8501;Name=LTR/Copia%20rnd-5_family-983		ID=RepeatMasker_chr5_10035;Name=Unknown%20rnd-1_family-26
ID=RepeatMasker_chr3_8502;Name=LTR/Copia%20rnd-5_family-631		ID=RepeatMasker_chr5_10036;Name=Unknown%20rnd-1_family-18
ID=RepeatMasker_chr3_8503;Name=LTR/Copia%20rnd-5_family-631		ID=RepeatMasker_chr5_9950;Name=Unknown%20rnd-1_family-41
ID=RepeatMasker_chr7_7680;Name=Unknown%20rnd-5_family-231		ID=RepeatMasker_chr5_9951;Name=LTR/Gypsy%20rnd-1_family-182
ID=RepeatMasker_chr2_7197;Name=Unknown%20rnd-1_family-304		ID=RepeatMasker_chr5_9952;Name=LTR/Gypsy%20rnd-1_family-8
ID=RepeatMasker_chr2_7198;Name=Unknown%20rnd-1_family-192		ID=RepeatMasker_chr5_9953;Name=Unknown%20rnd-1_family-96
ID=RepeatMasker_chr2_7199;Name=Unknown%20rnd-1_family-221		ID=RepeatMasker_chr5_9954;Name=Unknown%20rnd-2_family-33
ID=RepeatMasker_chr2_7200;Name=Unknown%20rnd-1_family-221		ID=RepeatMasker_chr5_9955;Name=Unknown%20rnd-1_family-59
ID=RepeatMasker_chr6_8408;Name=RC/Helitron%20rnd-6_family-1135		ID=RepeatMasker_chr5_9956;Name=LTR/Gypsy%20rnd-5_family-1923
ID=RepeatMasker_chr6_8409;Name=Unknown%20rnd-1_family-268		ID=RepeatMasker_chr6_7826;Name=Unknown%20rnd-1_family-219
ID=RepeatMasker_chr8_888;Name=Unknown%20rnd-5_family-231		ID=RepeatMasker_chr6_7827;Name=RC/Helitron%20rnd-6_family-138
ID=RepeatMasker_chr8_889;Name=Unknown%20rnd-5_family-231		ID=RepeatMasker_chr6_7828;Name=RC/Helitron%20rnd-6_family-138
ID=RepeatMasker_chr4_2519;Name=Unknown%20rnd-1_family-90		ID=RepeatMasker_chr6_7829;Name=Unknown%20rnd-1_family-11
ID=RepeatMasker_chr4_2520;Name=Unknown%20rnd-5_family-62		ID=RepeatMasker_chr6_7746;Name=Unknown%20rnd-2_family-33
ID=RepeatMasker_chr5_11381;Name=LTR/Pao%20rnd-4_family-1519		ID=RepeatMasker_chr6_7747;Name=DNA%20rnd-1_family-6
ID=RepeatMasker_chr8_5119;Name=Unknown%20rnd-5_family-370		ID=RepeatMasker_chr6_7748;Name=Unknown%20rnd-1_family-12
ID=RepeatMasker_chr7_7071;Name=Unknown%20rnd-5_family-2035		ID=RepeatMasker_chr6_7749;Name=Unknown%20rnd-1_family-14
ID=RepeatMasker_chr2_4171;Name=LTR/Copia%20rnd-6_family-1401		ID=RepeatMasker_chr6_3266;Name=Unknown%20rnd-3_family-278
ID=RepeatMasker_chr5_8914;Name=Unknown%20rnd-5_family-102		ID=RepeatMasker_chr6_3267;Name=Unknown%20rnd-1_family-11
ID=RepeatMasker_chr5_8915;Name=Unknown%20rnd-1_family-203		ID=RepeatMasker_chr6_3268;Name=Unknown%20rnd-1_family-4
ID=RepeatMasker_chr5_8916;Name=Satellite%20rnd-1_family-372		ID=RepeatMasker_chr6_3269;Name=Unknown%20rnd-1_family-86
ID=RepeatMasker_chr2_7419;Name=DNA/PIF-Harbinger%20rnd-6_family-7434		ID=RepeatMasker_chr6_3270;Name=Unknown%20rnd-1_family-4
ID=RepeatMasker_chr3_3943;Name=Unknown%20rnd-6_family-3183		ID=RepeatMasker_chr6_3271;Name=Unknown%20rnd-1_family-25
ID=RepeatMasker_chr3_3944;Name=Unknown%20rnd-6_family-3183		ID=RepeatMasker_chr6_3272;Name=Unknown%20rnd-1_family-124
ID=RepeatMasker_chr2_3869;Name=LTR/Copia%20rnd-5_family-1124		ID=RepeatMasker_chr6_3273;Name=Unknown%20rnd-1_family-164
ID=RepeatMasker_chr8_2587;Name=LTR/Gypsy%20rnd-2_family-18		ID=RepeatMasker_chr1_12661;Name=Unknown%20rnd-1_family-211
ID=RepeatMasker_chr8_2188;Name=DNA/TcMar-Tc1%20rnd-6_family-2624		ID=RepeatMasker_chr1_12662;Name=DNA/hAT-Charlie%20rnd-4_family-708
ID=RepeatMasker_chr6_6380;Name=DNA/CMC-EnSpm%20rnd-6_family-1840		ID=RepeatMasker_chr1_12663;Name=LTR/Gypsy%20rnd-1_family-7
ID=RepeatMasker_chr2_11083;Name=Unknown%20rnd-6_family-2217		ID=RepeatMasker_chr1_12664;Name=Unknown%20rnd-5_family-25
ID=RepeatMasker_chr5_8747;Name=Unknown%20rnd-1_family-265		ID=RepeatMasker_chr1_12665;Name=Unknown%20rnd-5_family-696
ID=RepeatMasker_chr5_8748;Name=Unknown%20rnd-1_family-265		ID=RepeatMasker_chr1_12666;Name=LTR/Copia%20rnd-5_family-2066
ID=RepeatMasker_chr5_8749;Name=Unknown%20rnd-1_family-265		ID=RepeatMasker_chr1_12667;Name=LTR/Copia%20rnd-1_family-114
ID=RepeatMasker_chr5_8750;Name=Unknown%20rnd-1_family-265		ID=RepeatMasker_chr1_12668;Name=Unknown%20rnd-5_family-696
ID=RepeatMasker_chr8_5226;Name=Unknown%20rnd-5_family-4695		ID=RepeatMasker_chr1_12669;Name=LTR/Copia%20rnd-5_family-2066
ID=RepeatMasker_chr8_5227;Name=Unknown%20rnd-1_family-220		ID=RepeatMasker_chr6_7868;Name=LTR/Gypsy%20rnd-1_family-0
ID=RepeatMasker_chr8_5228;Name=Unknown%20rnd-1_family-237		ID=RepeatMasker_chr6_7869;Name=LTR/Gypsy%20rnd-1_family-29
ID=RepeatMasker_chr8_5229;Name=Unknown%20rnd-5_family-690		ID=RepeatMasker_chr6_7856;Name=Unknown%20rnd-4_family-327
ID=RepeatMasker_chr3_7076;Name=Unknown%20rnd-1_family-254		ID=RepeatMasker_chr6_7857;Name=Unknown%20rnd-4_family-327
ID=RepeatMasker_chr3_7077;Name=Unknown%20rnd-1_family-219		ID=RepeatMasker_chr6_7858;Name=Simple_repeat%20rnd-6_family-6
ID=RepeatMasker_chr3_7078;Name=Unknown%20rnd-1_family-221		ID=RepeatMasker_chr6_7859;Name=Unknown%20rnd-4_family-327
ID=RepeatMasker_chr6_8623;Name=Unknown%20rnd-5_family-2034		ID=RepeatMasker_chr6_7860;Name=LTR/Gypsy%20rnd-5_family-1923
ID=RepeatMasker_chr6_8624;Name=Unknown%20rnd-5_family-1959		ID=RepeatMasker_chr3_11301;Name=Simple_repeat%20rnd-2_family-96
ID=RepeatMasker_chr5_4069;Name=LTR/Gypsy%20rnd-5_family-80		ID=RepeatMasker_chr3_11302;Name=LTR/Gypsy%20rnd-5_family-1923
ID=RepeatMasker_chr5_4070;Name=DNA/CMC-EnSpm%20rnd-5_family-2662		ID=RepeatMasker_chr3_11303;Name=Unknown%20rnd-1_family-4
ID=RepeatMasker_chr5_4071;Name=Unknown%20rnd-1_family-282		ID=RepeatMasker_chr3_11304;Name=Unknown%20rnd-1_family-18
ID=RepeatMasker_chr6_1579;Name=LTR/Cassandra%20rnd-1_family-81		ID=RepeatMasker_chr3_11305;Name=Unknown%20rnd-1_family-4
ID=RepeatMasker_chr6_1580;Name=Satellite%20rnd-1_family-76		ID=RepeatMasker_chr6_7720;Name=Unknown%20rnd-1_family-12
ID=RepeatMasker_chr6_1581;Name=LTR/Copia%20rnd-1_family-148		ID=RepeatMasker_chr6_7721;Name=Unknown%20rnd-1_family-14
ID=RepeatMasker_chr6_1582;Name=rnd-1_family-104		ID=RepeatMasker_chr6_7722;Name=Unknown%20rnd-1_family-12
ID=RepeatMasker_chr1_2765;Name=LTR/Gypsy%20rnd-5_family-70		ID=RepeatMasker_chr6_7723;Name=LTR/Gypsy%20rnd-6_family-273
ID=RepeatMasker_chr7_5612;Name=Unknown%20rnd-1_family-160		ID=RepeatMasker_chr6_7724;Name=Unknown%20rnd-1_family-2
ID=RepeatMasker_chr7_5613;Name=Unknown%20rnd-5_family-1846		ID=RepeatMasker_chr6_7725;Name=Unknown%20rnd-1_family-14
ID=RepeatMasker_chr3_6612;Name=Unknown%20rnd-6_family-3586		ID=RepeatMasker_chr6_7726;Name=Unknown%20rnd-1_family-2
ID=RepeatMasker_chr2_9553;Name=LTR/Copia%20rnd-5_family-1147		ID=RepeatMasker_chr2_3860;Name=Unknown%20rnd-3_family-278
ID=RepeatMasker_chr1_8851;Name=LTR/Copia%20rnd-5_family-417		ID=RepeatMasker_chr2_3861;Name=LTR/Gypsy%20rnd-6_family-273
ID=RepeatMasker_chr7_3359;Name=SINE?%20rnd-1_family-355		ID=RepeatMasker_chr2_3862;Name=Unknown%20rnd-4_family-95
ID=RepeatMasker_chr2_1084;Name=DNA/TcMar-Tc1%20rnd-6_family-2624		ID=RepeatMasker_chr2_3863;Name=Unknown%20rnd-4_family-95
ID=RepeatMasker_chr1_4716;Name=Unknown%20rnd-1_family-89		ID=RepeatMasker_chr2_3864;Name=LTR/Gypsy%20rnd-6_family-273
ID=RepeatMasker_chr1_4717;Name=Unknown%20rnd-6_family-1012		ID=RepeatMasker_chr2_3865;Name=LTR/Copia%20rnd-5_family-1124
ID=RepeatMasker_chr1_4718;Name=Unknown%20rnd-1_family-89		ID=RepeatMasker_chr2_3866;Name=LTR/Gypsy%20rnd-6_family-748
ID=RepeatMasker_chr5_4819;Name=Unknown%20rnd-1_family-221		ID=RepeatMasker_chr2_3867;Name=LINE/L1-Tx1%20rnd-5_family-1958
ID=RepeatMasker_chr1_10575;Name=Unknown%20rnd-5_family-308		ID=RepeatMasker_chr2_3868;Name=Unknown%20rnd-5_family-4271
ID=RepeatMasker_chr1_10576;Name=LTR/Copia%20rnd-5_family-986		ID=RepeatMasker_chr6_7732;Name=Unknown%20rnd-4_family-327
ID=RepeatMasker_chr1_10577;Name=Unknown%20rnd-5_family-308		ID=RepeatMasker_chr2_8435;Name=Unknown%20rnd-5_family-24
ID=RepeatMasker_chr6_8456;Name=DNA/Kolobok-T2%20rnd-5_family-5106		ID=RepeatMasker_chr2_8436;Name=Unknown%20rnd-1_family-57
ID=RepeatMasker_chr6_8457;Name=Unknown%20rnd-4_family-918		ID=RepeatMasker_chr2_8437;Name=Unknown%20rnd-4_family-327
ID=RepeatMasker_chr8_8807;Name=LINE/RTE-X%20rnd-5_family-596		ID=RepeatMasker_chr5_9958;Name=Unknown%20rnd-1_family-4
ID=RepeatMasker_chr7_6915;Name=Unknown%20rnd-5_family-783		ID=RepeatMasker_chr5_9959;Name=Simple_repeat%20rnd-2_family-96
ID=RepeatMasker_chr7_6916;Name=Unknown%20rnd-5_family-783		ID=RepeatMasker_chr5_9960;Name=Unknown%20rnd-1_family-4
ID=RepeatMasker_chr7_6917;Name=Unknown%20rnd-5_family-238		ID=RepeatMasker_chr5_9961;Name=Unknown%20rnd-1_family-18
ID=RepeatMasker_chr7_6918;Name=DNA/hAT-Charlie%20rnd-6_family-520		ID=RepeatMasker_chr6_7705;Name=Unknown%20rnd-5_family-25
ID=RepeatMasker_chr4_1483;Name=Unknown%20rnd-6_family-180		ID=RepeatMasker_chr6_7706;Name=Unknown%20rnd-5_family-24
ID=RepeatMasker_chr4_9839;Name=Simple_repeat%20rnd-6_family-593		ID=RepeatMasker_chr6_7707;Name=Unknown%20rnd-5_family-24
ID=RepeatMasker_chr3_1111;Name=Unknown%20rnd-6_family-3183		ID=RepeatMasker_chr6_7708;Name=RC/Helitron%20rnd-6_family-138
ID=RepeatMasker_chr2_10455;Name=Unknown%20rnd-3_family-54		ID=RepeatMasker_chr6_7709;Name=Unknown%20rnd-5_family-24
ID=RepeatMasker_chr4_10792;Name=Unknown%20rnd-5_family-4742		ID=RepeatMasker_chr2_8482;Name=RC/Helitron%20rnd-6_family-138
ID=RepeatMasker_chr4_10793;Name=Unknown%20rnd-5_family-4742		ID=RepeatMasker_chr2_8483;Name=Unknown%20rnd-1_family-14
ID=RepeatMasker_chr8_2615;Name=rnd-1_family-104		ID=RepeatMasker_chr2_8484;Name=Unknown%20rnd-5_family-25
ID=RepeatMasker_chr3_4549;Name=Unknown%20rnd-1_family-251		ID=RepeatMasker_chr2_8485;Name=Unknown%20rnd-1_family-11
ID=RepeatMasker_chr3_4550;Name=DNA/TcMar-Tigger%20rnd-3_family-128		ID=RepeatMasker_chr2_8486;Name=Unknown%20rnd-1_family-38
ID=RepeatMasker_chr3_4551;Name=Unknown%20rnd-6_family-545		ID=RepeatMasker_chr2_8487;Name=Unknown%20rnd-1_family-30
ID=RepeatMasker_chr6_2621;Name=Unknown%20rnd-1_family-357		ID=RepeatMasker_chr2_8488;Name=Unknown%20rnd-1_family-12
ID=RepeatMasker_chr1_3900;Name=Unknown%20rnd-5_family-3735		ID=RepeatMasker_chr2_8489;Name=Unknown%20rnd-1_family-28
ID=RepeatMasker_chr1_3901;Name=Unknown%20rnd-5_family-3735		ID=RepeatMasker_chr2_8490;Name=Unknown%20rnd-1_family-12
ID=RepeatMasker_chr1_3902;Name=Unknown%20rnd-4_family-86		ID=RepeatMasker_chr2_8491;Name=Unknown%20rnd-1_family-26
ID=RepeatMasker_chr5_4461;Name=Unknown%20rnd-1_family-267		ID=RepeatMasker_chr2_8492;Name=Unknown%20rnd-1_family-25
ID=RepeatMasker_chr2_10501;Name=Unknown%20rnd-6_family-2217		ID=RepeatMasker_chr4_204;Name=LTR/Gypsy%20rnd-5_family-1923
ID=RepeatMasker_chr2_10502;Name=Unknown%20rnd-6_family-2217		ID=RepeatMasker_chr4_205;Name=RC/Helitron%20rnd-6_family-138
ID=RepeatMasker_chr2_10503;Name=Unknown%20rnd-1_family-269		ID=RepeatMasker_chr6_7849;Name=LTR/Gypsy%20rnd-1_family-112
ID=RepeatMasker_chr2_10504;Name=Unknown%20rnd-5_family-688		ID=RepeatMasker_chr6_1195;Name=Unknown%20rnd-1_family-370
ID=RepeatMasker_chr2_10505;Name=Unknown%20rnd-1_family-289		ID=RepeatMasker_chr7_1728;Name=RC/Helitron%20rnd-6_family-138
ID=RepeatMasker_chr2_10506;Name=Unknown%20rnd-5_family-689		ID=RepeatMasker_chr7_1729;Name=Unknown%20rnd-1_family-11
ID=RepeatMasker_chr2_10507;Name=Unknown%20rnd-1_family-256		ID=RepeatMasker_chr6_7854;Name=LTR/Gypsy%20rnd-1_family-0
ID=RepeatMasker_chr2_10508;Name=Unknown%20rnd-1_family-214		ID=RepeatMasker_chr5_7210;Name=LTR/Gypsy%20rnd-5_family-1923
ID=RepeatMasker_chr1_1568;Name=Unknown%20rnd-4_family-918		ID=RepeatMasker_chr5_7211;Name=Unknown%20rnd-2_family-33
ID=RepeatMasker_chr1_1569;Name=Unknown%20rnd-1_family-298		ID=RepeatMasker_chr5_7212;Name=LTR/Gypsy%20rnd-5_family-1923
ID=RepeatMasker_chr1_1570;Name=Unknown%20rnd-4_family-918		ID=RepeatMasker_chr5_7213;Name=DNA%20rnd-5_family-1979
ID=RepeatMasker_chr3_6725;Name=snRNA%20rnd-1_family-233		ID=RepeatMasker_chr5_7214;Name=LTR/Copia%20rnd-6_family-1401
ID=RepeatMasker_chr4_8920;Name=LINE/RTE-X%20rnd-5_family-596		ID=RepeatMasker_chr6_3280;Name=Unknown%20rnd-4_family-327
ID=RepeatMasker_chr8_6715;Name=Unknown%20rnd-5_family-27		ID=RepeatMasker_chr6_3281;Name=LTR/Gypsy%20rnd-1_family-0
ID=RepeatMasker_chr8_6716;Name=Unknown%20rnd-5_family-2825		ID=RepeatMasker_chr5_970;Name=LTR/Gypsy%20rnd-1_family-9
ID=RepeatMasker_chr8_6717;Name=Unknown%20rnd-1_family-152		ID=RepeatMasker_chr5_971;Name=LTR/Gypsy%20rnd-1_family-112
ID=RepeatMasker_chr8_6718;Name=Unknown%20rnd-1_family-162		ID=RepeatMasker_chr5_972;Name=LTR/Gypsy%20rnd-5_family-1923
ID=RepeatMasker_chr8_6719;Name=LINE/L2%20rnd-6_family-450		ID=RepeatMasker_chr5_973;Name=LTR/Gypsy%20rnd-5_family-1923
ID=RepeatMasker_chr1_3129;Name=Simple_repeat%20rnd-6_family-593		ID=RepeatMasker_chr6_7672;Name=RC/Helitron%20rnd-6_family-138
ID=RepeatMasker_chr8_902;Name=Unknown%20rnd-4_family-175		ID=RepeatMasker_chr6_7673;Name=Unknown%20rnd-1_family-11
ID=RepeatMasker_chr8_903;Name=Unknown%20rnd-5_family-2825		ID=RepeatMasker_chr6_7674;Name=RC/Helitron%20rnd-6_family-138
ID=RepeatMasker_chr8_3163;Name=Unknown%20rnd-5_family-855		ID=RepeatMasker_chr6_7675;Name=LTR/Gypsy%20rnd-1_family-9
ID=RepeatMasker_chr4_659;Name=LTR/Copia%20rnd-5_family-1189		ID=RepeatMasker_chr6_7676;Name=Unknown%20rnd-1_family-39
ID=RepeatMasker_chr3_7508;Name=Unknown%20rnd-6_family-5028		ID=RepeatMasker_chr6_7677;Name=Unknown%20rnd-1_family-19
ID=RepeatMasker_chr5_1528;Name=Unknown%20rnd-6_family-433		ID=RepeatMasker_chr6_7678;Name=Unknown%20rnd-1_family-39
ID=RepeatMasker_chr5_1529;Name=DNA/hAT-Ac%20rnd-5_family-166		ID=RepeatMasker_chr6_7679;Name=RC/Helitron%20rnd-6_family-138
ID=RepeatMasker_chr5_1530;Name=Unknown%20rnd-1_family-254		ID=RepeatMasker_chr6_7680;Name=Unknown%20rnd-1_family-22
ID=RepeatMasker_chr3_10392;Name=Unknown%20rnd-1_family-192		ID=RepeatMasker_chr6_7681;Name=Unknown%20rnd-1_family-145
ID=RepeatMasker_chr3_10393;Name=Unknown%20rnd-1_family-192		ID=RepeatMasker_chr6_7682;Name=Unknown%20rnd-5_family-25
ID=RepeatMasker_chr3_10394;Name=Unknown%20rnd-1_family-223		ID=RepeatMasker_chr6_7683;Name=Unknown%20rnd-1_family-18
ID=RepeatMasker_chr2_7031;Name=Unknown%20rnd-5_family-3735		ID=RepeatMasker_chr6_7684;Name=Unknown%20rnd-5_family-25
ID=RepeatMasker_chr2_7032;Name=Unknown%20rnd-5_family-3735		ID=RepeatMasker_chr6_7685;Name=Unknown%20rnd-1_family-18
ID=RepeatMasker_chr2_11671;Name=Unknown%20rnd-5_family-4695		ID=RepeatMasker_chr2_8688;Name=LTR/Gypsy%20rnd-1_family-9
ID=RepeatMasker_chr2_11672;Name=Unknown%20rnd-1_family-253		ID=RepeatMasker_chr2_8689;Name=Unknown%20rnd-1_family-20
ID=RepeatMasker_chr2_11673;Name=Unknown%20rnd-1_family-220		ID=RepeatMasker_chr2_8690;Name=Unknown%20rnd-1_family-19
ID=RepeatMasker_chr2_11674;Name=Unknown%20rnd-1_family-237		ID=RepeatMasker_chr2_8691;Name=Unknown%20rnd-1_family-39
ID=RepeatMasker_chr2_11675;Name=Unknown%20rnd-5_family-690		ID=RepeatMasker_chr2_8692;Name=Unknown%20rnd-2_family-33
ID=RepeatMasker_chr2_11676;Name=Unknown%20rnd-1_family-224		ID=RepeatMasker_chr1_3084;Name=DNA/hAT-Tag1%20rnd-6_family-5082
ID=RepeatMasker_chr2_11677;Name=Unknown%20rnd-1_family-214		ID=RepeatMasker_chr1_3085;Name=Unknown%20rnd-5_family-146
ID=RepeatMasker_chr2_11678;Name=Unknown%20rnd-5_family-689		ID=RepeatMasker_chr1_3086;Name=Unknown%20rnd-5_family-146
ID=RepeatMasker_chr2_11679;Name=Unknown%20rnd-1_family-269		ID=RepeatMasker_chr1_3087;Name=Unknown%20rnd-1_family-90
ID=RepeatMasker_chr2_11680;Name=Unknown%20rnd-6_family-3253		ID=RepeatMasker_chr1_3088;Name=Unknown%20rnd-4_family-74
ID=RepeatMasker_chr2_11681;Name=Unknown%20rnd-1_family-344		ID=RepeatMasker_chr1_3089;Name=Unknown%20rnd-5_family-75
ID=RepeatMasker_chr2_11682;Name=Unknown%20rnd-5_family-4550		ID=RepeatMasker_chr1_3090;Name=Unknown%20rnd-5_family-2241
ID=RepeatMasker_chr2_11683;Name=LTR/Copia%20rnd-1_family-72		ID=RepeatMasker_chr1_3091;Name=Unknown%20rnd-5_family-2241
ID=RepeatMasker_chr7_6520;Name=DNA/CMC-EnSpm%20rnd-6_family-1840		ID=RepeatMasker_chr1_3092;Name=Unknown%20rnd-6_family-173
ID=RepeatMasker_chr5_10663;Name=Unknown%20rnd-1_family-365		ID=RepeatMasker_chr5_4912;Name=Unknown%20rnd-1_family-22
ID=RepeatMasker_chr5_10664;Name=Unknown%20rnd-6_family-880		ID=RepeatMasker_chr5_4913;Name=Unknown%20rnd-1_family-142
ID=RepeatMasker_chr7_4096;Name=Unknown%20rnd-5_family-87		ID=RepeatMasker_chr5_4914;Name=Unknown%20rnd-5_family-25
ID=RepeatMasker_chr8_2187;Name=LINE/RTE-X%20rnd-3_family-283		ID=RepeatMasker_chr5_4915;Name=Unknown%20rnd-1_family-40
ID=RepeatMasker_chr8_6347;Name=Unknown%20rnd-6_family-2059		ID=RepeatMasker_chr5_4916;Name=RC/Helitron%20rnd-6_family-138
ID=RepeatMasker_chr8_6348;Name=LTR/Copia%20rnd-6_family-2078		ID=RepeatMasker_chr5_4917;Name=Unknown%20rnd-1_family-4
ID=RepeatMasker_chr1_2116;Name=LTR/Copia%20rnd-5_family-417		ID=RepeatMasker_chr5_4918;Name=Unknown%20rnd-5_family-25
ID=RepeatMasker_chr6_3263;Name=Unknown%20rnd-1_family-90		ID=RepeatMasker_chr5_4919;Name=Unknown%20rnd-1_family-86
ID=RepeatMasker_chr6_3264;Name=Unknown%20rnd-1_family-97		ID=RepeatMasker_chr5_4920;Name=LINE/RTE-X%20rnd-5_family-596
ID=RepeatMasker_chr8_1106;Name=Unknown%20rnd-1_family-215		ID=RepeatMasker_chr5_4921;Name=Unknown%20rnd-1_family-4
ID=RepeatMasker_chr8_1107;Name=Unknown%20rnd-1_family-205		ID=RepeatMasker_chr5_4922;Name=Unknown%20rnd-1_family-4
ID=RepeatMasker_chr2_2304;Name=Unknown%20rnd-6_family-175		ID=RepeatMasker_chr5_4923;Name=LTR/Gypsy%20rnd-1_family-9
ID=RepeatMasker_chr2_2305;Name=Unknown%20rnd-5_family-5637		ID=RepeatMasker_chr5_4924;Name=LTR/Copia%20rnd-2_family-45
ID=RepeatMasker_chr2_2306;Name=Unknown%20rnd-6_family-175		ID=RepeatMasker_chr1_12733;Name=LTR/Gypsy%20rnd-4_family-230
ID=RepeatMasker_chr5_2411;Name=DNA/hAT-hobo%20rnd-5_family-2421		ID=RepeatMasker_chr1_12734;Name=Unknown%20rnd-4_family-877
ID=RepeatMasker_chr5_2412;Name=DNA/hAT-hobo%20rnd-5_family-2421		ID=RepeatMasker_chr1_12735;Name=RC/Helitron%20rnd-6_family-138
ID=RepeatMasker_chr3_6510;Name=DNA/CMC-EnSpm%20rnd-1_family-85		ID=RepeatMasker_chr3_10919;Name=LTR/Gypsy%20rnd-5_family-1923
ID=RepeatMasker_chr8_1254;Name=Unknown%20rnd-5_family-853		ID=RepeatMasker_chr5_7077;Name=Unknown%20rnd-1_family-25
ID=RepeatMasker_chr3_7080;Name=Unknown%20rnd-1_family-223		ID=RepeatMasker_chr5_7078;Name=Unknown%20rnd-4_family-327
ID=RepeatMasker_chr3_7081;Name=Unknown%20rnd-1_family-192		ID=RepeatMasker_chr5_7079;Name=Unknown%20rnd-1_family-26
ID=RepeatMasker_chr3_7082;Name=Unknown%20rnd-1_family-221		ID=RepeatMasker_chr5_7080;Name=Unknown%20rnd-1_family-2
ID=RepeatMasker_chr3_7083;Name=Unknown%20rnd-1_family-221		ID=RepeatMasker_chr5_7081;Name=Unknown%20rnd-1_family-30
ID=RepeatMasker_chr2_10818;Name=Unknown%20rnd-1_family-109		ID=RepeatMasker_chr5_7082;Name=Unknown%20rnd-1_family-142
ID=RepeatMasker_chr2_10819;Name=Unknown%20rnd-1_family-369		ID=RepeatMasker_chr5_7083;Name=Unknown%20rnd-1_family-103
ID=RepeatMasker_chr4_7797;Name=Unknown%20rnd-1_family-89		ID=RepeatMasker_chr5_7084;Name=Unknown%20rnd-5_family-24
ID=RepeatMasker_chr4_7798;Name=Unknown%20rnd-1_family-89		ID=RepeatMasker_chr5_7085;Name=Unknown%20rnd-1_family-145
ID=RepeatMasker_chr4_7799;Name=Unknown%20rnd-5_family-1386		ID=RepeatMasker_chr5_7086;Name=Unknown%20rnd-1_family-22
ID=RepeatMasker_chr4_7800;Name=Unknown%20rnd-1_family-304		ID=RepeatMasker_chr5_7087;Name=Unknown%20rnd-1_family-194
ID=RepeatMasker_chr4_7801;Name=Unknown%20rnd-5_family-8098		ID=RepeatMasker_chr5_7088;Name=Unknown%20rnd-1_family-19
ID=RepeatMasker_chr4_7802;Name=Unknown%20rnd-1_family-219		ID=RepeatMasker_chr5_7089;Name=Unknown%20rnd-1_family-19
ID=RepeatMasker_chr7_6747;Name=Unknown%20rnd-1_family-159		ID=RepeatMasker_chr7_2968;Name=Unknown%20rnd-1_family-34
ID=RepeatMasker_chr7_6748;Name=Unknown%20rnd-1_family-152		ID=RepeatMasker_chr7_2969;Name=Unknown%20rnd-1_family-35
ID=RepeatMasker_chr7_6749;Name=LTR/Copia%20rnd-6_family-2078		ID=RepeatMasker_chr7_2970;Name=Unknown%20rnd-1_family-58
ID=RepeatMasker_chr7_6750;Name=Unknown%20rnd-1_family-190		ID=RepeatMasker_chr7_2971;Name=Unknown%20rnd-4_family-868
ID=RepeatMasker_chr7_6751;Name=LTR/Copia%20rnd-6_family-2078		ID=RepeatMasker_chr7_2972;Name=Unknown%20rnd-1_family-119
ID=RepeatMasker_chr7_6752;Name=Unknown%20rnd-1_family-194		ID=RepeatMasker_chr7_2973;Name=Unknown%20rnd-1_family-88
ID=RepeatMasker_chr7_6753;Name=Unknown%20rnd-1_family-346		ID=RepeatMasker_chr7_2974;Name=Unknown%20rnd-1_family-20
ID=RepeatMasker_chr7_6754;Name=Unknown%20rnd-6_family-2217		ID=RepeatMasker_chr7_2975;Name=Unknown%20rnd-5_family-492
ID=RepeatMasker_chr7_6755;Name=Unknown%20rnd-1_family-269		ID=RepeatMasker_chr5_9944;Name=Unknown%20rnd-5_family-2692
ID=RepeatMasker_chr7_6756;Name=Unknown%20rnd-1_family-278		ID=RepeatMasker_chr5_9945;Name=LTR/Copia%20rnd-1_family-107
ID=RepeatMasker_chr7_6757;Name=Unknown%20rnd-1_family-256		ID=RepeatMasker_chr5_9946;Name=LTR/Copia%20rnd-1_family-72
ID=RepeatMasker_chr7_6758;Name=Unknown%20rnd-1_family-214		ID=RepeatMasker_chr5_9947;Name=Unknown%20rnd-1_family-11
ID=RepeatMasker_chr2_2510;Name=RC/Helitron%20rnd-6_family-1135		ID=RepeatMasker_chr5_9948;Name=Unknown%20rnd-2_family-33
ID=RepeatMasker_chr2_2511;Name=Unknown%20rnd-1_family-268		ID=RepeatMasker_chr8_5152;Name=LTR/Gypsy%20rnd-5_family-1923
ID=RepeatMasker_chr4_9250;Name=LTR/Copia%20rnd-5_family-1147		ID=RepeatMasker_chr8_5153;Name=Unknown%20rnd-1_family-11
ID=RepeatMasker_chr4_9251;Name=Unknown%20rnd-6_family-4466		ID=RepeatMasker_chr8_5154;Name=LTR/Gypsy%20rnd-5_family-1923
ID=RepeatMasker_chr4_9252;Name=Unknown%20rnd-6_family-4466		ID=RepeatMasker_chr8_5155;Name=Unknown%20rnd-4_family-327
ID=RepeatMasker_chr4_9253;Name=Unknown%20rnd-6_family-4466		ID=RepeatMasker_chr3_9006;Name=Unknown%20rnd-1_family-340
ID=RepeatMasker_chr4_9254;Name=Unknown%20rnd-6_family-4466		ID=RepeatMasker_chr3_9007;Name=Unknown%20rnd-1_family-321
ID=RepeatMasker_chr4_5325;Name=Unknown%20rnd-6_family-3183		ID=RepeatMasker_chr3_9008;Name=Unknown%20rnd-1_family-359
ID=RepeatMasker_chr1_11831;Name=DNA/CMC-EnSpm%20rnd-6_family-1840		ID=RepeatMasker_chr3_9009;Name=Unknown%20rnd-1_family-303
ID=RepeatMasker_chr4_8600;Name=Unknown%20rnd-5_family-370		ID=RepeatMasker_chr3_9010;Name=Unknown%20rnd-5_family-52
ID=RepeatMasker_chr4_8563;Name=LINE/RTE-X%20rnd-3_family-283		ID=RepeatMasker_chr3_9011;Name=Unknown%20rnd-1_family-320
ID=RepeatMasker_chr8_1735;Name=Unknown%20rnd-1_family-320		ID=RepeatMasker_chr1_12766;Name=Unknown%20rnd-5_family-696
ID=RepeatMasker_chr4_1723;Name=Unknown%20rnd-5_family-1257		ID=RepeatMasker_chr1_12767;Name=LTR/Copia%20rnd-1_family-114
ID=RepeatMasker_chr5_628;Name=Unknown%20rnd-3_family-54		ID=RepeatMasker_chr1_12768;Name=Unknown%20rnd-4_family-49
ID=RepeatMasker_chr5_629;Name=Unknown%20rnd-4_family-105		ID=RepeatMasker_chr1_12769;Name=Unknown%20rnd-1_family-253
ID=RepeatMasker_chr2_8795;Name=Unknown%20rnd-6_family-1130		ID=RepeatMasker_chr1_12770;Name=Unknown%20rnd-5_family-696
ID=RepeatMasker_chr5_2053;Name=Unknown%20rnd-1_family-221		ID=RepeatMasker_chr6_9254;Name=Unknown%20rnd-1_family-18
ID=RepeatMasker_chr5_1965;Name=LTR/Copia%20rnd-6_family-2078		ID=RepeatMasker_chr6_9255;Name=Unknown%20rnd-1_family-4
ID=RepeatMasker_chr8_127;Name=Unknown%20rnd-1_family-219		ID=RepeatMasker_chr8_820;Name=LTR/Gypsy%20rnd-5_family-1923
ID=RepeatMasker_chr8_128;Name=Unknown%20rnd-1_family-254		ID=RepeatMasker_chr5_9182;Name=Unknown%20rnd-5_family-492
ID=RepeatMasker_chr4_2525;Name=Unknown%20rnd-5_family-734		ID=RepeatMasker_chr5_9183;Name=LTR/Gypsy%20rnd-5_family-3808
ID=RepeatMasker_chr2_6957;Name=DNA/P%20rnd-6_family-3642		ID=RepeatMasker_chr5_9184;Name=Unknown%20rnd-6_family-433
ID=RepeatMasker_chr2_6958;Name=Unknown%20rnd-4_family-175		ID=RepeatMasker_chr5_9185;Name=LTR/Copia%20rnd-6_family-701
ID=RepeatMasker_chr2_6959;Name=Unknown%20rnd-5_family-855		ID=RepeatMasker_chr6_9728;Name=LTR/Gypsy%20rnd-1_family-83
ID=RepeatMasker_chr2_6960;Name=DNA/P%20rnd-6_family-3642		ID=RepeatMasker_chr6_9729;Name=Unknown%20rnd-1_family-153
ID=RepeatMasker_chr2_6961;Name=DNA/P%20rnd-6_family-3642		ID=RepeatMasker_chr6_9730;Name=Unknown%20rnd-1_family-285
ID=RepeatMasker_chr2_6962;Name=DNA/P%20rnd-6_family-3642		ID=RepeatMasker_chr4_1781;Name=LTR/Gypsy%20rnd-4_family-230
ID=RepeatMasker_chr1_1840;Name=LTR/Gypsy%20rnd-6_family-269		ID=RepeatMasker_chr4_1782;Name=LTR/Gypsy%20rnd-5_family-70
ID=RepeatMasker_chr6_1887;Name=Unknown%20rnd-4_family-105		ID=RepeatMasker_chr4_1783;Name=LTR/Gypsy%20rnd-5_family-70
ID=RepeatMasker_chr5_2921;Name=Unknown%20rnd-4_family-918		ID=RepeatMasker_chr6_6269;Name=Unknown%20rnd-1_family-18
ID=RepeatMasker_chr7_8942;Name=Unknown%20rnd-6_family-1647		ID=RepeatMasker_chr6_6270;Name=Unknown%20rnd-1_family-12
ID=RepeatMasker_chr7_8943;Name=Unknown%20rnd-1_family-211		ID=RepeatMasker_chr6_6271;Name=Unknown%20rnd-1_family-30
ID=RepeatMasker_chr7_8944;Name=Unknown%20rnd-1_family-198		ID=RepeatMasker_chr6_6272;Name=RC/Helitron%20rnd-6_family-138
ID=RepeatMasker_chr6_8113;Name=Satellite%20rnd-1_family-372		ID=RepeatMasker_chr6_6273;Name=Unknown%20rnd-1_family-71
ID=RepeatMasker_chr8_2259;Name=Unknown%20rnd-1_family-282		ID=RepeatMasker_chr6_6274;Name=Unknown%20rnd-1_family-86
ID=RepeatMasker_chr8_2260;Name=Unknown%20rnd-1_family-282		ID=RepeatMasker_chr6_6275;Name=Unknown%20rnd-1_family-4
ID=RepeatMasker_chr3_2977;Name=Unknown%20rnd-5_family-1431		ID=RepeatMasker_chr2_11979;Name=Unknown%20rnd-5_family-4377
ID=RepeatMasker_chr2_10480;Name=Unknown%20rnd-4_family-918		ID=RepeatMasker_chr2_11980;Name=LTR/Gypsy%20rnd-5_family-1923
ID=RepeatMasker_chr2_4868;Name=Unknown%20rnd-3_family-54		ID=RepeatMasker_chr2_11981;Name=Unknown%20rnd-1_family-14
ID=RepeatMasker_chr2_4869;Name=Unknown%20rnd-3_family-54		ID=RepeatMasker_chr2_8703;Name=Unknown%20rnd-3_family-88
ID=RepeatMasker_chr3_5720;Name=Unknown%20rnd-5_family-1072		ID=RepeatMasker_chr2_8704;Name=Unknown%20rnd-6_family-3183
ID=RepeatMasker_chr3_8582;Name=LINE/RTE-X%20rnd-3_family-283		ID=RepeatMasker_chr2_8705;Name=Unknown%20rnd-6_family-3183
ID=RepeatMasker_chr3_11255;Name=LTR/Copia%20rnd-2_family-45		ID=RepeatMasker_chr2_8706;Name=Simple_repeat%20rnd-6_family-593
ID=RepeatMasker_chr6_3087;Name=Unknown%20rnd-1_family-312		ID=RepeatMasker_chr2_8707;Name=Unknown%20rnd-6_family-3183
ID=RepeatMasker_chr6_3088;Name=Unknown%20rnd-1_family-327		ID=RepeatMasker_chr2_8708;Name=Unknown%20rnd-6_family-3183
ID=RepeatMasker_chr6_3089;Name=Unknown%20rnd-5_family-2241		ID=RepeatMasker_chr2_8709;Name=Unknown%20rnd-6_family-3183
ID=RepeatMasker_chr6_3090;Name=Unknown%20rnd-6_family-5028		ID=RepeatMasker_chr2_8710;Name=Unknown%20rnd-6_family-3183
ID=RepeatMasker_chr6_3091;Name=Unknown%20rnd-4_family-235		ID=RepeatMasker_chr2_2556;Name=Unknown%20rnd-5_family-24
ID=RepeatMasker_chr6_3453;Name=Unknown%20rnd-6_family-6922		ID=RepeatMasker_chr2_2557;Name=Unknown%20rnd-5_family-4271
ID=RepeatMasker_chr6_3454;Name=Unknown%20rnd-6_family-6922		ID=RepeatMasker_chr2_2558;Name=Unknown%20rnd-1_family-152
ID=RepeatMasker_chr6_3455;Name=Unknown%20rnd-6_family-371		ID=RepeatMasker_chr2_2559;Name=Unknown%20rnd-5_family-2894
ID=RepeatMasker_chr6_3456;Name=Unknown%20rnd-6_family-6922		ID=RepeatMasker_chr2_2560;Name=Unknown%20rnd-2_family-33
ID=RepeatMasker_chr6_3457;Name=Unknown%20rnd-6_family-6922		ID=RepeatMasker_chr6_3156;Name=Unknown%20rnd-4_family-327
ID=RepeatMasker_chr6_3458;Name=Unknown%20rnd-1_family-292		ID=RepeatMasker_chr6_3157;Name=Unknown%20rnd-1_family-18
ID=RepeatMasker_chr6_3459;Name=Unknown%20rnd-1_family-253		ID=RepeatMasker_chr6_3158;Name=Unknown%20rnd-1_family-4
ID=RepeatMasker_chr6_3460;Name=Unknown%20rnd-1_family-214		ID=RepeatMasker_chr8_7854;Name=Unknown%20rnd-6_family-825
ID=RepeatMasker_chr6_3461;Name=Unknown%20rnd-1_family-256		ID=RepeatMasker_chr8_7855;Name=Unknown%20rnd-6_family-825
ID=RepeatMasker_chr6_3462;Name=Unknown%20rnd-1_family-289		ID=RepeatMasker_chr8_7856;Name=SINE?%20rnd-6_family-2448
ID=RepeatMasker_chr6_3463;Name=Unknown%20rnd-6_family-3253		ID=RepeatMasker_chr6_3405;Name=Unknown%20rnd-4_family-327
ID=RepeatMasker_chr2_7235;Name=Unknown%20rnd-6_family-3613		ID=RepeatMasker_chr7_7118;Name=Unknown%20rnd-1_family-4
ID=RepeatMasker_chr2_7236;Name=Unknown%20rnd-5_family-4876		ID=RepeatMasker_chr7_7119;Name=Unknown%20rnd-4_family-868
ID=RepeatMasker_chr2_7237;Name=Unknown%20rnd-5_family-1921		ID=RepeatMasker_chr7_7120;Name=Unknown%20rnd-1_family-119
ID=RepeatMasker_chr1_7792;Name=rnd-1_family-181		ID=RepeatMasker_chr7_7121;Name=Unknown%20rnd-1_family-20
ID=RepeatMasker_chr7_5600;Name=Unknown%20rnd-6_family-2288		ID=RepeatMasker_chr5_11226;Name=LTR/Gypsy%20rnd-1_family-0
ID=RepeatMasker_chr5_8835;Name=Unknown%20rnd-1_family-304		ID=RepeatMasker_chr5_11227;Name=Unknown%20rnd-4_family-2628
ID=RepeatMasker_chr5_8836;Name=Unknown%20rnd-1_family-192		ID=RepeatMasker_chr2_4924;Name=Unknown%20rnd-1_family-4
ID=RepeatMasker_chr5_8837;Name=Unknown%20rnd-1_family-192		ID=RepeatMasker_chr2_4925;Name=Unknown%20rnd-1_family-11
ID=RepeatMasker_chr5_8838;Name=Unknown%20rnd-1_family-192		ID=RepeatMasker_chr4_12199;Name=Unknown%20rnd-1_family-53
ID=RepeatMasker_chr3_7993;Name=Unknown%20rnd-1_family-223		ID=RepeatMasker_chr4_12200;Name=LTR/Copia%20rnd-5_family-367
ID=RepeatMasker_chr3_7994;Name=Unknown%20rnd-1_family-221		ID=RepeatMasker_chr2_7441;Name=LTR/Gypsy%20rnd-1_family-8
ID=RepeatMasker_chr3_7995;Name=Unknown%20rnd-1_family-221		ID=RepeatMasker_chr2_7442;Name=Unknown%20rnd-5_family-24
ID=RepeatMasker_chr3_11132;Name=Unknown%20rnd-5_family-4550		ID=RepeatMasker_chr2_7443;Name=LTR/Gypsy%20rnd-5_family-1923
ID=RepeatMasker_chr3_11133;Name=Unknown%20rnd-1_family-203		ID=RepeatMasker_chr5_6455;Name=Unknown%20rnd-4_family-105
ID=RepeatMasker_chr3_11134;Name=Unknown%20rnd-1_family-188		ID=RepeatMasker_chr2_3105;Name=Unknown%20rnd-1_family-349
ID=RepeatMasker_chr3_11135;Name=Unknown%20rnd-1_family-256		ID=RepeatMasker_chr2_3106;Name=Unknown%20rnd-1_family-312
ID=RepeatMasker_chr3_11136;Name=Unknown%20rnd-1_family-214		ID=RepeatMasker_chr2_3107;Name=Unknown%20rnd-1_family-327
ID=RepeatMasker_chr3_1482;Name=LTR/Copia%20rnd-5_family-1147		ID=RepeatMasker_chr2_3108;Name=DNA%20rnd-1_family-6
ID=RepeatMasker_chr3_1483;Name=LTR/Copia%20rnd-5_family-1147		ID=RepeatMasker_chr5_4639;Name=Unknown%20rnd-2_family-33
ID=RepeatMasker_chr1_9064;Name=Unknown%20rnd-3_family-54		ID=RepeatMasker_chr3_8931;Name=Unknown%20rnd-5_family-482
ID=RepeatMasker_chr8_218;Name=Unknown%20rnd-1_family-251		ID=RepeatMasker_chr6_10473;Name=LTR/Gypsy%20rnd-1_family-0
ID=RepeatMasker_chr8_219;Name=Unknown%20rnd-5_family-4876		ID=RepeatMasker_chr2_8494;Name=Unknown%20rnd-4_family-327
ID=RepeatMasker_chr1_12328;Name=Unknown%20rnd-6_family-2174		ID=RepeatMasker_chr3_11456;Name=LTR/Gypsy%20rnd-1_family-0
ID=RepeatMasker_chr5_5480;Name=Unknown%20rnd-5_family-1921		ID=RepeatMasker_chr6_9052;Name=RC/Helitron%20rnd-6_family-138
ID=RepeatMasker_chr5_9012;Name=LTR/Gypsy%20rnd-6_family-269		ID=RepeatMasker_chr6_9053;Name=Unknown%20rnd-1_family-11
ID=RepeatMasker_chr7_3520;Name=Unknown%20rnd-4_family-918		ID=RepeatMasker_chr6_9054;Name=Simple_repeat%20rnd-3_family-238
ID=RepeatMasker_chr5_6780;Name=LINE/RTE-X%20rnd-5_family-596		ID=RepeatMasker_chr5_3038;Name=LTR/Gypsy%20rnd-1_family-7
ID=RepeatMasker_chr3_3005;Name=DNA/MuLE-MuDR%20rnd-5_family-1251		ID=RepeatMasker_unplaced-scaffold_145_4;Name=DNA/MULE-MuDR%20rnd-6_family-2433
ID=RepeatMasker_chr1_1834;Name=LTR/Copia%20rnd-4_family-137		ID=RepeatMasker_unplaced-scaffold_145_5;Name=DNA/MULE-MuDR%20rnd-6_family-2433
ID=RepeatMasker_chr3_8709;Name=LTR/Gypsy%20rnd-5_family-1923		ID=RepeatMasker_unplaced-scaffold_145_6;Name=LTR/Gypsy%20rnd-4_family-230
ID=RepeatMasker_chr3_8710;Name=LTR/Copia%20rnd-5_family-1189		ID=RepeatMasker_chr6_1178;Name=Unknown%20rnd-1_family-370
ID=RepeatMasker_chr3_5650;Name=Unknown%20rnd-3_family-54		ID=RepeatMasker_chr6_1179;Name=Unknown%20rnd-1_family-370
ID=RepeatMasker_chr4_508;Name=Unknown%20rnd-1_family-97		ID=RepeatMasker_chr7_2660;Name=LTR/Gypsy%20rnd-1_family-7
ID=RepeatMasker_chr4_509;Name=Unknown%20rnd-1_family-65		ID=RepeatMasker_chr7_2661;Name=LTR/Gypsy%20rnd-1_family-42
ID=RepeatMasker_chr4_510;Name=Unknown%20rnd-1_family-186		ID=RepeatMasker_chr7_2662;Name=Unknown%20rnd-1_family-27
ID=RepeatMasker_chr4_511;Name=LINE/RTE-X%20rnd-3_family-283		ID=RepeatMasker_chr7_2663;Name=Unknown%20rnd-1_family-22
ID=RepeatMasker_chr4_512;Name=Unknown%20rnd-1_family-186		ID=RepeatMasker_chr7_2664;Name=Unknown%20rnd-1_family-2
ID=RepeatMasker_chr4_513;Name=Unknown%20rnd-1_family-97		ID=RepeatMasker_chr7_2665;Name=Unknown%20rnd-1_family-27
ID=RepeatMasker_chr7_7063;Name=Unknown%20rnd-6_family-3246		ID=RepeatMasker_chr1_11891;Name=Unknown%20rnd-1_family-184
ID=RepeatMasker_chr2_11097;Name=Unknown%20rnd-4_family-86		ID=RepeatMasker_chr1_11892;Name=LTR/Copia%20rnd-6_family-2078
ID=RepeatMasker_chr2_11098;Name=Unknown%20rnd-1_family-196		ID=RepeatMasker_chr1_11893;Name=Unknown%20rnd-1_family-217
ID=RepeatMasker_chr3_8805;Name=DNA/P%20rnd-6_family-3642		ID=RepeatMasker_chr1_11894;Name=Unknown%20rnd-1_family-25
ID=RepeatMasker_chr3_8806;Name=DNA/P%20rnd-6_family-3642		ID=RepeatMasker_chr1_11895;Name=Unknown%20rnd-1_family-18
ID=RepeatMasker_chr4_1473;Name=Unknown%20rnd-5_family-2020		ID=RepeatMasker_chr1_11896;Name=Unknown%20rnd-1_family-12
ID=RepeatMasker_chr2_4594;Name=Unknown%20rnd-6_family-2288		ID=RepeatMasker_chr1_11897;Name=Unknown%20rnd-1_family-30
ID=RepeatMasker_chr7_7095;Name=LTR/Gypsy%20rnd-5_family-3808		ID=RepeatMasker_chr1_11898;Name=Unknown%20rnd-1_family-168
ID=RepeatMasker_chr7_7096;Name=DNA/hAT-Ac%20rnd-5_family-166		ID=RepeatMasker_chr1_11899;Name=LTR/Copia%20rnd-6_family-2078
ID=RepeatMasker_chr4_6383;Name=Unknown%20rnd-3_family-54		ID=RepeatMasker_chr1_11900;Name=Unknown%20rnd-1_family-168
ID=RepeatMasker_chr3_3092;Name=Unknown%20rnd-6_family-2217		ID=RepeatMasker_chr1_11901;Name=Unknown%20rnd-1_family-346
ID=RepeatMasker_chr7_8186;Name=LINE/L2%20rnd-6_family-450		ID=RepeatMasker_chr1_11902;Name=Unknown%20rnd-1_family-269
ID=RepeatMasker_chr7_8187;Name=Unknown%20rnd-1_family-214		ID=RepeatMasker_chr1_11903;Name=Unknown%20rnd-5_family-688
ID=RepeatMasker_chr8_5957;Name=Unknown%20rnd-4_family-86		ID=RepeatMasker_chr1_11904;Name=Unknown%20rnd-1_family-289
ID=RepeatMasker_chr8_5958;Name=Unknown%20rnd-4_family-86		ID=RepeatMasker_chr1_11905;Name=Unknown%20rnd-1_family-194
ID=RepeatMasker_chr8_5959;Name=LTR/Copia%20rnd-1_family-148		ID=RepeatMasker_chr1_11906;Name=Unknown%20rnd-1_family-346
ID=RepeatMasker_chr2_11607;Name=Unknown%20rnd-5_family-4922		ID=RepeatMasker_chr1_11907;Name=Unknown%20rnd-6_family-2217
ID=RepeatMasker_chr3_4109;Name=Unknown%20rnd-5_family-3244		ID=RepeatMasker_chr1_11908;Name=Unknown%20rnd-1_family-269
ID=RepeatMasker_chr3_4110;Name=Unknown%20rnd-4_family-105		ID=RepeatMasker_chr1_11909;Name=Unknown%20rnd-1_family-269
ID=RepeatMasker_chr6_4940;Name=Unknown%20rnd-5_family-2186		ID=RepeatMasker_chr1_11910;Name=Unknown%20rnd-5_family-688
ID=RepeatMasker_chr4_8897;Name=Unknown%20rnd-1_family-367		ID=RepeatMasker_chr1_11911;Name=Unknown%20rnd-1_family-278
ID=RepeatMasker_chr4_8898;Name=Unknown%20rnd-1_family-367		ID=RepeatMasker_chr1_11912;Name=Unknown%20rnd-1_family-214
ID=RepeatMasker_chr4_8899;Name=Unknown%20rnd-5_family-5637		ID=RepeatMasker_chr1_11913;Name=Unknown%20rnd-1_family-53
ID=RepeatMasker_chr6_3310;Name=DNA/hAT-Tag1%20rnd-5_family-629		ID=RepeatMasker_chr1_11914;Name=LTR/Copia%20rnd-5_family-367
ID=RepeatMasker_chr3_3277;Name=LTR/Copia%20rnd-5_family-1628		ID=RepeatMasker_chr1_11915;Name=Unknown%20rnd-1_family-53
ID=RepeatMasker_chr3_3278;Name=Unknown%20rnd-5_family-308		ID=RepeatMasker_chr1_11916;Name=Unknown%20rnd-6_family-2059
ID=RepeatMasker_chr3_3279;Name=Unknown%20rnd-5_family-308		ID=RepeatMasker_chr1_11917;Name=Unknown%20rnd-1_family-152
ID=RepeatMasker_chr3_3280;Name=Unknown%20rnd-5_family-308		ID=RepeatMasker_chr1_11918;Name=LTR/Copia%20rnd-6_family-2078
ID=RepeatMasker_chr3_3281;Name=LTR/Copia%20rnd-5_family-631		ID=RepeatMasker_chr1_11919;Name=Unknown%20rnd-6_family-2059
ID=RepeatMasker_chr3_7217;Name=Unknown%20rnd-6_family-3586		ID=RepeatMasker_chr1_11920;Name=Unknown%20rnd-5_family-5637
ID=RepeatMasker_chr3_7218;Name=LTR/Gypsy%20rnd-5_family-80		ID=RepeatMasker_chr1_11921;Name=Unknown%20rnd-1_family-269
ID=RepeatMasker_chr7_9027;Name=Unknown%20rnd-6_family-4466		ID=RepeatMasker_chr1_11922;Name=LTR/Copia%20rnd-6_family-2078
ID=RepeatMasker_chr7_9028;Name=Unknown%20rnd-6_family-4466		ID=RepeatMasker_chr1_11923;Name=Unknown%20rnd-1_family-168
ID=RepeatMasker_chr8_6658;Name=Unknown%20rnd-1_family-367		ID=RepeatMasker_chr1_11924;Name=Unknown%20rnd-1_family-176
ID=RepeatMasker_chr1_2451;Name=Unknown%20rnd-5_family-370		ID=RepeatMasker_chr1_11925;Name=Unknown%20rnd-5_family-25
ID=RepeatMasker_chr7_2699;Name=DNA/hAT-Charlie%20rnd-4_family-708		ID=RepeatMasker_chr1_11926;Name=Unknown%20rnd-4_family-327
ID=RepeatMasker_chr7_2700;Name=Unknown%20rnd-6_family-1431		ID=RepeatMasker_chr2_13033;Name=DNA%20rnd-1_family-13
ID=RepeatMasker_chr7_2701;Name=Unknown%20rnd-6_family-1431		ID=RepeatMasker_chr2_13034;Name=LTR/Gypsy%20rnd-5_family-1923
ID=RepeatMasker_chr8_5295;Name=Unknown%20rnd-5_family-574		ID=RepeatMasker_chr2_13035;Name=LTR/Gypsy%20rnd-1_family-151
ID=RepeatMasker_chr3_10954;Name=Unknown%20rnd-4_family-175		ID=RepeatMasker_chr2_13036;Name=LTR/Gypsy%20rnd-1_family-0
ID=RepeatMasker_chr2_7562;Name=Unknown%20rnd-4_family-105		ID=RepeatMasker_chr2_13037;Name=LTR/Gypsy%20rnd-1_family-9
ID=RepeatMasker_chr4_6353;Name=Unknown%20rnd-1_family-97		ID=RepeatMasker_chr2_13038;Name=LTR/Gypsy%20rnd-5_family-1923
ID=RepeatMasker_chr4_6354;Name=Unknown%20rnd-1_family-186		ID=RepeatMasker_chr2_13039;Name=RC/Helitron%20rnd-6_family-138
ID=RepeatMasker_chr3_2019;Name=Unknown%20rnd-1_family-130		ID=RepeatMasker_chr2_13040;Name=Unknown%20rnd-1_family-11
ID=RepeatMasker_chr3_2020;Name=DNA/hAT-Tag1%20rnd-5_family-629		ID=RepeatMasker_chr2_13041;Name=LTR/Gypsy%20rnd-5_family-1923
ID=RepeatMasker_chr3_2021;Name=Unknown%20rnd-6_family-1647		ID=RepeatMasker_chr2_13042;Name=Unknown%20rnd-1_family-2
ID=RepeatMasker_chr7_6818;Name=Unknown%20rnd-6_family-6922		ID=RepeatMasker_chr2_13043;Name=Unknown%20rnd-1_family-18
ID=RepeatMasker_chr7_6819;Name=Unknown%20rnd-1_family-205		ID=RepeatMasker_chr2_13044;Name=LTR/Copia%20rnd-5_family-1628
ID=RepeatMasker_chr7_6820;Name=Unknown%20rnd-1_family-215		ID=RepeatMasker_chr7_1619;Name=Unknown%20rnd-5_family-2241
ID=RepeatMasker_chr4_9739;Name=Unknown%20rnd-3_family-54		ID=RepeatMasker_chr7_1620;Name=RC/Helitron%20rnd-6_family-138
ID=RepeatMasker_chr6_8562;Name=Unknown%20rnd-1_family-268		ID=RepeatMasker_chr7_1621;Name=Unknown%20rnd-1_family-4
ID=RepeatMasker_chr2_10878;Name=Unknown%20rnd-6_family-253		ID=RepeatMasker_chr7_1622;Name=Unknown%20rnd-1_family-86
ID=RepeatMasker_chr2_10879;Name=Unknown%20rnd-1_family-186		ID=RepeatMasker_chr7_1623;Name=Unknown%20rnd-1_family-4
ID=RepeatMasker_chr2_10880;Name=Unknown%20rnd-1_family-97		ID=RepeatMasker_chr7_1624;Name=LTR/Gypsy%20rnd-5_family-1923
ID=RepeatMasker_chr2_10881;Name=Unknown%20rnd-1_family-186		ID=RepeatMasker_chr7_1625;Name=RC/Helitron%20rnd-6_family-138
ID=RepeatMasker_chr3_2045;Name=DNA/TcMar-Tigger%20rnd-1_family-270		ID=RepeatMasker_chr7_1626;Name=LTR/Gypsy%20rnd-5_family-1923
ID=RepeatMasker_chr6_4953;Name=Unknown%20rnd-6_family-180		ID=RepeatMasker_chr7_1627;Name=LTR/Gypsy%20rnd-1_family-8
ID=RepeatMasker_chr6_4954;Name=Unknown%20rnd-6_family-180		ID=RepeatMasker_chr3_2624;Name=RC/Helitron%20rnd-6_family-138
ID=RepeatMasker_chr2_5520;Name=Unknown%20rnd-5_family-1381		ID=RepeatMasker_chr7_4279;Name=Unknown%20rnd-5_family-308
ID=RepeatMasker_chr1_11996;Name=Unknown%20rnd-1_family-198		ID=RepeatMasker_chr7_4280;Name=LTR/Copia%20rnd-5_family-631
ID=RepeatMasker_chr1_11997;Name=Unknown%20rnd-1_family-211		ID=RepeatMasker_chr7_837;Name=Unknown%20rnd-4_family-327
ID=RepeatMasker_chr5_7942;Name=Unknown%20rnd-1_family-320		ID=RepeatMasker_chr8_824;Name=Unknown%20rnd-5_family-24
ID=RepeatMasker_chr5_7943;Name=LINE/RTE-X%20rnd-3_family-283		ID=RepeatMasker_chr8_825;Name=RC/Helitron%20rnd-6_family-138
ID=RepeatMasker_chr5_10132;Name=Unknown%20rnd-6_family-1431		ID=RepeatMasker_chr8_826;Name=Unknown%20rnd-4_family-327
ID=RepeatMasker_chr5_10133;Name=Unknown%20rnd-6_family-1431		ID=RepeatMasker_chr8_827;Name=Unknown%20rnd-5_family-24
ID=RepeatMasker_chr5_10134;Name=Unknown%20rnd-6_family-1431		ID=RepeatMasker_chr2_8783;Name=Unknown%20rnd-1_family-4
ID=RepeatMasker_chr5_10135;Name=Unknown%20rnd-6_family-1431		ID=RepeatMasker_chr2_8784;Name=Unknown%20rnd-1_family-86
ID=RepeatMasker_chr5_10136;Name=Unknown%20rnd-6_family-1431		ID=RepeatMasker_chr2_8785;Name=Unknown%20rnd-1_family-11
ID=RepeatMasker_chr5_10137;Name=Unknown%20rnd-6_family-1431		ID=RepeatMasker_chr2_8786;Name=Unknown%20rnd-1_family-35
ID=RepeatMasker_chr5_10138;Name=Unknown%20rnd-6_family-1431		ID=RepeatMasker_chr2_8787;Name=Unknown%20rnd-1_family-11
ID=RepeatMasker_chr5_10139;Name=Unknown%20rnd-6_family-1431		ID=RepeatMasker_chr2_8788;Name=Unknown%20rnd-4_family-327
ID=RepeatMasker_chr5_10140;Name=Unknown%20rnd-6_family-1431		ID=RepeatMasker_chr2_8789;Name=LTR/Gypsy%20rnd-1_family-9
ID=RepeatMasker_chr5_10141;Name=Unknown%20rnd-6_family-1431		ID=RepeatMasker_chr2_8790;Name=Unknown%20rnd-1_family-19
ID=RepeatMasker_chr5_10142;Name=Unknown%20rnd-6_family-1431		ID=RepeatMasker_chr2_8791;Name=RC/Helitron%20rnd-6_family-138
ID=RepeatMasker_chr4_11429;Name=Unknown%20rnd-1_family-253		ID=RepeatMasker_chr2_8792;Name=Unknown%20rnd-5_family-25
ID=RepeatMasker_chr4_11430;Name=Unknown%20rnd-1_family-220		ID=RepeatMasker_chr2_8793;Name=LTR/Copia%20rnd-5_family-1222
ID=RepeatMasker_chr4_11431;Name=Unknown%20rnd-6_family-1585		ID=RepeatMasker_chr6_1965;Name=Unknown%20rnd-3_family-54
ID=RepeatMasker_chr4_11432;Name=Unknown%20rnd-6_family-433		ID=RepeatMasker_chr6_1966;Name=LTR/Copia%20rnd-2_family-45
ID=RepeatMasker_chr4_11433;Name=DNA/hAT-Ac%20rnd-5_family-166		ID=RepeatMasker_chr6_1967;Name=Unknown%20rnd-6_family-477
ID=RepeatMasker_chr4_11434;Name=Unknown%20rnd-1_family-215		ID=RepeatMasker_chr6_1968;Name=LTR/Copia%20rnd-2_family-45
ID=RepeatMasker_chr4_11435;Name=Unknown%20rnd-5_family-855		ID=RepeatMasker_chr6_1969;Name=Unknown%20rnd-5_family-456
ID=RepeatMasker_chr4_3965;Name=DNA/hAT-Tag1%20rnd-6_family-5082		ID=RepeatMasker_chr6_1970;Name=Unknown%20rnd-5_family-456
ID=RepeatMasker_chr7_545;Name=LTR/Copia%20rnd-5_family-1628		ID=RepeatMasker_chr6_1971;Name=LTR/Copia%20rnd-4_family-1168
ID=RepeatMasker_chr5_6709;Name=Unknown%20rnd-5_family-27		ID=RepeatMasker_chr2_11274;Name=Unknown%20rnd-2_family-33
ID=RepeatMasker_chr5_1125;Name=Unknown%20rnd-1_family-304		ID=RepeatMasker_chr2_11275;Name=RC/Helitron%20rnd-6_family-138
ID=RepeatMasker_chr5_1126;Name=Unknown%20rnd-1_family-192		ID=RepeatMasker_chr2_11276;Name=LTR/Gypsy%20rnd-5_family-1923
ID=RepeatMasker_chr5_6771;Name=Unknown%20rnd-1_family-109		ID=RepeatMasker_chr2_11277;Name=Unknown%20rnd-1_family-26
ID=RepeatMasker_chr5_6772;Name=Unknown%20rnd-6_family-1699		ID=RepeatMasker_chr2_11278;Name=Unknown%20rnd-1_family-27
ID=RepeatMasker_chr2_5138;Name=DNA/P%20rnd-6_family-3642		ID=RepeatMasker_chr2_11279;Name=Unknown%20rnd-5_family-25
ID=RepeatMasker_chr2_5139;Name=DNA/P%20rnd-6_family-3642		ID=RepeatMasker_chr2_11280;Name=Unknown%20rnd-1_family-30
ID=RepeatMasker_chr2_5140;Name=Unknown%20rnd-6_family-3183		ID=RepeatMasker_chr2_11281;Name=LTR/Gypsy%20rnd-5_family-70
ID=RepeatMasker_chr8_1638;Name=Unknown%20rnd-1_family-365		ID=RepeatMasker_chr2_11282;Name=LTR/Gypsy%20rnd-5_family-70
ID=RepeatMasker_chr2_8946;Name=Unknown%20rnd-5_family-370		ID=RepeatMasker_chr2_11283;Name=Unknown%20rnd-1_family-14
ID=RepeatMasker_chr5_9692;Name=Unknown%20rnd-6_family-2288		ID=RepeatMasker_chr2_11284;Name=Unknown%20rnd-1_family-22
ID=RepeatMasker_chr4_11393;Name=Unknown%20rnd-1_family-253		ID=RepeatMasker_chr2_11285;Name=Unknown%20rnd-1_family-14
ID=RepeatMasker_chr4_11394;Name=Unknown%20rnd-1_family-220		ID=RepeatMasker_chr2_11286;Name=DNA%20rnd-1_family-6
ID=RepeatMasker_chr2_9015;Name=Unknown%20rnd-3_family-54		ID=RepeatMasker_chr2_11287;Name=Unknown%20rnd-1_family-25
ID=RepeatMasker_chr8_4901;Name=Unknown%20rnd-4_family-105		ID=RepeatMasker_chr2_11288;Name=Unknown%20rnd-1_family-27
ID=RepeatMasker_chr2_11143;Name=Unknown%20rnd-6_family-2059		ID=RepeatMasker_chr2_11289;Name=Unknown%20rnd-1_family-25
ID=RepeatMasker_chr2_11144;Name=Unknown%20rnd-1_family-152		ID=RepeatMasker_chr2_11290;Name=Unknown%20rnd-1_family-211
ID=RepeatMasker_chr2_11145;Name=Unknown%20rnd-6_family-2059		ID=RepeatMasker_chr2_11291;Name=Unknown%20rnd-1_family-198
ID=RepeatMasker_chr2_11146;Name=Unknown%20rnd-5_family-27		ID=RepeatMasker_chr2_11292;Name=DNA/MULE-MuDR%20rnd-6_family-2433
ID=RepeatMasker_chr2_11147;Name=Unknown%20rnd-5_family-27		ID=RepeatMasker_chr5_11912;Name=DNA/hAT-Charlie%20rnd-5_family-34
ID=RepeatMasker_chr4_10841;Name=Unknown%20rnd-5_family-4742		ID=RepeatMasker_chr5_11913;Name=DNA/hAT-Charlie%20rnd-5_family-34
ID=RepeatMasker_chr4_10842;Name=Unknown%20rnd-5_family-4742		ID=RepeatMasker_chr5_11914;Name=Unknown%20rnd-1_family-342
ID=RepeatMasker_chr4_10843;Name=Unknown%20rnd-5_family-4742		ID=RepeatMasker_chr2_8420;Name=Unknown%20rnd-2_family-33
ID=RepeatMasker_chr4_10844;Name=Unknown%20rnd-5_family-4742		ID=RepeatMasker_chr2_8421;Name=LTR/Gypsy%20rnd-5_family-1923
ID=RepeatMasker_chr2_11101;Name=Unknown%20rnd-6_family-3767		ID=RepeatMasker_chr2_8422;Name=LTR/Gypsy%20rnd-3_family-84
ID=RepeatMasker_chr2_3529;Name=Unknown%20rnd-1_family-223		ID=RepeatMasker_chr2_8423;Name=Unknown%20rnd-5_family-24
ID=RepeatMasker_chr2_3530;Name=Unknown%20rnd-1_family-192		ID=RepeatMasker_chr2_8424;Name=LTR/Gypsy%20rnd-5_family-1923
ID=RepeatMasker_chr2_3531;Name=Unknown%20rnd-1_family-219		ID=RepeatMasker_chr2_8425;Name=Unknown%20rnd-1_family-39
ID=RepeatMasker_chr7_399;Name=Unknown%20rnd-6_family-180		ID=RepeatMasker_chr4_2950;Name=LTR/Copia%20rnd-5_family-1628
ID=RepeatMasker_chr7_400;Name=Unknown%20rnd-6_family-180		ID=RepeatMasker_chr4_2951;Name=LTR/Copia%20rnd-1_family-309
ID=RepeatMasker_chr7_401;Name=Unknown%20rnd-6_family-180		ID=RepeatMasker_chr4_2952;Name=LTR/Gypsy%20rnd-5_family-1923
ID=RepeatMasker_chr1_3770;Name=Unknown%20rnd-6_family-2175		ID=RepeatMasker_chr4_2953;Name=RC/Helitron%20rnd-6_family-138
ID=RepeatMasker_chr4_8618;Name=RC/Helitron%20rnd-6_family-1135		ID=RepeatMasker_chr4_2954;Name=Unknown%20rnd-1_family-22
ID=RepeatMasker_chr4_8619;Name=LTR/Gypsy%20rnd-5_family-3808		ID=RepeatMasker_chr4_2955;Name=LTR/Gypsy%20rnd-1_family-9
ID=RepeatMasker_chr4_8620;Name=LTR/Gypsy%20rnd-5_family-3808		ID=RepeatMasker_chr4_2956;Name=Unknown%20rnd-5_family-25
ID=RepeatMasker_chr4_8621;Name=Unknown%20rnd-1_family-215		ID=RepeatMasker_chr4_2957;Name=LTR/Gypsy%20rnd-5_family-1923
ID=RepeatMasker_chr4_8622;Name=Unknown%20rnd-1_family-205		ID=RepeatMasker_chr4_2958;Name=LTR/Gypsy%20rnd-1_family-16
ID=RepeatMasker_chr4_8623;Name=Unknown%20rnd-6_family-6922		ID=RepeatMasker_chr7_2543;Name=Unknown%20rnd-6_family-801
ID=RepeatMasker_chr4_8624;Name=LTR/Gypsy%20rnd-5_family-3808		ID=RepeatMasker_chr7_2544;Name=Unknown%20rnd-1_family-14
ID=RepeatMasker_chr4_8625;Name=Unknown%20rnd-1_family-211		ID=RepeatMasker_chr7_2545;Name=DNA%20rnd-1_family-6
ID=RepeatMasker_chr4_8626;Name=Unknown%20rnd-1_family-198		ID=RepeatMasker_chr7_2546;Name=Unknown%20rnd-1_family-34
ID=RepeatMasker_chr4_8627;Name=LTR/Gypsy%20rnd-5_family-3808		ID=RepeatMasker_chr7_2547;Name=Unknown%20rnd-6_family-960
ID=RepeatMasker_chr5_12128;Name=Unknown%20rnd-5_family-75		ID=RepeatMasker_chr7_2548;Name=Unknown%20rnd-3_family-88
ID=RepeatMasker_chr5_12129;Name=SINE?%20rnd-6_family-972		ID=RepeatMasker_chr1_12653;Name=Unknown%20rnd-4_family-327
ID=RepeatMasker_chr5_1480;Name=LINE/RTE-X%20rnd-4_family-323		ID=RepeatMasker_chr1_12654;Name=Simple_repeat%20rnd-3_family-238
ID=RepeatMasker_chr5_1481;Name=LINE/RTE-X%20rnd-4_family-323		ID=RepeatMasker_chr1_12655;Name=Unknown%20rnd-6_family-1647
ID=RepeatMasker_chr8_5961;Name=LTR/Copia%20rnd-1_family-148		ID=RepeatMasker_chr1_12656;Name=Unknown%20rnd-6_family-420
ID=RepeatMasker_chr1_3898;Name=Unknown%20rnd-6_family-1434		ID=RepeatMasker_chr1_12657;Name=RC/Helitron%20rnd-6_family-138
ID=RepeatMasker_chr4_3970;Name=LINE/RTE-X%20rnd-3_family-283		ID=RepeatMasker_chr1_12658;Name=LTR/Gypsy%20rnd-1_family-29
ID=RepeatMasker_chr6_8418;Name=Satellite%20rnd-1_family-372		ID=RepeatMasker_chr3_8091;Name=Unknown%20rnd-5_family-25
[truncated: 8,332 more rows]
