# Supplementary material for: H2A ubiquitination is essential for Polycomb Repressive Complex 1-mediated gene regulation in Marchantia polymorpha
Source: Genome Biol. 2021 Sep 1;22:253. doi: 10.1186/s13059-021-02476-y (PMC8408974; doi:10.1186/s13059-021-02476-y)
Supplement: Supplementary file 9 — Additional file 9: Table S8. Differential H2Aub peaks in h2a_ub and Mpbmi1/1l mutants. [file 13059_2021_2476_MOESM9_ESM.xlsx]

## Sheet: Table S8
Table S8. Differential H2Aub peaks in h2a_ub and Mpbmi1/1l mutants.
Mph2a:H2AK115R/K116R							Mph2a:H2AK119R							Mpbmi1/1l
Chr	Start	End	Related ID	Log2 Fold Change	adjusted p-value		Chr	Start	End	Related ID	Log2 Fold Change	adjusted p-value		Chr	Start	End	Related ID	Log2 Fold Change	adjusted p-value
chr6	16531380	16535957	Mp6g14900,3	-11.1392	5.1e-12		chr4	963493	966922	Mp4g00740,1	-10.5314	1e-10		chr4	963493	966922	Mp4g00740,1	-10.3623	4.45e-11
chr4	963493	966922	Mp4g00740,1	-10.6146	7.99e-11		chrV	734798	737900	MpVg00110,1	-9.92745	2.03e-09		chr6	6039244	6040624	Mp6g05470,1	-9.43938	3.66e-09
chrV	734798	737900	MpVg00110,1	-10.0106	1.66e-09		chr6	13546547	13548182	Mp6g12370,1	-9.78837	3.82e-09		chr6	6004319	6005987	Mp6g05450,1	-9.28474	7.31e-09
chr6	16429054	16431195	Mp6g14890,1	-9.77966	4.78e-09		chrV	248630	250770	MpVg00050,1	-9.73757	5.05e-09		chr8	16795022	16795774	Mp8g15060,1	-9.16244	1.3e-08
chr6	6039244	6040624	Mp6g05470,1	-9.6919	7.03e-09		chr6	16541209	16542909	Mp6g14910,1	-9.73536	5.05e-09		chr3	25781504	25782405	Mp3g24290,2	-9.13992	1.45e-08
chr6	6004319	6005987	Mp6g05450,1	-9.5374	1.46e-08		chr6	6039244	6040624	Mp6g05470,1	-9.6087	9.22e-09		chr2	9626355	9628350	Mp2g09280,1	-9.07969	1.9e-08
chr8	16795022	16795774	Mp8g15060,1	-9.41532	2.58e-08		chr3	25700494	25701923	Mp3g24260,1	-9.5412	1.28e-08		chr8	18656445	18657603	Mp8g16650,1	-8.55261	1.94e-07
chr3	25781504	25782405	Mp3g24290,2	-9.39306	2.86e-08		chr6	6004319	6005987	Mp6g05450,1	-9.45422	1.86e-08		chr3	20936951	20938571	Mp3g20350,1	-8.48915	2.57e-07
chr6	16537286	16538694	Mp6g14910,1	-9.18572	7.35e-08		chr2	19803982	19805845	Mp2g18430,1	-9.33954	3.07e-08		unplaced-scaffold_378	4967	5891	Mpzg01140,1	-8.46099	3e-07
chr4	22607902	22608574	Mp4g19950,1	-8.98611	1.79e-07		chr3	25781504	25782405	Mp3g24290,2	-9.30989	3.54e-08		unplaced-scaffold_435	15870	16941	Mpzg01370,1	-8.42904	3.41e-07
chr4	4202655	4205180	Mp4g03680,1	-8.91431	4.89e-08		chr5	1907007	1908607	Mp5g01360,1	-9.29429	3.76e-08		unplaced-scaffold_435	19052	20301	Mpzg01370,1	-8.2361	8.37e-07
chr8	18656445	18657603	Mp8g16650,1	-8.80543	3.95e-07		chrV	5245029	5246445	MpVg01010,1	-9.02897	1.43e-07		chr5	12924152	12925476	Mp5g11740,1	-8.06171	1.63e-06
chr3	20936951	20938571	Mp3g20350,1	-8.74205	5.23e-07		chrV	5446828	5449526	MpVg01080,1	-8.9941	1.44e-07		chr6	6007166	6007806	Mp6g05455a,1	-7.70577	7.09e-06
unplaced-scaffold_378	4967	5891	Mpzg01140,1	-8.71434	6.07e-07		chr6	19991098	19992322	Mp6g18040,1	-8.93961	2.02e-07		chr4	14802137	14802979	Mp4g13270,1	-7.14777	1.28e-05
chr6	16309702	16310893	Mp6g14880,1	-8.64827	8.09e-07		chr8	12361551	12364643	Mp8g10950,1	-8.92023	6.77e-08		chr2	11957857	11958945	Mp2g11740,1	-5.2952	4e-05
chr6	16358822	16359992	Mp6g14890,1	-8.6328	8.42e-07		chr8	12369060	12370200	Mp8g10960,1	-8.91204	2.04e-07		chr8	16791795	16792295	Mp8g15040,1	-4.49146	1.31e-10
chr5	10567525	10569352	Mp5g09600,1	-8.53332	2.52e-07		chr4	3807356	3814161	Mp4g03330,2	-8.76638	2.6e-21		chr4	3774047	3776073	Mp4g03310,1	-4.19197	9.33e-06
chr6	16541209	16542909	Mp6g14910,1	-8.38201	4.83e-07		chr8	18656445	18657603	Mp8g16650,1	-8.72225	4.73e-07		chr5	10567525	10569352	Mp5g09600,1	-4.11069	1.8e-19
chr5	12924152	12925476	Mp5g11740,1	-8.31355	3.47e-06		chr3	20936951	20938571	Mp3g20350,1	-8.65888	6.28e-07		chr3	1272117	1274054	Mp3g01060,1	-3.44535	0.00201702
chrV	1469793	1470709	MpVg00290,1	-8.24139	5.14e-06		unplaced-scaffold_378	4967	5891	Mpzg01140,1	-8.63118	7.31e-07		chr6	13166230	13167005	Mp6g11920,1	-3.37851	1.65e-05
chr1	30090833	30091793	Mp1g29470,1	-8.0577	1.21e-05		chr6	19980544	19981424	Mp6g18040,1	-8.37259	2.16e-06		chr3	3150037	3150948	Mp3g03320,1	-3.37562	5.36e-05
chr6	16240931	16244353	Mp6g14860,1	-8.00312	3.33e-18		chr6	19006185	19006996	Mp6g17470,1	-8.24705	3.54e-06		chr2	3653421	3655460	Mp2g03270,1	-3.25832	2e-14
chr6	6007166	6007806	Mp6g05455a,1	-7.95773	1.48e-05		chr5	2719087	2720112	Mp5g02100,1	-8.19946	4.37e-06		chr2	17130562	17134946	Mp2g16060,1	-3.24568	1.5e-73
chr8	18122226	18122854	Mp8g16140,1	-7.80445	2.64e-05		chrV	1469793	1470709	MpVg00290,1	-8.15826	5.83e-06		chr6	7487054	7492741	Mp6g06900,1	-3.11694	0
chr6	6041076	6041979	Mp6g05480,1	-7.75142	0.00108761		chrV	498970	500363	MpVg00085,1	-8.13014	5.93e-06		chr4	5961736	5963861	Mp4g05230,1	-2.9697	2.36e-17
chr2	26067374	26067874	Mp2g23830,1	-7.72279	3.75e-05		chr3	19143562	19146140	Mp3g18750,2	-8.07067	2.34e-06		chr5	22715533	22718560	Mp5g21160,1	-2.8679	3.88e-35
chr6	20011093	20012775	Mp6g18050,1	-7.72151	7.2e-06		chr4	19856607	19858205	Mp4g17480,1	-7.98049	3.25e-06		chr6	4029340	4030150	Mp6g03620,1	-2.83195	4.29e-05
chr5	21299273	21300723	Mp5g20030,1	-7.7114	7.37e-06		chr6	6007166	6007806	Mp6g05455a,1	-7.87452	1.73e-05		chr8	1380393	1382615	Mp8g01240,2	-2.60688	4.08e-21
chr6	20210658	20211414	Mp6g18160,1	-7.69934	4.08e-05		chr6	6041076	6041979	Mp6g05480,1	-7.66791	0.00106682		chr5	10241573	10247313	Mp5g09450,1	-2.52896	8.15e-10
chrV	5245029	5246445	MpVg01010,1	-7.67208	9.63e-06		chr4	15193461	15194090	Mp4g13540,1	-7.64886	4.24e-05		chr4	23324473	23325509	Mp4g20550,2	-2.4526	0.00172983
chr6	19991098	19992322	Mp6g18040,1	-7.58721	1.32e-05		chr2	26067374	26067874	Mp2g23830,1	-7.63962	4.38e-05		chr6	3919802	3923306	Mp6g03490,1	-2.44852	2.84e-35
chr4	4207750	4208719	Mp4g03680,1	-7.53423	1.61e-05		chr6	20011093	20012775	Mp6g18050,1	-7.63713	1.24e-05		chr4	1297996	1298939	Mp4g01170,1	-2.40433	0.000678702
chr4	8708831	8709408	Mp4g07810,1	-7.49687	9.02e-05		chr1	9002351	9004781	Mp1g08750,2	-7.62903	6.69e-11		chr2	28744243	28750259	Mp2g26270,1	-2.36961	3.5e-56
chr6	12919750	12920250	Mp6g11760,1	-7.48197	9.5e-05		chr4	22607902	22608574	Mp4g19950,1	-7.46217	2.38e-05		chr3	25320036	25325342	Mp3g23860,1	-2.35376	7.3e-43
chr4	21950263	21950763	Mp4g19460,1	-7.42369	0.000120974		chr2	23879986	23880616	Mp2g21700,1	-7.40733	0.000116321		chr6	8497095	8499851	Mp6g07760,1	-2.34951	2.77e-23
chrV	248630	250770	MpVg00050,1	-7.39287	4.99e-10		chr7	8095229	8095861	Mp7g06930,1	-7.36102	0.000128065		chr4	19856607	19858205	Mp4g17480,1	-2.34267	2.15e-09
chr4	969672	970172	Mp4g00760,1	-7.28695	0.00021915		chr3	6702930	6703631	Mp3g06925a,1	-7.33533	0.000172567		chr2	26184737	26190974	Mp2g23960,1	-2.3325	6.73e-50
chr4	17780437	17780938	Mp4g15440,1	-7.23923	0.00027539		chr5	14881123	14882015	Mp5g13600,1	-7.33158	0.000148628		chr1	14246779	14254112	Mp1g14110,1	-2.32522	6.6e-50
chr8	18119956	18120456	Mp8g16140,1	-7.16678	0.000335555		chr2	19803062	19803562	Mp2g18425a,1	-7.31576	0.000187572		chr8	13583793	13588282	Mp8g12050,1	-2.29033	5.4e-33
chr6	19962043	19962566	Mp6g18030,1	-7.12128	0.000420639		chr6	17928736	17929407	Mp6g16380,1	-7.28773	0.000182488		chr5	8610850	8612804	Mp5g07890,2	-2.2874	8.1e-11
chr8	18123107	18123607	Mp8g16140,1	-7.04603	0.000570628		chr3	8138207	8139800	Mp3g08400,1	-7.2397	5.25e-05		chr8	17436065	17438321	Mp8g15520,1	-2.24669	7.47e-15
chr4	19915980	19918290	Mp4g17500,1	-6.97388	6.68e-18		chr4	969672	970172	Mp4g00760,1	-7.20382	0.000242826		chr5	14678793	14679850	Mp5g13440,1	-2.23872	1.99e-05
chr4	8709883	8710395	Mp4g07810,1	-6.9542	0.000726228		chr4	17780437	17780938	Mp4g15440,1	-7.15612	0.000302966		chr2	9594032	9596303	Mp2g09260,1	-2.21725	4e-08
chrV	1406967	1407797	MpVg00268,1	-6.95068	0.000731661		chr1	2784281	2785710	Mp1g02520,1	-7.07462	9.74e-05		chr2	5882055	5884142	Mp2g05680,1	-2.21289	5.7e-10
chr3	620567	622148	Mp3g00370,1	-6.8909	1.64e-08		chr1	2745954	2748277	Mp1g02480,1	-7.04649	9.18e-14		chr6	14452702	14453921	Mp6g13190,1	-2.20678	1.19e-05
chr8	18147077	18147577	Mp8g16150,1	-6.86191	0.00102254		chrV	1406967	1407797	MpVg00268,1	-6.8675	0.000787376		chr5	14645327	14647498	Mp5g13400,1	-2.19655	1.84e-09
chr4	11618783	11619283	Mp4g10540,1	-6.75959	0.000260291		chr2	8557382	8557882	Mp2g08130,1	-6.81443	0.00096693		chr1	21285106	21286971	Mp1g20750,1	-2.1937	3.37e-08
chr4	11628958	11629458	Mp4g10550,1	-6.74867	0.00151203		chr6	13548643	13549703	Mp6g12370,1	-6.79796	2.42e-08		chr6	15761710	15765576	Mp6g14530,1	-2.18951	5.03e-29
chrV	5446828	5449526	MpVg01080,1	-6.6517	8.19e-08		chr7	8556458	8558329	Mp7g07380,1	-6.73791	3.5e-08		chr3	15280264	15281764	Mp3g15550,3	-2.15825	9.38e-08
chr6	20009767	20010267	Mp6g18050,1	-6.39223	0.0053603		chr4	11629460	11630093	Mp4g10550,1	-6.72225	0.0013473		chr4	5675030	5682139	Mp4g04950,1	-2.13147	1.08e-51
chr4	15193461	15194090	Mp4g13540,1	-6.29841	0.00127959		chr2	25361050	25361943	Mp2g23350,1	-6.68648	0.000357528		chr3	6539009	6542766	Mp3g06760,1	-2.12961	1.6e-31
chr2	24519301	24520586	Mp2g22380,2	-6.28728	8.42e-07		chr4	11628958	11629458	Mp4g10550,1	-6.66546	0.0016413		chr3	708945	711707	Mp3g00480,1	-2.11921	3.05e-14
chr8	20397553	20398053	Mp8g18230,1	-6.15198	0.00197506		chr5	1712509	1713009	Mp5g01330,1	-6.66344	0.0016413		chr1	19542941	19552844	Mp1g19150,1	-2.11509	2.75e-79
chr2	23879986	23880616	Mp2g21700,1	-6.05769	0.00288592		chr4	19915980	19918290	Mp4g17500,1	-6.56187	2.14e-19		chr2	12893266	12897633	Mp2g12660,1	-2.11272	1.03e-18
chr3	20446339	20446839	Mp3g20000,1	-6.02057	0.0177523		chr3	3149311	3149898	Mp3g03320,1	-6.53146	0.00259713		chr4	5298710	5299381	Mp4g04740,1	-2.09505	0.00230617
chr2	8335365	8336107	Mp2g07900,1	-5.82509	0.0054597		chr3	5007721	5008221	Mp3g05160,1	-6.50395	0.00306157		chr1	12255942	12256592	Mp1g12040,1	-2.08954	0.00565399
chr2	25361050	25361943	Mp2g23350,1	-5.79288	1.76e-05		chr5	2632878	2633413	Mp5g02050,1	-6.39892	0.00465445		chr1	26305231	26305866	Mp1g25830,1	-2.08508	0.00518649
chrV	498970	500363	MpVg00085,1	-5.76602	1.58e-05		chr5	2723126	2723766	Mp5g02100,1	-6.34303	0.00484613		chr4	17733969	17737195	Mp4g15380,1	-2.06965	2.15e-11
chr8	567234	571087	Mp8g00410,1	-5.72994	6.23e-05		chr5	3717831	3718726	Mp5g03240,1	-6.34054	0.0011141		chr3	4462545	4464818	Mp3g04590,1	-2.03774	1.25e-08
chr8	560617	566412	Mp8g00400,1	-5.5913	2.6e-51		chr6	20009767	20010267	Mp6g18050,1	-6.30899	0.00564474		chr4	14726839	14728236	Mp4g13220,1	-2.03318	0.00993428
chr4	11629460	11630093	Mp4g10550,1	-5.37465	0.0204153		chr6	17927223	17927723	Mp6g16380,1	-6.20803	0.00764447		chr3	25715606	25718321	Mp3g24280,1	-2.02275	7.89e-11
chr6	20209723	20210223	Mp6g18160,1	-5.24657	0.0287554		chrV	4749947	4750574	MpVg00835,1	-6.16486	0.008803		chr3	17131251	17133146	Mp3g17060,1	-2.01941	5.07e-10
chr5	10005333	10005964	Mp5g09240,1	-5.15919	0.00047659		chr7	15619131	15619631	Mp7g13970,1	-6.13241	0.00221576		chr2	5391471	5394144	Mp2g05150,1	-2.00032	2.22e-13
chr3	5007721	5008221	Mp3g05160,1	-5.15757	0.038751		chr3	1630070	1630570	Mp3g01460,1	-6.044	0.00289396		chr6	5275415	5277605	Mp6g04770,1	-1.99029	1.78e-08
chr4	19856607	19858205	Mp4g17480,1	-5.06615	1.16e-15		chr4	8708831	8709408	Mp4g07810,1	-5.97439	0.00345616		chr2	17136005	17139296	Mp2g16060,1	-1.98587	8.8e-20
chr6	19980544	19981424	Mp6g18040,1	-5.01017	1.64e-07		chr7	7578093	7578798	Mp7g06470,1	-5.95705	0.00362241		chr6	1565398	1570444	Mp6g01060,1	-1.97515	5.5e-41
chr8	16791795	16792295	Mp8g15040,1	-4.9739	4.64e-11		chr2	24532333	24533219	Mp2g22400,2	-5.69054	9.33e-11		chr6	3938596	3940810	Mp6g03520,1	-1.96881	7.2e-14
chr2	27230590	27231095	Mp2g24890,1	-4.42041	0.0150153		chr4	24886797	24888071	Mp4g22280,1	-5.5351	1.67e-07		chr4	11033554	11037796	Mp4g09940,2	-1.96668	1.95e-27
chr6	17204628	17205128	Mp6g15635a,1	-4.3868	0.000677505		chr4	8709883	8710395	Mp4g07810,1	-5.43255	0.016739		chr2	7068291	7069088	Mp2g06910,1	-1.95328	0.000988206
chr8	8780513	8781173	Mp8g07830,2	-4.34805	6.09e-05		chr3	19595195	19595695	Mp3g19070,1	-5.36886	0.0199228		chr5	20282338	20286972	Mp5g19160,1	-1.9496	5.04e-25
chr8	20773337	20773864	Mp8g18620,1	-4.26683	0.00128912		chr3	8141387	8147009	Mp3g08400,1	-5.36513	8.8e-53		chr7	8234267	8235964	Mp7g07050,1	-1.937	3.58e-07
chr4	15046717	15047217	Mp4g13510,1	-3.66221	0.0342204		chr8	18147077	18147577	Mp8g16150,1	-5.34054	0.0212811		chr6	6108788	6109740	Mp6g05570,1	-1.93154	0.000210123
chr4	24359376	24371331	Mp4g21630,1	-3.3093	0		chr5	3718875	3719980	Mp5g03240,1	-5.32506	0.000190281		chr8	20470024	20471541	Mp8g18320,3	-1.91579	6.77e-07
chr3	20447445	20450060	Mp3g20000,1	-3.21182	1.8e-25		chr8	18122226	18122854	Mp8g16140,1	-5.2803	0.000186425		chr1	13311650	13315616	Mp1g13200,1	-1.89738	3.72e-19
chr4	10991494	10992509	Mp4g09880,3	-3.16848	3.29e-07		chr8	8780513	8781173	Mp8g07830,2	-5.24419	0.00023532		chr5	8614969	8621680	Mp5g07890,2	-1.88469	9.31e-42
chr4	9154390	9155348	Mp4g08290,2	-2.90354	7.46e-05		chr2	23886470	23888442	Mp2g21700,1	-5.14179	2.45e-14		chr6	654165	655561	Mp6g00300,1	-1.88121	3.15e-05
chr3	13267497	13268692	Mp3g13520,1	-2.89751	0.00239758		chr4	15046717	15047217	Mp4g13510,1	-5.10994	0.0369378		chr1	8509517	8515781	Mp1g08130,1	-1.87504	9.11e-42
chr4	8679248	8680756	Mp4g07790,2	-2.85431	3.33e-18		chr4	11618783	11619283	Mp4g10540,1	-5.09488	5.76e-06		chr6	19902957	19905302	Mp6g17970,1	-1.87258	9.59e-11
chr7	15619131	15619631	Mp7g13970,1	-2.76175	0.00136924		chr5	1421071	1421571	Mp5g01280,1	-5.07109	0.0451552		chr4	24479552	24481431	Mp4g21760,1	-1.87185	1.02e-08
chr4	8671595	8672374	Mp4g07790,2	-2.70896	0.002001		chr5	21721904	21722601	Mp5g20250,1	-5.05065	7.01e-06		chr7	8780158	8788040	Mp7g07600,1	-1.87117	4.5e-53
chr6	6043440	6044231	Mp6g05480,1	-2.56664	0.000249586		chr4	21950263	21950763	Mp4g19460,1	-4.89938	0.00118876		chr3	3673872	3677311	Mp3g03710,1	-1.87066	6.02e-21
chr4	4181604	4190049	Mp4g03670,1	-2.46326	4.4e-66		chr3	14217443	14219410	Mp3g14590,1	-4.78219	3.01e-20		chr2	24624550	24627545	Mp2g22490,1	-1.86498	1.57e-09
chr4	24774928	24775556	Mp4g22170,1	-2.29704	1.15e-10		chr2	8335365	8336107	Mp2g07900,1	-4.75648	0.00252834		chr6	3503490	3504751	Mp6g03090,1	-1.86291	4.79e-06
chr8	17925354	17926833	Mp8g15900,1	-2.26555	1.62e-07		chr6	19962043	19962566	Mp6g18030,1	-4.58415	0.00515908		chr4	5971519	5974259	Mp4g05250,3	-1.86085	3.46e-12
chr4	1297996	1298939	Mp4g01170,1	-2.25997	0.003161		chr7	20567381	20569863	Mp7g18400,1	-4.55757	3.54e-19		chr3	7623861	7624506	Mp3g07910,2	-1.8575	0.0140245
chr6	18770347	18771278	Mp6g17170,1	-2.20753	0.00188168		chr5	1413554	1414799	Mp5g01280,1	-4.54878	0.000229955		chr3	19734205	19740053	Mp3g19150,5	-1.85734	2.73e-43
chr4	22540072	22544676	Mp4g19920,4	-2.16848	3.7e-95		chr4	21794097	21795122	Mp4g19340,1	-4.54023	9.52e-06		chr5	17708236	17715164	Mp5g16770,1	-1.85593	1.08e-33
chr4	20964891	20965611	Mp4g18710,1	-2.0886	0.020985		chr4	8671595	8672374	Mp4g07790,2	-4.52074	0.0002445		chr7	8636069	8636980	Mp7g07480,1	-1.85542	0.00456164
unplaced-scaffold_378	2270	4193	Mpzg01140,1	-2.08323	0.0193529		chr5	10005333	10005964	Mp5g09240,1	-4.49147	0.000380388		chr1	4990404	4994292	Mp1g04680,1	-1.85298	5.7e-19
chr2	24985785	24987162	Mp2g22930,1	-2.07952	2.72e-05		chr8	20397553	20398053	Mp8g18230,1	-4.49001	0.000298901		chr1	4982062	4986110	Mp1g04670,1	-1.85259	9.22e-32
chr4	21794097	21795122	Mp4g19340,1	-2.06554	0.00302286		chr6	20210658	20211414	Mp6g18160,1	-4.17471	0.000139775		chr5	6253927	6254744	Mp5g05860,6	-1.84352	0.00488545
chr6	2629175	2631198	Mp6g02180,1	-2.01285	1.5e-55		chr6	20209723	20210223	Mp6g18160,1	-4.15231	0.0245069		chr7	4544707	4545842	Mp7g03700,1	-1.84035	0.00160819
chr6	2642974	2644816	Mp6g02260,1	-1.97405	2.33e-41		chr5	21337880	21338978	Mp5g20030,1	-3.94448	9.19e-06		chr5	15304552	15306844	Mp5g14070,1	-1.8389	8.97e-13
chr8	17650817	17651443	Mp8g15650,2	-1.96426	0.00198195		chr6	7487054	7492741	Mp6g06900,1	-3.55308	0		chr6	23326322	23330883	Mp6g21080,1	-1.82899	1.93e-26
chr5	6757738	6759164	Mp5g06310,1	-1.94152	3.9e-09		chr5	24106549	24107180	Mp5g22300,1	-3.44574	0.00325395		chr8	1783032	1785142	Mp8g01680,1	-1.82224	1.38e-08
chr6	13166230	13167005	Mp6g11920,1	-1.91136	0.00607125		chr4	978467	981022	Mp4g00780,1	-3.29232	1e-20		chr6	20960113	20963288	Mp6g18610,1	-1.81602	8.33e-16
chr4	4237337	4241050	Mp4g03700,1	-1.88637	2.95e-24		chr4	24359376	24371331	Mp4g21630,1	-3.26714	0		chr6	5272594	5274151	Mp6g04770,1	-1.80618	3.05e-09
chr2	26064629	26066106	Mp2g23830,1	-1.85797	1.01e-06		chr6	6559012	6559512	Mp6g06040,3	-3.23676	0.0307298		chr2	6546294	6548907	Mp2g06360,1	-1.80037	7.89e-11
chr4	22419174	22421298	Mp4g19778a,1	-1.82644	1.34e-10		chr5	17473373	17473999	Mp5g16480,1	-3.1856	0.00156429		chr4	3985721	3991187	Mp4g03470,1	-1.78686	3.5e-32
chr4	17948281	17949265	Mp4g15660,1	-1.79517	0.00375696		chr4	8679248	8680756	Mp4g07790,2	-3.1561	5.78e-19		chr1	8559330	8560005	Mp1g08250,1	-1.78428	0.0189935
chr6	19281031	19282774	Mp6g17560,1	-1.76853	1.28e-12		chr2	19849943	19851231	Mp2g18460,1	-3.14769	9.67e-10		chr8	17743773	17746115	Mp8g15740,1	-1.78362	2.78e-12
chr2	23798921	23803214	Mp2g21580,1	-1.72552	3.35e-13		chr6	18770347	18771278	Mp6g17170,1	-3.119	8.67e-05		chr1	9505763	9507666	Mp1g09200,1	-1.78055	9.57e-09
chr3	25708852	25713020	Mp3g24270,1	-1.71848	1.04e-23		chr8	18052944	18054791	Mp8g16100,1	-3.06082	3.8e-21		chr1	9085893	9087256	Mp1g08800,1	-1.77422	0.000175629
chr3	13210785	13212256	Mp3g13480,1	-1.68017	5.94e-06		chr4	9154390	9155348	Mp4g08290,2	-2.93319	0.000106174		chr3	22799138	22800689	Mp3g21920,1	-1.76824	0.0013453
chr6	18200639	18201731	Mp6g16740,1	-1.63789	0.000826458		chr3	1608090	1609131	Mp3g01440,1	-2.79457	4.42e-05		chr3	25708852	25713020	Mp3g24270,1	-1.76226	5.6e-21
chr5	1199963	1200869	Mp5g00990,1	-1.58568	0.00584633		chr2	25392107	25393427	Mp2g23360,1	-2.73814	3.73e-08		chr4	13580296	13581108	Mp4g12250,1	-1.75882	0.0414858
chr8	20470024	20471541	Mp8g18320,3	-1.58251	2.09e-05		chr4	24774928	24775556	Mp4g22170,1	-2.73666	2.64e-12		chr5	3638468	3639257	Mp5g03140,1	-1.75783	0.0143176
chr5	11062423	11063446	Mp5g09900,1	-1.56955	0.0192253		chr6	18767377	18767877	Mp6g17170,1	-2.72283	0.0235066		chr7	15688373	15691230	Mp7g14020,1	-1.75363	3.03e-15
chr6	18198517	18200482	Mp6g16740,1	-1.50042	1.33e-05		chr3	3150037	3150948	Mp3g03320,1	-2.67149	0.000840502		chr4	17737420	17738568	Mp4g15380,1	-1.75286	0.00231154
chr4	14802137	14802979	Mp4g13270,1	-1.44015	0.00234893		chr4	1297996	1298939	Mp4g01170,1	-2.66502	0.000570968		chr2	2882581	2883881	Mp2g02500,1	-1.749	4.95e-05
chr6	6766280	6767396	Mp6g06310,1	-1.43004	3.19e-05		chr3	6688364	6689057	Mp3g06925a,1	-2.63961	0.00642849		chr7	4051158	4052524	Mp7g03220,1	-1.74548	4.17e-05
chr4	978467	981022	Mp4g00780,1	-1.42414	8.32e-07		chr1	23896780	23903415	Mp1g23170,1	-2.62976	7.7e-59		chr3	10953293	10955268	Mp3g11320,1	-1.74489	7.41e-08
chr8	15692354	15693970	Mp8g13980,1	-1.39799	0.000423356		chr5	18750667	18751748	Mp5g17710,1	-2.58278	0.0021628		chr3	23761604	23768137	Mp3g22610,1	-1.73593	4.5e-31
chr4	10304303	10305384	Mp4g09210,1	-1.39524	0.00978987		chr4	12098283	12100343	Mp4g10970,1	-2.4569	6.36e-06		chr3	26070288	26071497	Mp3g24550,1	-1.72853	0.000912768
chr3	26070288	26071497	Mp3g24550,1	-1.37842	0.0172904		chr5	2628109	2628894	Mp5g02040,1	-2.44636	0.022124		chr2	21721704	21722906	Mp2g20160,1	-1.7261	0.00116077
chr5	14645327	14647498	Mp5g13400,1	-1.3451	3.8e-05		chr4	4237337	4241050	Mp4g03700,1	-2.4245	1.21e-32		chr1	8557834	8559121	Mp1g08250,1	-1.71776	0.000847794
chr4	4213828	4221252	Mp4g03680,1	-1.32086	4.18e-05		chr7	16994100	16996077	Mp7g15415a,1	-2.39085	1.01e-09		chr1	24900477	24902469	Mp1g24180,1	-1.71102	2.23e-08
chr6	20567861	20569607	Mp6g18280,1	-1.31546	0.0149726		chr3	3137708	3138666	Mp3g03320,1	-2.36402	0.00276117		chr4	23963208	23967739	Mp4g21200,1	-1.70999	1.7e-24
chr6	20054193	20055314	Mp6g18080,1	-1.30552	1.09e-05		chr2	13142760	13143389	Mp2g12980,1	-2.30333	0.0130422		chr1	23786099	23787679	Mp1g23060,1	-1.70986	1.05e-06
chr1	27969841	27971416	Mp1g27700,1	-1.29476	4.37e-05		chr5	22678089	22679098	Mp5g21130,2	-2.30027	0.0187738		chr1	8042222	8047808	Mp1g07670,1	-1.70704	1.48e-19
chr3	20425479	20427269	Mp3g19950,1	-1.27925	0.000105541		chr2	23798921	23803214	Mp2g21580,1	-2.28899	2.67e-19		chr6	7416715	7417503	Mp6g06780,1	-1.70074	0.0190489
chr2	260263	262469	Mp2g00220,1	-1.27226	2.07e-06		chr3	2386170	2388109	Mp3g02370,1	-2.26134	9.47e-11		chr7	17146381	17149493	Mp7g15530,1	-1.69921	3.55e-15
chr4	13271685	13272480	Mp4g12000,1	-1.244	0.0227134		chr6	1080456	1083387	Mp6g00620,1	-2.24316	3.18e-18		chr5	16546148	16550807	Mp5g15430,1	-1.69669	7.28e-16
chr4	9145062	9146064	Mp4g08270,1	-1.22863	0.000124121		chr6	20057852	20058738	Mp6g18090,1	-2.22953	4.92e-06		chr8	17925354	17926833	Mp8g15900,1	-1.68845	6.86e-05
chr6	17434078	17435511	Mp6g15900,1	-1.21174	0.0154928		chr2	27067606	27069134	Mp2g24700,1	-2.22333	1.42e-08		chr6	6767905	6768561	Mp6g06310,1	-1.68534	9.08e-06
chr4	4525023	4526866	Mp4g03960,1	-1.19652	0.000157426		chr4	22540072	22544676	Mp4g19920,4	-2.14605	2.62e-95		chr5	14347366	14348898	Mp5g13110,1	-1.68459	9.38e-06
chr3	21443313	21445025	Mp3g20800,1	-1.15628	0.013476		chr2	25390231	25391523	Mp2g23360,1	-2.13777	0.000321733		chr4	25108323	25109658	Mp4g22330,2	-1.68408	2.93e-05
chr6	16525726	16527540	Mp6g14900,1	-1.14956	4.56e-06		chr5	1420050	1420828	Mp5g01280,1	-2.09164	0.0434982		chr6	6766280	6767396	Mp6g06310,1	-1.68239	1.88e-06
chr6	13905856	13907473	Mp6g12710,1	-1.07523	0.0220062		chr5	6695426	6696220	Mp5g06300,1	-1.88941	0.0109407		chr6	13267733	13274038	Mp6g12100,1	-1.67623	1.8e-36
chr4	10662727	10663990	Mp4g09560,1	-1.07228	0.0318763		chr2	26064629	26066106	Mp2g23830,1	-1.87927	2.18e-06		chr8	1076531	1077156	Mp8g00890,1	-1.6743	0.0168568
chr6	20057852	20058738	Mp6g18090,1	-1.05673	0.0461454		chr4	22419174	22421298	Mp4g19778a,1	-1.77671	9.14e-10		chr2	9421469	9422678	Mp2g09080,1	-1.66662	0.000125356
chr5	19042221	19043724	Mp5g17990,1	-1.03711	0.0289187		chr3	5128204	5129003	Mp3g05270,1	-1.75933	0.00929645		chr7	4463776	4464904	Mp7g03590,1	-1.66518	0.000476522
chr6	6767905	6768561	Mp6g06310,1	-1.03468	0.00968339		chr2	9594032	9596303	Mp2g09260,1	-1.67757	1.03e-05		chr7	1325883	1329353	Mp7g01150,1	-1.66408	4.29e-12
chr6	6782375	6785487	Mp6g06340,1	-1.03391	1.09e-13		chr5	14645327	14647498	Mp5g13400,1	-1.67314	7.09e-07		chr2	24880887	24882508	Mp2g22830,1	-1.65539	5.03e-06
chr7	19905080	19908472	Mp7g17900,1	-1.02135	0.000308949		chr4	3781661	3782715	Mp4g03320,1	-1.6711	0.0266505		chr6	4393789	4395691	Mp6g03970,2	-1.65137	9.54e-10
chr8	18052944	18054791	Mp8g16100,1	-1.02104	6.09e-05		chr3	25708852	25713020	Mp3g24270,1	-1.64818	3.32e-21		chr7	5794162	5798135	Mp7g05000,1	-1.64915	3.84e-19
chr8	17956284	17958470	Mp8g15950,1	-0.99176	0.00103319		chr3	7763661	7768214	Mp3g08060,1	-1.6044	1.96e-14		chr3	24316895	24318965	Mp3g23080,1	-1.64023	1.45e-10
chr2	19131801	19134130	Mp2g17940,1	-0.967865	0.00235425		chr6	13166230	13167005	Mp6g11920,1	-1.59265	0.0300473		chr6	1784248	1786705	Mp6g01240,1	-1.63488	8.99e-14
chr6	13469126	13471075	Mp6g12330,1	-0.949285	2.97e-05		chr6	19756743	19758681	Mp6g17910,1	-1.58907	4.91e-06		chr5	11189772	11192643	Mp5g09940,1	-1.62599	8.01e-14
chr7	5616597	5619597	Mp7g04800,1	-0.947919	0.00021915		chr3	7774959	7776816	Mp3g08080,1	-1.56816	7.91e-05		chr1	8051301	8052888	Mp1g07680,1	-1.62214	1.96e-05
chr6	10479195	10482811	Mp6g09300,1	-0.939675	0.000213174		chr8	17936211	17938100	Mp8g15920,1	-1.56231	0.00314621		chr2	19882859	19886139	Mp2g18480,1	-1.621	4.01e-09
chr5	9401512	9403499	Mp5g08690,1	-0.938827	0.0139646		chr3	26070288	26071497	Mp3g24550,1	-1.55656	0.00592668		chr6	13240336	13241276	Mp6g12040,1	-1.62094	0.000421532
chr5	16148709	16151975	Mp5g14970,1	-0.932179	9.02e-05		chr6	19281031	19282774	Mp6g17560,1	-1.55205	5.09e-10		chr3	22592332	22595696	Mp3g21730,1	-1.61722	6.9e-16
chr6	18183164	18187829	Mp6g16710,1	-0.92755	2.64e-05		chr4	17948281	17949265	Mp4g15660,1	-1.53867	0.0174611		chr7	1821541	1825055	Mp7g01270,1	-1.61417	1.03e-12
chr5	20856655	20863318	Mp5g19770,1	-0.916844	6.23e-09		chr4	14802137	14802979	Mp4g13270,1	-1.53471	0.00121469		chr2	13498826	13503400	Mp2g13235,2	-1.61327	1.69e-17
chr1	21177560	21180633	Mp1g20650,1	-0.915484	0.00035561		chr4	12117428	12119022	Mp4g10980,1	-1.53326	0.00881986		chr3	25312603	25314034	Mp3g23850,4	-1.60819	0.00610217
chr2	23784231	23788621	Mp2g21570,1	-0.906457	3.14e-05		chr8	16982836	16984835	Mp8g15210,1	-1.52899	6.1e-05		chr5	23243695	23245588	Mp5g21590,2	-1.60479	9.32e-06
chr2	5259195	5261792	Mp2g05040,1	-0.891804	0.00141198		chr5	11062423	11063446	Mp5g09900,1	-1.51887	0.0266388		chr1	18982344	18986002	Mp1g18650,1	-1.60221	1.26e-16
chr7	5265730	5267413	Mp7g04390,1	-0.880467	0.0269745		chr8	19087934	19090073	Mp8g17050,1	-1.47909	1.62e-07		chr8	17061929	17063292	Mp8g15300,1	-1.60206	2.3e-05
chr2	24975222	24977455	Mp2g22930,1	-0.877615	0.00905402		chr8	14412840	14414486	Mp8g12920,1	-1.46996	0.00233707		chr1	25099812	25106391	Mp1g24380,1	-1.60205	8.8e-30
chr1	27473590	27478385	Mp1g27050,1	-0.856885	3.19e-09		chr1	17530269	17531770	Mp1g17200,1	-1.46688	0.00642849		chr7	15147216	15148911	Mp7g13530,1	-1.60027	6.1e-05
chr2	19809154	19811942	Mp2g18440,1	-0.849413	5.69e-06		chr1	7891885	7894362	Mp1g07530,1	-1.4464	0.00027982		chr4	21446831	21448608	Mp4g18990,1	-1.59857	2.21e-06
chr6	1820854	1827040	Mp6g01290,1	-0.833713	2.5e-05		chr3	21651697	21653243	Mp3g21010,1	-1.44575	0.00389991		chr2	2253200	2254057	Mp2g02020,1	-1.59484	0.000582367
chr2	19171966	19174700	Mp2g17970,1	-0.806089	0.00452229		chr1	23852828	23854542	Mp1g23130,1	-1.4397	0.00230228		chr5	26072833	26076085	Mp5g24130,1	-1.57323	3.23e-08
chr7	20604033	20607090	Mp7g18430,1	-0.800832	0.00165862		chr7	18984157	18985441	Mp7g17070,1	-1.40821	0.0106601		chr1	8560507	8561607	Mp1g08250,1	-1.57268	0.00312453
chr4	3631213	3636267	Mp4g03120,1	-0.800619	1.91e-06		chr8	17171736	17173473	Mp8g15380,1	-1.40775	1.78e-05		chr7	437043	438037	Mp7g00280,1	-1.56328	0.0480174
chr5	21033300	21035440	Mp5g19830,1	-0.796362	0.00022384		chr2	5259195	5261792	Mp2g05040,1	-1.39478	9.43e-07		chr8	4564456	4565912	Mp8g04240,1	-1.56247	0.00259617
chr8	13005684	13007889	Mp8g11590,1	-0.787826	0.0136384		chr5	22404259	22405022	Mp5g20910,1	-1.38902	0.0481435		chr8	16982836	16984835	Mp8g15210,1	-1.55561	2.37e-05
chr4	4662052	4664023	Mp4g04160,1	-0.785845	0.0228805		chr1	4006746	4008269	Mp1g03680,1	-1.3766	0.0477936		chr8	6813763	6815954	Mp8g05990,3	-1.55519	5.31e-13
chr2	19946700	19948883	Mp2g18520,1	-0.783649	0.0164565		chr3	11732270	11733261	Mp3g11970,1	-1.36487	0.0460225		chr2	4638508	4639263	Mp2g04460,1	-1.55377	0.0352674
chr4	26422031	26425328	Mp4g23630,1	-0.78275	0.00102783		chr6	2642974	2644816	Mp6g02260,1	-1.34511	7.8e-21		chr1	27473590	27478385	Mp1g27050,1	-1.55067	9.73e-23
chr5	17776460	17779102	Mp5g16810,1	-0.738862	0.0101756		chr6	7994694	7997331	Mp6g07260,1	-1.3401	4.13e-08		chr8	17650817	17651443	Mp8g15650,2	-1.5331	0.0106128
unplaced-scaffold_202	84	4081	Mpzg00600,1	-0.737085	6.6e-05		chr1	29242281	29243129	Mp1g28800,1	-1.3075	0.0466681		chr4	12766486	12767813	Mp4g11570,1	-1.5327	0.000358478
chr6	8374741	8380302	Mp6g07600,1	-0.7342	5.5e-06		chr3	12883845	12889967	Mp3g13150,1	-1.30446	3.19e-19		chr2	21726604	21728120	Mp2g20170,1	-1.53176	0.000488868
chr8	17137439	17140416	Mp8g15350,1	-0.727486	0.0098465		chr8	18046383	18047585	Mp8g16100,1	-1.3031	0.0135399		chr5	23668505	23669289	Mp5g21960,1	-1.52835	0.0180795
chr4	2118422	2124877	Mp4g01840,1	-0.726124	1.24e-07		chr1	9018127	9020084	Mp1g08760,1	-1.2949	7.96e-05		chr1	26489248	26493253	Mp1g25990,1	-1.5247	6.7e-19
chr1	9667047	9676929	Mp1g09370,1	-0.72266	4.05e-10		chr5	14893961	14895216	Mp5g13630,1	-1.29276	0.00165539		chr2	11144612	11145711	Mp2g10890,1	-1.52374	0.0184167
chr5	17479892	17482312	Mp5g16500,1	-0.721842	0.00805651		chr6	20054193	20055314	Mp6g18080,1	-1.27974	1.63e-05		chr4	5966497	5968429	Mp4g05240,1	-1.51644	1.79e-05
chr6	13144435	13147971	Mp6g11880,1	-0.715561	0.00278751		chr3	7768587	7771464	Mp3g08070,1	-1.27545	3.63e-07		chr8	1407850	1408997	Mp8g01270,2	-1.51329	0.00209864
chr6	19902957	19905302	Mp6g17970,1	-0.711646	0.0189509		chr2	27379620	27380897	Mp2g24970,1	-1.27529	4.37e-07		chr3	15686247	15689404	Mp3g16020,1	-1.51109	9.13e-13
chr3	19281262	19285872	Mp3g18900,1	-0.706296	0.00833369		chr4	9145062	9146064	Mp4g08270,1	-1.2579	0.000184285		chr1	30229247	30232794	Mp1g29610,1	-1.50625	3.55e-15
chr3	25715606	25718321	Mp3g24280,1	-0.70479	0.0363674		chr2	21590308	21591906	Mp2g19970,1	-1.24211	0.000636888		chr3	5396047	5397005	Mp3g05500,3	-1.50118	0.0380932
chr1	9505763	9507666	Mp1g09200,1	-0.699437	0.0490146		chr7	5616597	5619597	Mp7g04800,1	-1.2347	1.33e-06		chr3	9122212	9122756	Mp3g09220,1	-1.50028	0.0427994
chr1	24192938	24195114	Mp1g23460,1	-0.69938	0.0345126		chr4	10662727	10663990	Mp4g09560,1	-1.22998	0.00760433		chr4	12866858	12868808	Mp4g11675,pre	-1.49849	5.87e-05
chr4	4063511	4066846	Mp4g03555,pre	-0.693482	0.00288592		chr6	13629280	13632996	Mp6g12460,1	-1.2294	1.79e-15		chr8	18036868	18037863	Mp8g16090,1	-1.49687	0.0131771
chr8	14425156	14429067	Mp8g12930,1	-0.678217	0.0269745		chr8	14120902	14121994	Mp8g12510,1	-1.22353	0.0477936		chr5	16674533	16679921	Mp5g15560,1	-1.4944	1.5e-18
chr6	13992891	13995474	Mp6g12760,1	-0.669863	0.0116154		chr4	4525023	4526866	Mp4g03960,1	-1.21751	0.000157557		chr5	3639544	3640399	Mp5g03140,1	-1.49179	0.00269879
chr7	5260260	5262852	Mp7g04390,1	-0.667509	0.00388533		chr4	13271685	13272480	Mp4g12000,1	-1.19963	0.0335577		chr5	535587	540381	Mp5g00360,1	-1.47976	1.5e-23
chr6	6787540	6788900	Mp6g06340,1	-0.666379	0.0310353		chr7	11979234	11980661	Mp7g10730,1	-1.18707	0.000267882		chr1	21369310	21370340	Mp1g20860,1	-1.47379	0.00731289
chr5	21167146	21172849	Mp5g19920,2	-0.665279	0.00302286		chr3	20250280	20251002	Mp3g19730,2	-1.18099	0.013353		chr1	13321944	13322935	Mp1g13230,1	-1.47343	0.00839886
chr5	4186547	4195658	Mp5g03680,1	-0.664728	1.01e-06		chr2	12643706	12644954	Mp2g12390,2	-1.17394	0.0395743		chr3	17213157	17214660	Mp3g17110,1	-1.46992	0.00663071
chr3	9800705	9803240	Mp3g10085,2	-0.655655	0.0260285		chr6	6766280	6767396	Mp6g06310,1	-1.17132	0.00157924		chr4	3024755	3026140	Mp4g02730,1	-1.46284	0.00162376
chr4	6535493	6537612	Mp4g05730,1	-0.65163	0.0170856		chr3	13213257	13214310	Mp3g13480,1	-1.16786	0.00780704		chr4	25905522	25906318	Mp4g23120,1	-1.45792	0.0365532
chr4	17952315	17957524	Mp4g15680,1	-0.637688	0.000146035		chr5	1657656	1659058	Mp5g01330,1	-1.149	0.000322831		chr6	16607649	16608810	Mp6g14950,1	-1.45731	0.0239482
chr3	17154686	17157058	Mp3g17080,1	-0.637371	0.0269745		chr3	16258460	16259871	Mp3g16560,1	-1.12071	0.00175251		chr2	12887756	12892687	Mp2g12650,1	-1.45522	8.04e-22
chr6	7765639	7770548	Mp6g07070,1	-0.637101	0.000545643		chr2	260263	262469	Mp2g00220,1	-1.11916	3.05e-05		chr6	18884929	18889851	Mp6g17320,1	-1.44703	3.86e-17
chr4	2105558	2117019	Mp4g01820,1	-0.622869	1.85e-08		chr1	5275109	5280855	Mp1g04950,1	-1.11168	1.48e-10		chr1	10659223	10663260	Mp1g10320,2	-1.44699	2.93e-15
chr5	21224535	21227622	Mp5g19980,1	-0.620113	0.025348		chr2	10484247	10485102	Mp2g10260,1	-1.10689	0.0195827		chr1	5250908	5253661	Mp1g04910,1	-1.44502	1.41e-13
chr7	4082817	4088055	Mp7g03250,1	-0.606289	1.48e-05		chr3	7721183	7724353	Mp3g08020,1	-1.10234	3.39e-14		chr7	6007195	6009504	Mp7g05210,1	-1.44427	1.54e-08
chr4	26682625	26686797	Mp4g23980,1	-0.603069	0.00916492		chr2	7747011	7749057	Mp2g07360,1	-1.087	0.0297351		chr8	17431644	17435820	Mp8g15520,1	-1.44387	6.25e-19
chr4	11490359	11493876	Mp4g10440,1	-0.60042	0.0053603		chr2	21468030	21470425	Mp2g19890,1	-1.06613	1.07e-06		chr4	17522979	17526668	Mp4g15260,1	-1.44217	3.16e-14
chr5	16524729	16529928	Mp5g15400,1	-0.598136	0.000425195		chr1	6478959	6480741	Mp1g06130,2	-1.05815	0.00222705		chr2	13040480	13041636	Mp2g12920,1	-1.44175	0.000809776
chr5	2604880	2610598	Mp5g02020,2	-0.595615	0.00170258		chr5	11880079	11881513	Mp5g10660,1	-1.05798	0.00452651		chr1	2014304	2015373	Mp1g01760,1	-1.44041	0.0491584
chr6	6177887	6182471	Mp6g05660,1	-0.594083	0.00201562		chr8	16985404	16987824	Mp8g15220,1	-1.04569	0.00430484		chr7	17677488	17678323	Mp7g16050,1	-1.43994	0.017655
chr6	17121192	17124767	Mp6g15550,1	-0.593692	0.00994044		chr3	7717372	7720521	Mp3g08020,1	-1.04052	1.53e-11		chr1	12710177	12714920	Mp1g12550,1	-1.43964	2.95e-16
chr3	17744934	17749069	Mp3g17570,1	-0.593186	0.00666317		chr6	6960505	6965177	Mp6g06430,1	-1.03274	0.00299308		chr2	2880589	2881888	Mp2g02500,1	-1.43736	0.000244566
chr6	7487054	7492741	Mp6g06900,1	-0.590591	1.49e-27		chr5	8161239	8163679	Mp5g07530,1	-1.0263	2.52e-06		chr2	17223886	17224778	Mp2g16130,1	-1.43088	0.023559
chr7	2433641	2442291	Mp7g01820,1	-0.59005	6.28e-08		chr1	25987873	25989376	Mp1g25420,1	-1.01312	0.033965		chr7	5491353	5492887	Mp7g04670,1	-1.4301	0.00359072
chr7	17693876	17698788	Mp7g16060,1	-0.584547	0.000203999		chr3	13210785	13212256	Mp3g13480,1	-1.01022	0.0131743		chr1	23323764	23325915	Mp1g22690,1	-1.4281	4.46e-05
chr4	10961962	10967864	Mp4g09830,1	-0.578142	0.000886027		chr7	2719120	2720724	Mp7g02160,1	-0.98545	0.00796166		chr2	1475360	1476041	Mp2g01170,1	-1.42747	0.0426156
chr2	21074488	21082970	Mp2g19390,1	-0.57233	0.000755611		chr6	13469126	13471075	Mp6g12330,1	-0.984909	1.11e-05		chr8	3489146	3490000	Mp8g03240,1	-1.42421	0.0128151
chr6	21987014	21989858	Mp6g19690,1	-0.569355	0.00307485		chr3	20242876	20244620	Mp3g19730,1	-0.948955	0.000190067		chr6	12070454	12071742	Mp6g10980,1	-1.42402	0.00217688
chr6	17054350	17062754	Mp6g15500,1	-0.553263	2.3e-05		chr2	17130562	17134946	Mp2g16060,1	-0.932767	2.24e-13		chr5	3061467	3062837	Mp5g02500,1	-1.4225	0.000442414
chr4	24281485	24287744	Mp4g21560,1	-0.551621	0.000644045		chr7	5265730	5267413	Mp7g04390,1	-0.929027	0.0189478		chr7	10448482	10450965	Mp7g09350,1	-1.41856	8.79e-08
chr1	23534296	23537060	Mp1g22850,1	-0.550268	0.0223174		chr3	7694150	7697766	Mp3g08000,1	-0.921912	1.22e-10		chr6	11237912	11239196	Mp6g10080,1	-1.41796	0.00795146
chr2	24039399	24044868	Mp2g21850,1	-0.548127	0.000878773		chr5	5187852	5195558	Mp5g04700,1	-0.91989	6.65e-08		chr2	25509717	25512303	Mp2g23450,1	-1.41622	4.97e-07
chr3	22546198	22550278	Mp3g21690,1	-0.539231	0.00151203		chr6	18810822	18812546	Mp6g17200,1	-0.908504	0.000185793		chr5	5415709	5416629	Mp5g04940,1	-1.41165	0.00999516
chr4	2132091	2143854	Mp4g01860,1	-0.534617	1.02e-07		chr4	1556006	1558140	Mp4g01440,1	-0.896196	0.0448029		chr6	22034003	22037692	Mp6g19750,1	-1.40955	6.16e-13
chr7	15317210	15323283	Mp7g13750,1	-0.531631	0.00438384		chr5	11920897	11924458	Mp5g10720,1	-0.878182	5.22e-12		chr4	25111590	25113235	Mp4g22340,1	-1.40714	0.00142164
chr2	2873101	2879439	Mp2g02500,1	-0.530638	0.00618727		chr5	8167339	8169473	Mp5g07550,1	-0.868021	0.0044263		chr3	18014757	18017617	Mp3g17760,1	-1.40436	1.26e-08
chr2	27746372	27749442	Mp2g25300,1	-0.529977	0.0276852		chr5	13722398	13724527	Mp5g12550,1	-0.867985	0.000101777		chr5	11062423	11063446	Mp5g09900,1	-1.40169	0.016671
chr5	8274185	8279388	Mp5g07640,1	-0.527813	0.0497029		chr1	24192938	24195114	Mp1g23460,1	-0.863689	0.0039375		chr5	4048491	4050596	Mp5g03540,1	-1.395	1.78e-06
chr3	2320153	2327252	Mp3g02320,1	-0.525607	0.000824784		chr5	21033300	21035440	Mp5g19830,1	-0.854972	5.86e-05		chr7	3261810	3264165	Mp7g02780,1	-1.39109	4.9e-10
chr3	24218027	24224273	Mp3g22980,1	-0.518639	0.00384959		chr3	19172842	19175360	Mp3g18780,1	-0.854268	2.73e-05		chr6	12471308	12472957	Mp6g11440,1	-1.38987	9.14e-05
chr4	7484196	7489368	Mp4g06560,2	-0.518621	0.0461454		chr4	8609546	8611793	Mp4g07710,1	-0.85291	0.00954987		chr3	2898243	2899742	Mp3g03150,1	-1.38555	0.00383394
chr5	6373864	6382209	Mp5g05980,1	-0.518407	2.87e-07		chr5	22303351	22304883	Mp5g20850,1	-0.85162	0.0343294		chr3	17133441	17138397	Mp3g17070,1	-1.38216	8.16e-15
chr5	14771185	14775858	Mp5g13540,1	-0.505891	0.0116135		chr7	17921899	17928587	Mp7g16230,1	-0.850396	4.2e-06		chr7	8292120	8295169	Mp7g07060,1	-1.38053	4.4e-08
chr8	12998907	13003067	Mp8g11580,1	-0.494647	0.0411056		chr5	11705322	11708053	Mp5g10490,4	-0.816093	0.0407959		chr2	15190429	15191694	Mp2g14430,1	-1.37844	0.00367341
chr2	27305960	27312150	Mp2g24940,1	-0.486821	0.0457096		chr7	20604033	20607090	Mp7g18430,1	-0.81002	0.00109698		chr3	669708	674681	Mp3g00440,1	-1.37662	5.15e-13
chr4	18070828	18076018	Mp4g15870,1	-0.483006	0.00792075		chr1	12706068	12709666	Mp1g12540,1	-0.803486	0.00166049		chr5	17738294	17739524	Mp5g16800,1	-1.37608	0.000339858
chr5	5187852	5195558	Mp5g04700,1	-0.480515	0.0156797		chr7	20216982	20219051	Mp7g18170,1	-0.784972	0.0470188		chr1	9329309	9330404	Mp1g09010,1	-1.37382	0.00267499
chr1	23973347	23976238	Mp1g23210,1	-0.479721	0.0298039		chr3	7707672	7709924	Mp3g08010,1	-0.784952	0.000770798		chr2	17767159	17769078	Mp2g16690,1	-1.37313	1.93e-05
chr2	27659277	27665765	Mp2g25210,1	-0.457474	0.016894		chr5	11932499	11933592	Mp5g10730,1	-0.78253	0.0396122		chr2	26656320	26660533	Mp2g24410,1	-1.37308	6.26e-09
chr6	18884929	18889851	Mp6g17320,1	-0.45287	0.0203162		chr4	24527704	24532421	Mp4g21790,2	-0.779694	3.72e-05		chr6	3924410	3927055	Mp6g03500,1	-1.37266	1.23e-07
chr1	3913917	3925496	Mp1g03590,1	-0.45105	3.21e-06		chr3	21137103	21139806	Mp3g20540,1	-0.771088	0.0118758		chr2	11646623	11649137	Mp2g11470,1	-1.36929	9.3e-06
chr7	20065374	20073110	Mp7g18110,1	-0.443389	0.0190408		chr6	4813453	4816045	Mp6g04480,1	-0.770796	0.000353207		chr4	4579488	4583210	Mp4g04040,1	-1.36843	5.62e-09
chr6	13629280	13632996	Mp6g12460,1	-0.436924	0.0121716		chr3	2320153	2327252	Mp3g02320,1	-0.769139	1.67e-07		chr7	10315755	10316647	Mp7g09190,1	-1.36833	0.0351733
chr7	19898632	19904291	Mp7g17880,1	-0.430918	0.00413827		chr7	19905080	19908472	Mp7g17900,1	-0.76079	0.0176742		chr5	17915934	17918619	Mp5g16940,5	-1.36778	5.85e-09
chr6	11323700	11327358	Mp6g10200,1	-0.426751	0.0162778		chr6	3334959	3338514	Mp6g02870,1	-0.760155	0.00563834		chr3	24912164	24913097	Mp3g23470,1	-1.36551	0.0345276
chr3	4963909	4968757	Mp3g05150,1	-0.421394	0.0398584		chr6	10813330	10816844	Mp6g09630,1	-0.758875	2.5e-05		chr3	21075853	21078977	Mp3g20480,1	-1.36449	1.45e-11
chr3	14688974	14695061	Mp3g15070,1	-0.42019	0.00438384		chr5	3187479	3189777	Mp5g02640,1	-0.752547	0.0358564		chr1	22734170	22738927	Mp1g22240,2	-1.36379	7.02e-12
chr1	11734981	11741046	Mp1g11450,1	-0.396894	0.0319556		chr5	11926549	11929599	Mp5g10720,1	-0.746656	0.00213476		chr4	11873765	11874852	Mp4g10780,1	-1.36056	0.0194338
chr8	19938241	19948480	Mp8g17790,1	-0.394596	0.00604206		chr6	6782375	6785487	Mp6g06340,1	-0.741415	8.86e-08		chr5	6757738	6759164	Mp5g06310,1	-1.35925	1.81e-05
chr3	26608353	26624619	Mp3g25160,1	-0.394539	1.86e-05		unplaced-scaffold_145	6670	8610	Mpzg00500,1	-0.735222	6.72e-35		chr1	11545478	11547462	Mp1g11300,1	-1.35701	0.000112451
chr1	20801754	20813566	Mp1g20310,1	-0.388438	0.00307421		chr1	4805217	4808364	Mp1g04490,1	-0.734505	0.00433302		chr4	4700586	4702146	Mp4g04200,3	-1.35491	6.66e-05
chr2	26891874	26898843	Mp2g24570,1	-0.383113	0.0206312		chr3	25715606	25718321	Mp3g24280,1	-0.727822	0.0293139		chr6	17132416	17136351	Mp6g15560,1	-1.35237	4.08e-11
chr6	13267733	13274038	Mp6g12100,1	-0.381829	0.003801		chr2	15983901	15988055	Mp2g15110,1	-0.72439	0.0164115		chr4	16874523	16877620	Mp4g14690,1	-1.34742	1.3e-08
chr7	18936330	18943254	Mp7g17020,1	-0.370322	0.0023759		chr2	28937765	28939218	Mp2g26410,1	-0.724232	0.0104136		chr3	25200284	25205123	Mp3g23750,1	-1.34115	8.77e-15
chr8	13153747	13160653	Mp8g11650,1	-0.369566	0.0260876		chr2	6385030	6390609	Mp2g06140,1	-0.717023	1.02e-05		chr1	29460390	29461797	Mp1g28990,2	-1.33472	0.0172494
chr7	20626570	20634531	Mp7g18480,1	-0.367155	0.0255487		chr4	17952315	17957524	Mp4g15680,1	-0.707191	2.17e-05		chr2	7070166	7071521	Mp2g06910,1	-1.33026	0.00618301
chr4	22227817	22236535	Mp4g19650,1	-0.363879	0.00100094		chr7	971018	975660	Mp7g00770,1	-0.691546	0.00137648		chr8	6569759	6571702	Mp8g05780,1	-1.32738	9.78e-06
unplaced-scaffold_145	6670	8610	Mpzg00500,1	-0.361601	0.00995176		chr8	1563663	1565800	Mp8g01480,1	-0.686968	0.0419274		chr5	11828666	11830774	Mp5g10620,1	-1.32486	1.32e-06
chr6	3395575	3407632	Mp6g02980,1	-0.356991	0.0015933		chr1	3335317	3338496	Mp1g03030,1	-0.684347	0.00135733		chr6	22434416	22436207	Mp6g20190,1	-1.32459	1.4e-05
chr6	11622426	11627567	Mp6g10480,1	-0.356145	0.0330572		chr5	24986203	24988772	Mp5g23240,2	-0.675712	0.0119624		chr3	19780735	19783087	Mp3g19200,1	-1.32374	0.00019344
chr2	1511938	1517279	Mp2g01240,1	-0.353559	0.0482656		chr6	2629175	2631198	Mp6g02180,1	-0.669134	2.06e-08		chr6	10075461	10080250	Mp6g09100,1	-1.32187	8.33e-22
chr7	7504869	7512796	Mp7g06430,1	-0.35049	0.0162778		chr2	8597605	8600859	Mp2g08180,1	-0.662924	4.87e-05		chr2	23405980	23408280	Mp2g21230,1	-1.31702	8.48e-09
chr3	21955000	21960035	Mp3g21260,1	-0.347038	0.0471943		chr8	12356825	12360665	Mp8g10950,1	-0.655128	0.000536383		chr5	12445436	12452516	Mp5g11130,1	-1.31236	7.7e-25
chr1	1279509	1287198	Mp1g01110,1	-0.344503	0.0303845		chr1	5416540	5419244	Mp1g05090,1	-0.654775	0.0308801		chr2	15703746	15705754	Mp2g14860,1	-1.31112	0.000105214
chr2	27975435	27984067	Mp2g25460,1	-0.342842	0.00139912		chr5	6384550	6387660	Mp5g06000,1	-0.651487	0.00142549		chr5	14116170	14118081	Mp5g12940,1	-1.30771	0.000150939
chr7	11792290	11809794	Mp7g10470,1	-0.320993	0.00188411		chr7	5260260	5262852	Mp7g04390,1	-0.651418	0.00554563		chr1	10958887	10964982	Mp1g10670,1	-1.30726	7.41e-20
chr1	19542941	19552844	Mp1g19150,1	-0.310481	0.00512837		chr2	6442097	6445635	Mp2g06200,1	-0.642615	0.00328313		chr5	3074937	3076933	Mp5g02510,1	-1.30487	6.89e-06
chr4	12591718	12598729	Mp4g11420,1	-0.306122	0.0176216		chr8	1548923	1551443	Mp8g01440,1	-0.638852	0.0262907		chr6	5847607	5849404	Mp6g05270,1	-1.30361	0.00119358
chr4	22799936	22811044	Mp4g20200,1	-0.304686	0.00354057		chr5	24874865	24885731	Mp5g23140,1	-0.633196	4.07e-07		chr4	14980411	14981555	Mp4g13460,1	-1.30344	0.00993181
chr2	18707921	18714900	Mp2g17510,1	-0.299779	0.0292901		chr1	28787475	28789688	Mp1g28400,1	-0.624815	0.0263734		chr8	2908548	2909508	Mp8g02850,1	-1.30105	0.0126352
chr2	24946807	24960543	Mp2g22910,1	-0.294416	0.0310553		chr7	3063546	3066814	Mp7g02630,1	-0.61478	0.014321		chr5	23242395	23243518	Mp5g21590,2	-1.30004	0.00303134
chr2	11240579	11251482	Mp2g10970,1	-0.287664	0.0185964		chr5	24365466	24369625	Mp5g22590,1	-0.613654	0.00393694		chr7	11619314	11621343	Mp7g10350,1	-1.29734	3.64e-05
chr6	12198194	12208112	Mp6g11110,1	-0.285186	0.0209533		chr3	7445906	7449486	Mp3g07720,1	-0.612821	0.0409078		chr2	13848257	13850233	Mp2g13470,1	-1.29714	1.51e-06
chr6	6616343	6634523	Mp6g06140,1	-0.215686	0.0218961		chr4	2749455	2751656	Mp4g02420,1	-0.608584	0.0488046		chr2	6145931	6149961	Mp2g05900,1	-1.29611	2.08e-12
chr3	26492873	26515831	Mp3g24990,1	-0.212985	0.0300168		chr5	20856655	20863318	Mp5g19770,1	-0.607505	0.000253811		chr5	1199963	1200869	Mp5g00990,1	-1.29478	0.00894444
chr5	6613850	6616703	Mp5g06270,1	0.447546	0.00489995		chr3	4325670	4333394	Mp3g04430,1	-0.602906	7.89e-06		chr2	2927380	2929365	Mp2g02560,1	-1.29413	0.00149234
chr4	6283409	6287900	Mp4g05490,1	0.483671	0.0176033		chr1	28200901	28204331	Mp1g27910,1	-0.601269	0.0426792		chr7	13668980	13670144	Mp7g12440,1	-1.29409	0.0361031
chr3	14172679	14176456	Mp3g14560,1	0.525582	0.0170364		chr5	17479892	17482312	Mp5g16500,1	-0.599548	0.0488782		chr4	12763843	12764594	Mp4g11560,1	-1.29196	0.0233956
chr6	9100682	9103492	Mp6g08270,2	0.53157	0.020288		chr8	19708603	19712173	Mp8g17630,1	-0.592808	0.0232201		chr7	6056809	6059308	Mp7g05250,1	-1.29138	7.11e-09
chr6	4220110	4225177	Mp6g03790,1	0.53738	0.00384285		chr6	14483215	14493098	Mp6g13210,1	-0.577179	2.04e-06		chr2	9263614	9268196	Mp2g08940,1	-1.28848	7.89e-11
chr8	18536756	18541945	Mp8g16520,1	0.545213	0.00210224		chr4	6637833	6642631	Mp4g05880,1	-0.570729	0.0118922		chr6	13057329	13060660	Mp6g11810,1	-1.28573	8.75e-11
chr3	25286925	25290308	Mp3g23830,1	0.548561	0.015041		chr2	7741249	7744631	Mp2g07360,1	-0.569417	0.0265599		chr2	6756122	6758959	Mp2g06570,1	-1.28554	2.23e-06
chr6	18810822	18812546	Mp6g17200,1	0.551849	0.00956338		chr5	5598547	5604456	Mp5g05150,1	-0.564417	0.000402262		chr8	14594859	14598888	Mp8g13040,1	-1.28452	1.96e-09
chr3	23605693	23609526	Mp3g22480,2	0.559292	0.048756		chr7	4082817	4088055	Mp7g03250,1	-0.556168	0.00013255		chr4	5685545	5687590	Mp4g04960,1	-1.28396	1.25e-05
chr8	20839592	20847009	Mp8g18700,1	0.559668	4.13e-05		chr3	8121086	8124738	Mp3g08390,1	-0.55384	0.000205592		chr4	2485654	2488704	Mp4g02120,1	-1.28282	7.31e-09
chr3	20242876	20244620	Mp3g19730,1	0.564033	0.017312		chr3	25215988	25220568	Mp3g23760,1	-0.551869	0.0243919		chr3	18543575	18546415	Mp3g18210,1	-1.28271	2.08e-07
chr4	543635	547631	Mp4g00350,1	0.588523	0.0121647		chr2	10258613	10266380	Mp2g10020,1	-0.546031	0.00027115		chr2	2256134	2259233	Mp2g02030,1	-1.27679	1.83e-07
chr3	20985288	20987780	Mp3g20370,1	0.606482	0.0199929		chr1	15881446	15888218	Mp1g15660,2	-0.545478	0.0176742		chr5	24972421	24975328	Mp5g23220,1	-1.27596	1.35e-06
chr2	25900452	25902272	Mp2g23710,1	0.607408	0.0282101		chr8	17064065	17066917	Mp8g15310,1	-0.542076	0.0339744		chr8	9646562	9651745	Mp8g08370,1	-1.27503	1.35e-16
unplaced-scaffold_145	12226	16129	Mpzg00510,1	0.612007	0.00114598		chr2	8875811	8880700	Mp2g08500,1	-0.539574	0.0203496		chr2	24473152	24477364	Mp2g22350,1	-1.27496	5.79e-12
chr6	20073521	20075251	Mp6g18110,1	0.614792	0.0199706		chr2	27305960	27312150	Mp2g24940,1	-0.538884	0.019279		chr5	13439134	13441887	Mp5g12250,1	-1.27401	1.21e-06
chr2	1498469	1500746	Mp2g01190,1	0.615399	0.0125918		chr2	1137885	1144673	Mp2g00910,1	-0.534012	0.000293773		chr5	22823372	22827226	Mp5g21220,1	-1.26786	7.89e-13
chr5	6805512	6807851	Mp5g06350,1	0.621449	0.0114387		chr7	19614800	19617901	Mp7g17680,1	-0.530189	0.0288536		chr2	9171956	9173302	Mp2g08830,2	-1.26597	0.00939463
chr5	6083296	6086287	Mp5g05630,1	0.645804	0.0264699		chr3	2876162	2893499	Mp3g03120,1	-0.529586	1.56e-09		chr5	11128514	11132542	Mp5g09930,1	-1.26489	6.63e-14
chr2	5268554	5272154	Mp2g05050,1	0.649325	0.001379		chr5	16200394	16204245	Mp5g15010,1	-0.528994	0.0256465		chr1	12464840	12467341	Mp1g12270,1	-1.26337	0.000965464
chr3	26119000	26120478	Mp3g24560,1	0.655547	0.0363374		chr1	29230051	29233715	Mp1g28790,1	-0.528233	0.03165		chr8	12106368	12109388	Mp8g10670,2	-1.26328	3.79e-07
chr6	17960439	17963097	Mp6g16390,1	0.659129	0.000509287		chr4	26050577	26053924	Mp4g23250,1	-0.528188	0.0449681		chr5	7684670	7686032	Mp5g07235a,1	-1.2626	0.00215508
chr8	20786430	20789093	Mp8g18630,1	0.664977	0.00430247		chr1	28409611	28414782	Mp1g28100,1	-0.525949	9.52e-06		chr4	13235380	13238078	Mp4g11990,1	-1.26177	4.73e-09
chr8	1061678	1064341	Mp8g00870,1	0.666649	0.0118678		chr1	13311650	13315616	Mp1g13200,1	-0.524526	0.0185154		chr6	14398577	14401011	Mp6g13090,1	-1.26175	1.57e-06
chr8	13799042	13800928	Mp8g12170,1	0.714606	0.0490951		chr4	2082700	2087030	Mp4g01780,1	-0.52449	0.00780704		chr7	15285017	15288626	Mp7g13720,1	-1.26126	8.99e-14
chr5	11403632	11405635	Mp5g10170,1	0.71563	0.00670104		chr6	8374741	8380302	Mp6g07600,1	-0.523466	0.00276892		chr4	4934174	4936035	Mp4g04440,1	-1.25315	0.000162834
chr8	12648980	12653143	Mp8g11270,1	0.717233	0.000242257		chr3	9956624	9959071	Mp3g10300,1	-0.521716	0.0320831		chr6	2054639	2055999	Mp6g01520,1	-1.24962	0.0111178
chr3	18539873	18541663	Mp3g18210,1	0.732343	0.047916		chr7	16980515	16984975	Mp7g15400,1	-0.517591	0.0121655		chr6	13244764	13245974	Mp6g12060,1	-1.24956	0.00988258
chr4	24671228	24673000	Mp4g21980,1	0.734146	3.12e-12		unplaced-scaffold_202	84	4081	Mpzg00600,1	-0.5118	0.0235748		chr7	14085710	14088174	Mp7g12790,1	-1.24877	2.13e-06
chr5	23740480	23742233	Mp5g22030,1	0.737884	0.0496508		chr4	11490359	11493876	Mp4g10440,1	-0.511574	0.0282744		chr3	6573104	6578708	Mp3g06850,1	-1.24755	2.4e-19
chr8	12449381	12451229	Mp8g11050,1	0.761	0.00338293		chr4	7484196	7489368	Mp4g06560,2	-0.510787	0.0487604		chr5	8885362	8886328	Mp5g08210,1	-1.24112	0.0234092
chr8	1042207	1043710	Mp8g00860,1	0.780118	0.0498029		chr4	25819275	25823431	Mp4g23070,1	-0.506224	0.0160354		chr1	15287960	15289391	Mp1g14960,1	-1.24038	0.00366479
chr5	11986451	11987713	Mp5g10750,1	0.786635	0.029489		chr5	6373864	6382209	Mp5g05980,1	-0.502822	6.07e-07		chr2	6118682	6119761	Mp2g05870,1	-1.23965	0.015197
chr6	19663785	19667040	Mp6g17860,1	0.793257	8.55e-06		chr1	28007930	28013184	Mp1g27720,1	-0.497132	0.0303095		chr1	17491787	17492699	Mp1g17140,1	-1.23829	0.0162514
chr6	2544107	2546002	Mp6g02110,1	0.800927	0.0180038		chr3	20123043	20128968	Mp3g19610,1	-0.492218	0.0168734		chr4	24412394	24413590	Mp4g21680,2	-1.23784	0.00426537
chr7	5517103	5519644	Mp7g04710,1	0.816199	0.00102238		chr2	8681517	8689723	Mp2g08260,4	-0.480332	0.000202402		chr2	28348844	28352063	Mp2g25920,1	-1.2366	4.45e-08
chr2	17546559	17548144	Mp2g16560,2	0.822947	0.0182941		chr5	16524729	16529928	Mp5g15400,1	-0.476182	0.00980732		chr4	12394027	12397917	Mp4g11220,1	-1.23465	2.31e-07
chr4	2410571	2415132	Mp4g02050,1	0.829641	4.4e-16		chr4	13612864	13617668	Mp4g12290,1	-0.472688	0.0162371		chr2	10954761	10956289	Mp2g10690,1	-1.23464	0.00020415
chr7	3656031	3658025	Mp7g02970,1	0.829759	0.00585401		chr5	9209821	9214819	Mp5g08550,1	-0.471867	0.00354055		chr2	12873281	12875366	Mp2g12620,1	-1.23277	1.39e-05
chr4	1124398	1127282	Mp4g00960,1	0.831005	0.000285241		chr2	27975435	27984067	Mp2g25460,1	-0.471791	1.58e-06		chr6	6048154	6051967	Mp6g05490,1	-1.23247	2.44e-14
unplaced-scaffold_145	9483	9983	Mpzg00500,1	0.831564	2.16e-11		chr5	20282338	20286972	Mp5g19160,1	-0.470419	0.0176742		chr1	12706068	12709666	Mp1g12540,1	-1.23106	1.06e-07
chr5	5044849	5048087	Mp5g04570,1	0.859458	5.4e-05		chr2	6794618	6800595	Mp2g06630,1	-0.466068	0.000123782		chr8	16047014	16049410	Mp8g14400,1	-1.22955	3.56e-06
chr8	5685300	5687229	Mp8g05000,1	0.887962	0.0370885		chr3	19497967	19503587	Mp3g19010,1	-0.464387	0.0262907		chr2	1498469	1500746	Mp2g01190,1	-1.22798	5.82e-05
chr4	6042429	6044494	Mp4g05360,1	0.889691	0.00274223		chr2	11962425	11968533	Mp2g11750,1	-0.460323	0.000535074		chr3	14427058	14428085	Mp3g14780,1	-1.22608	0.0257733
chr5	11936289	11937101	Mp5g10730,1	0.901179	0.00882112		chr1	28292352	28296936	Mp1g28000,1	-0.454182	0.0420554		chr4	7002122	7003559	Mp4g06300,1	-1.22551	0.00129057
chr5	19949143	19957956	Mp5g18890,1	0.906055	3.3e-10		chr2	24946807	24960543	Mp2g22910,1	-0.444913	8.36e-05		chr8	2616718	2619021	Mp8g02500,1	-1.22381	1.44e-05
chr8	18715068	18716602	Mp8g16680,1	0.932818	0.0242031		chr4	4213828	4221252	Mp4g03680,1	-0.443162	0.0300473		chr6	6782375	6785487	Mp6g06340,1	-1.21966	4.66e-16
chr1	28781233	28783945	Mp1g28400,1	0.942919	2.51e-05		chr5	6192335	6196196	Mp5g05780,1	-0.437337	0.0169317		chr2	2087081	2089836	Mp2g01840,2	-1.21776	1.39e-09
chr2	10074991	10076839	Mp2g09750,1	0.948769	0.00314408		chr4	13621892	13627555	Mp4g12290,1	-0.434604	0.0491212		chr4	18927999	18930049	Mp4g16680,1	-1.21547	2.06e-05
chr2	25390231	25391523	Mp2g23360,1	0.962851	0.0134529		chr4	2132091	2143854	Mp4g01860,1	-0.429087	4.51e-05		chr5	25631703	25633063	Mp5g23830,1	-1.21425	0.042605
chr3	19172842	19175360	Mp3g18780,1	0.967825	1.16e-13		chr1	26489248	26493253	Mp1g25990,1	-0.424764	0.0208145		chr1	7840463	7841715	Mp1g07480,1	-1.21415	0.0369368
chr2	27535590	27536846	Mp2g25070,2	0.97096	0.0415051		chr5	4186547	4195658	Mp5g03680,1	-0.424379	0.00317293		chr1	1115888	1119180	Mp1g01000,4	-1.2133	5.78e-11
unplaced-scaffold_145	426	926	Mpzg00480,1	0.973669	3.76e-13		chr6	17307884	17313114	Mp6g15830,1	-0.423956	0.0288657		chr6	6043440	6044231	Mp6g05480,1	-1.21191	0.0421216
chr5	17165211	17166139	Mp5g16130,1	0.98654	0.0385793		chr5	21495400	21501591	Mp5g20050,1	-0.417102	0.022946		chr1	16055118	16060228	Mp1g15860,1	-1.20983	1.07e-13
chr6	3354446	3355673	Mp6g02890,1	1.00509	1.73e-05		chr4	12540619	12546554	Mp4g11380,1	-0.414369	0.0223703		chr4	18758600	18760090	Mp4g16520,1	-1.2092	0.000118161
chr8	10994887	10996084	Mp8g09500,1	1.02137	0.0393704		chr7	18936330	18943254	Mp7g17020,1	-0.410139	0.000344216		chr6	13115977	13117342	Mp6g11850,1	-1.20693	0.0165014
chr6	20724567	20727342	Mp6g18420,1	1.03872	0.000636721		chr4	24281485	24287744	Mp4g21560,1	-0.408565	0.0247224		chr3	25474654	25475875	Mp3g24040,1	-1.20574	0.00538976
chr4	2408518	2409932	Mp4g02030,1	1.05544	5.34e-06		chr7	3509658	3515019	Mp7g02900,1	-0.404244	0.0419155		chr3	20541681	20542923	Mp3g20095a,1	-1.20518	0.0244871
chr7	19830964	19832896	Mp7g17820,1	1.0616	0.000179512		chr4	2118422	2124877	Mp4g01840,1	-0.403978	0.0120374		chr4	4542358	4543597	Mp4g03990,1	-1.20105	0.00523777
chr2	5658830	5662379	Mp2g05460,1	1.0621	5.78e-18		chr7	12153342	12160515	Mp7g10960,1	-0.401955	0.0142166		chr1	4500643	4502782	Mp1g04110,1	-1.20021	0.000106334
chr4	1854137	1855953	Mp4g01600,2	1.0636	0.0241013		chr5	24468139	24473583	Mp5g22720,1	-0.398852	0.0243431		chr2	10484247	10485102	Mp2g10260,1	-1.19954	0.00335056
chr7	20100490	20104066	Mp7g18120,1	1.07249	8.81e-07		chr2	24039399	24044868	Mp2g21850,1	-0.39461	0.0389527		chr3	1947382	1949131	Mp3g01830,1	-1.19698	0.000408061
chr5	6267798	6269030	Mp5g05870,1	1.07877	0.0432819		chr1	15909788	15915812	Mp1g15670,1	-0.394016	0.0300902		chr6	18894043	18896396	Mp6g17340,1	-1.19587	0.00149234
chr1	4006746	4008269	Mp1g03680,1	1.09156	0.00373997		chr4	11533535	11541119	Mp4g10470,1	-0.39226	0.00345616		chr8	19708603	19712173	Mp8g17630,1	-1.19533	1.26e-07
chr4	2421097	2422302	Mp4g02060,4	1.09382	0.004846		chr2	10251819	10258147	Mp2g10010,1	-0.38653	0.0269063		chr6	8592577	8594272	Mp6g07880,2	-1.19433	8.8e-05
chr3	13216599	13218250	Mp3g13490,1	1.11616	8.19e-05		chr7	20240255	20246672	Mp7g18180,1	-0.382136	0.00289109		chr1	20210361	20211431	Mp1g19720,7	-1.19392	0.00410709
chr4	10392101	10393787	Mp4g09280,1	1.13848	3.48e-05		chr1	4491676	4498989	Mp1g04110,1	-0.381822	0.0131566		chr2	1137885	1144673	Mp2g00910,1	-1.19345	2.87e-16
chr7	20859279	20860424	Mp7g18690,1	1.17188	0.00978987		chr7	17693876	17698788	Mp7g16060,1	-0.3775	0.0479343		chr7	13601025	13602636	Mp7g12320,1	-1.19101	0.000380208
chr6	10737220	10738040	Mp6g09570,1	1.1723	0.00172842		chr1	1564860	1570378	Mp1g01350,1	-0.367154	0.017255		chr8	18052944	18054791	Mp8g16100,1	-1.19025	3.51e-06
chr6	6800627	6802752	Mp6g06360,1	1.20117	1.57e-05		chr5	12445436	12452516	Mp5g11130,1	-0.361026	0.00927413		chr3	717718	718851	Mp3g00500,1	-1.18585	0.0312139
chr4	5767127	5767907	Mp4g05000,1	1.20827	0.0125149		chr1	16151476	16158716	Mp1g15980,1	-0.355134	0.0460153		chr6	14455246	14457428	Mp6g13190,1	-1.18513	0.000117571
chr8	17354903	17356378	Mp8g15480,1	1.22358	0.0012132		chr3	8158558	8163640	Mp3g08430,1	-0.354991	0.0210801		chr5	13626300	13627869	Mp5g12470,1	-1.18052	0.00983767
chr8	17363527	17364839	Mp8g15490,1	1.2245	0.000731661		chr4	7464994	7472231	Mp4g06560,1	-0.353159	0.0300902		chr5	15288021	15289676	Mp5g14060,1	-1.18031	0.019722
chr4	8953813	8957108	Mp4g08030,1	1.22511	5.53e-08		chr4	2105558	2117019	Mp4g01820,1	-0.347156	0.00642849		chr1	6478959	6480741	Mp1g06130,2	-1.17888	0.000271595
chr2	14838822	14840022	Mp2g14010,1	1.25219	0.00487248		chr2	11240579	11251482	Mp2g10970,1	-0.341701	0.00230228		chr2	18471938	18474209	Mp2g17280,1	-1.17803	4.74e-05
chr8	4653175	4654144	Mp8g04260,2	1.25623	0.0264498		chr3	26608353	26624619	Mp3g25160,1	-0.335541	0.000304449		chr3	26492873	26515831	Mp3g24990,1	-1.1769	8.32e-51
chr6	20736032	20737942	Mp6g18430,2	1.26118	0.00894167		chr3	18383848	18391041	Mp3g18050,1	-0.333303	0.0332211		chr5	17285420	17286698	Mp5g16310,1	-1.17477	0.0145839
chr5	16751228	16752827	Mp5g15670,1	1.26595	7.4e-06		chr1	26933549	26940958	Mp1g26440,1	-0.32673	0.0477936		chr5	4858073	4860762	Mp5g04370,1	-1.17386	8.22e-06
chr6	18803587	18805141	Mp6g17190,1	1.27985	0.00058961		chr2	18890616	18901518	Mp2g17680,1	-0.323858	0.00385402		chr3	10232376	10233753	Mp3g10610,1	-1.17331	0.00565804
chr8	20548220	20549061	Mp8g18420,1	1.28481	0.0437587		chr3	25571744	25578687	Mp3g24120,1	-0.321961	0.0322602		chr7	8475334	8476223	Mp7g07280,3	-1.1731	0.0427994
chr1	28830524	28831557	Mp1g28430,1	1.29901	0.0223108		chr5	5227343	5236369	Mp5g04750,1	-0.3208	0.00912567		chr2	7553694	7562527	Mp2g07200,1	-1.17159	3.6e-25
chr6	6960505	6965177	Mp6g06430,1	1.37251	1.99e-13		chr5	23811687	23820160	Mp5g22070,1	-0.317097	0.0322004		chr5	25976676	25981024	Mp5g24020,1	-1.169	8.32e-10
chr4	20883987	20886146	Mp4g18580,1	1.37258	3.1e-07		chr1	15813750	15823881	Mp1g15580,1	-0.299326	0.014672		chr6	17434078	17435511	Mp6g15900,1	-1.16814	0.0203052
chr5	2254761	2255551	Mp5g01660,1	1.37643	0.0416445		chr6	18038234	18050352	Mp6g16510,1	-0.292653	0.0488782		chr6	9131724	9132665	Mp6g08300,1	-1.16736	0.0236762
chr3	19176471	19179371	Mp3g18790,1	1.4149	1.5e-30		chr6	18146341	18156032	Mp6g16650,1	-0.291248	0.0219757		chr1	25251300	25252282	Mp1g24630,1	-1.16691	0.029098
chr6	18807898	18810555	Mp6g17190,1	1.42612	6.8e-19		chr1	22841400	22853046	Mp1g22310,1	-0.289122	0.0109407		chr6	19949295	19954412	Mp6g18020,1	-1.16613	4.04e-15
chr8	1174183	1176315	Mp8g01030,2	1.43102	3.71e-18		chr1	26082407	26091339	Mp1g25540,1	-0.27627	0.0203496		chr7	7947994	7949162	Mp7g06860,1	-1.16392	0.0106218
chr4	3340248	3340798	Mp4g02990,1	1.43109	0.00589976		chr2	14976521	14989355	Mp2g14210,1	-0.240332	0.0138257		chr3	22763053	22764709	Mp3g21850,1	-1.16374	0.00062093
chr4	14238518	14239362	Mp4g12710,1	1.43263	0.0014401		chr5	16700454	16709811	Mp5g15620,1	0.332536	0.0272494		chr2	12178699	12180037	Mp2g11970,1	-1.16309	0.00224907
chr4	5234006	5235768	Mp4g04690,1	1.43812	1.24e-05		unplaced-scaffold_145	12226	16129	Mpzg00510,1	0.349249	8.72e-13		chr1	8564180	8568251	Mp1g08260,3	-1.16198	3.92e-10
chr5	21666034	21670763	Mp5g20220,1	1.44132	3.7e-31		chr7	7580326	7587488	Mp7g06470,1	0.366783	0.00713302		chr1	27469641	27471252	Mp1g27030,1	-1.16142	0.0161447
chr6	19994356	19995453	Mp6g18040,1	1.45123	0.00363913		chr8	20839592	20847009	Mp8g18700,1	0.370638	0.0356961		chr3	21137103	21139806	Mp3g20540,1	-1.16063	2.2e-05
chr5	4204315	4205386	Mp5g03710,1	1.45746	0.00931544		chr3	12245338	12256079	Mp3g12520,1	0.375604	0.00430484		chr5	24986203	24988772	Mp5g23240,2	-1.15904	1.19e-06
chr5	5106178	5106678	Mp5g04640,1	1.48809	0.0262112		chr6	22350521	22355671	Mp6g20050,5	0.425164	0.0435821		chr5	21805677	21810811	Mp5g20310,1	-1.15782	2.04e-11
chr6	10765176	10766246	Mp6g09580,1	1.49109	0.000122994		chr6	7879605	7883209	Mp6g07180,2	0.498155	0.00230228		chr5	4299273	4301704	Mp5g03840,2	-1.15679	2.23e-07
chr3	25958101	25958978	Mp3g24470,1	1.50751	0.0054597		chr3	18897726	18901657	Mp3g18490,1	0.505344	0.0419155		chr2	24223549	24224799	Mp2g22060,1	-1.15458	0.03205
chr8	16363562	16365615	Mp8g14610,1	1.51443	1e-20		chr7	6325928	6329333	Mp7g05370,1	0.507511	0.0398584		chr2	3394959	3396361	Mp2g02930,1	-1.15213	0.00714744
chr5	21680697	21681323	Mp5g20230,1	1.54358	0.00101434		chr3	12097223	12101095	Mp3g12350,1	0.524063	0.0244434		chr8	8760303	8763617	Mp8g07810,1	-1.15194	4.84e-09
chr3	19168827	19171532	Mp3g18770,1	1.58708	2.03e-32		unplaced-scaffold_145	9483	9983	Mpzg00500,1	0.538617	1.56e-05		chr4	20727215	20728788	Mp4g18390,1	-1.15129	0.00689159
chr6	17220915	17221962	Mp6g15640,1	1.59999	0.0114387		chr3	19176471	19179371	Mp3g18790,1	0.550032	0.00213476		chr3	12874338	12876381	Mp3g13130,1	-1.14794	0.00130103
chr5	8551286	8552093	Mp5g07840,1	1.617	0.0285252		chr6	5607825	5611933	Mp6g05095,pre	0.550788	0.00315062		chr1	25229303	25230214	Mp1g24600,1	-1.14793	0.0424434
chr5	21671816	21673317	Mp5g20220,1	1.62547	3.48e-10		chr4	7639384	7642593	Mp4g06670,1	0.553784	0.0106601		chr4	5946383	5949839	Mp4g05210,1	-1.14532	8.04e-10
chr6	1947535	1948167	Mp6g01430,1	1.6409	0.0175804		chr8	18704877	18707882	Mp8g16670,1	0.562386	0.032149		chr7	19353444	19356795	Mp7g17400,1	-1.14504	3.44e-10
chr4	2917008	2920237	Mp4g02620,1	1.64282	3.27e-12		chr7	13257515	13261660	Mp7g11920,2	0.567661	0.0212811		chr4	23337058	23338174	Mp4g20580,2	-1.14237	0.038897
chr2	5710961	5711906	Mp2g05490,1	1.70469	0.0456675		chr6	4220110	4225177	Mp6g03790,1	0.571526	0.00121158		chr5	23596264	23604588	Mp5g21920,1	-1.14056	1.03e-23
chr3	21670488	21671425	Mp3g21020,1	1.74287	0.00266259		chr2	27568872	27573246	Mp2g25110,1	0.575959	0.013353		chr5	14152724	14154411	Mp5g12990,1	-1.13994	0.000129943
chr6	6966073	6967499	Mp6g06440,1	1.75037	0.000535664		chr3	1061321	1065273	Mp3g00850,1	0.592996	0.000190281		chr4	11370205	11373690	Mp4g10270,1	-1.13937	5.99e-08
chr2	25351753	25353964	Mp2g23330,1	1.75056	4.61e-18		chr2	16920723	16922654	Mp2g15990,1	0.594397	0.00317121		chr4	18280336	18281328	Mp4g16090,2	-1.13827	0.0330655
chr3	25952133	25953201	Mp3g24460,1	1.75894	0.002001		chr1	21050224	21052707	Mp1g20520,1	0.608734	0.0477936		chr5	23035406	23037451	Mp5g21440,1	-1.13714	0.000244566
chr5	19463037	19464335	Mp5g18400,1	1.76486	2.12e-12		chr2	28290241	28292912	Mp2g25880,1	0.615997	0.0175836		chr5	12737905	12739456	Mp5g11550,2	-1.13677	0.00179367
chr3	13226357	13226991	Mp3g13500,1	1.78	0.000710839		chr2	24549935	24556348	Mp2g22420,1	0.619436	1.15e-06		chr5	2524557	2527995	Mp5g01960,1	-1.13599	3.49e-09
chr2	10082259	10083801	Mp2g09750,1	1.78977	1.15e-06		chr8	12648980	12653143	Mp8g11270,1	0.631863	0.00283307		chr7	15643131	15645671	Mp7g13990,1	-1.13366	1.16e-08
chr4	8739329	8740657	Mp4g07820,1	1.82742	1.3e-06		chr1	29369346	29372509	Mp1g28910,1	0.648306	0.0131743		chr8	13007898	13009788	Mp8g11590,1	-1.13326	0.0171686
chr4	2392398	2393245	Mp4g02020,1	1.84032	2.22e-07		chr5	2258708	2261606	Mp5g01670,1	0.654188	0.0206823		chr2	23956487	23960545	Mp2g21780,1	-1.13185	6.18e-08
chr5	6124844	6125832	Mp5g05690,1	1.85213	0.0121313		unplaced-scaffold_315	568	1935	Mpzg01010,1	0.659512	0.0472952		chr5	2110422	2114124	Mp5g01520,1	-1.12861	2.82e-07
chr6	7158896	7159853	Mp6g06550,1	1.85238	4.63e-10		chr8	17974355	17976785	Mp8g15970,1	0.666478	0.0172236		chr7	18877010	18879655	Mp7g16970,1	-1.12854	2.23e-05
chr2	20312146	20313819	Mp2g18830,1	1.95169	1.16e-13		chr8	18727301	18730410	Mp8g16695a,1	0.668149	0.0228916		chr2	15698170	15699427	Mp2g14850,1	-1.12781	0.0189442
chr5	21675094	21676844	Mp5g20230,1	1.99544	6.7e-21		chr5	5053952	5056238	Mp5g04580,1	0.710679	0.0290635		chr1	8054364	8055504	Mp1g07685,pre	-1.12682	0.0354064
chr6	23838507	23840447	Mp6g21535a,1	2.02198	6.77e-08		chr1	1166971	1169306	Mp1g01050,1	0.712813	0.0271961		chr4	6769959	6772671	Mp4g06070,1	-1.12653	0.000600611
chr2	2203153	2204745	Mp2g01950,1	2.0357	1.09e-06		chr8	16363562	16365615	Mp8g14610,1	0.713613	0.00240308		chr3	22597556	22603635	Mp3g21740,1	-1.12573	1.4e-11
chr6	7479545	7480599	Mp6g06880,1	2.03699	1.53e-05		chr5	30118	31659	Mp5g00005d,1	0.725485	0.0162865		chr7	2732068	2733467	Mp7g02180,1	-1.12503	0.00616753
chr5	13222330	13222957	Mp5g12100,1	2.05786	0.00968339		chr5	1779414	1781194	Mp5g01340,1	0.728497	0.0367813		chr5	8106361	8107833	Mp5g07440,1	-1.12444	0.00597255
chr4	20892969	20894743	Mp4g18610,1	2.08411	7.42e-12		chr6	19663785	19667040	Mp6g17860,1	0.728809	0.000113077		chr5	17717668	17718919	Mp5g16780,1	-1.12319	0.0346732
chr6	19533522	19534147	Mp6g17820,1	2.10921	0.00931879		chr2	10020020	10022511	Mp2g09730,1	0.734963	0.00636493		chr7	20567381	20569863	Mp7g18400,1	-1.11952	0.00107491
chr6	4476913	4478703	Mp6g04030,1	2.14767	4.05e-10		chr4	25516139	25519375	Mp4g22810,1	0.748811	2.88e-05		chr7	13791413	13792886	Mp7g12560,2	-1.11838	0.00192563
chr2	6165171	6165841	Mp2g05920,3	2.23344	0.0185173		chr6	22801627	22803375	Mp6g20595a,1	0.752207	0.0477936		chr2	10215323	10218319	Mp2g09920,1	-1.11823	1.96e-06
chr4	2395222	2395722	Mp4g02020,1	2.26433	0.00732102		unplaced-scaffold_145	426	926	Mpzg00480,1	0.752398	4.37e-07		chr2	8915283	8917715	Mp2g08540,1	-1.11816	8.12e-05
chr7	17961492	17962900	Mp7g16260,1	2.26937	2.79e-08		chr1	19734938	19737813	Mp1g19300,1	0.753994	0.0326105		chr6	14723575	14726144	Mp6g13470,1	-1.11548	0.00304186
chr3	19161752	19163063	Mp3g18760,1	2.38784	1.37e-08		chr5	5044849	5048087	Mp5g04570,1	0.761017	0.00109839		chr8	20224065	20227457	Mp8g18050,1	-1.11411	1.33e-07
chr8	16554573	16556404	Mp8g14800,1	2.39328	1.25e-13		chr4	6042429	6044494	Mp4g05360,1	0.76157	0.0245069		chr2	25881014	25881856	Mp2g23690,1	-1.1132	0.0139338
chr8	19629561	19630783	Mp8g17540,1	2.39647	0.0180038		chr6	18807898	18810555	Mp6g17190,1	0.762337	0.000313509		chr7	3063546	3066814	Mp7g02630,1	-1.1129	3.55e-07
chr6	12945689	12946354	Mp6g11770,1	2.40806	0.0131869		chr6	2268159	2269957	Mp6g01790,1	0.766945	0.0187738		chr4	9502064	9504318	Mp4g08550,1	-1.11239	0.000725699
chr4	8946414	8949341	Mp4g08020,2	2.43804	7.7e-20		chr5	10281578	10283458	Mp5g09470,1	0.770942	0.034145		chr8	8471224	8473116	Mp8g07430,1	-1.11194	0.000232522
chr6	4492027	4493580	Mp6g04040,1	2.47089	2.24e-17		chr4	1124398	1127282	Mp4g00960,1	0.771156	0.00178298		chr5	10192422	10193998	Mp5g09380,1	-1.11191	0.00902194
chr8	12644834	12646214	Mp8g11260,1	2.47804	1.63e-07		chr1	23042370	23043772	Mp1g22430,1	0.773874	0.040395		chr1	27722308	27724840	Mp1g27410,1	-1.11171	6.06e-07
chr6	18086485	18087063	Mp6g16560,1	2.55634	0.00805651		chr3	9839129	9841153	Mp3g10130,1	0.778356	0.00562291		chr8	4367050	4371572	Mp8g04150,1	-1.11156	5.92e-07
chr6	5735790	5736686	Mp6g05200,1	2.59218	0.000837453		chr4	10980176	10983346	Mp4g09860,1	0.781619	0.00331688		chr2	12881060	12882966	Mp2g12630,1	-1.11006	0.000928138
chrV	4868006	4868774	MpVg00910,1	2.61284	6.33e-05		chr7	5517103	5519644	Mp7g04710,1	0.784524	0.00256949		chr8	15692354	15693970	Mp8g13980,1	-1.10822	0.00427438
chr2	17723246	17724349	Mp2g16640,1	2.66661	4.01e-07		chr8	17153380	17157669	Mp8g15360,1	0.787994	0.00023086		chr8	14955829	14957729	Mp8g13290,1	-1.10733	0.0263881
chr6	19456097	19457465	Mp6g17750,1	2.68881	2.13e-09		chr5	22928120	22930037	Mp5g21360,1	0.789002	0.0386925		chr8	14319272	14320501	Mp8g12770,1	-1.10599	0.0201271
chr4	14817178	14818357	Mp4g13290,1	2.77043	5.88e-11		chr5	22422681	22424685	Mp5g20940,1	0.790761	0.0476355		chr4	18642079	18644601	Mp4g16420,1	-1.10426	5.87e-05
chr4	14772489	14772989	Mp4g13250,1	2.90539	0.020288		chr7	16565964	16568858	Mp7g14930,1	0.803283	0.00590598		chr4	10833628	10840106	Mp4g09680,1	-1.10394	1.05e-15
chr8	19085173	19085673	Mp8g17050,1	2.90903	0.00148202		chr5	1364913	1367582	Mp5g01260,1	0.80695	0.000382538		chr1	2451001	2454321	Mp1g02200,1	-1.10316	9.91e-09
chr2	20056191	20066804	Mp2g18660,1	2.95056	0		chr4	24671228	24673000	Mp4g21980,1	0.808204	5.4e-15		chr2	28402172	28405680	Mp2g25940,1	-1.10278	3.16e-08
chr2	5964862	5966529	Mp2g05770,2	3.0343	2.24e-13		chr4	10392101	10393787	Mp4g09280,1	0.810285	0.0244434		chr8	20524974	20526495	Mp8g18390,1	-1.10194	0.00908345
chr2	24189474	24189974	Mp2g22030,1	3.14589	0.00128073		chr4	3341205	3342141	Mp4g02990,1	0.824768	0.0185154		chr4	16278115	16280111	Mp4g14170,1	-1.10061	0.00259154
chr5	20513823	20514577	Mp5g19430,1	3.17883	5.41e-07		chr8	12449381	12451229	Mp8g11050,1	0.840908	0.000585175		chr5	16784172	16787858	Mp5g15700,1	-1.09898	1.27e-05
chr6	17931889	17932389	Mp6g16380,1	3.2575	0.00672189		chr1	28781233	28783945	Mp1g28400,1	0.840954	0.000276347		chr6	14467106	14468186	Mp6g13200,2	-1.09794	0.012717
chr3	13263836	13264336	Mp3g13510,1	3.28561	4.13e-05		chr8	17507710	17509432	Mp8g15560,1	0.847626	0.0404158		chr7	16059562	16063390	Mp7g14400,1	-1.09405	7.2e-07
chr4	15476388	15477030	Mp4g13600,1	3.41174	0.000127813		chr5	19949143	19957956	Mp5g18890,1	0.849894	1.36e-08		chr4	1283836	1287006	Mp4g01150,1	-1.09385	0.000153015
chr6	5479733	5480233	Mp6g04930,1	3.59534	0.0100846		chr5	16724316	16727545	Mp5g15650,1	0.851825	0.0128731		chr1	15770687	15775893	Mp1g15540,1	-1.08982	1.14e-11
chr5	4463202	4464080	Mp5g04000,1	3.60994	3.47e-07		chr7	20100490	20104066	Mp7g18120,1	0.852561	0.000535074		chr4	20762426	20767426	Mp4g18450,1	-1.08873	1.06e-13
chr2	27334847	27335939	Mp2g24960,1	3.6506	5.88e-11		chr7	20291316	20293004	Mp7g18210,2	0.895202	0.0286741		chr7	957218	958617	Mp7g00750,1	-1.08773	0.00780428
chr3	13350973	13352039	Mp3g13590,1	3.65529	3.67e-09		chr1	25225722	25227078	Mp1g24590,1	0.904961	0.0491212		chr3	8372285	8373830	Mp3g08590,1	-1.08712	0.00221197
chr5	17442814	17444843	Mp5g16440,1	3.70666	2.95e-17		chr1	28508837	28511018	Mp1g28180,1	0.909555	0.00276892		chr8	5229598	5232908	Mp8g04705,pre	-1.08707	2.34e-09
chr4	4060717	4062408	Mp4g03550,1	3.95973	3.26e-18		chr4	25545546	25548380	Mp4g22820,1	0.91475	2.42e-06		chr1	8192079	8195437	Mp1g07800,1	-1.08412	5.16e-10
chr5	16345248	16346064	Mp5g15170,1	4.19537	2.12e-06		chr7	20286444	20288725	Mp7g18200,1	0.918507	0.00227202		chr3	9800705	9803240	Mp3g10085,2	-1.08396	1.28e-05
chr6	17869363	17869863	Mp6g16370,1	4.28136	0.00014193		chr1	15224301	15226243	Mp1g14910,2	0.923965	0.00353308		chr2	20372871	20378219	Mp2g18900,1	-1.08374	1.02e-12
chr2	5224438	5225988	Mp2g05020,1	4.46869	3.35e-18		chr4	3731279	3735307	Mp4g03280,2	0.934605	2.66e-05		chr1	7489169	7492381	Mp1g07210,1	-1.08142	2.4e-08
unplaced-scaffold_056	4458	6119	Mpzg00170,1	4.50788	4.31e-25		chr3	1739889	1741763	Mp3g01560,1	0.942672	0.00305004		chr7	8777322	8778873	Mp7g07600,1	-1.08072	0.00192122
chr5	15040134	15041058	Mp5g13780,1	4.55534	1.14e-09		chr7	8272422	8273920	Mp7g07060,1	0.94303	0.0307298		chr6	23002854	23004005	Mp6g20685,1	-1.08013	0.0300453
chr4	7391428	7392236	Mp4g06550,1	4.56575	2.38e-08		chr6	5470641	5472991	Mp6g04920,1	0.955925	3.07e-05		chr3	2558125	2559060	Mp3g02650,2	-1.07655	0.0485597
chr7	344327	344832	Mp7g00230,1	4.70172	0.000273914		chr5	8460749	8462096	Mp5g07800,1	0.980997	0.0238023		chr1	26205182	26209235	Mp1g25720,1	-1.07475	1.38e-08
chr5	16207850	16208350	Mp5g15010,1	4.76315	0.00407361		chr2	20312146	20313819	Mp2g18830,1	0.987701	0.019388		chr1	17530269	17531770	Mp1g17200,1	-1.07263	0.0273994
chr2	27341406	27341973	Mp2g24960,1	4.84985	0.00242277		chr8	21296870	21298415	Mp8g19030,1	1.02629	0.022124		chr1	4274244	4280940	Mp1g03980,1	-1.0718	9.86e-17
chr3	26111138	26111753	Mp3g24560,1	4.86706	5.14e-05		chr4	8953813	8957108	Mp4g08030,1	1.03205	4.31e-05		chr6	14616938	14618796	Mp6g13400,1	-1.0696	0.000321862
chr6	7188583	7189486	Mp6g06560,1	5.05589	2.42e-09		chr6	19017154	19018529	Mp6g17480,1	1.04975	0.00710984		chr1	12013709	12015593	Mp1g11810,1	-1.06905	0.00967229
chr7	14772553	14774611	Mp7g13230,1	5.15723	1.16e-13		chr3	18880799	18881907	Mp3g18480,2	1.05949	0.0212811		chr5	1361259	1362166	Mp5g01250,3	-1.06568	0.0316814
chr3	13269273	13269773	Mp3g13520,1	5.22846	0.000399635		unplaced-scaffold_441	204	2166	Mpzg01450,1	1.07739	8.01e-10		chr4	26382693	26384924	Mp4g23560,1	-1.06398	1.08e-05
chr8	16172649	16173149	Mp8g14510,1	5.28363	0.0365757		chr7	3800871	3801817	Mp7g03040,1	1.09381	0.00137648		chr1	27237685	27239320	Mp1g26770,1	-1.0622	0.0139454
chr8	1172274	1172937	Mp8g01020,1	5.40186	0.0143257		chr2	16219338	16220510	Mp2g15360,1	1.10664	0.0435634		chr8	7882522	7885219	Mp8g06870,1	-1.0622	0.000875923
chr6	18567881	18568381	Mp6g16980,1	5.44902	0.0228935		chr8	18251047	18253227	Mp8g16170,1	1.10756	1.39e-06		chr3	19870800	19873762	Mp3g19330,1	-1.0621	1.17e-05
chr4	14576691	14577191	Mp4g13170,1	5.54793	0.0218008		chr3	2812635	2813994	Mp3g03040,2	1.10865	0.0170824		chr5	14185543	14186638	Mp5g13020,1	-1.06185	0.0290412
chr2	22193517	22194017	Mp2g20520,1	5.85405	0.00778213		chr5	23764529	23765446	Mp5g22060,3	1.12108	0.00486014		chr3	5084341	5086764	Mp3g05250,1	-1.06044	0.00125411
chr8	17652604	17653104	Mp8g15660,1	6.023	0.00446217		chr2	24325371	24326286	Mp2g22160,1	1.1218	8.35e-05		chr2	7066085	7067250	Mp2g06910,1	-1.05968	0.0116989
chr6	4481706	4482206	Mp6g04030,1	6.34606	0.00978987		chr4	5234006	5235768	Mp4g04690,1	1.12794	0.00546714		chr5	5227343	5236369	Mp5g04750,1	-1.05888	4.44e-23
chr6	19275351	19278279	Mp6g17550,1	6.46869	1.93e-14		chr8	17363527	17364839	Mp8g15490,1	1.152	0.00242944		chr6	2642974	2644816	Mp6g02260,1	-1.05884	1.42e-13
chr4	5731776	5732276	Mp4g04980,1	6.52678	0.00417905		chr4	3896275	3898109	Mp4g03370,1	1.15679	1.31e-06		chr5	12484387	12486319	Mp5g11200,1	-1.05766	0.00796616
chr4	20546794	20548840	Mp4g18240,1	6.64728	1.27e-11		chr5	7725700	7727614	Mp5g07250,1	1.15717	0.00233455		chr8	13344710	13349447	Mp8g11820,1	-1.05651	9.66e-08
chr5	15744467	15744967	Mp5g14430,1	6.68734	0.00302286		chr3	10073417	10075011	Mp3g10440,1	1.15891	0.00167341		chr5	11880079	11881513	Mp5g10660,1	-1.05646	0.00170528
chr4	14577857	14578357	Mp4g13170,1	6.77239	0.00180812		chr2	10007634	10009510	Mp2g09720,1	1.28381	0.000233068		chr4	6336946	6340207	Mp4g05570,1	-1.05571	4.33e-07
chr2	24542716	24543368	Mp2g22410,1	6.84944	0.000312814		chr6	18806566	18807066	Mp6g17190,1	1.29054	0.0156643		chr8	3728358	3730750	Mp8g03450,1	-1.05505	0.000377576
chr4	14860357	14860873	Mp4g13340,1	6.90957	0.00117303		chr7	14474543	14475597	Mp7g13110,1	1.35051	0.0157089		chr4	26275253	26279647	Mp4g23470,1	-1.05486	3.22e-13
chr6	4479552	4480400	Mp6g04030,1	6.96556	0.000206447		chr3	5089997	5091172	Mp3g05260,1	1.35238	0.000170018		chr3	2741033	2742101	Mp3g02900,1	-1.0528	0.0393109
chr4	8949687	8950187	Mp4g08020,2	7.00736	0.00084634		chr3	9952283	9953937	Mp3g10290,1	1.35263	3.51e-06		chr3	4920703	4922420	Mp3g05080,1	-1.05084	0.00224598
chr6	4190567	4191067	Mp6g03750,1	7.02832	0.000726228		chr6	18803587	18805141	Mp6g17190,1	1.35336	0.000119604		chr4	20594148	20598237	Mp4g18290,1	-1.04316	5.61e-07
chr4	19615381	19616306	Mp4g17220,1	7.11576	0.000120974		chr8	10921889	10922916	Mp8g09460,1	1.36846	0.0288657		chr8	10065046	10068797	Mp8g08710,1	-1.04142	6.14e-06
chr4	2396356	2396856	Mp4g02020,1	7.2599	0.000285322		chr8	18202844	18204602	Mp8g16160,1	1.37483	9.43e-07		chr1	13438510	13440327	Mp1g13410,1	-1.04038	0.00619245
chr3	13227892	13228392	Mp3g13500,1	7.27142	0.000274185		chr5	2254761	2255551	Mp5g01660,1	1.39447	0.0442875		chr4	20450583	20452699	Mp4g18130,1	-1.03886	7.69e-05
chr5	16206365	16207181	Mp5g15010,1	7.33396	0.000218197		chr5	23761449	23761966	Mp5g22060,2	1.4024	0.004231		chr6	6131356	6134094	Mp6g05590,1	-1.03752	1.09e-06
chr6	7582587	7583087	Mp6g06960,1	7.43102	0.000146035		chr3	6102724	6103960	Mp3g06210,1	1.42055	0.00881986		chr2	21772655	21773925	Mp2g20220,1	-1.03674	0.0361031
chr6	19221593	19225104	Mp6g17540,5	7.49318	2.69e-10		chr6	23838507	23840447	Mp6g21535a,1	1.4299	0.00492112		chr6	11622426	11627567	Mp6g10480,1	-1.03652	5.34e-13
chrV	4861728	4862228	MpVg00900,1	7.62356	6.95e-05		chr4	20883987	20886146	Mp4g18580,1	1.43766	4.03e-08		chr2	9169480	9171083	Mp2g08830,2	-1.03607	0.036147
chr4	11634058	11634558	Mp4g10550,1	7.65037	6.09e-05		chr2	8881296	8882885	Mp2g08500,1	1.44658	5.08e-07		chr4	26422031	26425328	Mp4g23630,1	-1.03583	3.72e-06
chr4	10711407	10711907	Mp4g09570,1	7.96457	1.73e-05		chr5	1811199	1812628	Mp5g01350,1	1.45621	6.69e-08		chr6	3506237	3509186	Mp6g03100,1	-1.03551	7.75e-06
chr6	20021994	20022494	Mp6g18060,1	8.01582	1.42e-05		chr2	17157210	17158696	Mp2g16070,1	1.52377	0.000648687		chr7	11777824	11779140	Mp7g10450,1	-1.03521	0.0264251
chr4	15067000	15067646	Mp4g13530,1	8.05013	1.24e-05		chr6	6800627	6802752	Mp6g06360,1	1.52703	1.15e-09		chr5	24687130	24690106	Mp5g22890,2	-1.0348	1.04e-06
chr1	27002330	27003090	Mp1g26530,1	8.05385	1.22e-05		chr2	15923110	15925888	Mp2g15040,1	1.54276	1.28e-13		chr2	11720198	11727407	Mp2g11520,1	-1.03474	3.76e-16
chr3	16533991	16534630	Mp3g16710,1	8.07876	1.22e-05		chr5	22986943	22989816	Mp5g21390,1	1.55051	1.28e-12		chr7	17185667	17187454	Mp7g15550,1	-1.03431	0.0016531
chr6	4211027	4211900	Mp6g03770,1	8.24204	5.4e-06		chr3	20609800	20611189	Mp3g20160,1	1.55769	0.000302966		chr5	9412322	9417808	Mp5g08700,4	-1.03397	4.84e-12
chr4	5733322	5735622	Mp4g04980,1	8.25893	1.56e-06		chr3	1146384	1147123	Mp3g00930,2	1.56053	0.0231965		chr6	6960505	6965177	Mp6g06430,1	-1.03374	0.00141471
chr8	14832187	14832981	Mp8g13210,1	8.26567	4.92e-06		chr5	20686315	20687574	Mp5g19590,1	1.56125	0.0291748		chr4	4063511	4066846	Mp4g03555,pre	-1.03302	2.21e-06
chr4	8715427	8716081	Mp4g07810,1	8.29899	4.32e-06		chr4	3340248	3340798	Mp4g02990,1	1.58339	0.00124491		chr1	7864165	7867879	Mp1g07510,1	-1.03282	5.88e-07
chr4	9152181	9153988	Mp4g08280,1	8.3873	9.81e-07		chr4	8739329	8740657	Mp4g07820,1	1.6475	0.000177583		chr5	13176852	13179133	Mp5g12040,3	-1.0326	0.00297808
chr6	4995633	4996916	Mp6g04590,1	8.45542	2.12e-06		chr4	14238518	14239362	Mp4g12710,1	1.66744	4.21e-05		chr5	18620991	18622082	Mp5g17580,1	-1.02978	0.0176882
chr8	18723005	18723772	Mp8g16690,1	8.45542	2.12e-06		chr2	5710961	5711906	Mp2g05490,1	1.6772	0.0487604		chr8	8530730	8535202	Mp8g07500,1	-1.02792	3.27e-11
chr5	6681094	6682123	Mp5g06300,1	8.93477	2.58e-07		chr2	11622781	11623281	Mp2g11440,1	1.68588	0.0266505		chr3	13146827	13148536	Mp3g13380,1	-1.0269	0.00338209
chr5	6698404	6699803	Mp5g06300,1	8.93658	2.58e-07		chr4	2917008	2920237	Mp4g02620,1	1.71237	9.12e-15		chr1	21070446	21072208	Mp1g20550,1	-1.02574	0.00102086
unplaced-scaffold_056	8995	9960	Mpzg00170,1	9.22119	7.04e-08		chr3	25958101	25958978	Mp3g24470,1	1.75528	0.00023086		chr8	17416840	17418800	Mp8g15510,2	-1.02504	0.00119707
chr6	20090601	20091371	Mp6g18120,1	9.34313	4.04e-08		chr2	2203153	2204745	Mp2g01950,1	1.77607	0.000146645		chr2	13971367	13974978	Mp2g13590,2	-1.02323	1.83e-06
chr4	5227834	5229575	Mp4g04680,1	9.58125	1.37e-08		chr5	8551286	8552093	Mp5g07840,1	1.7763	0.0131743		chr1	18568966	18575442	Mp1g18300,1	-1.02291	5.7e-10
chr1	28550943	28552679	Mp1g28200,1	9.67329	8.64e-09		chr3	25952133	25953201	Mp3g24460,1	1.80832	0.00137648		chr8	3723761	3727122	Mp8g03450,1	-1.02142	2.3e-11
chr6	20019236	20020996	Mp6g18060,1	9.78487	4.98e-09		chr7	20485323	20486928	Mp7g18390,2	1.83772	3.39e-14		chr2	25881885	25882803	Mp2g23690,1	-1.02086	0.0466382
unplaced-scaffold_108	8305	9918	Mpzg00450,1	10.0396	1.48e-09		chr5	19463037	19464335	Mp5g18400,1	1.86996	5.67e-14		chr2	15418765	15421717	Mp2g14690,1	-1.0206	1.2e-07
chr4	19612509	19614649	Mp4g17220,1	10.3147	4.05e-10		chr5	14912510	14913229	Mp5g13650,1	1.90772	0.0115615		chr7	18131788	18133384	Mp7g16370,1	-1.02032	0.0126124
chr5	6677907	6680089	Mp5g06290,1	10.5301	1.34e-10		chr3	10110874	10111758	Mp3g10470,1	1.94506	5.22e-05		chr6	19306158	19309101	Mp6g17580,1	-1.02004	9.29e-08
chr1	28543948	28546457	Mp1g28200,1	11.0976	6.68e-12		chr2	10082259	10083801	Mp2g09750,1	1.94652	2.06e-08		chr2	454638	456104	Mp2g00380,1	-1.01957	0.0227001
							chr6	7479545	7480599	Mp6g06880,1	1.95279	0.000117151		chr6	11390724	11391890	Mp6g10260,1	-1.01831	0.0465584
							chr6	22860824	22862571	Mp6g20660,1	1.98477	0.00889119		chr2	2309010	2310197	Mp2g02110,1	-1.01768	0.0268359
							chr7	8027014	8028125	Mp7g06920,1	1.98538	3.91e-05		chr6	18892076	18893904	Mp6g17330,1	-1.0176	0.00177495
							chr8	20583508	20584047	Mp8g18460,1	2.09995	0.0147862		chr1	3734688	3736034	Mp1g03390,1	-1.01677	0.0121005
							chr6	19533522	19534147	Mp6g17820,1	2.16086	0.00546714		chr3	26285730	26287084	Mp3g24730,1	-1.01638	0.0354329
							chr8	14775399	14776166	Mp8g13200,1	2.18019	0.00421688		chr8	16649461	16651602	Mp8g14870,1	-1.01545	0.0241527
							chr4	8946414	8949341	Mp4g08020,2	2.21458	2.81e-18		chr6	10813330	10816844	Mp6g09630,1	-1.01503	4.61e-08
							chr8	20576609	20577250	Mp8g18450,1	2.28465	0.0478555		chr2	25483093	25484781	Mp2g23430,4	-1.01465	0.00633107
							chr4	20892969	20894743	Mp4g18610,1	2.32127	1.98e-15		chr2	3385330	3388916	Mp2g02920,1	-1.01421	8.01e-05
							chr6	2120	2857	Mp6g00010,1	2.34933	0.00182041		chr3	17532147	17534169	Mp3g17400,1	-1.01358	4.76e-05
							chr6	18086485	18087063	Mp6g16560,1	2.37847	0.0266505		chr5	14997118	14998283	Mp5g13740,2	-1.01286	0.0485819
							chr2	17723246	17724349	Mp2g16640,1	2.39408	4.21e-05		chr7	4736711	4740233	Mp7g03870,1	-1.01262	0.000108351
							chr3	11709871	11710966	Mp3g11950,1	2.39421	3.03e-07		chr7	8790623	8792066	Mp7g07610,1	-1.01245	0.00866048
							chr6	19456097	19457465	Mp6g17750,1	2.39516	1.17e-06		chr6	19885401	19887109	Mp6g17955a,1	-1.01228	0.000356732
							chr3	2817927	2818861	Mp3g03040,1	2.54845	7.35e-06		chr3	25890250	25895220	Mp3g24400,1	-1.01036	1.04e-07
							chr4	14817178	14818357	Mp4g13290,1	2.57275	2.68e-08		chr2	6866128	6867602	Mp2g06730,1	-1.0102	0.0106013
							chr7	6103223	6103723	Mp7g05280,1	2.58412	0.0332196		chr1	7888943	7891269	Mp1g07530,1	-1.00981	0.00146153
							chr3	12269715	12270355	Mp3g12610,1	2.63528	0.00138765		chr8	19405276	19409030	Mp8g17310,2	-1.00956	1.98e-08
							chr4	25949673	25951715	Mp4g23150,1	2.63662	7.59e-14		chr1	24532167	24534461	Mp1g23775,1	-1.00926	0.000170735
							chr6	5735790	5736686	Mp6g05200,1	2.63816	0.000656587		chr5	9112521	9114381	Mp5g08420,1	-1.00907	0.0050834
							chr4	25959188	25962806	Mp4g23150,1	2.64973	4.8e-22		chr6	8507360	8511328	Mp6g07760,1	-1.00891	3.79e-06
							chr3	11182320	11183211	Mp3g11580,1	2.67867	4.38e-05		chr1	3335317	3338496	Mp1g03030,1	-1.0075	6.65e-07
							chrV	4868006	4868774	MpVg00910,1	2.74719	1.44e-05		chr4	18675764	18679066	Mp4g16460,1	-1.00745	1.13e-05
							chr8	12644834	12646214	Mp8g11260,1	2.75271	1.12e-09		chr2	28078576	28081737	Mp2g25630,1	-1.00716	9.52e-06
							chr6	14233808	14235328	Mp6g13000,1	2.76988	3.87e-31		chr4	16373874	16377398	Mp4g14300,1	-1.00691	1.67e-08
							chr6	5773099	5773599	Mp6g05220,1	2.79728	0.00151579		chr5	17901542	17903629	Mp5g16920,1	-1.00517	0.000398992
							chr4	14772489	14772989	Mp4g13250,1	2.86211	0.0212811		chr4	21713649	21714901	Mp4g19280,1	-1.00308	0.0219027
							chr4	15476388	15477030	Mp4g13600,1	2.90299	0.00789686		chr5	14771185	14775858	Mp5g13540,1	-1.00244	1.42e-07
							chr8	19085173	19085673	Mp8g17050,1	2.93669	0.00142549		chr5	26063536	26067649	Mp5g24110,1	-1.00026	4.33e-07
							chr3	13350973	13352039	Mp3g13590,1	3.00428	5.67e-05		chr5	14452268	14453549	Mp5g13190,1	-0.999408	0.0234617
							chr8	14774140	14774706	Mp8g13200,1	3.05203	0.0011951		chr5	24324861	24328227	Mp5g22540,6	-0.999398	0.000182128
							chr3	3923660	3924364	Mp3g03950,1	3.0665	0.000169592		chr5	6420108	6421628	Mp5g06040,1	-0.998938	0.0199297
							chr6	2264243	2264743	Mp6g01790,1	3.07554	3.12e-17		chr2	7323779	7326809	Mp2g07060,1	-0.998907	1.75e-08
							chr2	5964862	5966529	Mp2g05770,2	3.14173	1.4e-14		chr3	22987082	22991762	Mp3g22110,1	-0.995755	4.25e-10
							chr5	3147934	3148913	Mp5g02590,1	3.15679	1.8e-07		chr5	26565414	26566922	Mp5g24450,2	-0.994477	0.0468309
							chr2	20056191	20066804	Mp2g18660,1	3.22565	0		chr7	19614800	19617901	Mp7g17680,1	-0.994128	1.11e-06
							chr5	20513823	20514577	Mp5g19430,1	3.24282	3.4e-07		chr2	1992837	1994158	Mp2g01710,2	-0.993847	0.0290412
							chr5	4463202	4464080	Mp5g04000,1	3.24824	3.07e-05		chr5	4186547	4195658	Mp5g03680,1	-0.993703	9.67e-14
							chr6	7188583	7189486	Mp6g06560,1	3.26025	0.0165594		chr8	15420158	15421979	Mp8g13690,1	-0.991527	0.00275701
							chr2	27334847	27335939	Mp2g24960,1	3.2737	5.36e-08		chr4	2118422	2124877	Mp4g01840,1	-0.991434	9.2e-12
							chr4	25055723	25056506	Mp4g22310,1	3.3893	0.000188057		chr5	14186800	14189239	Mp5g13020,1	-0.990179	1.17e-05
							chr4	25954876	25956670	Mp4g23150,1	3.40315	2.37e-19		chr2	21646518	21649000	Mp2g20040,1	-0.989445	0.000455974
							chr5	11238687	11239187	Mp5g09970,1	3.48764	0.00461529		chr1	9501229	9503696	Mp1g09180,1	-0.98755	8.01e-06
							chr4	14771868	14772368	Mp4g13250,1	3.76908	0.00529825		chr6	10631832	10632884	Mp6g09440,1	-0.987118	0.0375691
							chr5	17442814	17444843	Mp5g16440,1	3.78933	2.88e-18		chr3	685635	694023	Mp3g00450,1	-0.985883	1.47e-11
							chr6	3459156	3459656	Mp6g03050,1	3.87536	0.00242944		chr2	21468030	21470425	Mp2g19890,1	-0.985475	5.75e-06
							chr3	4429815	4431075	Mp3g04560,1	3.8764	1.28e-12		chr3	13500994	13502941	Mp3g13770,1	-0.98442	0.00157593
							unplaced-scaffold_432	5031	7495	Mpzg01320,1	3.92485	0		chr3	4088773	4093235	Mp3g04190,1	-0.984329	1.32e-12
							chr4	7391428	7392236	Mp4g06550,1	4.00729	1.34e-05		chr4	2972731	2974713	Mp4g02650,1	-0.9834	0.00328023
							chr8	13875203	13875703	Mp8g12190,1	4.06841	0.000613021		chr3	14673710	14678476	Mp3g15060,1	-0.9814	2.96e-08
							chr6	14224447	14226172	Mp6g12990,1	4.1042	2.52e-27		chr3	4122218	4123573	Mp3g04240,1	-0.981339	0.0107126
							chr3	4416097	4418327	Mp3g04550,1	4.21432	4.08e-26		chr2	12566597	12571315	Mp2g12320,1	-0.98128	2.75e-08
							chr5	16345248	16346064	Mp5g15170,1	4.21461	3.63e-06		chr6	17411844	17414535	Mp6g15880,1	-0.98057	2.25e-05
							chr5	3804672	3805172	Mp5g03290,1	4.31197	0.00153947		chr6	11275754	11278989	Mp6g10140,1	-0.980327	5.61e-08
							chr2	5224438	5225988	Mp2g05020,1	4.46127	6.05e-18		chr4	20454197	20455970	Mp4g18140,1	-0.980165	0.0130397
							chr2	27341406	27341973	Mp2g24960,1	4.4722	0.0113965		chr3	20117230	20120358	Mp3g19600,1	-0.978736	0.000429458
							chr5	7095650	7096659	Mp5g06660,1	4.50358	3.17e-05		chr4	21771922	21775033	Mp4g19320,1	-0.978404	7.01e-08
							chr3	2032261	2034149	Mp3g01910,1	4.53792	1.7e-21		chr4	4357998	4360471	Mp4g03800,1	-0.977008	0.000455251
							chr3	13269273	13269773	Mp3g13520,1	4.59668	0.00659838		chr1	8161653	8165001	Mp1g07770,1	-0.975469	2.47e-08
							chr7	9880263	9880763	Mp7g08740,2	4.63926	0.00690145		chr7	15646825	15650353	Mp7g13990,1	-0.973482	1.43e-08
							unplaced-scaffold_056	4458	6119	Mpzg00170,1	4.65005	1.01e-27		chr2	25454209	25457023	Mp2g23400,1	-0.972669	0.00052001
							chr7	344327	344832	Mp7g00230,1	4.77178	0.000122858		chr2	13930618	13931903	Mp2g13560,1	-0.970861	0.0204422
							unplaced-scaffold_432	1731	4524	Mpzg01320,1	4.86855	0		chr2	18984544	18988329	Mp2g17810,1	-0.970577	3.89e-09
							chr3	26111138	26111753	Mp3g24560,1	4.97946	2.35e-05		chr8	1388009	1390652	Mp8g01250,1	-0.968201	9.92e-06
							chr8	1172274	1172937	Mp8g01020,1	5.11736	0.0220424		chr3	4142213	4143978	Mp3g04260,1	-0.966816	0.00423636
							chr6	18567881	18568381	Mp6g16980,1	5.14398	0.0454352		chr6	8789307	8792812	Mp6g07960,1	-0.966495	1.22e-05
							chr5	16207850	16208350	Mp5g15010,1	5.1768	0.00058513		chr7	18688716	18692890	Mp7g16800,2	-0.966346	1.96e-05
							chr3	4418708	4419798	Mp3g04550,1	5.2161	4.03e-08		chr1	10656086	10657548	Mp1g10320,2	-0.966119	0.00911789
							unplaced-scaffold_362	5072	5572	Mpzg01090,1	5.24639	0.000398269		chr6	19883829	19884920	Mp6g17955a,1	-0.965926	0.0316486
							chr3	10741530	10742482	Mp3g11090,1	5.28446	3.49e-08		chr8	7136931	7142857	Mp8g06260,1	-0.96582	2.06e-15
							chr1	9516284	9517569	Mp1g09200,1	5.49864	7.84e-12		chr2	11818210	11819723	Mp2g11600,1	-0.965546	0.0172773
							chr3	11729926	11731038	Mp3g11970,1	5.58139	0.0134922		chr2	23352140	23358549	Mp2g21190,1	-0.965354	1.34e-09
							chr7	14437896	14439758	Mp7g13080,1	5.79606	5.5e-19		chr8	19707105	19708142	Mp8g17620,1	-0.961519	0.0422933
							chr2	22193517	22194017	Mp2g20520,1	5.86632	0.006961		chr5	24977352	24978602	Mp5g23220,1	-0.961501	0.0490202
							chr6	7582587	7583087	Mp6g06960,1	5.89388	0.028727		chr1	15909788	15915812	Mp1g15670,1	-0.959587	4.98e-10
							chr3	2049494	2050566	Mp3g01940,1	6.15841	1.42e-09		chr2	2998333	3000350	Mp2g02630,1	-0.957819	0.0031362
							chr8	17652604	17653104	Mp8g15660,1	6.28227	0.00175628		chr3	25232084	25233468	Mp3g23770,1	-0.953169	0.0119777
							chr3	2005489	2011063	Mp3g01890,1	6.3468	7.1e-57		chr1	17851605	17853348	Mp1g17540,1	-0.9515	0.00397762
							chr1	27002330	27003090	Mp1g26530,1	6.47409	0.00452651		chr6	20357896	20360833	Mp6g18230,1	-0.950113	0.000446538
							chr4	25973538	25975487	Mp4g23170,1	6.50683	7.94e-15		chr1	5275109	5280855	Mp1g04950,1	-0.95011	4.11e-08
							chr4	20546794	20548840	Mp4g18240,1	6.57779	2.47e-11		chr4	22638045	22639771	Mp4g19970,4	-0.948663	0.00486536
							chr6	20090601	20091371	Mp6g18120,1	6.60205	0.00315938		chr4	12008739	12012758	Mp4g10940,2	-0.945036	1.34e-08
							chr7	17023381	17025190	Mp7g15430,2	6.60944	2e-15		chr8	14929038	14932808	Mp8g13260,1	-0.943475	2.96e-08
							chr6	19275351	19278279	Mp6g17550,1	6.62885	1.59e-15		chr1	510835	514496	Mp1g00390,1	-0.943406	8.71e-05
							chr4	19615381	19616306	Mp4g17220,1	6.74366	0.000372812		chr1	14073966	14076888	Mp1g14040,1	-0.942295	7.13e-05
							chr5	3045818	3046318	Mp5g02480,1	6.75514	0.000357554		chr1	11026160	11028255	Mp1g10770,1	-0.942075	0.0347883
							chr3	13220914	13221414	Mp3g13490,1	6.77486	0.0016942		chr1	9736303	9738648	Mp1g09420,2	-0.940707	0.00552286
							chr4	2396356	2396856	Mp4g02020,1	6.81563	0.00144666		chr8	19986949	19990742	Mp8g17830,1	-0.939315	8.89e-07
							chr4	8949687	8950187	Mp4g08020,2	6.84061	0.00126455		chr1	13309029	13311129	Mp1g13200,1	-0.938925	0.000273269
							chr5	15744467	15744967	Mp5g14430,1	6.84794	0.00124035		chr6	23143885	23146507	Mp6g20880,1	-0.937123	8.8e-05
							chr4	14860357	14860873	Mp4g13340,1	6.907	0.00107524		chr5	14650391	14651447	Mp5g13410,1	-0.93709	0.0460034
							chr7	9156326	9156826	Mp7g07980,1	6.92801	0.00091988		chr8	14772018	14773785	Mp8g13200,1	-0.935025	0.00726283
							chr5	6754145	6754645	Mp5g06310,1	7.01046	0.000684006		chr2	1619651	1622120	Mp2g01350,1	-0.934642	2.01e-05
							chr3	10590490	10590990	Mp3g10990,2	7.06485	0.000686895		chr1	24026433	24030364	Mp1g23270,1	-0.934584	1.65e-05
							chr4	14577857	14578357	Mp4g13170,1	7.07594	0.000518828		chr6	9477960	9479231	Mp6g08650,1	-0.933814	0.0496645
							chr5	7875044	7876124	Mp5g07300,1	7.09294	0.000116321		chr4	2452503	2457673	Mp4g02070,1	-0.933732	3.04e-08
							chr4	5731776	5732276	Mp4g04980,1	7.10609	0.000455929		chr7	5410508	5419316	Mp7g04560,1	-0.933605	6.04e-17
							chr3	13227892	13228392	Mp3g13500,1	7.14625	0.000495047		chr7	16652360	16657281	Mp7g14990,1	-0.932335	2.43e-07
							chr5	9582654	9583603	Mp5g08860,1	7.1548	9.68e-05		chr2	17170368	17173744	Mp2g16080,2	-0.930315	0.000185633
							chr7	9882146	9882646	Mp7g08740,2	7.15658	0.00040571		chr4	11000198	11001378	Mp4g09890,1	-0.929643	0.0485819
							chr5	16209188	16209688	Mp5g15020,1	7.18994	0.000357528		chr8	4295060	4297161	Mp8g04080,1	-0.928585	0.011661
							chr6	4190567	4191067	Mp6g03750,1	7.20155	0.00031912		chr2	11384488	11386607	Mp2g11100,1	-0.927565	0.00667712
							chr1	15218819	15219319	Mp1g14900,1	7.21581	0.000311807		chr3	2320153	2327252	Mp3g02320,1	-0.927306	4.86e-10
							chr5	22335000	22335500	Mp5g20870,1	7.28099	0.000249903		chr6	2065241	2067054	Mp6g01520,1	-0.925982	0.043063
							chr7	14723860	14725883	Mp7g13180,1	7.37441	5.8e-10		chr6	8715374	8717515	Mp6g07950,1	-0.924354	0.00178937
							chr3	9033524	9034024	Mp3g09150,1	7.43626	0.000133321		chr1	16608845	16610355	Mp1g16370,1	-0.923984	0.0128902
							chr4	10711407	10711907	Mp4g09570,1	7.46697	0.00011796		chr1	20453882	20456455	Mp1g19950,1	-0.923422	0.00307839
							chrV	4861728	4862228	MpVg00900,1	7.52647	9.5e-05		chr3	10916090	10919893	Mp3g11270,1	-0.922548	6.86e-06
							chr2	24542716	24543368	Mp2g22410,1	7.56221	2.11e-05		chr8	8754277	8756033	Mp8g07800,1	-0.922053	0.0203819
							chr4	11634058	11634558	Mp4g10550,1	7.60273	6.97e-05		chr3	15722965	15727079	Mp3g16070,1	-0.921824	1.88e-07
							chr4	15067000	15067646	Mp4g13530,1	7.71883	4.31e-05		chr2	21566208	21567580	Mp2g19960,3	-0.919628	0.0264152
							chr3	2003520	2004275	Mp3g01890,1	7.82814	2.78e-05		chr8	4392091	4398047	Mp8g04180,1	-0.916984	5.2e-09
							chr5	16206365	16207181	Mp5g15010,1	7.96038	1.81e-05		chr5	1211508	1212551	Mp5g01030,1	-0.916937	0.0265363
							chr6	19221593	19225104	Mp6g17540,5	8.0234	4e-12		chr5	5413898	5415240	Mp5g04940,1	-0.916522	0.0428007
							chr4	8715427	8716081	Mp4g07810,1	8.07281	9.72e-06		chr4	12926729	12930949	Mp4g11720,1	-0.91588	1.06e-06
							chr8	14832187	14832981	Mp8g13210,1	8.15461	6.89e-06		chr7	9640523	9643096	Mp7g08420,1	-0.915762	0.00135772
							chr4	5733322	5735622	Mp4g04980,1	8.15892	2.04e-06		chr4	1351140	1353054	Mp4g01220,1	-0.91432	0.0139074
							chr4	9152181	9153988	Mp4g08280,1	8.39624	7.82e-07		chr7	16150061	16153086	Mp7g14510,1	-0.913369	0.000203468
							unplaced-scaffold_362	7582	8558	Mpzg01090,1	8.40102	2.55e-06		chr4	11558352	11564689	Mp4g10490,1	-0.912284	2.69e-10
							chr6	4211027	4211900	Mp6g03770,1	8.46578	1.79e-06		chr8	2995408	2998560	Mp8g02935,pre	-0.9081	8.96e-06
							chr6	4995633	4996916	Mp6g04590,1	8.52994	1.39e-06		chr1	17533043	17539593	Mp1g17210,3	-0.907735	8.56e-09
							chr5	6681094	6682123	Mp5g06300,1	8.53725	1.36e-06		chr1	26233540	26235073	Mp1g25760,1	-0.906167	0.0496645
							chr5	22330275	22331188	Mp5g20870,1	8.54634	1.26e-06		chr1	28795992	28797270	Mp1g28410,1	-0.906097	0.0388977
							chr4	25971408	25972066	Mp4g23160,1	8.60026	1.04e-06		chr1	8699787	8701438	Mp1g08440,1	-0.906009	0.00648679
							chr7	17837128	17837900	Mp7g16185,1	8.60165	1.02e-06		chr3	19888880	19890979	Mp3g19340,1	-0.9038	0.00108533
							chr7	14447732	14449010	Mp7g13080,1	8.65673	7.82e-07		chr4	13900549	13910616	Mp4g12450,1	-0.90327	2.08e-17
							chr1	2762135	2763079	Mp1g02510,1	8.65986	7.82e-07		chr1	11307750	11309678	Mp1g11040,1	-0.901895	0.00401091
							chr4	25952176	25953193	Mp4g23150,1	8.80052	4.2e-07		chr7	8774624	8776480	Mp7g07600,1	-0.901642	0.0125875
							chr3	2013285	2014267	Mp3g01890,1	8.86514	3.45e-07		chr3	4553976	4558808	Mp3g04700,1	-0.900783	1.63e-07
							unplaced-scaffold_056	8995	9960	Mpzg00170,1	9.04117	1.44e-07		chr5	9316128	9317544	Mp5g08640,1	-0.900698	0.038445
							chr5	22342324	22343597	Mp5g20870,1	9.09064	1.23e-07		chr3	26732040	26734762	Mp3g25220,1	-0.899965	0.00127135
							chr5	9585335	9586451	Mp5g08860,1	9.25876	5.27e-08		chr5	20008982	20011589	Mp5g18940,1	-0.899074	0.000147207
							chr3	3325415	3328188	Mp3g03430,1	9.29763	1.75e-08		chr6	9133533	9135366	Mp6g08300,1	-0.898646	0.0159831
							chr1	15194376	15195915	Mp1g14900,1	9.4559	2.12e-08		chr5	24240608	24243256	Mp5g22420,1	-0.898423	1.79e-05
							chr1	18411194	18412251	Mp1g18120,1	9.49391	1.88e-08		chr3	20676852	20680487	Mp3g20260,1	-0.898252	6.89e-05
							chr5	6698404	6699803	Mp5g06300,1	9.54465	1.43e-08		chr6	8149256	8153594	Mp6g07380,1	-0.897148	2.8e-06
							chr4	5227834	5229575	Mp4g04680,1	9.58706	1.21e-08		chr7	15143843	15146540	Mp7g13520,1	-0.896193	0.000250891
							unplaced-scaffold_108	8305	9918	Mpzg00450,1	10.0194	1.4e-09		chr5	16645734	16650881	Mp5g15520,1	-0.895715	4.54e-07
							chr3	2022583	2024869	Mp3g01900,1	10.0473	1.22e-09		chr2	5259195	5261792	Mp2g05040,1	-0.895512	0.000816708
							chr8	18173435	18175049	Mp8g16160,1	10.0751	1.15e-09		chr6	18843770	18847603	Mp6g17240,2	-0.893791	7.82e-05
							chr4	19612509	19614649	Mp4g17220,1	10.2452	5.38e-10		chr6	4901597	4903616	Mp6g04545a,1	-0.892884	0.019788
							chr5	6677907	6680089	Mp5g06290,1	10.4978	1.28e-10		chr1	24375103	24377294	Mp1g23640,1	-0.891677	7.82e-05
							chr7	18493757	18496498	Mp7g16630,1	10.7225	4.17e-11		chr2	21228065	21229286	Mp2g19540,1	-0.891426	0.047952
							chr7	14444552	14447151	Mp7g13080,1	10.7593	3.42e-11		chr3	18492966	18494334	Mp3g18160,1	-0.890622	0.022923
														chr6	8159301	8161667	Mp6g07380,1	-0.889791	0.00187086
														chr8	1258894	1264576	Mp8g01140,1	-0.887829	7.14e-09
														chr3	5292925	5295207	Mp3g05420,1	-0.887492	0.0139211
														chr4	5223270	5227371	Mp4g04680,1	-0.88708	3.86e-05
														chr1	11081294	11084999	Mp1g10830,1	-0.886814	5.42e-05
														chr1	14065400	14073245	Mp1g14030,1	-0.885124	6.71e-16
														chr6	5874097	5877635	Mp6g05290,1	-0.884596	1.46e-05
														chr4	13207414	13208950	Mp4g11960,1	-0.883505	0.00780428
														chr6	2418856	2421206	Mp6g02000,2	-0.882157	0.00289458
														chr8	20265161	20267631	Mp8g18100,1	-0.881317	0.00338046
														chr1	4083129	4092030	Mp1g03770,1	-0.88079	1.3e-10
														chr7	4111075	4116503	Mp7g03260,1	-0.880207	1.96e-09
														chr8	4385985	4389236	Mp8g04170,1	-0.879857	5.52e-05
														chr2	25513717	25516778	Mp2g23460,2	-0.878457	0.000129147
														chr8	10434699	10436217	Mp8g09150,1	-0.878401	0.0116574
														chr8	7843964	7845892	Mp8g06840,1	-0.878203	0.0177369
														chr7	12801442	12806604	Mp7g11540,1	-0.877959	2.34e-09
														chr3	23787775	23790835	Mp3g22630,1	-0.877448	0.000126137
														chr8	10039673	10045432	Mp8g08690,1	-0.877025	1.85e-09
														chr4	4809356	4810983	Mp4g04340,1	-0.876986	0.0104291
														chr8	19442586	19444416	Mp8g17380,1	-0.875793	0.0219279
														chr4	11779765	11782520	Mp4g10660,1	-0.874979	0.000566568
														chr4	8361454	8372035	Mp4g07450,1	-0.874699	3.64e-20
														chr1	10334397	10336747	Mp1g10000,1	-0.874659	0.0421336
														chr3	14513163	14516615	Mp3g14930,1	-0.874499	1.18e-06
														chr4	19368103	19371717	Mp4g16980,1	-0.872934	0.000133068
														chr2	20840146	20852068	Mp2g19170,1	-0.872928	4.2e-18
														chr1	28397045	28398151	Mp1g28095a,1	-0.872455	0.0490202
														chr1	28787475	28789688	Mp1g28400,1	-0.8724	0.000225135
														chr4	24281485	24287744	Mp4g21560,1	-0.87134	2.51e-08
														chr4	16580692	16587406	Mp4g14450,1	-0.870936	1.62e-11
														chr2	12132946	12138345	Mp2g11930,1	-0.869584	2.66e-06
														chr8	10543489	10545697	Mp8g09210,1	-0.868347	0.0128927
														chr1	25275911	25278935	Mp1g24660,1	-0.868295	0.000687186
														chr1	19477497	19481576	Mp1g19040,1	-0.867544	4.83e-05
														chr1	25912502	25915975	Mp1g25350,1	-0.866745	4.21e-05
														chr2	19171966	19174700	Mp2g17970,1	-0.865995	0.000707454
														chr3	12569069	12570444	Mp3g12870,2	-0.864807	0.0137698
														chr2	11001670	11003353	Mp2g10760,1	-0.863984	0.0121302
														chr5	4568006	4570274	Mp5g04080,1	-0.862588	0.00014355
														chr4	14402716	14404292	Mp4g12910,1	-0.86236	0.034701
														chr5	24691652	24693798	Mp5g22890,2	-0.861473	0.00714744
														chr1	4502927	4510557	Mp1g04120,1	-0.860805	3.06e-13
														chr4	26516217	26518037	Mp4g23720,1	-0.859314	0.0048665
														chr2	16547528	16552463	Mp2g15700,1	-0.859232	1.69e-08
														chr6	6787540	6788900	Mp6g06340,1	-0.858993	0.00102719
														chr3	12185573	12187096	Mp3g12390,1	-0.856917	0.0269614
														chr7	5744706	5747199	Mp7g04930,1	-0.856539	0.000826054
														chr7	13734726	13737406	Mp7g12470,2	-0.855933	0.000209529
														chr5	5593216	5597789	Mp5g05150,1	-0.854527	5.45e-08
														chr2	3622935	3626838	Mp2g03240,3	-0.85391	3.72e-08
														chr3	5074984	5077562	Mp3g05240,1	-0.853715	0.000932702
														chr1	17256611	17258958	Mp1g16960,1	-0.853614	0.000265213
														chr2	10258613	10266380	Mp2g10020,1	-0.852933	7.24e-10
														chr7	20402005	20405576	Mp7g18310,1	-0.852403	1.58e-07
														chr6	18841350	18843008	Mp6g17230,1	-0.852166	0.0485819
														chr1	11796099	11799955	Mp1g11530,1	-0.852106	5.84e-07
														chr3	18403468	18405672	Mp3g18080,1	-0.85186	0.000577369
														chr3	3926671	3928306	Mp3g03950,1	-0.850394	0.0370495
														chr3	5029213	5035260	Mp3g05170,1	-0.849408	1.13e-10
														chr1	16686894	16690999	Mp1g16450,1	-0.848933	2.48e-06
														chr8	15034487	15036378	Mp8g13330,1	-0.848362	0.0403523
														chr6	7879605	7883209	Mp6g07180,2	-0.847372	2.98e-06
														chr2	9941431	9944905	Mp2g09690,1	-0.844435	0.000135753
														chr2	24811352	24814244	Mp2g22710,1	-0.839726	0.000162302
														chr7	977783	980557	Mp7g00780,1	-0.839529	0.0040671
														chr1	8727201	8731343	Mp1g08500,1	-0.837028	5.88e-06
														chr7	16809006	16811883	Mp7g15190,1	-0.835922	0.000368835
														chr5	20522173	20523588	Mp5g19430,1	-0.835794	0.0370691
														chr3	2221752	2223636	Mp3g02160,1	-0.834749	0.00837609
														chr5	3079071	3080732	Mp5g02510,1	-0.834202	0.0118806
														chr5	23032792	23034571	Mp5g21440,1	-0.833276	0.00630532
														chr6	2665122	2668613	Mp6g02290,1	-0.833188	3.72e-05
														chr2	18856964	18859253	Mp2g17650,1	-0.832718	0.040931
														chr3	5168296	5171330	Mp3g05280,1	-0.830457	0.000236356
														chr6	2221943	2226901	Mp6g01700,2	-0.829186	8.03e-08
														chr6	4494088	4496808	Mp6g04040,1	-0.829119	0.02565
														chr8	11786971	11791390	Mp8g10350,1	-0.828567	0.000676667
														chr3	1731930	1734001	Mp3g01550,1	-0.827995	0.000824095
														chr6	22317512	22319322	Mp6g20030,1	-0.827967	0.0081007
														chr6	19363078	19367691	Mp6g17610,1	-0.826982	3.93e-06
														chr8	18515022	18517265	Mp8g16490,3	-0.826446	0.000781439
														chr4	22395490	22399058	Mp4g19760,1	-0.825998	6.57e-05
														chr2	25886421	25890169	Mp2g23700,1	-0.824899	4.9e-05
														chr2	5095239	5096635	Mp2g04880,1	-0.823673	0.0329073
														chr6	9507812	9510466	Mp6g08660,1	-0.821602	0.00251688
														chr3	7254981	7258363	Mp3g07490,1	-0.821384	0.000412185
														chr6	8854038	8856920	Mp6g08040,1	-0.821193	0.00147758
														chr4	22819677	22821688	Mp4g20220,1	-0.819616	0.0254137
														chr1	2522027	2525836	Mp1g02270,1	-0.819481	0.000423312
														chr1	25359348	25360739	Mp1g24770,4	-0.819389	0.0225489
														chr6	3354446	3355673	Mp6g02890,1	-0.818075	0.0190399
														chr7	2790288	2794366	Mp7g02270,1	-0.817736	2.46e-06
														chr7	10439399	10447830	Mp7g09340,1	-0.816368	2.06e-13
														chr3	21242155	21243250	Mp3g20670,1	-0.814964	0.0473272
														chr8	10057257	10061025	Mp8g08700,1	-0.813567	0.000358703
														chr3	26053159	26055469	Mp3g24550,1	-0.811589	0.00232296
														chr1	16749547	16753177	Mp1g16520,1	-0.811018	0.00102719
														chr8	12998907	13003067	Mp8g11580,1	-0.810885	1.66e-05
														chr1	1564860	1570378	Mp1g01350,1	-0.810764	5.7e-10
														chr6	10398006	10401656	Mp6g09230,1	-0.810705	0.000471851
														chr3	17501473	17503550	Mp3g17370,1	-0.810098	0.000554353
														chr2	5987541	5989127	Mp2g05800,1	-0.80994	0.0138096
														chr1	12210233	12213334	Mp1g11990,1	-0.809086	4.57e-07
														chr4	9926217	9927804	Mp4g08820,2	-0.806584	0.0271696
														chr5	15775111	15776892	Mp5g14470,1	-0.806105	0.014616
														chr5	8038948	8040994	Mp5g07340,1	-0.805224	0.0231917
														chr5	23251216	23256335	Mp5g21600,1	-0.804959	5.55e-09
														chr3	16967615	16970607	Mp3g16980,1	-0.804581	0.000265877
														chr6	1820854	1827040	Mp6g01290,1	-0.80446	4e-05
														chr5	16066498	16072994	Mp5g14820,1	-0.803655	3.54e-11
														chr7	19717516	19721241	Mp7g17770,1	-0.802025	2.2e-05
														chr8	15817950	15820533	Mp8g14110,1	-0.80159	0.0170547
														chr5	17846527	17849725	Mp5g16870,2	-0.801131	0.000270579
														chr7	2958378	2959823	Mp7g02450,1	-0.800328	0.029655
														chr1	9335842	9339226	Mp1g09010,1	-0.800308	2.4e-05
														chr6	21262570	21263928	Mp6g18950,1	-0.79912	0.0352476
														chr5	23070826	23073152	Mp5g21480,1	-0.799025	6.48e-08
														chr6	13998038	14000646	Mp6g12785,2	-0.798541	0.00245634
														chr6	7257549	7267099	Mp6g06590,1	-0.797215	6.54e-13
														chr7	14952207	14955339	Mp7g13380,1	-0.797169	0.000290789
														chr7	9074656	9076796	Mp7g07900,1	-0.796324	0.0110462
														chr4	25276286	25279078	Mp4g22480,1	-0.796313	4.19e-05
														chr4	20337063	20338892	Mp4g18030,1	-0.795715	0.0218198
														chr1	15300898	15304044	Mp1g14990,1	-0.794744	0.00346252
														chr8	12411985	12415403	Mp8g11010,1	-0.794258	9.96e-05
														chr7	13098395	13100010	Mp7g11770,1	-0.793977	0.0378575
														chr7	9790315	9792757	Mp7g08620,1	-0.793658	0.00670475
														chr4	5432188	5437423	Mp4g04810,1	-0.793063	7.92e-07
														chr6	23224111	23226571	Mp6g20980,1	-0.792144	0.00686377
														chr3	2972021	2973977	Mp3g03230,1	-0.79207	0.0187371
														chr5	23023387	23026372	Mp5g21430,1	-0.79186	0.00037607
														chr5	16148709	16151975	Mp5g14970,1	-0.791258	0.000530116
														chr5	18404191	18406727	Mp5g17320,1	-0.791252	0.00172754
														chr3	19922736	19926373	Mp3g19370,1	-0.790336	2.2e-05
														chr7	17917863	17919595	Mp7g16220,1	-0.789379	0.0146274
														chr4	23490354	23496052	Mp4g20740,1	-0.787193	9.02e-07
														chr3	23933440	23936811	Mp3g22740,1	-0.786517	0.000342879
														chr2	6745077	6747776	Mp2g06560,1	-0.786352	0.000498316
														chr3	12561116	12564510	Mp3g12870,2	-0.785815	2.4e-06
														chr6	18354539	18356296	Mp6g16820,1	-0.782132	0.0269511
														chr4	13913807	13917131	Mp4g12460,1	-0.781931	4.64e-05
														chr3	25328208	25329767	Mp3g23870,1	-0.780874	0.024114
														chr8	19916623	19919166	Mp8g17780,1	-0.780274	0.00412694
														chr1	28415166	28417616	Mp1g28100,1	-0.779239	0.00059043
														chr2	2281428	2283935	Mp2g02070,1	-0.779065	0.0046198
														chr7	3322994	3328183	Mp7g02860,1	-0.77815	0.000156964
														chr6	21466914	21470283	Mp6g19100,1	-0.777733	0.00149234
														chr3	9553502	9561373	Mp3g09750,1	-0.77773	5.78e-11
														chr8	12559610	12564614	Mp8g11200,1	-0.777601	3.05e-06
														chr3	17219652	17222994	Mp3g17120,1	-0.777507	0.00303463
														chr5	5028080	5032034	Mp5g04550,1	-0.776202	0.000146993
														chr4	12932800	12936374	Mp4g11740,1	-0.775946	0.000444485
														chr5	10248173	10250366	Mp5g09460,1	-0.77516	0.00360643
														chr2	25459002	25461247	Mp2g23410,1	-0.77418	0.0238485
														chr8	9858582	9861927	Mp8g08570,1	-0.772785	0.000177681
														chr7	1177933	1180281	Mp7g00960,1	-0.772573	0.0135487
														chr7	14868264	14871891	Mp7g13280,1	-0.772383	0.00121564
														chr2	21828217	21832888	Mp2g20270,1	-0.771734	2.99e-06
														chr4	17104100	17107715	Mp4g14800,3	-0.771008	1.64e-05
														chr5	5059689	5061970	Mp5g04590,1	-0.770936	0.00866788
														chr2	3948385	3950597	Mp2g03730,1	-0.770846	0.0128405
														unplaced-scaffold_431	9266	14885	Mpzg01290,1	-0.769762	3.59e-12
														chr8	4259171	4262084	Mp8g04060,1	-0.769194	0.00509917
														chr7	4752542	4755772	Mp7g03880,1	-0.76913	0.00176996
														chr5	16333752	16338925	Mp5g15160,1	-0.768401	1.57e-05
														chr6	3339495	3341393	Mp6g02870,1	-0.765606	0.0278883
														chr1	13591847	13604972	Mp1g13580,1	-0.765502	1.12e-15
														chr2	25526871	25530306	Mp2g23480,1	-0.76349	0.000111317
														chr3	25270352	25272063	Mp3g23810,1	-0.76214	0.0487687
														chr2	21807190	21810684	Mp2g20260,3	-0.761537	5.75e-05
														chr3	14773366	14775933	Mp3g15140,1	-0.761437	0.00230957
														chr2	18484287	18488016	Mp2g17300,1	-0.761226	0.000714134
														chr3	16874187	16879726	Mp3g16890,1	-0.759838	4.3e-08
														chr7	15113206	15115841	Mp7g13490,1	-0.757807	0.00127151
														chr4	4313579	4316853	Mp4g03780,1	-0.757435	0.00352262
														chr4	7590851	7593502	Mp4g06640,1	-0.757311	0.0063779
														chr4	1834732	1837468	Mp4g01580,1	-0.75543	0.001072
														chr8	493800	497462	Mp8g00350,1	-0.754387	8.89e-05
														chr2	20080376	20084749	Mp2g18670,1	-0.753043	0.000764772
														chr7	5509214	5511006	Mp7g04700,1	-0.751357	0.0219027
														chr6	19300247	19302045	Mp6g17570,1	-0.750686	0.00801397
														chr1	27011888	27014423	Mp1g26540,1	-0.750395	0.00512801
														chr2	10201853	10203753	Mp2g09880,2	-0.747447	0.0282591
														chr4	16909118	16911004	Mp4g14700,1	-0.747233	0.00878894
														chr8	19326096	19328911	Mp8g17240,1	-0.746551	0.0189846
														chr8	9137996	9143196	Mp8g08050,3	-0.74596	2.8e-05
														chr7	9562908	9569212	Mp7g08330,1	-0.745854	1.38e-08
														chr1	14003172	14009034	Mp1g13980,2	-0.745568	3.28e-08
														chr6	20266445	20269394	Mp6g18170,1	-0.745025	0.000734267
														chr4	17614500	17616661	Mp4g15320,1	-0.744672	0.0286039
														chr5	9444462	9453479	Mp5g08730,1	-0.744535	2.3e-12
														chr5	5032646	5040129	Mp5g04550,1	-0.743626	6e-07
														chr6	8044165	8046739	Mp6g07300,2	-0.741442	0.0104867
														chr7	16938820	16943868	Mp7g15360,1	-0.741441	2.92e-06
														chr6	5088250	5090238	Mp6g04660,1	-0.741316	0.00899903
														chr2	7771322	7773552	Mp2g07380,1	-0.738579	0.011038
														chr4	20602569	20605003	Mp4g18300,1	-0.73726	0.0473272
														chr8	17994816	17998301	Mp8g16010,1	-0.737058	0.000393423
														chr1	21050224	21052707	Mp1g20520,1	-0.736777	0.0298597
														chr2	19720118	19722684	Mp2g18340,1	-0.736263	0.00231342
														chr4	11945874	11949419	Mp4g10880,1	-0.735276	0.000440469
														chr2	20270478	20272372	Mp2g18800,1	-0.733843	0.0222708
														chr6	21485813	21487523	Mp6g19130,1	-0.733695	0.038652
														chr1	24145251	24153901	Mp1g23430,1	-0.732657	1.03e-11
														chr5	10875380	10880577	Mp5g09770,1	-0.731563	2.11e-05
														chr7	4702613	4704479	Mp7g03820,1	-0.731317	0.00825457
														chr5	9340138	9342205	Mp5g08660,1	-0.729893	0.0230911
														chr1	7125835	7128200	Mp1g06760,1	-0.729474	0.00313746
														chr3	3366523	3375675	Mp3g03470,6	-0.728634	3.01e-10
														chr7	8429838	8432772	Mp7g07210,1	-0.728421	0.0275763
														chr2	7022258	7024673	Mp2g06890,1	-0.727339	0.00138385
														chr4	4476281	4478173	Mp4g03920,1	-0.726785	0.0444262
														chr7	7638329	7640058	Mp7g06510,1	-0.725215	0.0206029
														chr6	11198866	11204227	Mp6g10020,1	-0.72398	0.000175629
														chr2	7894332	7897637	Mp2g07520,1	-0.723679	9.9e-05
														chr7	53125	59998	Mp7g00020,1	-0.723382	2.02e-06
														chr5	3187479	3189777	Mp5g02640,1	-0.72294	0.0203819
														chr2	19809154	19811942	Mp2g18440,1	-0.722653	9.16e-05
														chr8	16985404	16987824	Mp8g15220,1	-0.722233	0.0343832
														chr2	24370357	24374134	Mp2g22240,1	-0.721414	0.00104191
														chr6	14005958	14015196	Mp6g12800,1	-0.721365	5.29e-10
														chr3	19698344	19703987	Mp3g19130,1	-0.720281	7.24e-06
														chr1	3201747	3204987	Mp1g02900,1	-0.720122	0.0039235
														chr5	3166044	3170531	Mp5g02620,1	-0.719436	1.72e-05
														chr4	5388586	5391337	Mp4g04780,1	-0.717759	0.000637216
														chr2	8158252	8162610	Mp2g07780,1	-0.716383	0.000244681
														chr1	28123308	28127009	Mp1g27870,1	-0.71604	0.00619533
														chr5	23028473	23031738	Mp5g21430,1	-0.715883	0.000294475
														chr3	2876162	2893499	Mp3g03120,1	-0.714484	3.55e-15
														chr7	13333692	13336183	Mp7g11970,1	-0.714249	0.0491584
														unplaced-scaffold_441	204	2166	Mpzg01450,1	-0.714104	0.00961515
														chr8	17171736	17173473	Mp8g15380,1	-0.713645	0.0232602
														chr2	27199919	27201716	Mp2g24860,2	-0.71342	0.0392134
														chr3	17180978	17184320	Mp3g17090,1	-0.7134	0.000884616
														chr2	5148871	5151454	Mp2g04940,1	-0.713159	0.0128927
														chr2	6898937	6901240	Mp2g06750,1	-0.713152	0.00780428
														chr5	8710944	8713695	Mp5g07970,1	-0.712285	0.00732327
														chr4	981993	985711	Mp4g00780,1	-0.712095	0.000139116
														chr2	9710503	9712724	Mp2g09390,1	-0.710925	0.0174439
														chr3	5881843	5885172	Mp3g05930,1	-0.710098	0.000810972
														chr3	14688974	14695061	Mp3g15070,1	-0.709609	7.35e-08
														chr4	5426506	5430560	Mp4g04810,1	-0.709218	0.0005608
														chr2	18230533	18233930	Mp2g17160,1	-0.708766	0.00205878
														chr3	22546198	22550278	Mp3g21690,1	-0.706674	7.2e-06
														chr5	17591660	17595190	Mp5g16660,1	-0.706092	0.000709148
														chr2	28937765	28939218	Mp2g26410,1	-0.705632	0.00586288
														chr7	3520797	3526025	Mp7g02905a,1	-0.704938	9.26e-05
														chr8	6076301	6080725	Mp8g05350,1	-0.703048	0.000205374
														chr6	10636798	10638870	Mp6g09450,1	-0.702824	0.036244
														chr2	21441907	21443834	Mp2g19840,2	-0.702211	0.0135487
														chr2	14959848	14962436	Mp2g14180,1	-0.702033	0.00515016
														chr8	6795003	6802392	Mp8g05960,1	-0.701669	1.74e-08
														chr8	2250204	2252495	Mp8g02160,1	-0.701447	0.0157496
														chr6	14155997	14161573	Mp6g12960,1	-0.701346	7.2e-07
														chr5	25245531	25248222	Mp5g23460,1	-0.700906	0.00266813
														chr1	26121724	26126750	Mp1g25600,1	-0.700429	7.13e-05
														chr3	22552057	22555586	Mp3g21700,1	-0.700415	0.00271931
														chr3	15167481	15169702	Mp3g15500,1	-0.699007	0.0396739
														chr2	2037205	2039532	Mp2g01750,1	-0.698434	0.00993428
														chr4	7932757	7934778	Mp4g06970,1	-0.698329	0.0449994
														chr3	22409712	22414908	Mp3g21560,1	-0.697632	8.61e-06
														chr2	777230	782576	Mp2g00700,1	-0.697407	1.06e-07
														chr6	22653957	22663098	Mp6g20450,1	-0.696463	2.32e-09
														chr7	9469813	9472323	Mp7g08240,1	-0.695356	0.00582189
														chr7	3509658	3515019	Mp7g02900,1	-0.694747	1.61e-05
														chr2	20192497	20196172	Mp2g18760,1	-0.694719	0.000443651
														chr6	8405035	8406737	Mp6g07650,1	-0.694508	0.0479195
														chr7	3610644	3616730	Mp7g02940,1	-0.693619	6.66e-05
														chr7	21105629	21107898	Mp7g18920,1	-0.693216	0.0353704
														chr6	776369	778243	Mp6g00400,1	-0.692704	0.0289403
														chr2	25479755	25482133	Mp2g23430,4	-0.692544	0.0180358
														chr6	10646239	10648710	Mp6g09460,1	-0.692111	0.0162163
														chr2	16893843	16896366	Mp2g15970,1	-0.691541	6.33e-06
														chr4	13401958	13405353	Mp4g12140,2	-0.691379	0.0236762
														chr4	9973828	9976937	Mp4g08880,1	-0.690886	0.0137425
														chr2	24495488	24498263	Mp2g22360,1	-0.690843	0.000939157
														chr6	21091258	21098537	Mp6g18740,1	-0.690775	1.99e-08
														chr5	11168417	11171011	Mp5g09940,1	-0.690768	0.00283739
														chr2	2728601	2732849	Mp2g02430,2	-0.690124	0.000565966
														chr7	9050659	9052923	Mp7g07880,1	-0.689685	0.00423586
														chr5	23665067	23668343	Mp5g21960,1	-0.688676	0.00515016
														chr2	24702426	24705055	Mp2g22550,1	-0.688574	0.00705049
														chr4	4074657	4080164	Mp4g03560,1	-0.688122	5.99e-06
														chr5	5598547	5604456	Mp5g05150,1	-0.687028	1.14e-05
														chr3	19794747	19797106	Mp3g19240,1	-0.686473	0.0150963
														chr7	7927174	7929542	Mp7g06830,1	-0.68634	0.00199567
														chr4	6535493	6537612	Mp4g05730,1	-0.686062	0.00394158
														chr2	13036903	13039591	Mp2g12920,1	-0.686045	0.000427461
														chr3	132263	134101	Mp3g00040,1	-0.685825	0.0449994
														chr7	17178379	17180973	Mp7g15550,1	-0.685566	0.00325694
														chr2	21232776	21234947	Mp2g19550,1	-0.685502	0.00146746
														chr2	26518344	26522033	Mp2g24260,1	-0.684464	0.00221597
														chr1	6709101	6711854	Mp1g06380,1	-0.68435	0.00770397
														chr2	2236851	2241116	Mp2g01990,1	-0.684016	0.000125356
														chr6	6798736	6799574	Mp6g06350,1	-0.683195	0.0463129
														chr6	15395571	15397795	Mp6g14120,1	-0.682759	0.0484596
														chr1	23802115	23804021	Mp1g23080,1	-0.681318	0.043808
														chr1	9667047	9676929	Mp1g09370,1	-0.680787	1e-08
														chr1	25968802	25973603	Mp1g25410,1	-0.679456	1.1e-05
														chr1	16454254	16457576	Mp1g16260,1	-0.678955	0.00728724
														chr6	10598794	10600920	Mp6g09395,pre	-0.677007	0.0100243
														chr4	18830013	18836666	Mp4g16560,1	-0.676738	2.2e-05
														unplaced-scaffold_250	11776	13205	Mpzg00770,1	-0.676059	0.0241551
														chr8	9150556	9155956	Mp8g08070,1	-0.67576	2.21e-07
														chr7	7421926	7428322	Mp7g06380,1	-0.675368	6.76e-07
														chr8	13153747	13160653	Mp8g11650,1	-0.674774	9.79e-07
														chr6	2307752	2309359	Mp6g01870,1	-0.67336	0.0386399
														chr6	19281031	19282774	Mp6g17560,1	-0.673233	0.00671433
														chr4	22824779	22827008	Mp4g20220,1	-0.673025	0.016842
														chr4	6327161	6329199	Mp4g05560,1	-0.671564	0.018552
														chr5	5466489	5469802	Mp5g05020,1	-0.67151	0.000342879
														chr8	7565356	7568977	Mp8g06670,5	-0.668253	0.00230763
														chr4	8679248	8680756	Mp4g07790,2	-0.667994	0.0178552
														chr4	18837591	18839263	Mp4g16570,1	-0.667543	0.044351
														chr7	1110304	1112759	Mp7g00910,1	-0.666701	0.0146274
														chr1	17997522	18003686	Mp1g17680,1	-0.666571	3.4e-08
														chr6	23520667	23523187	Mp6g21290,1	-0.666311	0.0128927
														chr7	996148	999609	Mp7g00790,1	-0.665964	1.9e-05
														chr4	22109432	22116154	Mp4g19540,2	-0.665288	1.27e-06
														chr5	23057231	23061766	Mp5g21480,1	-0.663748	2.67e-07
														chr6	5282354	5284618	Mp6g04780,1	-0.663408	0.0289884
														chr1	21900163	21903683	Mp1g21400,1	-0.66276	0.000396176
														chr8	21074285	21083921	Mp8g18910,3	-0.6623	2.51e-08
														chr3	25700494	25701923	Mp3g24260,1	-0.662258	0.0465584
														chr5	20259348	20267145	Mp5g19130,1	-0.661977	1.8e-08
														chr7	14821324	14824501	Mp7g13260,2	-0.661964	0.000837288
														chr8	6826757	6828592	Mp8g06000,1	-0.661499	0.0243945
														chr7	9710566	9717358	Mp7g08520,2	-0.661407	8.79e-08
														chr2	29277748	29280690	Mp2g26670,1	-0.660965	0.0151962
														chr4	11494929	11496650	Mp4g10440,1	-0.660659	0.00509257
														chr4	20139807	20147151	Mp4g17820,1	-0.659915	4.48e-07
														chr7	2078266	2081789	Mp7g01480,1	-0.659283	0.000625773
														chr7	16925751	16928881	Mp7g15340,1	-0.658713	0.000267387
														chr6	23722641	23727723	Mp6g21470,1	-0.658376	2.69e-05
														chr3	15976955	15979659	Mp3g16300,1	-0.658343	0.00266141
														chr4	1026199	1028246	Mp4g00810,1	-0.658014	0.0490202
														chr4	9308801	9312057	Mp4g08440,1	-0.657478	0.00119554
														chr1	14547858	14549828	Mp1g14280,1	-0.656379	0.042605
														chr7	795797	801724	Mp7g00610,1	-0.655214	4.94e-07
														chr1	14972022	14976607	Mp1g14700,1	-0.654935	0.000260137
														chr5	177060	179646	Mp5g00140,1	-0.65478	0.0116261
														chr8	2037152	2039336	Mp8g01950,1	-0.654377	0.0252754
														chr4	957092	962033	Mp4g00730,1	-0.653449	0.000101638
														chr6	11544372	11548215	Mp6g10380,1	-0.65337	0.00309727
														chr5	25831074	25839279	Mp5g23980,1	-0.652514	2.75e-06
														chr2	8169600	8175581	Mp2g07790,1	-0.652174	4.76e-05
														chr8	6185576	6189774	Mp8g05460,1	-0.651315	0.000469798
														chr2	2055937	2058213	Mp2g01800,1	-0.649021	0.0161447
														chr4	19197475	19199050	Mp4g16810,1	-0.648672	0.0376906
														chr3	25625433	25631683	Mp3g24220,1	-0.647417	1.52e-05
														chr1	14961343	14968803	Mp1g14690,1	-0.645213	1.43e-08
														chr5	11622998	11629509	Mp5g10413,pre	-0.642931	0.000141674
														chr1	11872344	11877489	Mp1g11610,1	-0.642324	0.000201087
														chr2	4087386	4091540	Mp2g03890,4	-0.6413	0.000295352
														chr4	25741159	25744220	Mp4g23040,1	-0.640933	0.0215757
														chr4	1204415	1207099	Mp4g01050,1	-0.640612	0.0241551
														chr1	11734981	11741046	Mp1g11450,1	-0.639247	1.12e-05
														chr1	6556282	6559748	Mp1g06230,1	-0.638299	0.00251688
														chr3	2590761	2596209	Mp3g02690,1	-0.637631	0.00203808
														chr6	7110243	7114521	Mp6g06500,1	-0.637614	0.00380004
														chr2	24939647	24941692	Mp2g22900,1	-0.636942	0.0188914
														chr3	12599673	12602251	Mp3g12880,1	-0.635815	0.021106
														chr5	14680729	14683618	Mp5g13440,1	-0.635457	0.000788788
														chr5	19949143	19957956	Mp5g18890,1	-0.635383	0.00215508
														chr2	6321078	6323478	Mp2g06100,1	-0.63495	0.021202
														chr1	12215592	12217463	Mp1g12000,1	-0.634479	0.0481944
														chr1	22089313	22097404	Mp1g21600,1	-0.634396	1.18e-09
														chr2	19131801	19134130	Mp2g17940,1	-0.634175	0.0375691
														chr7	9068335	9070396	Mp7g07890,1	-0.633798	0.0194338
														chr7	6060095	6064697	Mp7g05250,1	-0.633751	0.000586828
														chr6	12198194	12208112	Mp6g11110,1	-0.63223	2.95e-10
														chr1	682334	685784	Mp1g00600,1	-0.631592	0.00216424
														chr4	18529566	18533457	Mp4g16320,1	-0.630808	0.000490924
														chr1	23534296	23537060	Mp1g22850,1	-0.629824	0.00250666
														chr8	10150731	10153326	Mp8g08790,1	-0.629794	0.0184946
														chr5	1332067	1335251	Mp5g01220,1	-0.628517	0.00122683
														chr5	21684164	21689462	Mp5g20240,1	-0.627533	0.000603938
														chr1	30213474	30220153	Mp1g29600,1	-0.627299	5.23e-08
														chr7	4028485	4033295	Mp7g03200,1	-0.627232	0.000141198
														chr1	24909376	24914665	Mp1g24190,1	-0.62694	0.000308881
														chr3	19804589	19810255	Mp3g19265,2	-0.624405	0.0001128
														chr6	18488719	18494799	Mp6g16950,1	-0.623486	2.02e-06
														chr3	17154686	17157058	Mp3g17080,1	-0.623125	0.0123736
														chr7	3056370	3059403	Mp7g02620,1	-0.622243	0.00603154
														chr5	1275918	1280410	Mp5g01150,1	-0.622137	9.42e-05
														chr3	23551208	23555375	Mp3g22420,1	-0.620687	0.0168568
														chr2	20230791	20235298	Mp2g18780,1	-0.619653	0.00152396
														chr4	6651149	6653591	Mp4g05900,1	-0.619577	0.0414858
														chr2	28492878	28498090	Mp2g25990,1	-0.619362	0.0005085
														chr7	20604033	20607090	Mp7g18430,1	-0.618717	0.00925439
														chr3	27045064	27048210	Mp3g25480,1	-0.618614	0.0184095
														chr5	15114792	15118530	Mp5g13860,1	-0.618127	0.0186369
														chr6	3334959	3338514	Mp6g02870,1	-0.617128	0.0139211
														chr3	16139985	16142677	Mp3g16440,1	-0.61617	0.00874036
														chr1	14651778	14656025	Mp1g14400,1	-0.616023	7.04e-05
														chr6	23524377	23527116	Mp6g21290,1	-0.615689	0.0341994
														chr7	19209632	19213658	Mp7g17290,1	-0.613674	0.00801397
														chr4	26545379	26547529	Mp4g23780,1	-0.613503	0.0159286
														chr5	17693698	17698202	Mp5g16760,1	-0.613027	0.00304714
														chr3	10970114	10975451	Mp3g11360,1	-0.611799	0.000356798
														chr2	16296472	16300060	Mp2g15440,1	-0.610775	0.00205587
														chr6	18909857	18911811	Mp6g17360,2	-0.610618	0.0397565
														chr4	1291844	1295357	Mp4g01160,1	-0.610617	0.00122388
														chr6	18448517	18452185	Mp6g16900,1	-0.610309	0.00689994
														chr1	28419142	28421345	Mp1g28100,1	-0.608505	0.0311023
														chr4	12259688	12263293	Mp4g11090,1	-0.608212	0.000799512
														chr7	17224123	17227711	Mp7g15570,1	-0.607409	0.000145271
														chr2	16818760	16821320	Mp2g15930,1	-0.606372	0.0414858
														chr1	21372982	21377080	Mp1g20870,1	-0.606325	2e-05
														chr3	14573332	14577202	Mp3g14990,1	-0.604139	0.00096369
														chrV	734798	737900	MpVg00110,1	-0.603859	0.038842
														chr7	9576555	9582543	Mp7g08340,1	-0.603765	0.000112593
														chr5	21033300	21035440	Mp5g19830,1	-0.603341	0.00410507
														chr5	15958540	15961716	Mp5g14710,1	-0.601576	0.00390596
														chr6	18946530	18949131	Mp6g17400,1	-0.601338	0.02061
														chr4	5421507	5424892	Mp4g04810,1	-0.596983	0.0117214
														chr4	2464999	2467724	Mp4g02090,1	-0.594258	0.0137799
														chr7	6250387	6255376	Mp7g05320,1	-0.594043	0.000220753
														chr8	17165539	17171232	Mp8g15380,1	-0.592752	0.000159503
														chr5	11920897	11924458	Mp5g10720,1	-0.592696	3.8e-06
														chr5	14955241	14957952	Mp5g13690,1	-0.592417	0.0421448
														chr3	496230	506358	Mp3g00230,1	-0.59217	1.14e-08
														chr6	15295190	15297554	Mp6g13980,1	-0.591688	0.0307558
														chr8	7076235	7078918	Mp8g06210,1	-0.590761	0.0052488
														chr8	10553545	10556226	Mp8g09220,1	-0.588639	0.0104867
														chr5	12223740	12226447	Mp5g10910,1	-0.588463	0.0179239
														chr4	9886094	9889123	Mp4g08790,1	-0.588252	0.0341847
														chr6	20245062	20252662	Mp6g18160,1	-0.587673	5.41e-06
														chr5	5389805	5393384	Mp5g04910,2	-0.587457	0.00722525
														chr2	14586318	14590173	Mp2g13770,1	-0.587087	0.00831296
														chr1	10753059	10755740	Mp1g10390,1	-0.586812	0.0456703
														chr8	3502096	3506801	Mp8g03260,1	-0.585093	7.02e-05
														chr4	19298268	19302067	Mp4g16910,1	-0.585046	0.000539052
														chr1	23334246	23337703	Mp1g22710,1	-0.584993	0.0323894
														chr2	13583652	13585767	Mp2g13290,1	-0.584938	0.0488816
														chr4	20183651	20186067	Mp4g17890,1	-0.583222	0.00610384
														chr2	12732150	12738466	Mp2g12480,1	-0.583174	3.08e-05
														chr5	23039635	23043483	Mp5g21440,1	-0.582977	0.00711486
														chr3	3585678	3589499	Mp3g03630,1	-0.581193	0.0232369
														chr8	6047680	6049726	Mp8g05300,1	-0.578517	0.0414858
														chr1	20743290	20752626	Mp1g20260,1	-0.577892	4.12e-07
														chr4	10342807	10345220	Mp4g09240,1	-0.576754	0.0233392
														chr2	24909244	24912948	Mp2g22880,2	-0.575499	0.0058046
														chr1	28174525	28177850	Mp1g27895,1	-0.574861	0.00973982
														chr7	13879138	13882741	Mp7g12610,1	-0.574476	0.001431
														chr6	18310828	18314941	Mp6g16800,1	-0.573769	0.00439835
														chr2	11689467	11697730	Mp2g11500,1	-0.573438	1.17e-05
														chr1	7989847	7992067	Mp1g07630,3	-0.572301	0.036318
														chr4	17533299	17537686	Mp4g15270,1	-0.570176	0.000124003
														chr2	3893119	3896501	Mp2g03590,1	-0.569904	0.0113643
														chr5	5118745	5124724	Mp5g04650,1	-0.569202	0.000259772
														chr1	17804568	17813641	Mp1g17490,1	-0.568568	5.17e-05
														chr2	10251819	10258147	Mp2g10010,1	-0.56572	2.47e-05
														chr1	27437698	27441584	Mp1g26990,1	-0.565694	0.014693
														chr3	8745541	8749589	Mp3g08850,1	-0.565231	0.000727866
														chr2	8304016	8306190	Mp2g07870,1	-0.565057	0.0428007
														chr5	13444941	13449809	Mp5g12250,1	-0.563664	0.000546767
														chr8	19938241	19948480	Mp8g17790,1	-0.563326	6e-06
														chr6	21509453	21520705	Mp6g19180,1	-0.562854	1.04e-06
														chr2	12392086	12397444	Mp2g12180,1	-0.561741	0.00174288
														chr3	12053187	12066856	Mp3g12290,1	-0.56087	2.45e-09
														chr6	4813453	4816045	Mp6g04480,1	-0.560359	0.0115687
														chr1	6731647	6734558	Mp1g06410,2	-0.560158	0.00967635
														chr5	16095211	16098773	Mp5g14900,1	-0.559925	0.0418359
														chr4	18216903	18219241	Mp4g16010,1	-0.558865	0.0127453
														chr4	16524975	16529455	Mp4g14420,1	-0.558614	0.0108252
														chr1	14521602	14524663	Mp1g14250,1	-0.558572	0.0273851
														chr2	12975713	12978092	Mp2g12850,1	-0.557039	0.046949
														chr8	13878591	13881237	Mp8g12210,1	-0.555073	0.0294431
														chr4	2716802	2719592	Mp4g02400,1	-0.554853	0.0271377
														chr6	10925309	10932687	Mp6g09750,1	-0.55482	0.00392211
														chr1	3206516	3214373	Mp1g02920,1	-0.554347	3.67e-07
														chr5	3558461	3561698	Mp5g03080,1	-0.553726	0.0417844
														chr1	26041786	26046073	Mp1g25480,1	-0.553713	0.000695199
														chr6	1425976	1430886	Mp6g00950,1	-0.551204	0.00462143
														chr4	1642186	1649900	Mp4g01490,1	-0.551162	4.32e-05
														chr7	16929197	16932491	Mp7g15350,1	-0.549744	0.00299333
														chr4	23875581	23878383	Mp4g21110,2	-0.549361	0.0393777
														chr2	9481689	9489737	Mp2g09150,1	-0.548041	6.78e-05
														chr5	17588239	17591344	Mp5g16650,1	-0.54802	0.0266547
														chr6	6585946	6597856	Mp6g06090,1	-0.547159	4.57e-08
														chr5	2758053	2761783	Mp5g02130,1	-0.545845	0.000834353
														chr3	3293517	3296597	Mp3g03390,1	-0.545688	0.0118996
														chr5	23307564	23312485	Mp5g21660,1	-0.545686	0.0013453
														chr6	23363153	23365830	Mp6g21100,1	-0.545209	0.0275412
														chr4	11533535	11541119	Mp4g10470,1	-0.544442	8.42e-06
														chr5	18411330	18413836	Mp5g17330,2	-0.543769	0.038652
														chr8	6291182	6294573	Mp8g05560,1	-0.543592	0.00780428
														chr3	11886379	11888990	Mp3g12080,1	-0.543241	0.0141965
														chr2	9349700	9353233	Mp2g09000,1	-0.542838	0.0227541
														chr6	21043410	21045482	Mp6g18690,1	-0.542564	0.0424434
														chr3	20396210	20402644	Mp3g19930,1	-0.540557	9.9e-05
														chr5	24726778	24732748	Mp5g22920,1	-0.539622	0.000687186
														chr2	12761390	12767655	Mp2g12510,1	-0.539472	2.32e-05
														chr2	12499579	12503469	Mp2g12260,1	-0.538693	0.00608155
														chr5	11451630	11454115	Mp5g10210,1	-0.538483	0.0444188
														chr6	658822	663836	Mp6g00310,1	-0.538279	5.94e-06
														chr8	4301156	4304591	Mp8g04090,1	-0.536534	0.0109323
														chr8	20033099	20038744	Mp8g17875,pre	-0.536338	0.00590015
														chr7	9498761	9503032	Mp7g08260,1	-0.536063	0.0095825
														chr3	12425085	12432307	Mp3g12790,1	-0.536046	3.09e-05
														chr8	7488676	7497515	Mp8g06580,1	-0.53525	0.00010068
														chr2	1506094	1510666	Mp2g01210,1	-0.534872	0.011078
														chr4	1863586	1867651	Mp4g01605,1	-0.534783	0.0081739
														chr8	10799384	10802188	Mp8g09360,1	-0.534402	0.0438684
														chr7	13007276	13013476	Mp7g11710,1	-0.534357	6.42e-06
														chr1	3216819	3219895	Mp1g02940,2	-0.533215	0.0197879
														chr7	21168319	21172215	Mp7g19010,1	-0.53267	0.0042328
														chr3	14889937	14892352	Mp3g15260,1	-0.532601	0.0176143
														chr1	2090299	2100372	Mp1g01860,2	-0.532263	2.17e-06
														chr2	8597605	8600859	Mp2g08180,1	-0.531052	0.00094701
														chr3	13355687	13360898	Mp3g13610,1	-0.531047	0.000728817
														chr4	24722616	24726425	Mp4g22090,1	-0.529048	0.00249123
														chr2	5448737	5451557	Mp2g05250,1	-0.527286	0.00631818
														chr6	23296710	23300197	Mp6g21050,1	-0.527245	0.0246286
														chr2	7417438	7420149	Mp2g07100,1	-0.526812	0.0203251
														chr2	27379620	27380897	Mp2g24970,1	-0.526739	0.0389916
														chr3	15728242	15731358	Mp3g16080,1	-0.52669	0.0256804
														chr5	3396642	3400491	Mp5g02860,1	-0.526525	0.0223166
														chr2	5381218	5384272	Mp2g05130,1	-0.525438	0.015377
														chr8	18979336	18982446	Mp8g16960,1	-0.52444	0.0342761
														chr4	4323731	4326696	Mp4g03780,1	-0.523952	0.0254137
														chr4	3006432	3011110	Mp4g02700,1	-0.523817	0.000810972
														chr1	29387932	29391916	Mp1g28920,1	-0.523489	0.0021148
														chr5	16854286	16862081	Mp5g15770,2	-0.523336	1.26e-05
														chr2	21346667	21349410	Mp2g19700,1	-0.523158	0.0336279
														chr7	2433641	2442291	Mp7g01820,1	-0.522931	2.61e-06
														chr2	19988031	19998819	Mp2g18560,1	-0.522343	3.09e-05
														chr3	2984774	2988549	Mp3g03240,1	-0.521818	0.00578246
														chr3	24179092	24181978	Mp3g22960,1	-0.520529	0.0104983
														chr3	19813309	19817760	Mp3g19270,1	-0.519524	0.00446847
														chr2	17604012	17608457	Mp2g16590,1	-0.519225	0.00689994
														chr7	8302225	8306674	Mp7g07070,1	-0.519015	0.00565399
														chr6	8739606	8742486	Mp6g07950,1	-0.518702	0.0348625
														chr2	11240579	11251482	Mp2g10970,1	-0.518129	3.14e-07
														chr8	4419920	4422299	Mp8g04200,1	-0.517517	0.0373954
														chr1	26358538	26365933	Mp1g25890,1	-0.51746	8.84e-06
														chr4	7464994	7472231	Mp4g06560,1	-0.517372	0.000120339
														chr2	12717756	12721242	Mp2g12470,1	-0.516554	0.0118996
														chr5	17479892	17482312	Mp5g16500,1	-0.516515	0.0489001
														chr1	13702780	13705261	Mp1g13710,1	-0.516431	0.0414429
														chr1	24438027	24443088	Mp1g23690,1	-0.516103	0.00934772
														chr8	15347312	15351258	Mp8g13640,1	-0.515423	0.0081883
														chr6	21844258	21850253	Mp6g19530,1	-0.514837	0.000549924
														chr4	23556464	23557481	Mp4g20790,1	-0.514664	0.000697882
														chr1	12471611	12475419	Mp1g12290,1	-0.514195	0.0230026
														chr1	24087581	24093278	Mp1g23335a,1	-0.513616	0.000549924
														chr2	28406303	28410506	Mp2g25940,1	-0.51303	0.00929893
														chr7	13889644	13893447	Mp7g12620,1	-0.511397	0.00850075
														chr5	13722398	13724527	Mp5g12550,1	-0.510081	0.0218707
														chr7	12396760	12400092	Mp7g11130,1	-0.509123	0.00909261
														chr6	9707858	9712258	Mp6g08760,1	-0.50911	0.000788788
														chr5	7664658	7670738	Mp5g07220,1	-0.508671	0.00383394
														chr4	24476054	24478344	Mp4g21750,1	-0.507272	0.0252403
														chr4	4330152	4337173	Mp4g03780,1	-0.506569	0.00134843
														chr2	13245531	13248720	Mp2g13070,2	-0.505801	0.00764006
														chr5	13640244	13645315	Mp5g12500,1	-0.505179	0.00614082
														chr8	2796451	2800642	Mp8g02730,1	-0.503883	0.00591896
														chr6	9304003	9307944	Mp6g08450,1	-0.501634	0.0230094
														chr4	14971971	14979015	Mp4g13470,2	-0.500745	0.000382027
														chr5	18511777	18516143	Mp5g17450,1	-0.500736	0.0109886
														chr3	19899208	19904600	Mp3g19350,1	-0.500149	6.1e-05
														chr4	10261093	10265355	Mp4g09195,5	-0.497093	0.0175088
														chr8	2813938	2818564	Mp8g02750,1	-0.496976	0.00253649
														chr2	28327299	28333323	Mp2g25910,1	-0.496749	0.00259617
														chr8	8638185	8643253	Mp8g07630,1	-0.496572	0.00954741
														chr3	4546610	4550954	Mp3g04680,1	-0.496479	0.0150609
														chr4	5186441	5190439	Mp4g04650,1	-0.496442	0.0259032
														chr3	23938961	23943692	Mp3g22750,1	-0.495364	0.0045455
														chr1	11932715	11936474	Mp1g11670,1	-0.494404	0.00116984
														chr4	25136622	25139584	Mp4g22360,1	-0.494294	0.014616
														chr6	21734241	21737944	Mp6g19450,1	-0.493976	0.00353626
														chr5	11887169	11893712	Mp5g10680,1	-0.493099	0.00143478
														chr8	17064065	17066917	Mp8g15310,1	-0.49279	0.0246934
														chr4	17827535	17830795	Mp4g15520,1	-0.492576	0.00593462
														chr7	9487150	9495081	Mp7g08250,1	-0.492505	0.000212046
														chr3	18572747	18575293	Mp3g18230,1	-0.492453	0.0456138
														chr4	24078518	24086079	Mp4g21300,1	-0.492413	0.00230617
														chr4	13612864	13617668	Mp4g12290,1	-0.490924	0.00515016
														chr3	11935885	11944512	Mp3g12120,1	-0.490847	9.9e-05
														chr5	3029356	3035289	Mp5g02460,1	-0.489719	0.00250063
														chr8	11358125	11361710	Mp8g09850,1	-0.488788	0.0295224
														chr4	14986059	14991771	Mp4g13480,1	-0.487533	0.00323584
														chr3	14696984	14699359	Mp3g15080,1	-0.487509	0.0301897
														chr6	23157433	23161826	Mp6g20910,1	-0.486541	0.0239255
														chr8	13148461	13151050	Mp8g11640,1	-0.485788	0.0491584
														chr8	11486039	11489809	Mp8g10000,1	-0.485487	0.0104991
														chr3	11243207	11248211	Mp3g11620,1	-0.485085	0.0090198
														unplaced-scaffold_432	5031	7495	Mpzg01320,1	-0.482934	0.0246407
														chr5	6154545	6158406	Mp5g05740,1	-0.482509	0.0329012
														chr3	25961219	25965320	Mp3g24470,1	-0.482068	0.0180358
														chr2	8524483	8527345	Mp2g08050,1	-0.481903	0.0376906
														chr7	16843052	16846920	Mp7g15210,1	-0.479007	0.0110519
														chr2	2296307	2301389	Mp2g02090,1	-0.478467	0.00549739
														chr3	13098939	13104534	Mp3g13330,1	-0.477014	0.00402738
														chr6	6536542	6541214	Mp6g06020,1	-0.476902	0.0144959
														chr6	17121192	17124767	Mp6g15550,1	-0.476871	0.0235418
														chr5	3063007	3066712	Mp5g02500,1	-0.476642	0.0290623
														chr7	1012281	1016906	Mp7g00810,1	-0.476505	0.0264334
														chr1	25720032	25723832	Mp1g25200,1	-0.476477	0.0396739
														chr2	16211547	16214988	Mp2g15350,1	-0.476132	0.0221921
														chr5	11634081	11637154	Mp5g10430,2	-0.476044	0.0216145
														chr5	23658834	23662858	Mp5g21950,1	-0.475288	0.0288474
														chr5	845631	850449	Mp5g00560,1	-0.475082	0.0153969
														chr4	6543763	6550240	Mp4g05770,1	-0.474643	0.000106619
														chr2	6903226	6907953	Mp2g06750,1	-0.471534	0.0138751
														chr4	5977751	5981492	Mp4g05260,1	-0.47039	0.0307558
														chr6	11735312	11740070	Mp6g10590,1	-0.469956	0.000431381
														chr2	23149914	23154369	Mp2g20960,1	-0.469672	0.0051566
														chr7	16479148	16484856	Mp7g14860,1	-0.469671	0.00834492
														chr7	8285713	8289369	Mp7g07060,1	-0.468746	0.0310397
														chr3	17164651	17169286	Mp3g17080,1	-0.467963	0.00430565
														chr3	12536593	12544171	Mp3g12860,2	-0.46769	0.00255689
														chr3	3355965	3358916	Mp3g03450,1	-0.4664	0.0309212
														chr6	21442158	21447208	Mp6g19070,1	-0.46517	0.0117052
														chr5	16524729	16529928	Mp5g15400,1	-0.464322	0.00538728
														chr8	11167613	11172933	Mp8g09620,1	-0.463726	0.00196967
														chr6	3513841	3517711	Mp6g03120,1	-0.463545	0.0148735
														chr3	9296630	9301358	Mp3g09420,1	-0.46202	0.0112402
														chr4	20800899	20805938	Mp4g18460,3	-0.462012	0.00795816
														chr2	6794618	6800595	Mp2g06630,1	-0.460163	0.000106334
														chr3	7073504	7083255	Mp3g07300,1	-0.459975	5.65e-05
														chr3	17752223	17757608	Mp3g17590,1	-0.459916	0.00165591
														chr6	15224554	15227492	Mp6g13890,1	-0.459116	0.0351733
														chr2	6913744	6921449	Mp2g06770,1	-0.45776	0.000683838
														chr5	15349136	15354572	Mp5g14120,1	-0.457722	0.000262208
														chr8	5370421	5373246	Mp8g04800,1	-0.456835	0.0285621
														chr7	6921321	6925276	Mp7g05850,1	-0.456537	0.0345554
														chr2	27796748	27802620	Mp2g25330,1	-0.455464	0.00675538
														chr7	13567055	13572989	Mp7g12300,1	-0.454683	0.00291154
														chr3	25215988	25220568	Mp3g23760,1	-0.454049	0.0359375
														chr5	9976807	9981077	Mp5g09230,1	-0.453988	0.0143393
														chr5	21522349	21525707	Mp5g20060,1	-0.453613	0.0465253
														chr6	6776710	6780493	Mp6g06330,1	-0.451964	0.0174256
														chr1	16161703	16165731	Mp1g15980,1	-0.450994	0.0222918
														chr3	3190240	3193769	Mp3g03350,1	-0.449852	0.0375682
														chr5	16653492	16657092	Mp5g15530,1	-0.448527	0.0252468
														chr7	8531678	8541367	Mp7g07350,1	-0.446932	0.000118555
														chr5	23400589	23408749	Mp5g21740,2	-0.446333	0.00059908
														chr3	17744934	17749069	Mp3g17570,1	-0.446224	0.0396739
														chr1	18564547	18568472	Mp1g18290,1	-0.445985	0.0195807
														chr8	5590431	5594139	Mp8g04980,1	-0.445855	0.0139211
														chr5	19510037	19515358	Mp5g18420,1	-0.445659	0.0145831
														chr6	1953111	1956741	Mp6g01440,1	-0.445038	0.024514
														chr2	7823063	7830559	Mp2g07430,1	-0.443779	0.003302
														chr1	8571195	8577264	Mp1g08270,1	-0.443744	0.010675
														chr8	14332562	14337810	Mp8g12790,1	-0.44331	0.00689994
														chr7	12036355	12045962	Mp7g10790,1	-0.442039	5.91e-05
														chr1	13998690	14001685	Mp1g13980,2	-0.441504	0.0339097
														chr2	3194959	3201979	Mp2g02800,1	-0.440672	0.00339309
														chr1	13254052	13257078	Mp1g13140,1	-0.440216	0.0299
														chr6	7949454	7962278	Mp6g07250,1	-0.439806	0.00023077
														chr3	22873080	22877346	Mp3g22000,1	-0.439539	0.0314307
														chr5	18323589	18327638	Mp5g17240,1	-0.438767	0.0296683
														chr2	8681517	8689723	Mp2g08260,4	-0.437969	0.000545436
														chr6	12920282	12925172	Mp6g11770,1	-0.436017	0.0200744
														chr5	11177434	11181303	Mp5g09940,1	-0.435575	0.0095825
														chr6	15769065	15771884	Mp6g14540,1	-0.434495	0.0346255
														chr4	10995379	10999054	Mp4g09890,1	-0.433509	0.0427994
														chr3	12021631	12027577	Mp3g12230,1	-0.433155	0.00135817
														chr8	2837253	2846560	Mp8g02770,1	-0.432929	0.00162348
														chr7	18516892	18520977	Mp7g16650,1	-0.431428	0.0155619
														chr7	13490618	13493650	Mp7g12180,1	-0.431418	0.0355465
														chr3	2679421	2684772	Mp3g02820,1	-0.431412	0.00229358
														chr2	5409882	5413445	Mp2g05180,1	-0.430952	0.0400314
														chr8	6940916	6945709	Mp8g06080,1	-0.430845	0.00633107
														chr6	16531380	16535957	Mp6g14900,3	-0.43041	0.0165246
														chr7	971018	975660	Mp7g00770,1	-0.429578	0.0445128
														chr3	4963909	4968757	Mp3g05150,1	-0.429143	0.0108899
														chr1	15331292	15335472	Mp1g15010,1	-0.428789	0.00946067
														chr1	28473691	28481280	Mp1g28150,1	-0.42693	0.00218079
														unplaced-scaffold_078	50793	55163	Mpzg00310,1	-0.423756	0.0222641
														chr6	21354008	21358312	Mp6g19010,2	-0.421214	0.0314897
														chr1	27327114	27331803	Mp1g26880,1	-0.420311	0.0302513
														chr5	18812554	18819196	Mp5g17770,1	-0.419962	0.0212328
														chr3	3389579	3394164	Mp3g03480,1	-0.419143	0.024455
														chr2	19936401	19940588	Mp2g18520,1	-0.418804	0.00486442
														chr2	26151260	26154977	Mp2g23955,1	-0.417246	0.026277
														chr1	671633	678332	Mp1g00580,1	-0.41702	0.000159663
														chr3	1655651	1660149	Mp3g01480,1	-0.415875	0.0255696
														chr4	17322390	17324828	Mp4g15050,1	-0.412745	0.0496497
														chr1	5042911	5047273	Mp1g04740,1	-0.411383	0.0175329
														chr2	6304201	6308741	Mp2g06080,1	-0.409567	0.0374177
														chr2	6385030	6390609	Mp2g06140,1	-0.409253	0.0125964
														chr5	11759897	11766551	Mp5g10550,1	-0.407846	0.00259154
														chr5	20634848	20647367	Mp5g19540,1	-0.407796	4.09e-05
														chr3	17088595	17092827	Mp3g17040,1	-0.407054	0.0177002
														chr2	10116794	10123584	Mp2g09800,1	-0.406557	0.00560272
														chr6	1095455	1100890	Mp6g00630,1	-0.405908	0.00504463
														chr2	18979355	18982576	Mp2g17800,1	-0.404864	0.0302425
														chr7	19024183	19027984	Mp7g17110,1	-0.403905	0.0265725
														chr3	21198558	21203565	Mp3g20620,1	-0.403572	0.0134315
														chr3	26391504	26400357	Mp3g24890,1	-0.402871	7.69e-06
														chr1	16019086	16023922	Mp1g15800,1	-0.401712	0.0172608
														chr3	20656849	20661536	Mp3g20240,2	-0.401434	0.01864
														chr8	4287760	4294235	Mp8g04080,1	-0.401338	0.00217042
														chr2	10924833	10929643	Mp2g10650,1	-0.401328	0.0137924
														chr5	20057020	20068344	Mp5g18990,1	-0.399309	0.00139398
														chr4	1503598	1507597	Mp4g01380,1	-0.399187	0.0328303
														chr7	21318389	21322656	Mp7g19160,1	-0.39827	0.0114921
														chr2	20950125	20955148	Mp2g19260,1	-0.396679	0.0207698
														chr4	19192009	19196642	Mp4g16810,1	-0.393346	0.0267926
														chr7	4465439	4469869	Mp7g03610,1	-0.392947	0.0148558
														chr5	13472861	13477479	Mp5g12260,1	-0.392695	0.0249296
														chr7	18613891	18620690	Mp7g16730,1	-0.3925	0.00203433
														chr7	1980027	1989855	Mp7g01410,1	-0.391162	0.00321134
														chr7	9948486	9959582	Mp7g08800,1	-0.38908	0.000935827
														chr1	16177611	16183215	Mp1g15990,1	-0.388264	0.0249518
														chr6	5618068	5626086	Mp6g05100,1	-0.38806	0.00526175
														chr5	4206858	4212947	Mp5g03720,1	-0.387233	0.0464592
														chr8	10231976	10236628	Mp8g08890,1	-0.386648	0.0487236
														chr7	18522765	18528708	Mp7g16650,3	-0.386428	0.01722
														chr2	18013510	18021057	Mp2g16940,1	-0.385634	0.00101062
														chr2	18969966	18976608	Mp2g17770,1	-0.385142	0.00279566
														chr8	14102250	14107903	Mp8g12500,1	-0.382991	0.0141334
														chr7	2708748	2713103	Mp7g02150,1	-0.382737	0.0167516
														chr6	7377028	7383132	Mp6g06750,1	-0.38227	0.00728102
														chr3	18635953	18641016	Mp3g18320,2	-0.381036	0.0386399
														chr1	23518424	23525545	Mp1g22840,1	-0.380969	0.0010287
														chr5	13611650	13618408	Mp5g12460,1	-0.379527	0.00625129
														chr3	5961347	5969698	Mp3g06070,1	-0.372577	0.00119913
														chr2	9927854	9936374	Mp2g09680,1	-0.369536	0.000510579
														chr5	3646504	3657098	Mp5g03190,1	-0.369341	0.000136642
														chr4	8818187	8824865	Mp4g07880,1	-0.368689	0.0010199
														chr2	11173272	11179478	Mp2g10910,1	-0.368214	0.00376704
														chr1	24525503	24531969	Mp1g23775,1	-0.36066	0.0159076
														chr4	4412336	4418186	Mp4g03860,1	-0.359814	0.0116394
														chr8	1362989	1367032	Mp8g01220,1	-0.358837	0.0155767
														chr4	14386037	14391361	Mp4g12880,1	-0.358763	0.0356084
														chr7	5738010	5744410	Mp7g04930,1	-0.355614	0.0397828
														chr4	870148	877422	Mp4g00650,1	-0.35377	0.0147881
														chr7	2841827	2846531	Mp7g02350,1	-0.351722	0.0234373
														chr5	9161092	9170467	Mp5g08490,1	-0.347316	0.00347452
														chr4	17998930	18006804	Mp4g15770,1	-0.343866	0.00878706
														chr8	15281018	15284995	Mp8g13560,1	-0.339355	0.0429058
														chr3	18199740	18206132	Mp3g17930,1	-0.339174	0.0460034
														chr5	24653075	24659208	Mp5g22850,1	-0.338736	0.0237873
														chr3	19222113	19228514	Mp3g18830,1	-0.337621	0.0378575
														chr1	16151476	16158716	Mp1g15980,1	-0.336577	0.0218198
														chr5	18500948	18507082	Mp5g17440,2	-0.334994	0.0359569
														chr2	24039399	24044868	Mp2g21850,1	-0.334289	0.044628
														chr5	23442074	23462006	Mp5g21775a,1	-0.331998	9.39e-05
														chr5	20132571	20139130	Mp5g19040,1	-0.325357	0.0471045
														chr3	19585122	19592211	Mp3g19065a,1	-0.31641	0.0227761
														chr4	18650102	18656519	Mp4g16430,1	-0.314408	0.0360859
														chr4	18386352	18394410	Mp4g16200,1	-0.311107	0.0289822
														chr5	24874865	24885731	Mp5g23140,1	-0.30852	0.0230972
														chr7	6951322	6956972	Mp7g05870,1	-0.303105	0.0373954
														chr3	5380612	5388296	Mp3g05490,1	-0.302531	0.0162077
														chr2	11962425	11968533	Mp2g11750,1	-0.301486	0.0232215
														chr2	18072283	18078933	Mp2g16980,1	-0.299126	0.0230911
														chr6	17244072	17252985	Mp6g15700,1	-0.298138	0.0393757
														chr6	17717509	17731019	Mp6g16280,1	-0.294532	0.00526106
														chr3	10052334	10061114	Mp3g10400,1	-0.289622	0.0347091
														chr8	10887336	10899075	Mp8g09440,1	-0.288426	0.0150835
														chr3	25976706	25984880	Mp3g24490,1	-0.286222	0.0290412
														chr3	25611694	25620755	Mp3g24170,1	-0.280888	0.0190644
														chr5	15808929	15818558	Mp5g14520,1	-0.279968	0.0391137
														chr6	15305822	15314891	Mp6g13990,1	-0.276768	0.0392384
														chr2	8055538	8074539	Mp2g07710,1	-0.267855	0.00358981
														chr3	16846975	16854042	Mp3g16860,1	-0.267018	0.0473359
														chr8	11688008	11695836	Mp8g10230,1	-0.266905	0.0396739
														chr4	25578922	25585263	Mp4g22880,1	-0.250574	0.0408822
														chr7	2046487	2054022	Mp7g01450,1	-0.237199	0.0341618
														chr3	24404410	24419859	Mp3g23170,1	-0.236947	0.0249644
														chr7	661417	669613	Mp7g00470,1	-0.228177	0.0342761
														chr8	5917036	5931411	Mp8g05190,1	-0.220499	0.0233769
														chr3	7260790	7271317	Mp3g07510,1	0.192399	0.0481323
														chr8	1791227	1802670	Mp8g01710,1	0.201876	0.0490202
														chr1	24422472	24436628	Mp1g23680,1	0.210582	0.0170882
														chr2	27975435	27984067	Mp2g25460,1	0.214546	0.0377666
														chr1	6566586	6578866	Mp1g06250,1	0.220822	0.0189496
														chr8	15090360	15103178	Mp8g13400,1	0.222663	0.025473
														chr5	6373864	6382209	Mp5g05980,1	0.223845	0.0336279
														chr8	19849776	19861131	Mp8g17740,1	0.224731	0.0261137
														chr1	6784488	6799042	Mp1g06445,1	0.226927	0.00969024
														chr1	23582353	23591349	Mp1g22880,1	0.227586	0.0465584
														chr8	15325279	15344551	Mp8g13620,1	0.227821	0.00881617
														chr6	6616343	6634523	Mp6g06140,1	0.236077	0.000920063
														chr6	18146341	18156032	Mp6g16650,1	0.241	0.0234098
														chr8	12470863	12479745	Mp8g11080,1	0.247152	0.0331742
														chr6	13445228	13456639	Mp6g12310,1	0.252854	0.0165631
														chr7	2366199	2374726	Mp7g01770,1	0.252945	0.0461528
														chr1	27122215	27131251	Mp1g26680,1	0.256936	0.0410206
														chr8	3354606	3361595	Mp8g03160,1	0.258529	0.0465253
														chr3	14909098	14917401	Mp3g15290,1	0.25907	0.00995413
														chr3	12998395	13012953	Mp3g13210,1	0.261352	0.00385556
														chr3	7053986	7062892	Mp3g07290,1	0.262121	0.0414858
														chr8	3856986	3866864	Mp8g03630,1	0.262714	0.0123339
														chr3	1646611	1655112	Mp3g01470,1	0.264858	0.0383344
														chr5	14585498	14593454	Mp5g13350,1	0.264972	0.008866
														chr1	30197991	30203255	Mp1g29590,2	0.265463	0.0369368
														chr7	21202838	21215078	Mp7g19040,1	0.26709	0.0173072
														chr4	8181477	8193326	Mp4g07190,1	0.267802	0.00908841
														chr1	15083549	15088454	Mp1g14840,1	0.268746	0.0352466
														chr2	21458283	21466194	Mp2g19870,1	0.270847	0.0168348
														chr7	5833722	5844633	Mp7g05020,1	0.272347	0.00660247
														chr5	16290806	16300738	Mp5g15110,1	0.272461	0.00239789
														chr1	26854307	26864382	Mp1g26350,1	0.273427	0.00689226
														chr5	9712642	9725730	Mp5g08960,1	0.273782	0.00393508
														chr2	20022287	20029844	Mp2g18610,1	0.274238	0.0161447
														chr7	21005158	21018110	Mp7g18820,1	0.276253	0.00703459
														chr3	13719124	13727561	Mp3g13990,1	0.276997	0.0209551
														chr1	9912181	9923079	Mp1g09600,1	0.277559	0.00577569
														chr2	21917510	21924194	Mp2g20340,1	0.279188	0.0219647
														chr2	21871120	21880440	Mp2g20300,1	0.279229	0.00355554
														chr4	16926992	16933401	Mp4g14720,1	0.279824	0.0136717
														chr2	8352199	8359941	Mp2g07910,1	0.279971	0.00727734
														chr7	13205340	13213729	Mp7g11860,1	0.281797	0.0101549
														chr3	26518546	26538998	Mp3g25040,1	0.283647	5.77e-05
														chr8	13073125	13077323	Mp8g11620,1	0.283792	0.029768
														chr3	23313719	23322078	Mp3g22220,1	0.284716	0.0118713
														chr7	17261593	17274250	Mp7g15610,1	0.288875	0.002222
														chr3	7177601	7195708	Mp3g07450,1	0.289036	8.8e-05
														chr2	19088306	19098816	Mp2g17900,1	0.289708	0.000172948
														chr4	19206223	19217844	Mp4g16840,1	0.289728	0.00675011
														chr8	14943235	14955005	Mp8g13285,pre	0.28988	0.00259617
														chr5	11314069	11319610	Mp5g10020,1	0.290876	0.0229168
														chr7	5929144	5937413	Mp7g05130,1	0.290948	0.0108477
														chr3	8808886	8815019	Mp3g08920,1	0.291058	0.0287129
														chr2	28831103	28838677	Mp2g26360,1	0.291219	0.00480038
														chr7	7699206	7704575	Mp7g06550,1	0.291384	0.0414858
														chr3	24795392	24800989	Mp3g23380,2	0.291818	0.0458298
														chr8	8692996	8698728	Mp8g07680,1	0.292898	0.0378575
														chr3	19473999	19479582	Mp3g18980,1	0.293209	0.00606019
														chr8	7195362	7203466	Mp8g06310,1	0.293432	0.0150963
														chr2	10136703	10144854	Mp2g09830,1	0.293791	0.0277019
														chr1	3975757	3982833	Mp1g03670,1	0.293827	0.00407438
														chr2	18102868	18111859	Mp2g16990,1	0.296165	0.00672176
														chr8	13649570	13661987	Mp8g12120,1	0.297231	0.0143244
														chr7	1044309	1056137	Mp7g00830,1	0.298807	0.00146969
														chr3	2458048	2462233	Mp3g02530,1	0.300916	0.0416926
														chr3	16069418	16076776	Mp3g16390,1	0.302637	0.00500598
														chr6	22793704	22799398	Mp6g20590,1	0.304535	0.0340056
														chr5	23428034	23434284	Mp5g21760,1	0.304668	0.0105165
														chr4	2031664	2041029	Mp4g01740,2	0.305157	0.00391479
														chr1	22413044	22418866	Mp1g21930,1	0.307994	0.00641306
														chr6	9573456	9582163	Mp6g08690,1	0.308446	0.00118693
														chr8	11998044	12004986	Mp8g10580,1	0.308634	0.0255447
														chr3	2066351	2077077	Mp3g01980,1	0.309163	0.00613142
														chr8	4310395	4314823	Mp8g04090,1	0.310497	0.0451411
														chr3	8158558	8163640	Mp3g08430,1	0.312282	0.0101236
														chr5	11472006	11476635	Mp5g10240,4	0.31311	0.0372175
														chr8	12389133	12394149	Mp8g10980,1	0.313215	0.0319793
														chr2	17905674	17914440	Mp2g16790,1	0.313276	0.000112692
														chr5	16105186	16123762	Mp5g14930,1	0.315522	7.56e-05
														chr4	5805691	5813219	Mp4g05020,1	0.318402	0.0219279
														chr6	3115838	3121090	Mp6g02670,1	0.319254	0.0465584
														chr8	11453425	11461519	Mp8g09980,1	0.320351	0.00541076
														chr1	20224352	20230159	Mp1g19750,1	0.321049	0.00225434
														chr1	17875189	17879567	Mp1g17580,1	0.321562	0.0151396
														chr4	1696392	1703820	Mp4g01520,1	0.321647	0.00889283
														chr5	3413974	3421339	Mp5g02880,1	0.322506	0.00603154
														chr7	2948771	2953349	Mp7g02440,1	0.323848	0.0479866
														chr5	23550325	23556383	Mp5g21860,1	0.324821	0.013115
														chr4	26155505	26166385	Mp4g23380,2	0.325365	0.000697084
														chr8	20510589	20520319	Mp8g18350,1	0.325704	0.000458778
														chr2	16575750	16579089	Mp2g15740,1	0.326238	0.0226244
														chr4	17864605	17870547	Mp4g15560,1	0.326248	0.00797281
														chr5	7407776	7413676	Mp5g06980,1	0.326265	0.00818875
														chr8	6049989	6055677	Mp8g05300,1	0.326472	0.00597255
														chr1	3822172	3826719	Mp1g03490,1	0.328222	0.0149283
														chr1	23190415	23207219	Mp1g22600,1	0.329314	3.78e-05
														chr1	3913917	3925496	Mp1g03590,1	0.329434	0.000112768
														chr4	20187820	20195390	Mp4g17900,1	0.32971	0.000512305
														chr1	23349841	23358070	Mp1g22720,1	0.329876	0.00390141
														chr8	3566728	3571971	Mp8g03323,1	0.329923	0.0473118
														chr1	7139872	7145001	Mp1g06770,3	0.330421	0.0177335
														chr4	20692199	20702598	Mp4g18380,2	0.330556	0.00212571
														chr6	10461135	10467346	Mp6g09290,1	0.330892	0.00992242
														chr6	13478232	13483419	Mp6g12350,1	0.330963	0.0229955
														chr2	2359160	2368772	Mp2g02180,1	0.331131	0.00287551
														chr7	13647466	13651962	Mp7g12370,1	0.331518	0.0326521
														chr1	12801177	12805382	Mp1g12670,1	0.332836	0.0165141
														chr6	5386963	5389676	Mp6g04840,1	0.33404	0.039195
														chr8	7778978	7787967	Mp8g06790,1	0.335926	0.00128711
														chr2	18937351	18945116	Mp2g17720,1	0.335969	0.00128693
														chr6	2271325	2277415	Mp6g01800,1	0.336597	0.00636762
														chr3	10284412	10289863	Mp3g10650,1	0.336635	0.045996
														chr4	3939800	3944069	Mp4g03400,2	0.337284	0.0284901
														chr3	12320267	12324061	Mp3g12670,1	0.338131	0.0151049
														chr8	3075207	3085394	Mp8g02960,1	0.33898	0.000295981
														chr8	7964222	7972319	Mp8g06920,1	0.338994	0.0049734
														chr3	26608353	26624619	Mp3g25160,1	0.339751	4.25e-05
														chr8	11575162	11589396	Mp8g10080,1	0.340298	0.000586837
														chr5	5329533	5338626	Mp5g04860,2	0.340421	0.00015255
														chr2	14568430	14574431	Mp2g13760,2	0.34062	0.00705907
														chr2	16960823	16967909	Mp2g16000,1	0.340908	0.00961053
														chr4	25443651	25450458	Mp4g22650,1	0.341552	0.00546037
														chr4	14048527	14057258	Mp4g12530,1	0.341572	0.00111862
														chr3	13728576	13739315	Mp3g14010,1	0.342277	0.000210249
														chr1	10506569	10518062	Mp1g10150,1	0.343515	9.96e-05
														chr7	3155284	3158957	Mp7g02680,1	0.344281	0.0164607
														chr7	9326893	9331692	Mp7g08070,1	0.345882	0.00663071
														chr4	13296335	13301922	Mp4g12040,1	0.346535	0.0015786
														chr4	25564006	25569615	Mp4g22840,1	0.346661	0.0307558
														chr4	18568308	18574266	Mp4g16350,3	0.346882	0.0213686
														chr2	18129449	18136652	Mp2g17020,1	0.347303	0.000744968
														chr2	18197997	18203051	Mp2g17120,1	0.348874	0.00619976
														chr2	17176401	17181472	Mp2g16090,1	0.34893	0.0492599
														chr6	5380695	5385999	Mp6g04830,1	0.349792	0.0018278
														chr3	11205273	11211598	Mp3g11600,1	0.350429	0.002006
														chr6	8352070	8360349	Mp6g07570,1	0.35061	0.00337841
														chr5	17184976	17191097	Mp5g16160,1	0.351872	0.00437062
														chr3	25071339	25078186	Mp3g23640,1	0.35225	0.000873858
														chr3	24655072	24663909	Mp3g23300,1	0.352886	0.000250891
														chr6	2075066	2081757	Mp6g01550,1	0.354386	0.00148798
														chr5	14486071	14491224	Mp5g13220,4	0.354576	0.00667712
														chr5	9200189	9208000	Mp5g08540,1	0.354648	0.00046126
														chr1	26227144	26232398	Mp1g25750,1	0.355742	0.00172983
														chr3	7590441	7594656	Mp3g07900,1	0.35592	0.0448808
														chr1	13695125	13700158	Mp1g13700,1	0.356084	0.00422188
														chr8	1493411	1500432	Mp8g01380,1	0.356476	0.000796255
														chr1	18722156	18730394	Mp1g18470,1	0.357653	0.000443651
														chr4	5245010	5248123	Mp4g04700,1	0.358759	0.0471405
														chr6	8696697	8704763	Mp6g07950,1	0.359284	0.00051325
														chr5	6132386	6136607	Mp5g05710,1	0.359489	0.0484596
														chr8	55817	62608	Mp8g00060,1	0.359557	0.000556587
														chr8	14201149	14209509	Mp8g12620,1	0.359832	0.0154941
														chr7	2971228	2977196	Mp7g02460,1	0.359871	0.0256555
														chr3	23474949	23484052	Mp3g22350,1	0.360116	0.000238052
														chr5	21893361	21897196	Mp5g20440,1	0.360387	0.0219086
														chr8	475735	480100	Mp8g00330,2	0.361056	0.0354064
														chr4	24400742	24406351	Mp4g21660,1	0.361216	0.0154084
														chr4	17325644	17329826	Mp4g15060,1	0.36168	0.00960193
														chr3	11250589	11255838	Mp3g11620,1	0.363359	0.0432901
														chr7	9390055	9399195	Mp7g08140,1	0.363584	0.000109498
														chr7	15569217	15579756	Mp7g13910,1	0.363982	0.000104427
														chr7	836819	840545	Mp7g00670,1	0.364997	0.0236762
														chr4	9302105	9307717	Mp4g08430,1	0.36555	0.00275375
														chr6	9592009	9597107	Mp6g08700,1	0.366341	0.0021148
														chr1	11722619	11726912	Mp1g11430,1	0.36779	0.00966621
														chr5	12667540	12672106	Mp5g11440,1	0.368025	0.0142794
														chr8	9937930	9941832	Mp8g08630,1	0.368706	0.00862404
														chr4	1030999	1037392	Mp4g00820,1	0.368993	0.00119234
														chr1	7932018	7936388	Mp1g07550,1	0.369076	0.0105129
														chr5	24935375	24939058	Mp5g23200,1	0.36909	0.0143695
														chr4	6934389	6939974	Mp4g06210,1	0.370478	0.0038057
														chr1	7147938	7153286	Mp1g06780,1	0.371064	0.00794718
														chr4	4427761	4432945	Mp4g03890,1	0.371339	0.00470502
														chr8	11669160	11674353	Mp8g10190,1	0.371863	0.00194093
														chr2	29247432	29250803	Mp2g26640,1	0.372387	0.0246898
														chr1	426978	432102	Mp1g00280,1	0.373044	0.0365175
														chr3	13472090	13480661	Mp3g13740,1	0.373057	0.000127505
														chr5	4988594	5001649	Mp5g04520,1	0.373263	7.6e-05
														chr3	25571744	25578687	Mp3g24120,1	0.373356	0.000816775
														chr5	3405871	3409729	Mp5g02875a,1	0.373358	0.00761859
														chr8	13574678	13580758	Mp8g12040,1	0.373634	0.00458865
														chr7	8227338	8232011	Mp7g07040,1	0.374023	0.00308603
														chr2	28284436	28288344	Mp2g25870,1	0.375748	0.00790095
														chr3	16217128	16220557	Mp3g16520,1	0.375868	0.0128165
														chr8	13747339	13750331	Mp8g12160,2	0.375976	0.0482776
														chr4	13550950	13556080	Mp4g12230,1	0.376066	0.00299804
														chr3	4453630	4459125	Mp3g04580,1	0.376132	0.0127267
														chr3	16277229	16283031	Mp3g16590,1	0.376228	0.0110892
														chr8	4688510	4699715	Mp8g04280,1	0.376316	4.67e-05
														chr5	25335425	25344883	Mp5g23550,1	0.377024	0.0057689
														chr4	24177734	24185807	Mp4g21420,1	0.378011	0.000598544
														chr1	17755057	17762831	Mp1g17420,1	0.378372	0.000156478
														chr8	15871281	15875235	Mp8g14150,1	0.37884	0.00428476
														chr2	16188948	16191598	Mp2g15320,1	0.380059	0.0446598
														chr6	17091316	17095815	Mp6g15530,1	0.380781	0.0165217
														chr4	25819275	25823431	Mp4g23070,1	0.380986	0.0233215
														chr8	2062297	2070211	Mp8g01970,1	0.382092	0.000735752
														chr2	4097841	4101985	Mp2g03900,1	0.382577	0.00984541
														chr1	25736792	25741173	Mp1g25240,1	0.38271	0.00551531
														chr5	7203644	7208040	Mp5g06790,1	0.383024	0.00250197
														chr3	16988266	16991834	Mp3g16990,1	0.383908	0.036149
														chr3	14530299	14537092	Mp3g14950,1	0.384453	0.0076363
														chr2	8428383	8433351	Mp2g07980,1	0.385002	0.0103077
														chr5	2892461	2900841	Mp5g02270,4	0.3853	0.00017232
														chr8	15128817	15137624	Mp8g13430,1	0.3868	6.64e-05
														chr8	15402583	15407622	Mp8g13670,1	0.386953	0.00178937
														chr8	2212232	2224260	Mp8g02130,1	0.387155	1.99e-05
														chr7	2690124	2696235	Mp7g02120,2	0.38803	0.000549924
														chr2	13672963	13676554	Mp2g13360,1	0.388533	0.0336877
														chr8	8729033	8732802	Mp8g07760,1	0.388741	0.0199122
														chr2	23817382	23824691	Mp2g21600,1	0.388892	0.000584725
														chr6	3122009	3127246	Mp6g02670,1	0.38996	0.0341343
														chr5	23851239	23854778	Mp5g22090,1	0.389968	0.0294695
														chr2	6751341	6755171	Mp2g06570,1	0.389975	0.0178683
														chr2	28992913	28998959	Mp2g26460,1	0.389999	0.000141263
														chr4	2082700	2087030	Mp4g01780,1	0.390038	0.0138386
														chr1	28248042	28251259	Mp1g27950,1	0.390775	0.0166845
														chr1	5358224	5362875	Mp1g05050,1	0.391268	0.0461429
														chr3	13494318	13498956	Mp3g13760,1	0.391458	0.0014316
														chr8	13867019	13872484	Mp8g12200,1	0.392701	0.0053674
														chr5	9209821	9214819	Mp5g08550,1	0.392764	0.00299138
														chr2	2537932	2541085	Mp2g02330,1	0.393307	0.0379517
														chr7	13833762	13838912	Mp7g12590,1	0.394865	0.000992039
														chr3	8079669	8086533	Mp3g08380,1	0.395309	0.000697882
														chr4	272982	277010	Mp4g00175a,1	0.395797	0.0274689
														chr3	14729576	14733393	Mp3g15090,1	0.39587	0.00623582
														chr8	12434164	12437777	Mp8g11030,1	0.396326	0.0213788
														chr4	7099955	7104495	Mp4g06390,1	0.397057	0.00820631
														chr8	8562367	8566201	Mp8g07540,1	0.398402	0.00920146
														chr8	11796397	11803602	Mp8g10370,1	0.398526	0.00146434
														chr8	15355755	15360435	Mp8g13650,1	0.398811	0.00810729
														chr3	25545027	25549465	Mp3g24080,1	0.398933	0.0103978
														chr8	11303600	11307378	Mp8g09780,1	0.399891	0.0114652
														chr3	19602420	19607496	Mp3g19080,1	0.400139	0.0116154
														chr2	10735127	10739727	Mp2g10460,1	0.400656	0.0012945
														chr3	20344980	20348274	Mp3g19840,1	0.401613	0.0445128
														chr4	10626949	10632629	Mp4g09500,1	0.402451	0.000806612
														chr4	8920591	8924013	Mp4g07980,1	0.403453	0.042471
														chr5	15914749	15919790	Mp5g14660,1	0.403908	0.00141497
														chr6	20037505	20041893	Mp6g18070,1	0.405899	0.00974133
														chr2	24736952	24741717	Mp2g22590,1	0.406051	0.0229168
														chr2	599173	609337	Mp2g00490,1	0.406191	1.29e-06
														chr8	1027329	1036690	Mp8g00840,1	0.407969	4.61e-05
														chr8	11174844	11177768	Mp8g09630,1	0.408216	0.0313338
														chr1	560860	564509	Mp1g00460,1	0.408724	0.00393248
														chr8	5859585	5866541	Mp8g05140,1	0.409795	0.000109438
														chr5	7072401	7078801	Mp5g06630,1	0.409869	0.000496686
														chr4	18229202	18232796	Mp4g16030,1	0.40999	0.0112143
														chr3	3706067	3714838	Mp3g03750,1	0.41008	1.64e-05
														chr3	20360927	20367279	Mp3g19880,1	0.410275	0.00245804
														chr7	4696649	4699241	Mp7g03810,1	0.4103	0.0214111
														chr2	378367	386197	Mp2g00330,1	0.411509	0.00415479
														chr3	9822197	9825703	Mp3g10110,1	0.411855	0.0249452
														chr7	13148759	13153285	Mp7g11820,1	0.412414	0.000584613
														chr6	14931966	14935675	Mp6g13590,1	0.412595	0.0151904
														chr7	9758465	9764891	Mp7g08560,1	0.413359	0.00422626
														chr7	8590100	8594282	Mp7g07400,1	0.413484	0.0149265
														chr3	6797688	6804078	Mp3g07010,1	0.413892	0.00107491
														chr2	20056191	20066804	Mp2g18660,1	0.414593	5.72e-06
														chr5	20308857	20314564	Mp5g19190,1	0.415179	0.00181091
														chr3	7429985	7434734	Mp3g07700,1	0.415899	0.0192631
														chr3	8601445	8604690	Mp3g08770,1	0.416101	0.0146055
														chr1	18222287	18228325	Mp1g17910,1	0.416418	0.00107584
														chr2	24710683	24718060	Mp2g22560,1	0.416441	0.000585167
														chr3	10806462	10812969	Mp3g11130,1	0.416576	0.00406545
														chr8	3833490	3839581	Mp8g03610,1	0.416645	0.00180228
														chr4	6454425	6457388	Mp4g05650,1	0.416888	0.0414858
														chr1	26046324	26048783	Mp1g25500,1	0.416902	0.0215662
														chr5	9682900	9688442	Mp5g08940,1	0.417839	0.0052631
														chr6	2594005	2596362	Mp6g02140,1	0.418837	0.0450553
														chr3	15983519	15988705	Mp3g16310,1	0.41889	0.000645644
														chr4	6418247	6421590	Mp4g05640,1	0.419034	0.0112737
														chr6	20713365	20718558	Mp6g18420,1	0.419061	0.0018209
														chr2	25132932	25137477	Mp2g23060,1	0.419525	0.00315135
														chr8	17515454	17523555	Mp8g15570,1	0.420049	1.43e-05
														chr6	15439484	15442727	Mp6g14170,1	0.420215	0.0351354
														chr3	26484618	26490535	Mp3g24960,1	0.420774	0.000419261
														chr5	6444242	6457217	Mp5g06070,1	0.420934	3.31e-07
														chr3	14559372	14565704	Mp3g14980,1	0.421273	0.000799512
														chr5	4511653	4517185	Mp5g04040,1	0.421334	0.00175152
														chr4	1399278	1404402	Mp4g01260,1	0.421602	0.000398992
														chr2	22164307	22167518	Mp2g20470,2	0.421702	0.0199122
														chr4	21593213	21600455	Mp4g19120,1	0.421891	0.000918998
														chr1	29356526	29361396	Mp1g28890,1	0.422784	0.000346225
														chr2	9582651	9587101	Mp2g09250,1	0.422904	0.035892
														chr3	7414932	7417339	Mp3g07670,1	0.422919	0.0214931
														chr4	10584375	10590057	Mp4g09460,2	0.423215	0.000687241
														chr1	9987164	9990911	Mp1g09700,1	0.424358	0.0013453
														chr1	17966775	17970072	Mp1g17655a,1	0.424358	0.00195076
														chr5	23557643	23560691	Mp5g21860,1	0.424428	0.0464151
														chr2	4701519	4706769	Mp2g04480,1	0.425418	0.00156682
														chr2	23749456	23754574	Mp2g21520,1	0.425746	0.0135633
														chr6	23307487	23309915	Mp6g21060,1	0.426015	0.0386399
														chr2	9045854	9050741	Mp2g08740,1	0.426836	0.00526175
														chr5	1083189	1087442	Mp5g00820,1	0.427201	0.00957872
														chr1	30032373	30034944	Mp1g29460,6	0.427245	0.0452231
														chr4	22052621	22055267	Mp4g19500,1	0.427404	0.00384703
														chr3	23003202	23011637	Mp3g22130,1	0.427929	0.00125724
														chr7	3051238	3055630	Mp7g02610,4	0.428886	0.029989
														chr4	4812982	4817259	Mp4g04350,1	0.429056	0.00326342
														chr5	6003860	6007450	Mp5g05560,1	0.429511	0.0218198
														chr8	15048990	15065443	Mp8g13350,1	0.429667	2.06e-09
														chr7	10414241	10422671	Mp7g09300,1	0.430788	2.77e-07
														chr7	12819184	12822694	Mp7g11550,1	0.431327	0.00545116
														chr5	12069125	12074515	Mp5g10800,1	0.433467	0.000610762
														chr4	7980518	7984466	Mp4g07020,1	0.434916	0.0414858
														chr5	21865473	21876280	Mp5g20420,1	0.43503	3.36e-06
														chr3	6412237	6422896	Mp3g06570,2	0.435577	6.74e-07
														chr8	3967571	3976468	Mp8g03750,1	0.436242	4.18e-06
														chr4	22532308	22537750	Mp4g19920,1	0.437977	0.0011407
														chr1	5282168	5284756	Mp1g04960,1	0.438156	0.00402253
														chr1	28791958	28795638	Mp1g28410,1	0.439246	0.014652
														chr4	12591718	12598729	Mp4g11420,1	0.439261	4.42e-07
														chr7	9354700	9358050	Mp7g08090,1	0.439773	0.036318
														chr2	23028526	23031663	Mp2g20900,2	0.44037	0.013873
														chr6	19663785	19667040	Mp6g17860,1	0.440688	0.0397828
														chr1	20400334	20403411	Mp1g19840,1	0.440893	0.0125148
														chr2	386756	389760	Mp2g00330,1	0.441569	0.0211722
														chr7	10228306	10230582	Mp7g09090,1	0.442325	0.0347854
														chr5	3384304	3390071	Mp5g02850,1	0.442395	7.68e-05
														chr5	22092102	22095143	Mp5g20610,1	0.44251	0.0294406
														chr5	15946504	15950927	Mp5g14700,1	0.443123	0.0016801
														chr4	13273728	13279872	Mp4g12020,1	0.443647	0.000152823
														chr8	19625531	19627782	Mp8g17540,1	0.444018	0.0321835
														chr6	4368983	4382086	Mp6g03950,1	0.444066	2.63e-09
														chr3	26139941	26143157	Mp3g24590,1	0.444736	0.0423302
														chr5	19629722	19633592	Mp5g18530,1	0.446518	0.0111677
														chr1	17540230	17545467	Mp1g17210,2	0.446646	0.00979174
														chr6	22622904	22629851	Mp6g20430,1	0.446894	9.13e-05
														chr7	15246287	15250208	Mp7g13660,1	0.446961	0.0070511
														chr8	13895863	13900476	Mp8g12230,1	0.447868	0.00187103
														chr2	8921074	8928503	Mp2g08550,1	0.448792	5.73e-06
														chr6	434069	436580	Mp6g00240,1	0.449067	0.0404186
														chr7	12840980	12844052	Mp7g11560,1	0.449506	0.013221
														chr6	11998104	12000963	Mp6g10900,1	0.450191	0.00609499
														chr1	30322572	30327614	Mp1g29680,1	0.450532	0.000966616
														chr1	9279368	9283113	Mp1g08960,1	0.451158	0.00780428
														chr2	27265707	27269286	Mp2g24920,1	0.45171	0.0166691
														chr3	4526999	4529887	Mp3g04650,1	0.452673	0.0208167
														chr8	11417910	11422071	Mp8g09910,1	0.453621	0.0217249
														chr3	4443779	4448805	Mp3g04570,1	0.453624	0.0113864
														chr3	5926694	5929993	Mp3g06000,1	0.453758	0.00849933
														chr3	23381740	23384482	Mp3g22280,1	0.454076	0.0195979
														chr8	5331008	5333860	Mp8g04760,1	0.454104	0.023568
														chr2	6654088	6658756	Mp2g06490,1	0.454127	0.00013917
														chr1	1430549	1434299	Mp1g01220,1	0.454284	0.00292165
														chr5	7159328	7162332	Mp5g06730,1	0.454316	0.0236762
														chr3	2050859	2056548	Mp3g01950,1	0.454575	0.00451945
														chr6	5674749	5678246	Mp6g05170,1	0.454991	0.0137586
														chr7	21342414	21345823	Mp7g19170,1	0.455478	0.014693
														chr4	25456087	25460851	Mp4g22670,1	0.45558	0.000532224
														chr8	4813119	4818843	Mp8g04340,1	0.455882	0.000542081
														chr4	8792221	8795629	Mp4g07850,1	0.456031	0.0189496
														chr3	10266559	10270352	Mp3g10640,1	0.456199	0.000919726
														chr7	15213397	15218988	Mp7g13630,3	0.456333	0.000331359
														chr2	5851924	5859199	Mp2g05660,1	0.456871	4.04e-06
														chr5	17538741	17542961	Mp5g16570,1	0.456995	0.0343646
														chr6	18038234	18050352	Mp6g16510,1	0.457858	7.18e-06
														chr2	20015079	20021802	Mp2g18600,1	0.458703	0.00024724
														chr4	4718379	4721874	Mp4g04230,1	0.458728	0.00590415
														chr7	20957136	20959268	Mp7g18770,1	0.458947	0.0286854
														chr7	1361542	1366209	Mp7g01220,1	0.459863	0.000152292
														chr4	16206860	16213163	Mp4g14090,1	0.460094	0.0005608
														chr8	11378149	11381523	Mp8g09870,1	0.46134	0.04242
														chr8	16479064	16482288	Mp8g14700,1	0.461417	0.0302279
														chr5	19204570	19208968	Mp5g18130,1	0.462208	0.0242129
														chr2	26114392	26125387	Mp2g23900,1	0.46238	2.2e-08
														chr4	12250450	12256267	Mp4g11070,1	0.462454	0.00257338
														chr1	20814820	20819826	Mp1g20310,1	0.463049	0.000246427
														chr1	10935447	10939162	Mp1g10640,1	0.46333	0.000652224
														chr7	13683336	13686867	Mp7g12450,1	0.464743	0.0166393
														chr2	23367660	23370534	Mp2g21200,2	0.465211	0.00623355
														chr2	7595804	7598701	Mp2g07220,1	0.465255	0.000931734
														chr3	6502100	6515491	Mp3g06700,1	0.465649	1.06e-09
														chr3	22107666	22112982	Mp3g21370,1	0.466027	0.000496027
														chr4	4165765	4172850	Mp4g03660,1	0.46639	0.000363922
														chr5	22631296	22636990	Mp5g21080,1	0.466476	0.00587954
														chr4	19746906	19755960	Mp4g17360,1	0.467158	9.53e-08
														chr8	7519117	7522427	Mp8g06650,1	0.46749	0.0395544
														chr4	3679334	3683093	Mp4g03140,1	0.467723	0.0105129
														chr5	5997158	6001316	Mp5g05560,1	0.467823	0.00154166
														chr2	27870952	27875119	Mp2g25350,1	0.468129	0.000170112
														chr2	27176151	27179197	Mp2g24840,1	0.468709	0.0216202
														chr5	19314141	19320006	Mp5g18250,1	0.468925	0.000247373
														chr4	18917731	18924637	Mp4g16670,2	0.469214	3.98e-06
														chr3	23687864	23703466	Mp3g22560,1	0.46959	5.01e-10
														chr3	1207971	1210602	Mp3g01000,1	0.470142	0.048208
														chr7	7022428	7025387	Mp7g05930,1	0.470339	0.0128099
														chr3	25603655	25606160	Mp3g24150,1	0.470402	0.00260165
														chr7	13173065	13175331	Mp7g11830,1	0.470471	0.0370692
														chr1	20801754	20813566	Mp1g20310,1	0.470807	2.54e-06
														chr5	21080505	21083130	Mp5g19840,1	0.471004	0.0123505
														chr7	11143320	11148360	Mp7g09820,1	0.471005	0.000796589
														chr3	1480286	1486695	Mp3g01290,1	0.471466	3.67e-07
														chr6	7462132	7465936	Mp6g06840,1	0.472383	0.0161447
														chr6	1771803	1780049	Mp6g01230,1	0.472535	3.39e-08
														chr2	9372240	9374416	Mp2g09030,1	0.47355	0.0438672
														chr1	24607673	24613723	Mp1g23820,1	0.473555	0.000170735
														chr1	20919203	20922089	Mp1g20400,1	0.473641	0.00572399
														chr8	15681842	15691630	Mp8g13980,1	0.473775	1.64e-06
														chr4	4091606	4104078	Mp4g03590,1	0.473931	1.85e-09
														chr4	18465500	18471374	Mp4g16270,1	0.474085	0.000117957
														chr5	17011252	17014545	Mp5g15950,1	0.474216	0.0405391
														chr2	24190651	24199301	Mp2g22040,1	0.474821	5.79e-08
														chr5	17839247	17845436	Mp5g16860,1	0.475267	1.92e-06
														chr1	2745954	2748277	Mp1g02480,1	0.475601	0.0280432
														chr5	14360613	14372173	Mp5g13130,2	0.475661	2.01e-07
														chr2	24027162	24033793	Mp2g21840,1	0.475756	2.12e-07
														chr3	13668749	13672661	Mp3g13930,1	0.476181	0.00220319
														chr8	14240519	14246450	Mp8g12680,1	0.476349	0.0063779
														chr8	7674181	7677064	Mp8g06730,3	0.476488	0.0072391
														chr7	9909372	9913907	Mp7g08760,1	0.47701	5.06e-05
														chr8	10321694	10324039	Mp8g09040,1	0.477148	0.00934864
														chr5	20070357	20085031	Mp5g19000,1	0.477723	1.38e-10
														chr1	23059790	23064155	Mp1g22460,1	0.478707	0.00161338
														chr5	24753220	24757206	Mp5g22960,1	0.478787	0.0299058
														chr6	14483215	14493098	Mp6g13210,1	0.479351	3.93e-06
														chr5	6560691	6564668	Mp5g06230,1	0.47937	0.00218842
														chr5	11722039	11726162	Mp5g10510,1	0.479852	0.00263067
														chr2	15211158	15215909	Mp2g14460,1	0.48007	0.00139398
														chr3	4619475	4623825	Mp3g04760,1	0.480382	0.00134843
														chr5	26059791	26061564	Mp5g24100,1	0.48076	0.0424457
														chr6	6362266	6369034	Mp6g05900,1	0.480872	1.93e-06
														chr2	7912770	7915710	Mp2g07560,1	0.482127	0.00129422
														chr5	6613850	6616703	Mp5g06270,1	0.483118	0.000671377
														chr1	29411346	29415440	Mp1g28940,1	0.483807	0.0140355
														chr6	9069539	9075746	Mp6g08240,1	0.48391	0.000127716
														chr5	3248673	3256594	Mp5g02680,1	0.484114	0.00197719
														chr2	3461571	3464323	Mp2g03000,1	0.484466	0.00993503
														chr1	9995342	9998039	Mp1g09710,2	0.485068	0.0116989
														chr5	16789784	16794499	Mp5g15710,2	0.485114	0.00279566
														chr4	25675654	25683387	Mp4g22970,1	0.485776	7.51e-06
														unplaced-scaffold_145	9483	9983	Mpzg00500,1	0.486091	0.000147494
														chr3	1746865	1758866	Mp3g01570,1	0.488667	1.36e-07
														chr2	688553	693455	Mp2g00600,1	0.488972	0.001072
														chr3	18373696	18378198	Mp3g18040,1	0.490155	0.00105355
														chr4	14011272	14014597	Mp4g12510,1	0.490643	0.0204478
														chr8	11369939	11372136	Mp8g09860,1	0.490868	0.0224182
														chr1	4805217	4808364	Mp1g04490,1	0.491282	0.0133353
														chr2	5195093	5204600	Mp2g04990,1	0.491461	1.69e-09
														chr8	7710305	7713936	Mp8g06750,1	0.492306	0.000613788
														chr7	3456959	3461669	Mp7g02890,3	0.492373	0.000267773
														chr4	19231288	19236326	Mp4g16860,1	0.494095	0.00181392
														chr5	12614537	12629402	Mp5g11390,1	0.494492	1.14e-09
														chr1	1935584	1939476	Mp1g01700,1	0.494546	0.00313488
														chr6	23492316	23497840	Mp6g21240,1	0.494951	0.000841573
														chr3	18897726	18901657	Mp3g18490,1	0.495567	0.0145831
														chr2	7909697	7911888	Mp2g07560,1	0.495961	0.0336877
														chr7	12178842	12184995	Mp7g10970,1	0.496081	0.000231098
														chr3	13302009	13304649	Mp3g13540,1	0.49723	0.0251044
														chr1	12963685	12971930	Mp1g12830,1	0.49819	1.17e-05
														chr7	8503748	8508058	Mp7g07330,1	0.498456	0.00481176
														chr3	20326966	20333345	Mp3g19820,1	0.498819	1.8e-05
														chr5	4496160	4507702	Mp5g04020,1	0.499124	1.63e-10
														chr1	24391734	24393715	Mp1g23650,1	0.499155	0.0442695
														chr7	11368104	11373528	Mp7g10050,1	0.49927	9.75e-06
														chr2	20854953	20867516	Mp2g19180,1	0.499966	9.09e-12
														chr8	11559462	11563297	Mp8g10060,3	0.500105	0.0175972
														chr7	20626570	20634531	Mp7g18480,1	0.500182	1.09e-05
														chr5	9485861	9492650	Mp5g08770,1	0.50027	7.83e-07
														chr4	7860981	7864979	Mp4g06890,1	0.500453	0.000118161
														chr5	12386580	12402011	Mp5g11060,2	0.500626	1.97e-11
														chr2	5875543	5879621	Mp2g05680,1	0.501695	0.000158105
														chr5	24926276	24932428	Mp5g23190,1	0.502415	4.57e-06
														chr5	8161239	8163679	Mp5g07530,1	0.502417	0.00538019
														chr8	3780184	3790998	Mp8g03530,1	0.502494	6.37e-07
														chr7	19898632	19904291	Mp7g17880,1	0.50281	3.84e-05
														chr8	17998375	18004090	Mp8g16020,1	0.503003	6.9e-05
														chr3	8385229	8387889	Mp3g08600,1	0.503127	0.0152915
														chr4	22254484	22260621	Mp4g19660,1	0.503498	7.2e-05
														chr2	9233467	9236124	Mp2g08910,1	0.503592	0.00176946
														chr5	5803698	5806764	Mp5g05390,1	0.504222	0.0117579
														chr5	841276	844607	Mp5g00560,1	0.504292	0.00332595
														chr6	20103550	20107739	Mp6g18130,1	0.5045	2.03e-05
														chr2	715575	718994	Mp2g00620,1	0.505155	0.000700636
														chr7	3937412	3944686	Mp7g03130,1	0.505208	1.04e-05
														chr1	27112161	27118554	Mp1g26650,1	0.505632	4.66e-05
														chr7	18179260	18184383	Mp7g16430,1	0.506257	0.00169994
														chr3	4363174	4367732	Mp3g04480,1	0.506823	8.83e-05
														chr7	12912217	12915985	Mp7g11620,1	0.506889	8.21e-05
														chr1	22590448	22593073	Mp1g22080,1	0.507026	0.0244624
														chr3	21329837	21341755	Mp3g20700,1	0.507186	1.05e-09
														chr2	24844177	24846891	Mp2g22780,1	0.507487	0.00205222
														chr8	15918314	15921911	Mp8g14200,1	0.507952	0.00109629
														chr5	8454034	8456561	Mp5g07790,1	0.508208	0.0136717
														chr2	27072761	27077288	Mp2g24710,2	0.508297	1.09e-06
														chr2	9663886	9670075	Mp2g09310,1	0.50837	7.79e-06
														chr4	22227817	22236535	Mp4g19650,1	0.509577	3.02e-09
														chr2	29080442	29085035	Mp2g26490,1	0.510465	0.000255916
														chr8	15435776	15437769	Mp8g13710,3	0.510688	0.0336877
														chr5	8672197	8676809	Mp5g07950,1	0.510779	0.000261793
														chr1	4747993	4752502	Mp1g04430,2	0.511554	1.75e-05
														chr2	29560098	29562998	Mp2g26790,1	0.511747	0.00939463
														chr2	12126686	12129890	Mp2g11920,1	0.512611	0.00452454
														chr2	24141744	24144926	Mp2g21970,1	0.512984	0.00103194
														chr4	2551551	2564617	Mp4g02210,1	0.513161	8.84e-09
														chr5	20541989	20544527	Mp5g19440,1	0.513245	0.0446068
														chr3	7663294	7668671	Mp3g07960,1	0.513377	6.43e-06
														chr1	8533215	8537949	Mp1g08190,1	0.51398	0.000107581
														chr1	16369553	16375028	Mp1g16160,1	0.514482	0.000106619
														chr8	7207319	7209507	Mp8g06320,1	0.515086	0.0467204
														chr3	17625322	17634333	Mp3g17470,1	0.515303	4.07e-07
														chr1	8808462	8812398	Mp1g08570,1	0.5158	1.21e-05
														chr1	1062115	1066261	Mp1g00970,1	0.516027	8.46e-05
														chr2	25113246	25125884	Mp2g23050,1	0.516583	5.84e-10
														chr5	1090201	1094327	Mp5g00830,1	0.516804	0.000387917
														chr8	10422476	10425345	Mp8g09140,1	0.517195	0.0119944
														chr6	13370920	13372675	Mp6g12230,1	0.517348	0.0476233
														chr8	19459249	19461835	Mp8g17420,1	0.517447	0.0282424
														chr7	3911174	3914712	Mp7g03090,1	0.517451	0.0219507
														chr2	20051202	20054189	Mp2g18650,1	0.517891	0.00955715
														chr2	5828335	5832784	Mp2g05630,1	0.519037	0.000455385
														chr2	27850338	27855153	Mp2g25340,1	0.519729	1.02e-06
														chr4	20556296	20558830	Mp4g18250,3	0.519764	0.036676
														chr4	14287633	14290279	Mp4g12750,1	0.519942	0.00358981
														chr1	28464198	28467653	Mp1g28130,1	0.520207	0.000377434
														chr2	17825726	17832722	Mp2g16720,1	0.520957	5.66e-05
														chr2	24128001	24129937	Mp2g21960,1	0.521123	0.0461059
														chr6	6489447	6494686	Mp6g05980,1	0.52143	0.000290083
														chr2	26128252	26138877	Mp2g23910,1	0.521574	5.24e-09
														chr1	9536079	9541574	Mp1g09230,1	0.521625	0.000121126
														chr2	12205330	12213243	Mp2g12030,1	0.521767	1.25e-06
														chr6	7243491	7246670	Mp6g06570,1	0.521909	0.00437756
														chr7	18298241	18302583	Mp7g16540,1	0.52202	0.000313699
														chr3	4401398	4409341	Mp3g04530,1	0.522958	1.43e-05
														chr3	7721183	7724353	Mp3g08020,1	0.523902	1.25e-05
														chr3	26189603	26193551	Mp3g24670,1	0.524028	0.00136301
														chr6	6389194	6394121	Mp6g05910,1	0.524414	1.7e-05
														chr7	1907618	1912930	Mp7g01350,1	0.524592	6.22e-07
														chr3	18034373	18038590	Mp3g17800,1	0.525376	0.000841573
														chr4	25545546	25548380	Mp4g22820,1	0.526016	0.0211667
														chr1	8397793	8408942	Mp1g08060,1	0.526201	9.73e-12
														chr8	12896843	12899731	Mp8g11520,1	0.526347	0.0107424
														chr2	11035644	11038544	Mp2g10820,1	0.526463	0.0115241
														chr4	14230924	14233751	Mp4g12710,1	0.526647	0.0378473
														chr3	18383848	18391041	Mp3g18050,1	0.527181	8.99e-07
														chr1	27527302	27534152	Mp1g27120,1	0.527609	2.13e-05
														chr7	5557967	5560047	Mp7g04720,1	0.527768	0.0494558
														chr6	22675697	22677777	Mp6g20470,1	0.528191	0.0343918
														chr1	26667500	26671826	Mp1g26130,1	0.528925	0.00176544
														chr4	19316248	19320906	Mp4g16930,1	0.529354	0.000809776
														chr3	2406649	2410126	Mp3g02410,1	0.530278	0.00110129
														chr8	5809487	5816551	Mp8g05080,1	0.530532	1.84e-07
														chr8	20814737	20817628	Mp8g18670,1	0.530812	0.0136794
														chr2	2785654	2790124	Mp2g02450,1	0.530917	9.31e-05
														chr8	2805031	2807319	Mp8g02740,1	0.531596	0.0210399
														chr2	28027969	28032736	Mp2g25540,1	0.531802	0.000477701
														chr2	12195613	12204610	Mp2g12010,1	0.531807	4.76e-09
														chr5	885155	889258	Mp5g00590,1	0.532706	0.00116266
														chr6	9177142	9181143	Mp6g08310,1	0.532797	0.0064241
														chr6	6659804	6665842	Mp6g06190,1	0.533142	4.07e-07
														chr4	14269471	14273074	Mp4g12740,1	0.533293	0.00571636
														chr2	684914	687416	Mp2g00590,1	0.534672	0.00278232
														chr8	1915745	1918090	Mp8g01850,1	0.534707	0.0194405
														chr4	803705	806702	Mp4g00600,1	0.535201	0.000549924
														chr1	25937105	25941424	Mp1g25380,1	0.53605	0.000396769
														chr1	27902443	27906818	Mp1g27650,1	0.536294	1.21e-05
														chr8	11449650	11452057	Mp8g09970,1	0.536966	0.00886736
														chr5	11549371	11553728	Mp5g10270,2	0.536983	0.000244681
														chr4	6460535	6463742	Mp4g05650,1	0.537766	0.0106347
														chr8	15700851	15705371	Mp8g14000,1	0.537993	0.00019516
														chr8	12350902	12354487	Mp8g10940,1	0.538097	0.000182359
														chr4	14034769	14037151	Mp4g12520,2	0.538101	0.0465253
														chr5	9259349	9261347	Mp5g08580,1	0.538109	0.0446598
														chr3	9764113	9767643	Mp3g10040,1	0.538315	0.00403282
														chr3	14037177	14049032	Mp3g14390,1	0.538764	5.91e-09
														chr4	24359376	24371331	Mp4g21630,1	0.539053	6.74e-32
														chr4	12604279	12608857	Mp4g11430,1	0.539374	9.07e-07
														chr2	13934326	13936849	Mp2g13570,1	0.539375	0.00686659
														chr8	7715284	7718513	Mp8g06760,3	0.539523	0.0108466
														chr2	19595674	19597289	Mp2g18250,1	0.539684	0.0479114
														chr4	18932046	18934769	Mp4g16680,1	0.540283	0.00834418
														chr3	13538214	13543191	Mp3g13800,1	0.540672	0.00198676
														chr2	24001101	24014500	Mp2g21820,1	0.540735	3.97e-14
														chr4	16865724	16868565	Mp4g14680,1	0.540893	0.020385
														chr2	10961634	10967197	Mp2g10700,1	0.540928	3.23e-07
														chr1	1379100	1381427	Mp1g01190,2	0.541229	0.0189935
														chr2	5841441	5848704	Mp2g05640,1	0.541917	1.15e-06
														chr1	22779714	22783800	Mp1g22260,1	0.542492	0.000192119
														chr2	22717330	22720401	Mp2g20690,1	0.543001	0.0103226
														chr3	4890232	4902996	Mp3g05040,1	0.543612	5.03e-14
														chr4	905018	909695	Mp4g00700,1	0.544123	0.000126692
														chr3	26989655	26992585	Mp3g25440,1	0.544459	0.0141677
														chr8	19539460	19545099	Mp8g17480,1	0.544564	5.78e-06
														chr2	25354013	25356054	Mp2g23330,1	0.545946	0.0109123
														chr4	4649003	4653375	Mp4g04140,2	0.546276	6.6e-05
														chr8	18901803	18904549	Mp8g16880,2	0.54648	0.0158953
														chr8	6147943	6151029	Mp8g05420,1	0.547114	0.0145558
														chr2	26877875	26880002	Mp2g24560,1	0.547149	0.0078752
														chr5	12905410	12908058	Mp5g11720,1	0.547549	0.00335079
														chr4	4613325	4616023	Mp4g04100,1	0.548255	0.0168428
														chr8	20804771	20807174	Mp8g18660,1	0.548504	0.0461528
														chr7	21648528	21650957	Mp7g19430,1	0.548616	0.0203397
														chr7	12456152	12458205	Mp7g11200,1	0.5489	0.0091588
														chr8	6022630	6025438	Mp8g05270,1	0.549567	0.00492621
														chr3	12245338	12256079	Mp3g12520,1	0.549694	1.16e-06
														chr5	1814810	1817139	Mp5g01350,1	0.5502	0.0329012
														chr4	25205802	25208706	Mp4g22420,1	0.55025	0.0207698
														chr8	2142335	2148017	Mp8g02040,1	0.55059	0.000230973
														chr6	21987014	21989858	Mp6g19690,1	0.550955	0.00012487
														chr7	3880769	3882727	Mp7g03050,1	0.551727	0.0427994
														chr6	890936	894208	Mp6g00480,1	0.55178	0.00552286
														chr8	13676581	13679724	Mp8g12150,1	0.552001	0.000273712
														chr4	17905020	17910125	Mp4g15600,1	0.552962	0.00138692
														chr7	1087941	1094537	Mp7g00880,1	0.553834	5.64e-07
														chr4	5700541	5702552	Mp4g04980,1	0.554248	0.0159852
														chr7	5886912	5891826	Mp7g05090,1	0.555697	4.42e-06
														chr6	6652794	6659335	Mp6g06180,1	0.555915	4.94e-08
														chr5	24396782	24400621	Mp5g22630,1	0.557713	0.000191572
[truncated: 1,055 more rows]
