# Supplementary material for: H2A ubiquitination is essential for Polycomb Repressive Complex 1-mediated gene regulation in Marchantia polymorpha
Source: Genome Biol. 2021 Sep 1;22:253. doi: 10.1186/s13059-021-02476-y (PMC8408974; doi:10.1186/s13059-021-02476-y)
Supplement: Supplementary file 10 — Additional file 10: Table S9. Differential H3K27me3 peaks in h2a_ub and Mpbmi1/1l mutants. [file 13059_2021_2476_MOESM10_ESM.xlsx]

## Sheet: Table S9
Table S9. Differential H3K27me3 peaks in h2a_ub and Mpbmi1/1l mutants.
Mph2a:H2AK115R/K116R							Mph2a:H2AK119R							Mpbmi1/1l
Chr	Start	End	Related ID	Log2 Fold Change	adjusted p-value		Chr	Start	End	Related ID	Log2 Fold Change	adjusted p-value		Chr	Start	End	ID	Log2 Fold Change	adjusted p-value
chr6	13140756	13145234	Mp6g11880,1	-10.4361	4.46e-11		chr5	1721018	1724441	Mp5g01340,1	-10.2763	9.09e-11		chr3	25718307	25721894	Mp3g24280,1	-11.0857	1.95e-12
chr3	25718307	25721894	Mp4g19950,1	-9.76445	1.37e-09		chr5	1553134	1556308	Mp5g01310,1	-9.91379	5.46e-10		chr2	17695172	17697436	Mp2g16630,1	-10.0945	3.73e-10
chr6	16358883	16359975	Mp8g18230,1	-9.37618	8.73e-09		chr4	22603506	22605085	Mp4g19950,1	-9.75746	1.23e-09		chr8	20399544	20401368	Mp8g18230,1	-10.0265	5.41e-10
chr6	16309645	16310936	Mp6g18040,1	-9.33778	1.03e-08		chr7	8068083	8071303	Mp7g06930,1	-9.74551	1.29e-09		chr8	16195036	16195536	Mp8g14510,1	-9.81083	1.63e-09
chr6	6039148	6040108	Mp6g14860,1	-9.20006	1.99e-08		chr5	1550398	1553070	Mp5g01310,1	-9.51151	4.36e-09		chr8	18656183	18658267	Mp8g16650,1	-9.79733	1.64e-09
chr4	22606437	22607965	Mp8g14510,1	-9.16026	2.43e-08		chr8	20399544	20401368	Mp8g18230,1	-9.36932	8.09e-09		chr6	22915557	22917303	Mp6g20660,1	-9.7794	1.89e-09
chr2	5238757	5239713	Mp8g16650,1	-9.14806	2.45e-08		chr8	18656183	18658267	Mp8g16650,1	-9.14113	2.3e-08		chr8	16195750	16196250	Mp8g14510,1	-9.7176	2.44e-09
chr4	22600144	22602370	Mp8g14510,1	-9.06933	3.6e-08		chr6	22915557	22917303	Mp6g20660,1	-9.12495	2.63e-08		chr6	22900728	22901922	Mp6g20660,1	-9.40727	1.22e-08
chr2	5237206	5237849	Mp6g14870,1	-9.04333	4.02e-08		chr3	25718307	25721894	Mp3g24280,1	-8.99583	5.83e-09		chrV	6746327	6747478	MpVg01223,2	-9.31266	2.06e-08
chr8	16144388	16145313	Mp3g24280,1	-8.99792	9.76e-09		chr5	1614323	1615187	Mp5g01320,1	-8.98058	4.91e-08		unplaced-scaffold_435	24931	26278	Mpzg01380,1	-8.90167	1.26e-07
chr6	19991193	19991826	Mp6g06420,1	-8.79525	1.27e-07		chr1	30014085	30015315	Mp1g29450,1	-8.88623	7.77e-08		chr6	6039148	6040108	Mp6g05470,1	-8.89624	1.25e-07
chr8	16141969	16142469	MpVg00090,1	-8.7256	1.75e-07		chr4	8039098	8040780	Mp4g07090,1	-8.85753	8.3e-08		chr8	11009552	11010785	Mp8g09510,1	-8.85575	1.83e-07
chr8	569695	571092	MpVg01223,2	-8.66075	2.7e-07		chr2	22504992	22506568	Mp2g20560,1	-8.81906	1e-07		chr2	12408617	12409842	Mp2g12190,1	-8.83107	1.67e-07
chr6	11052098	11052741	Mp6g19360,1	-8.60362	3.06e-07		chr4	22606437	22607965	Mp4g19950,1	-8.80998	1.61e-15		chr6	11049565	11050575	Mp6g09890,1	-8.76009	2.35e-07
chrV	662890	663773	Mp3g20350,1	-8.49961	4.91e-07		chrV	658220	660473	MpVg00090,1	-8.71867	1.57e-07		chr2	12176311	12177801	Mp2g11970,1	-8.68658	3.38e-07
chr8	16143332	16143832	Mp6g18040,1	-8.45651	6.58e-07		chr8	18658968	18662960	Mp8g16650,1	-8.58481	3.86e-08		chr3	25773853	25780674	Mp3g24290,2	-8.67385	8.6e-62
chr6	16540307	16540807	Mp6g14890,1	-8.44332	6.53e-07		chr5	1905880	1908740	Mp5g01360,1	-8.50557	5.43e-08		chr2	5238757	5239713	Mp2g05030,2	-8.6374	4.16e-07
chr6	16541784	16542555	Mp6g14890,1	-8.37746	8.56e-07		chr6	19981945	19983097	Mp6g18040,1	-8.44939	5.88e-07		chr8	20397896	20398770	Mp8g18230,1	-8.52144	6.88e-07
chr6	2494820	2495369	Mp6g14880,1	-8.37108	8.66e-07		chr7	8071864	8075495	Mp7g06930,1	-8.41566	8.26e-08		chr2	5245529	5246382	Mp2g05030,1	-8.48348	8.5e-07
chr3	20942930	20943430	Mp6g14890,1	-8.29223	1.24e-06		chr4	8045722	8047447	Mp4g07090,1	-8.41215	6.23e-07		chr8	18205385	18206181	Mp8g16160,1	-8.46417	8.87e-07
chr2	5245529	5246382	Mp6g05470,1	-8.24673	1.52e-06		chr4	22609409	22611685	Mp4g19950,1	-8.40981	8.11e-08		chr3	3027095	3028663	Mp3g03260,1	-8.37345	8.34e-08
unplaced-scaffold_378	5282	5717	Mp6g14890,1	-8.22661	1.9e-06		chr8	17934728	17936113	Mp8g15920,1	-8.38245	7.11e-07		chr8	18658968	18662960	Mp8g16650,1	-8.25652	2.45e-13
chrV	1869125	1870315	Mp4g19950,1	-8.22468	5.65e-20		chr6	6039148	6040108	Mp6g05470,1	-8.23982	1.33e-06		unplaced-scaffold_435	16181	17176	Mpzg01370,1	-8.23376	2.62e-06
chrV	660740	661770	Mp8g09510,1	-8.20328	2.18e-06		chr8	12369109	12370171	Mp8g10960,1	-8.20767	1.53e-06		chrV	6749754	6750686	MpVg01223,2	-8.17677	3.3e-06
chr4	964208	964972	Mp8g16170,1	-8.05638	3.52e-06		chr8	11009552	11010785	Mp8g09510,1	-8.19661	1.91e-06		chr2	5237206	5237849	Mp2g05030,2	-8.14939	4.04e-06
chr6	16534329	16534829	Mp3g20350,1	-8.00479	7.66e-07		chr6	11049565	11050575	Mp6g09890,1	-8.10304	2.42e-06		chr6	5748600	5749310	Mp6g05210,1	-8.10449	4.54e-06
chrV	5447272	5448286	Mp2g05030,2	-7.98706	4.85e-06		chr8	18227679	18228426	Mp8g16170,1	-8.04939	3.01e-06		chr2	9645603	9648609	Mp2g09300,1	-8.05394	1.69e-18
chrV	1730298	1730960	Mp2g18440,1	-7.95349	5.46e-06		chr2	5238757	5239713	Mp2g05030,2	-7.98022	4.15e-06		chr8	19959471	19960357	Mp8g17800,1	-8.04559	5.96e-06
chrV	665971	666471	Mp8g18230,1	-7.87252	7.68e-06		chr6	17928468	17929824	Mp6g16380,1	-7.97175	4.21e-06		chr8	18644711	18645211	Mp8g16650,1	-8.02661	6.43e-06
chr4	21151545	21152111	Mp8g16160,1	-7.81499	9.82e-06		chr4	22600144	22602370	Mp4g19940,1	-7.97045	9.61e-33		chr2	11655223	11655723	Mp2g11480,1	-7.99993	8.55e-06
chr8	565088	565727	Mp8g15040,1	-7.79303	1.84e-06		chr8	12367316	12368519	Mp8g10960,1	-7.95678	4.52e-06		chr1	18656372	18657629	Mp1g18390,1	-7.9971	7.63e-06
chr5	25350	25850	Mp5g17810,2	-7.76572	2.08e-06		chr6	19999638	20001353	Mp6g18040,1	-7.8987	7.75e-07		chr3	25766524	25768384	Mp3g24290,2	-7.97506	3.48e-18
chr6	16303851	16304351	Mp4g19940,1	-7.69837	2.32e-101		chr8	20397896	20398770	Mp8g18230,1	-7.86557	6.67e-06		chr3	20974018	20974672	Mp3g20355a,1	-7.96624	8.38e-06
chr5	6793313	6793813	MpVg01223,2	-7.52717	3.28e-05		chr2	5245529	5246382	Mp2g05030,1	-7.82907	8.13e-06		chr2	5704948	5705601	Mp2g05490,1	-7.96624	8.38e-06
chr6	6836145	6838859	Mp8g14510,1	-7.51562	3.48e-05		chr3	12906841	12907749	Mp3g13150,1	-7.80086	9.3e-06		chr4	18787348	18787974	Mp4g16530,1	-7.95952	1.02e-05
chr4	9154276	9155312	Mp2g05030,2	-7.50289	3.92e-05		chr1	9002318	9004451	Mp1g08750,2	-7.7973	1.16e-06		chr5	5949238	5950503	Mp5g05550,1	-7.93127	6.11e-07
chr6	11047840	11048478	Mp4g07090,1	-7.46389	5.4e-16		chr1	28554861	28555776	Mp1g28200,1	-7.78856	9.51e-06		chr4	964208	964972	Mp4g00740,1	-7.90324	1.11e-05
chr6	2640375	2641237	Mp4g07090,1	-7.42769	8.08e-06		chr4	22595062	22598611	Mp4g19940,1	-7.63723	3.01e-27		chr8	16141969	16142469	Mp8g14480,1	-7.85066	1.45e-05
chr2	5231827	5235590	Mp4g19950,1	-7.41841	1.16e-10		chr5	3718279	3719662	Mp5g03240,1	-7.58647	2.47e-05		chr6	22919674	22920279	Mp6g20660,1	-7.82578	1.53e-05
chr6	2641855	2644026	Mp4g19940,1	-7.37556	1.44e-30		chr5	3721520	3722495	Mp5g03240,1	-7.5717	2.28e-05		chr1	23970086	23970711	Mp1g23210,1	-7.82474	1.51e-05
chr4	24362909	24374355	Mp8g14480,1	-7.36809	1.03e-05		chr3	19149274	19153039	Mp3g18750,1	-7.56712	3.25e-11		unplaced-scaffold_435	15194	15694	Mpzg01370,1	-7.75183	2e-05
chr6	2633980	2637480	Mp3g24290,2	-7.34568	1.51e-68		chr3	25723234	25729402	Mp3g24280,1	-7.55709	2.02e-31		chr8	18201328	18201996	Mp8g16160,1	-7.723	2.31e-05
chr4	18981896	18982774	Mp2g23280,1	-7.33631	1.13e-05		chr4	22838759	22839677	Mp4g20220,1	-7.53618	2.64e-05		chr6	11052098	11052741	Mp6g09890,1	-7.69349	2.93e-05
chr6	19281323	19281823	Mp3g20355a,1	-7.31561	7.84e-05		chrV	6749754	6750686	MpVg01223,2	-7.52027	2.8e-05		unplaced-scaffold_031	26487	26987	Mpzg00110,1	-7.69349	2.93e-05
chr6	21406827	21407452	Mp2g05490,1	-7.31561	7.84e-05		chr2	5237206	5237849	Mp2g05030,2	-7.49574	3.34e-05		chr2	9644349	9644849	Mp2g09290,1	-7.68304	2.7e-05
unplaced-scaffold_031	22129	22671	Mp6g18050,1	-7.31499	1.27e-05		chr5	21115098	21116031	Mp5g19865a,1	-7.42333	4.55e-05		chr5	5957998	5958755	Mp5g05560,1	-7.62899	3.3e-05
chr6	20058567	20059067	Mp5g05550,1	-7.27481	1.55e-05		chr2	9610163	9610788	Mp2g09270,1	-7.3954	4.62e-05		chr2	5230367	5230867	Mp2g05020,1	-7.5753	4.13e-05
chr6	6766616	6767252	Mp6g18040,1	-7.27016	9.86e-05		chrV	660740	661770	MpVg00090,1	-7.34335	6.03e-05		chr8	16781414	16782341	Mp8g15040,1	-7.47506	1.5e-10
chr3	13267486	13268549	Mp8g00380,1	-7.26636	3.69e-10		chr2	9601797	9602448	Mp2g09270,1	-7.32846	6.15e-05		chr8	18668533	18669033	Mp8g16650,1	-7.4438	7.94e-05
chr6	11049565	11050575	Mp8g14480,1	-7.20447	0.000129301		chr5	7891238	7892311	Mp5g07305a,1	-7.31636	6.28e-05		chr8	18671955	18672455	Mp8g16650,1	-7.35241	0.000115076
chr6	19281853	19283122	Mp2g18440,1	-7.18297	0.000142962		chr3	20974018	20974672	Mp3g20355a,1	-7.30881	6.57e-05		chr4	4963783	4967819	Mp4g04450,1	-7.34641	1.73e-14
chr6	10459036	10459982	Mp4g10540,1	-7.18025	2.73e-33		chr2	5704948	5705601	Mp2g05490,1	-7.30881	6.57e-05		chr3	20961874	20965484	Mp3g20355a,1	-7.32488	2.38e-37
chr3	20448320	20449774	Mp3g21040,1	-7.17748	0.000161561		chr6	20007462	20009554	Mp6g18050,1	-7.30517	8.42e-06		chr2	13288465	13288965	Mp2g13080,1	-7.29166	0.000157457
chr6	6764796	6766420	Mp8g00420,1	-7.15471	2.33e-05		chr6	19991193	19991826	Mp6g18040,1	-7.26345	8.29e-05		chr4	21151545	21152111	Mp4g18850,1	-7.27957	0.000140287
chr2	26700558	26701256	Mp3g24280,1	-7.13493	1.99e-37		chr8	12483923	12484427	Mp8g11090,1	-7.25738	8.08e-05		unplaced-scaffold_014	1426	1926	Mpzg00030,1	-7.27199	0.000157971
chr4	4963783	4967819	Mp2g01940,2	-7.11977	0.000171408		chr4	964208	964972	Mp4g00740,1	-7.24555	8.5e-05		chr8	18633937	18634437	Mp8g16640,1	-7.22831	0.000226347
chr6	2622383	2632552	Mp1g29730,1	-7.07528	0.000198334		chr8	15175057	15175589	Mp8g13460,1	-7.23806	8.84e-05		chr4	3777363	3777863	Mp4g03320,1	-7.14356	0.000240056
chr4	26013858	26014483	Mp6g09890,1	-7.04074	0.000252387		chr5	1548877	1549377	Mp5g01310,1	-7.23008	8.74e-05		chr6	22869720	22870220	Mp6g20660,1	-7.07478	0.000324907
chr5	12920681	12928832	Mpzg00110,1	-7.04074	0.000252387		chr6	13483649	13484446	Mp6g12340,1	-7.22608	9.01e-05		chr3	20942930	20943430	Mp3g20350,1	-7.06609	0.000325189
chr2	27098022	27099229	Mp6g14890,1	-7.02936	0.000234877		chr8	16141969	16142469	Mp8g14480,1	-7.19728	0.00010759		chr8	16144388	16145313	Mp8g14480,1	-7.02548	3.49e-09
chr4	3679607	3680107	Mp8g16650,1	-7.00637	7.9e-14		chr4	18108383	18109288	Mp4g15900,1	-7.18492	0.000104172		unplaced-scaffold_378	5282	5717	Mpzg01140,1	-7.02119	0.00042221
chr2	23799268	23801316	Mp4g07810,1	-6.98712	0.00033544		chr5	2718164	2718797	Mp5g02100,1	-7.18	0.000127823		chr8	16787430	16793079	Mp8g15040,1	-7.00381	3.39e-119
chr4	12808189	12808910	MpVg00090,1	-6.94683	0.000329605		chr6	13546683	13548091	Mp6g12370,1	-7.16964	1.42e-05		chr8	13685093	13685731	Mp8g12150,1	-6.99812	2.87e-05
chr1	23844833	23845473	Mp2g05020,1	-6.92615	0.00034752		chr6	17933608	17934367	Mp6g16380,1	-7.06461	0.000206635		chr4	13216997	13217497	Mp4g11970,1	-6.7769	0.000962237
chr6	20075350	20076783	Mp4g19940,1	-6.92107	0.000361237		chr6	21406827	21407452	Mp6g19050,1	-7.0609	0.000184081		chr2	15234968	15235479	Mp2g14480,1	-6.76599	8.17e-05
chr4	19857318	19858945	Mp8g15040,1	-6.90807	1.33e-90		chr3	25773853	25780674	Mp3g24290,2	-7.0604	1.38e-69		chr4	15194476	15194976	Mp4g13540,1	-6.74873	0.00158283
chr5	18064094	18069216	Mp4g10540,1	-6.90002	0.000383778		chr3	7778862	7779901	Mp3g08080,2	-7.05161	0.000231874		chr6	7731828	7732328	Mp6g07050,1	-6.73513	0.00116823
chr6	20054657	20055705	Mp8g14480,1	-6.8734	0.000424776		chr5	3710351	3713620	Mp5g03240,1	-7.04614	1.5e-09		chr5	14952143	14952643	Mp5g13690,1	-6.6876	0.00140734
chr2	21316915	21319426	Mp5g20030,1	-6.86459	0.000453608		chr3	21723649	21724247	Mp3g21040,1	-7.04102	0.000231435		chr6	6826304	6826874	Mp6g06410,1	-6.68531	0.00137737
chr8	16251212	16252239	Mp8g00410,1	-6.83366	8.43e-05		chr5	1746546	1747046	Mp5g01340,1	-7.03475	0.000207798		chr2	20207284	20208364	Mp2g18770,1	-6.66697	5.18e-08
chr2	2766110	2766850	Mp6g06450,1	-6.82411	0.000532006		chr6	11052098	11052741	Mp6g09890,1	-7.03412	0.000211739		chr3	25771776	25772981	Mp3g24290,2	-6.64028	6.03e-08
chr4	21009354	21010893	Mp6g05220,1	-6.81863	0.000521627		chr5	1707906	1708406	Mp5g01330,1	-7.02243	0.000196422		chr2	13289137	13290302	Mp2g13080,1	-6.63029	0.000122836
chr3	21780318	21780987	Mp8g16650,1	-6.79792	0.000610166		chr5	1393252	1394290	Mp5g01270,1	-7.01777	2.56e-05		chr2	9610163	9610788	Mp2g09270,1	-6.61231	0.00013164
chr3	6746640	6747789	Mp3g24280,1	-6.78729	1.19e-08		chr3	12892171	12894635	Mp3g13150,1	-7.00249	1.22e-13		chr4	13218298	13218798	Mp4g11970,1	-6.5753	0.001935
chr6	2616396	2622306	Mp3g20350,1	-6.76552	0.000662249		chr4	11608155	11616563	Mp4g10540,1	-6.99089	2.98e-34		chr2	9601797	9602448	Mp2g09270,1	-6.54654	0.000174954
chr4	3680809	3682827	Mp4g04440,1	-6.76362	0.000655555		chr4	8718951	8719852	Mp4g07810,1	-6.9806	0.000279186		chr2	12407624	12408124	Mp2g12190,1	-6.51443	0.00248634
chr1	30036432	30037382	Mp6g14910,1	-6.76172	0.00065222		chr5	2724464	2724964	Mp5g02100,1	-6.96375	0.000256968		chr3	25723234	25729402	Mp3g24280,1	-6.50002	8.79e-64
chr1	25119744	25120244	Mp6g00230,2	-6.75685	0.000101763		chr5	1556522	1557025	Mp5g01310,1	-6.94977	0.00026154		chr2	15558757	15559257	Mp2g14770,1	-6.38487	0.000332618
chr4	4207520	4226894	Mp4g04980,1	-6.73045	0.000728626		chr5	1547609	1548415	Mp5g01310,1	-6.94946	3.34e-05		chr3	12639209	12639716	Mp3g12900,1	-6.31616	0.00041635
chr6	6775012	6775661	Mp6g14910,1	-6.71878	0.000776549		chr3	5148879	5149864	Mp3g05280,1	-6.94508	3.91e-05		chr5	15749002	15753296	Mp5g14430,1	-6.30051	3.07e-37
chr1	30025018	30027523	Mp8g16650,1	-6.70645	0.000845705		chrV	662890	663773	MpVg00090,1	-6.94004	0.000274489		chr6	4208948	4209785	Mp6g03770,1	-6.22817	0.00697741
chr6	6775795	6777159	Mp6g06450,1	-6.6985	0.000816666		chr3	8137749	8138249	Mp3g08400,1	-6.92581	0.00028989		chr2	15527717	15528217	Mp2g14760,1	-6.20923	0.006492
chr6	21647186	21648725	Mp6g14860,1	-6.68423	0.00108015		chr2	5230367	5230867	Mp2g05020,1	-6.91922	0.000289333		chr6	8208204	8208704	Mp6g07420,1	-6.16445	0.000743365
chr1	27474117	27477845	Mp2g18440,1	-6.64696	0.00111747		chr5	18076141	18077671	Mp5g17060,1	-6.90611	4.05e-05		chr4	13222227	13222727	Mp4g11970,1	-6.13022	0.00894478
chr6	6778830	6786671	Mp6g14890,1	-6.63239	0.001026		chr6	13391031	13393088	Mp6g12250,1	-6.90586	0.000344112		chr8	16143332	16143832	Mp8g14480,1	-6.1091	0.000900299
chr1	28521180	28525621	Mp4g05370,1	-6.58963	0.00123977		chr4	11617619	11618193	Mp4g10540,1	-6.89306	0.000319796		chr2	20208934	20209434	Mp2g18770,1	-6.08722	0.00103061
chr6	2614030	2615263	Mp8g16640,1	-6.58497	0.00151889		chr1	2742644	2750118	Mp1g02480,1	-6.88002	5.99e-29		chr4	15254333	15254833	Mp4g13550,1	-6.08191	0.000984241
chr4	8389204	8390817	NA	-6.54185	0.000220274		chr5	1628042	1629661	Mp5g01320,1	-6.85873	4.56e-13		chr2	12406787	12407549	Mp2g12190,1	-6.01564	0.00132225
chr4	22532923	22544204	Mp4g20540,1	-6.51362	0.00176337		chr6	13507891	13508682	Mp6g12340,1	-6.84451	0.000397668		chr2	16892703	16893203	Mp2g15970,1	-5.96349	0.0014661
chr5	18055306	18063837	Mp6g02080,1	-6.49944	0.00166684		unplaced-scaffold_155	59	617	NA	-6.83579	0.000396678		chr3	25747970	25749249	Mp3g24280,1	-5.86576	2.88e-16
chr2	5263787	5264870	Mp6g14880,1	-6.48816	3.34e-15		chr3	20850366	20850992	Mp3g20340,1	-6.8216	0.000487777		unplaced-scaffold_402	281	797	NA	-5.85601	0.00255045
chr6	15297847	15299451	Mp6g19040,1	-6.42328	0.00215323		chr1	2784165	2786858	Mp1g02520,1	-6.81882	1.03e-08		chr5	21313507	21314055	Mp5g20030,1	-5.78064	1.35e-05
chr2	2294504	2295725	Mp4g13540,1	-6.42328	0.00215323		chr5	2723152	2723713	Mp5g02100,1	-6.80628	0.000442468		chr6	22918186	22918924	Mp6g20660,1	-5.76773	0.00276198
chr5	20857216	20862224	Mp3g20350,1	-6.41608	0.0022038		chr8	12361635	12366756	Mp8g10950,1	-6.79952	9.32e-17		chr4	15118838	15119467	Mp4g13540,1	-5.7043	2.28e-05
chr1	2742644	2750118	Mp7g14910,1	-6.41608	0.0022038		chr8	18668533	18669033	Mp8g16650,1	-6.7907	0.000507825		chr3	3165745	3166524	Mp3g03330,1	-5.69419	2.17e-05
chr8	17925331	17926544	Mp4g07790,2	-6.396	0.00261447		chr5	1497925	1498425	Mp5g01310,1	-6.7565	0.000546332		chr4	3878413	3879660	Mp4g03360,1	-5.67754	1.19e-21
chr5	6757828	6760533	Mp2g05030,1	-6.3917	0.000368745		chr4	7126515	7127015	Mp4g06407,1	-6.74163	0.000580038		chr4	15210668	15211168	Mp4g13540,1	-5.66146	0.00389265
chr1	7873298	7874129	Mp3g18490,1	-6.3861	0.00246859		chr5	7883698	7884198	Mp5g07305a,1	-6.7291	0.000621894		chr2	15528709	15529209	Mp2g14760,1	-5.62899	0.0322632
chr2	2015297	2019912	Mp1g29470,1	-6.38494	1.18e-14		chr2	16892703	16893203	Mp2g15970,1	-6.71962	0.00060678		chr3	26083601	26086295	Mp3g24550,1	-5.56286	3.05e-28
chr2	19806740	19812137	Mpzg01140,1	-6.36874	0.00276362		chr3	7761935	7762528	Mp3g08060,1	-6.70623	0.000699982		chr3	25755519	25758891	Mp3g24280,1	-5.4627	4.85e-36
chr3	23161449	23168294	MpVg00390,3	-6.35048	0.002849		chr4	3808318	3821451	Mp4g03330,2	-6.70565	8.56e-61		chr2	22124318	22125185	Mp2g20450,1	-5.45487	0.00721705
chr6	3503976	3505262	Mp6g14860,1	-6.33526	0.00292595		chr7	8093692	8094192	Mp7g06930,1	-6.70314	0.000729129		chr3	3047467	3048892	Mp3g03270,1	-5.45331	1.03e-16
chr2	2875306	2878371	Mp4g07800,1	-6.32647	2.57e-14		chr7	8085894	8093448	Mp7g06930,1	-6.70257	1.7e-27		chr3	26069235	26069866	Mp3g24550,1	-5.44932	0.00767594
chr4	4235492	4240812	Mp4g05010,1	-6.32155	5.53e-41		chr8	18671955	18672455	Mp8g16650,1	-6.69923	0.000698704		unplaced-scaffold_031	24489	25012	Mpzg00110,1	-5.40786	0.00837393
chr4	22806917	22807836	Mp4g02010,1	-6.31136	0.00326327		chr3	18858513	18859013	Mp3g18470,1	-6.69147	0.000674379		chr3	3147705	3148205	Mp3g03320,1	-5.40413	0.00887105
chr6	6771822	6772804	Mp6g13060,1	-6.26846	0.0037379		chr1	28948383	28949305	Mp1g28490,2	-6.68954	0.000674514		chr3	25730142	25731735	Mp3g24280,1	-5.38356	3.22e-12
chr6	21386405	21387647	Mp6g14870,1	-6.26004	1.7e-10		chr5	3720239	3720784	Mp5g03240,1	-6.68567	0.000684753		chr6	7490675	7492271	Mp6g06900,1	-5.33754	1.02e-129
chr4	19817980	19821435	MpVg00160,1	-6.25773	0.00373652		chr3	20961874	20965484	Mp3g20355a,1	-6.64116	2.6e-30		chr2	19472225	19475087	Mp2g18190,1	-5.30006	1.07e-18
chr6	7490675	7492271	Mp4g07790,2	-6.25234	0.00386284		chr5	1532780	1533280	Mp5g01310,1	-6.61422	0.00118415		unplaced-scaffold_031	22129	22671	Mpzg00110,1	-5.21011	0.000285118
chr3	13210985	13214361	Mp5g14430,1	-6.20963	1.86e-26		unplaced-scaffold_014	1426	1926	Mpzg00030,1	-6.61319	0.000943307		chr2	19460808	19462528	Mp2g18190,1	-5.13004	1.28e-12
chr2	5391956	5394160	Mp6g14870,1	-6.19361	5.4e-07		chr4	6120194	6120694	Mp4g05370,1	-6.58289	0.00101716		chr5	13701028	13701528	Mp5g12550,1	-5.10683	0.0175504
chr2	19510451	19516425	Mp4g24145h,1	-6.18508	7.75e-07		chr8	18633937	18634437	Mp8g16640,1	-6.57752	0.00124931		chr3	20853100	20853728	Mp3g20340,1	-5.07199	0.000570492
chr6	7487489	7488326	Mp6g02260,1	-6.17215	3.97e-59		chr5	1557053	1559167	Mp5g01310,1	-6.57564	4.78e-08		unplaced-scaffold_435	17708	24047	Mpzg01370,1	-5.06358	1.35e-60
chr3	20982209	20984839	Mp6g18040,1	-6.1527	0.00607394		chr5	2719015	2719970	Mp5g02100,1	-6.57013	0.000138405		unplaced-scaffold_435	14007	14507	Mpzg01370,1	-5.05701	0.0213562
chr5	14990238	14993250	Mp1g04020,1	-6.15086	0.000806139		chr5	1531711	1532211	Mp5g01310,1	-6.5689	0.00111056		chr6	11047840	11048478	Mp6g09890,2	-5.05683	1.31e-05
chr5	25240476	25243632	Mp6g03130,2	-6.11977	0.00594369		chr4	11621535	11624530	Mp4g10540,1	-6.56469	1.7e-22		chr3	3160231	3162185	Mp3g03330,1	-4.98476	5.73e-21
chr4	2101586	2110311	Mp2g18180,1	-6.1108	0.00658554		chr5	3715684	3716184	Mp5g03240,1	-6.56253	0.00107257		chr3	2035647	2036147	Mp3g01930,1	-4.95267	0.000813496
chr4	3697296	3705002	Mp4g13540,1	-6.10752	0.00841313		chr2	20815935	20816435	Mp2g19150,1	-6.56041	0.00107006		unplaced-scaffold_069	59	823	NA	-4.87125	4.41e-08
chr2	1514875	1516489	Mp4g20220,1	-6.09763	0.000960778		chr6	19515523	19516437	Mp6g17810,1	-6.55082	0.000150253		chr6	8139926	8140426	Mp6g07380,1	-4.8606	0.00143967
chr4	2120990	2124875	MpVg00390,1	-6.09202	0.00101028		unplaced-scaffold_069	59	823	NA	-6.54071	0.000153534		chr2	18541817	18545668	Mp2g17330,1	-4.76607	1.18e-32
chr6	11042331	11046341	Mp3g24290,2	-6.08405	4.34e-22		chr4	21907369	21907995	Mp4g19440,1	-6.52462	0.0012014		chr2	5231827	5235590	Mp2g05030,2	-4.75497	8.78e-33
chr6	18196211	18202810	Mp5g13690,1	-6.04194	0.007891		chr4	22840393	22840893	Mp4g20220,1	-6.52462	0.0012014		chr2	5258573	5259368	Mp2g05040,1	-4.70895	0.000202256
chr2	12439988	12443631	Mp6g06410,1	-6.03879	0.00777913		chr1	28947448	28947948	Mp1g28490,2	-6.52245	0.00120504		chr3	7810751	7811330	Mp3g08110,1	-4.68573	0.00437
chr3	13352389	13356491	Mp1g24410,1	-6.01528	0.00133628		chr4	23294073	23294573	Mp4g20540,1	-6.50706	0.00143982		chr3	20975394	20976304	Mp3g20355a,1	-4.68037	4.39e-16
chr5	6365344	6383782	Mp6g12250,1	-6.00017	0.0117649		chr5	3723547	3724362	Mp5g03240,1	-6.49013	0.00136089		chr8	13840482	13842130	Mp8g12180,1	-4.65143	5.71e-17
chr7	7587827	7593983	Mp4g10540,1	-5.98679	1.03e-26		chr6	12838322	12838822	Mp6g11710,1	-6.47217	0.00159276		chr8	8532764	8533264	Mp8g07500,1	-4.57041	0.000333773
chr4	21097074	21099398	Mp1g29740,1	-5.98031	0.00904225		chr1	28561640	28562140	Mp1g28200,1	-6.46395	0.00162542		chr4	20987522	20992761	Mp4g18720,1	-4.51924	6.57e-53
chr4	2111461	2117509	Mp6g12250,1	-5.97705	0.00912603		chr5	1518110	1518774	Mp5g01310,1	-6.4548	0.00153994		chr2	1792667	1794054	Mp2g01560,1	-4.50781	1.53e-08
chr2	26681430	26688532	Mp6g14860,1	-5.96626	0.00150184		chr5	21445688	21446330	Mp5g20040,1	-6.43516	0.00209545		chr1	19543359	19544486	Mp1g19140,1	-4.47787	5.45e-11
chr2	27757423	27763477	Mp8g17800,1	-5.96147	0.00154651		chr4	5786457	5791901	Mp4g05010,1	-6.42797	8.29e-06		chr2	19458796	19460118	Mp2g18190,1	-4.4561	9.25e-09
chr5	5229974	5232517	MpVg00090,1	-5.91711	0.00185269		chr6	21391299	21391806	Mp6g19040,1	-6.41625	0.00174576		chr6	6836145	6838859	Mp6g06420,1	-4.39059	4.08e-27
unplaced-scaffold_250	2182	6007	Mp1g29500,1	-5.91245	5.02e-09		chr3	20942930	20943430	Mp3g20350,1	-6.40922	0.00178636		chr8	16188483	16189028	Mp8g14510,1	-4.3623	7.6e-06
chr4	25754422	25757554	Mp5g17060,1	-5.90711	3.25e-06		chr5	1610682	1613780	Mp5g01320,1	-6.38925	1.16e-30		chr5	5952513	5953570	Mp5g05550,1	-4.34892	9.1e-05
chr4	2140242	2143518	Mp3g22180,1	-5.90552	0.0132098		chr4	8673735	8674235	Mp4g07790,2	-6.38868	0.00210776		chr3	20958180	20959733	Mp3g20355a,1	-4.34813	2.64e-19
chr6	19012156	19015613	Mp5g17810,2	-5.90023	5.03e-09		chr3	6702977	6703607	Mp3g06925a,1	-6.37663	0.00199255		chr7	1440488	1441847	Mp7g01240,1	-4.27151	8.25e-15
chr3	15493177	15497050	Mp6g14890,1	-5.85925	0.0138077		unplaced-scaffold_378	5282	5717	Mpzg01140,1	-6.36211	0.00222286		chr3	23183580	23184080	Mp3g22200,1	-4.26537	0.0015451
chr4	10585227	10588407	Mp5g20260,1	-5.83202	1.6e-11		chr3	25755519	25758891	Mp3g24280,1	-6.35891	6.48e-21		chr2	12427615	12435808	Mp2g12200,1	-4.26443	3.92e-61
chr5	25332263	25337943	Mp4g00740,1	-5.81924	0.00246549		chr4	3740233	3740919	Mp4g03300,1	-6.3558	0.00262417		chr2	15600153	15600653	Mp2g14780,1	-4.26095	0.0147404
chr3	6742210	6746108	Mp2g18440,1	-5.80385	1.26e-08		chrV	1869125	1870315	MpVg00390,3	-6.34331	0.00228814		chr2	15555555	15557014	Mp2g14770,1	-4.1988	6.6e-07
chr1	2750178	2758473	Mp6g14900,2	-5.79266	0.0187808		chr5	7878881	7881357	Mp5g07300,1	-6.33858	2.67e-07		chr2	16888005	16889277	Mp2g15970,1	-4.12894	8.74e-14
chr4	3671493	3678888	Mp2g25350,1	-5.77739	6.93e-06		chr5	21345494	21345994	Mp5g20030,1	-6.33837	0.00226358		chr4	3985649	3989386	Mp4g03460,3	-4.11599	4.85e-36
chr2	26689995	26697742	MpVg01080,1	-5.76931	0.0179945		chr4	8757175	8758886	Mp4g07830,1	-6.31246	1.18e-10		chr6	22920889	22921860	Mp6g20660,1	-4.10946	5.9e-09
chr5	11456722	11461755	Mp3g24280,1	-5.76763	1.86e-24		chr6	17935121	17936018	Mp6g16380,1	-6.30577	0.000333773		chrV	6645093	6648413	MpVg01220,1	-4.05955	1.05e-28
chr3	9906142	9912478	Mp3g22200,1	-5.74624	0.00288183		chr5	7884853	7885409	Mp5g07305a,1	-6.30161	0.00261889		chr3	20850366	20850992	Mp3g20340,1	-4.05369	0.00088795
chr5	6384326	6395944	Mp5g05550,1	-5.68998	0.00356986		chr5	3815219	3817367	Mp5g03290,1	-6.26408	3.25e-07		chr5	5227936	5229172	Mp5g04740,1	-4.03169	1.47e-08
chr6	5751320	5759440	Mp8g16160,1	-5.63972	0.00420044		chr2	19460808	19462528	Mp2g18190,1	-6.26118	3.98e-07		chr8	18638367	18642135	Mp8g16650,1	-4.02656	5.23e-40
chr4	8733395	8754172	MpVg00360,2	-5.63239	0.0249975		chr5	3818011	3819262	Mp5g03290,1	-6.25246	0.00043799		chr5	5951102	5951602	Mp5g05550,1	-4.02365	0.00108654
chr4	19985725	19989317	NA	-5.60483	0.00470577		chr4	8047883	8052178	Mp4g07090,1	-6.24576	6.28e-23		chr8	16285758	16287162	Mp8g14580,1	-4.01505	1.7e-11
chr5	12947231	12950879	Mp6g06570,1	-5.60322	0.00468748		chr4	8677725	8678225	Mp4g07790,2	-6.24557	0.00313442		chr1	19547758	19549663	Mp1g19160,3	-3.98122	6.17e-19
chr6	13374755	13384162	Mp6g02150,1	-5.59381	0.00474274		chrV	6746327	6747478	MpVg01223,2	-6.24359	5.81e-07		chr5	16856066	16856692	Mp5g15770,2	-3.97946	0.000979854
chr3	25468243	25475902	Mp6g14880,1	-5.5927	2.01e-05		chr5	23796186	23797668	Mp5g22070,1	-6.22112	3.92e-07		chr1	4992666	4993963	Mp1g04680,1	-3.96845	7.55e-12
chr4	10556720	10562484	Mp3g18480,2	-5.59227	0.00478856		chr5	6793313	6793813	Mp5g06340,1	-6.21172	0.00344684		chr6	6845102	6846270	Mp6g06420,1	-3.90906	1.16e-12
chr2	25351256	25369453	Mp3g20340,1	-5.5717	0.00504373		chr3	26099224	26099724	Mp3g24560,1	-6.20633	0.00350998		chr2	18536288	18541235	Mp2g17320,1	-3.89557	5.39e-41
chr3	23232829	23240022	Mp2g25340,1	-5.5658	1.88e-29		chr3	25747970	25749249	Mp3g24280,1	-6.20043	3.08e-10		chr5	16859941	16860578	Mp5g15770,2	-3.87893	0.00011891
chr4	20809352	20817335	Mp8g14580,1	-5.54363	9.53e-08		chr6	18734978	18735532	Mp6g17150,1	-6.1632	0.00403099		chr4	5683305	5685201	Mp4g04960,1	-3.86547	5.61e-13
chr2	5687184	5695357	Mp3g20350,1	-5.50434	0.0064548		chr1	4348442	4349214	Mp1g04020,1	-6.16096	0.000575234		chr4	16583932	16584432	Mp4g14450,1	-3.86303	0.000459275
chr6	13361170	13367493	MpVg00100,1	-5.49488	0.0361479		chr3	3147705	3148205	Mp3g03320,1	-6.15197	0.00443982		unplaced-scaffold_443	121	888	Mpzg01470,1	-3.85341	3.74e-09
chr5	18318778	18325348	Mp6g07420,1	-5.48106	0.00638923		chr6	19977973	19978473	Mp6g18040,1	-6.14624	0.004871		chr5	7784443	7785643	Mp5g07270,1	-3.85119	3.55e-08
chr7	16411488	16421295	Mp3g14430,1	-5.47767	0.00755394		chr2	15234968	15235479	Mp2g14480,1	-6.11787	0.0007225		chr4	20984390	20986404	Mp4g18720,1	-3.81618	1.28e-19
chr3	22114684	22126492	Mp6g12250,1	-5.46338	0.00722109		chr5	21313507	21314055	Mp5g20030,1	-6.10929	0.000684445		chr4	5673378	5673878	Mp4g04950,1	-3.79312	0.000680046
chr3	7959404	7966633	Mp5g20050,1	-5.41367	1.08e-125		chr4	15194476	15194976	Mp4g13540,1	-6.09985	0.00679533		chr6	3540407	3540907	Mp6g03130,2	-3.79306	0.0141513
chr6	8696863	8704283	Mp3g18490,1	-5.40418	8.18e-14		chr5	2632664	2634520	Mp5g02050,1	-6.09719	8.2e-07		chr3	23761790	23762817	Mp3g22610,1	-3.78757	2.84e-08
chr5	12872658	12883705	Mp6g06420,1	-5.40316	5.74e-05		chrV	1865667	1867278	MpVg00390,1	-6.09129	0.0007271		chr4	15644608	15645149	Mp4g13650,1	-3.78332	0.000982654
chr4	22230229	22236168	Mp6g14890,1	-5.32426	5.77e-30		chr5	1607758	1609372	Mp5g01320,1	-6.04403	2.58e-15		chr1	8567944	8570643	Mp1g08270,1	-3.77641	1.98e-15
chr8	14927232	14937357	Mp4g07830,1	-5.312	3.47e-13		chr3	20975394	20976304	Mp3g20355a,1	-6.03797	1.42e-09		chr4	4968766	4974157	Mp4g04450,1	-3.77387	1.79e-34
chr6	4304275	4312870	Mp6g06420,1	-5.3062	1.31e-19		chr5	14952143	14952643	Mp5g13690,1	-6.03469	0.00635634		chr6	7487489	7488326	Mp6g06900,1	-3.76513	4.62e-53
chr5	18094636	18106445	Mp2g23530,1	-5.29927	7.1e-07		chr2	25308447	25308961	Mp2g23280,1	-6.01936	0.00634116		chr1	8560060	8561294	Mp1g08250,1	-3.76325	1.18e-07
chr4	12925412	12936595	Mp5g20030,1	-5.2788	0.0112345		chr6	11047840	11048478	Mp6g09890,2	-5.99558	0.00103397		chr5	8618406	8621821	Mp5g07890,2	-3.75053	1.14e-26
chr4	10985281	10999815	Mp3g22200,1	-5.22288	0.0141004		chr6	13394580	13395080	Mp6g12250,1	-5.99397	0.00941447		chr2	26187387	26190701	Mp2g23960,1	-3.74502	2.39e-25
chr7	19898629	19904067	Mp3g24560,1	-5.22016	1.27e-14		chr2	27855297	27862780	Mp2g25340,1	-5.98926	3.71e-26		chr6	22610869	22611369	Mp6g20410,1	-3.74478	0.0172046
chr1	28915608	28947394	Mp6g14870,1	-5.21568	0.0133399		chr1	23896971	23899288	Mp1g23170,1	-5.96391	6.06e-12		chr4	17523882	17525702	Mp4g15260,1	-3.7384	1.31e-14
chr2	20943709	20960652	Mp4g18850,1	-5.19945	0.0145369		chr8	16325851	16326351	Mp8g14590,1	-5.96377	0.00769223		chr4	14975833	14976333	Mp4g13470,2	-3.72051	0.0243447
chr4	11204577	11220397	Mp6g14860,1	-5.18706	5.93e-40		chr3	11690957	11691622	Mp3g11940,2	-5.94929	0.00115152		chr6	13938799	13939339	Mp6g12740,1	-3.71819	0.00159527
unplaced-scaffold_145	5568	17336	Mp6g06420,1	-5.17047	0.000213025		chr2	11655223	11655723	Mp2g11480,1	-5.9138	0.00144429		chr7	5417744	5418244	Mp7g04550,1	-3.71534	0.0216389
unplaced-scaffold_145	3583	4083	Mp4g07800,1	-5.14441	2.65e-21		chr3	23136756	23137256	Mp3g22180,1	-5.89911	0.0105359		chr4	5682352	5682852	Mp4g04960,1	-3.70382	0.000318333
chr5	11928504	11934886	Mp4g07800,1	-5.11048	1.3e-44		chr6	7490675	7492271	Mp6g06900,1	-5.88885	1.08e-92		chr2	5250023	5254629	Mp2g05030,1	-3.7015	5.76e-57
chr7	3723878	3731692	Mp3g24550,1	-5.1098	2.58e-21		chr5	15749002	15753296	Mp5g14430,1	-5.88442	1.85e-27		chr3	20868140	20868640	Mp3g20340,1	-3.68984	0.00179207
chr5	13680380	13686410	Mp2g18180,1	-5.087	7.17e-06		chr5	1682449	1682977	Mp5g01330,1	-5.85611	0.0106219		chr2	18551097	18551644	Mp2g17330,1	-3.6848	1.85e-07
chr2	22185432	22195398	Mp1g29470,1	-5.08349	0.0223757		chr7	8557600	8558100	Mp7g07380,2	-5.85611	0.0106219		chr5	8614740	8615240	Mp5g07890,2	-3.66343	0.00134666
chr4	15710159	15717246	Mp5g07270,1	-5.06711	4.83e-06		chr6	13548701	13549723	Mp6g12370,1	-5.85241	6.58e-09		chr1	4991811	4992311	Mp1g04680,1	-3.64065	0.00578846
unplaced-scaffold_056	4694	7666	Mp4g19940,1	-5.04136	0.0234072		chr4	4948874	4949374	Mp4g04440,1	-5.84559	0.0121279		chr5	11625422	11626379	Mp5g10413,pre	-3.62437	3.39e-05
chr6	7188277	7199992	Mp6g14890,1	-5.0366	0.0216093		chr5	1517503	1518003	Mp5g01310,1	-5.81161	0.0118308		chr2	26184768	26185751	Mp2g23960,1	-3.62286	4.01e-07
chr5	11935019	11937546	Mp8g00400,1	-5.02022	0.023467		chr5	1481732	1483885	Mp5g01300,1	-5.79498	5.16e-14		chr8	5926683	5927311	Mp8g05200,3	-3.62031	0.0023374
unplaced-scaffold_370	83	1887	Mp6g14870,1	-5.01017	1.35e-33		chr7	16338624	16341195	Mp7g14700,1	-5.78009	4.5e-11		chr5	7678064	7678564	Mp5g07230,1	-3.61818	0.00810569
chr6	7476436	7485430	Mp5g17800,1	-4.98666	1.91e-07		chr2	19457095	19457595	Mp2g18180,1	-5.77355	0.00199348		chr6	402950	403708	Mp6g00230,2	-3.61396	0.000153139
unplaced-scaffold_145	91	2490	Mp5g17470,1	-4.98539	0.0269697		chrV	5447272	5448286	MpVg01080,1	-5.76204	0.0142836		chr6	3920584	3923140	Mp6g03490,1	-3.61189	2.36e-21
chr2	3721771	3726936	Mp3g20355a,1	-4.98468	1.8e-42		chr5	18870985	18873363	Mp5g17810,2	-5.75432	3.59e-11		chr8	7139597	7140749	Mp8g06260,1	-3.60502	5.63e-10
chr2	25386763	25392330	Mp5g00005c,1	-4.96892	2.72e-05		chr5	1423247	1425736	Mp5g01280,1	-5.74665	1.17e-13		chr2	15236337	15239649	Mp2g14490,1	-3.60301	9.07e-28
chr4	3450860	3477064	Mp6g14900,1	-4.94484	3.99e-16		chr3	21724662	21725428	Mp3g21040,1	-5.74533	0.00249555		chr2	12896284	12897483	Mp2g12670,1	-3.60102	4.23e-05
chr3	13221991	13223995	Mp6g14860,1	-4.94106	0.000735061		chr1	23970086	23970711	Mp1g23210,1	-5.74376	0.00221834		chr2	7558548	7559048	Mp2g07200,1	-3.59744	0.00712025
chr7	9491224	9494012	Mp3g24280,1	-4.92187	5.97e-09		chr3	23184766	23185520	Mp3g22200,1	-5.73939	0.00209866		chr4	5675746	5680321	Mp4g04950,1	-3.58932	3.82e-32
chr5	21773155	21776228	Mp6g14870,1	-4.84277	0.0346179		chr3	17865194	17865859	Mp3g17650,4	-5.736	0.0155613		chr1	8561651	8563903	Mp1g08250,3	-3.58303	3.16e-15
chr3	15158874	15166456	Mp8g13460,1	-4.83296	0.00122662		chr3	25766524	25768384	Mp3g24290,2	-5.73054	3.94e-23		chr5	17710229	17710729	Mp5g16770,1	-3.58219	0.00063805
chr1	23362630	23365335	Mp2g23350,1	-4.77644	0.00119731		chr3	25700889	25701913	Mp3g24260,1	-5.69535	1.02e-05		chr7	8226340	8226840	Mp7g07040,1	-3.58155	0.00757735
chr4	1504873	1507124	Mp4g18720,1	-4.77374	1.31e-43		chr5	7235836	7236336	Mp5g06810,1	-5.68373	0.0170638		chr3	26109260	26111058	Mp3g24560,1	-3.58018	3.79e-17
chr5	18829058	18831110	Mp5g06340,1	-4.76512	0.0415974		chr3	12639209	12639716	Mp3g12900,1	-5.67882	0.00278941		chr8	16185363	16186505	Mp8g14510,1	-3.57183	5.76e-07
chr4	4078004	4079711	Mp6g14900,1	-4.73028	3.18e-27		chr5	1660122	1672981	Mp5g01330,1	-5.66814	2.44e-145		chr6	10077255	10078177	Mp6g09100,1	-3.54894	1.92e-08
chr6	17960728	17962602	Mp2g18190,1	-4.72936	2.13e-06		chr5	3703488	3705538	Mp5g03240,1	-5.63983	7.6e-13		chr1	4275383	4276011	Mp1g03980,1	-3.54551	0.00117516
chr7	3432897	3434648	Mp4g04480,4	-4.72259	1e-07		chr6	19055846	19057441	Mp6g17480,1	-5.62761	1.8e-05		chr6	23326642	23330305	Mp6g21080,1	-3.5247	7.77e-32
chr6	13448115	13451930	Mp6g06420,1	-4.70074	1.15e-20		chrV	1730298	1730960	MpVg00360,2	-5.62541	0.0200307		chr6	1568739	1569980	Mp6g01060,1	-3.51292	5.37e-10
chr3	22529465	22531008	Mp6g11640,1	-4.69315	5.57e-05		chr4	4959688	4962698	Mp4g04450,1	-5.61512	3.48e-15		chr1	427654	428314	Mp1g00280,1	-3.50349	0.00529768
chr8	18622356	18625137	Mp4g04480,4	-4.67757	0.00205994		chr3	18864096	18864855	Mp3g18480,2	-5.59215	0.00352364		chr1	8510332	8514448	Mp1g08130,1	-3.50162	1.89e-35
chr2	23696989	23699362	Mp4g07090,1	-4.66475	8.66e-08		unplaced-scaffold_031	26487	26987	Mpzg00110,1	-5.58517	0.00366524		chr6	2640375	2641237	Mp6g02250,1	-3.4868	9.77e-16
chr3	13473369	13475143	Mp5g20260,1	-4.63842	4.19e-09		chr6	20058567	20059067	Mp6g18090,1	-5.54968	0.00375138		chr5	5234216	5235570	Mp5g04750,1	-3.45512	9.59e-08
chr4	21080553	21082352	Mp6g14890,1	-4.6242	5.78e-09		chr3	11811143	11812368	Mp3g11980,1	-5.53109	9.79e-08		chr2	15904195	15907277	Mp2g15030,1	-3.43868	1.67e-20
chr4	9618085	9619688	Mp6g06450,1	-4.61858	3.12e-42		chr3	8141874	8146670	Mp3g08400,1	-5.51984	3.14e-23		chr1	14071508	14073646	Mp1g14040,1	-3.43387	1.55e-14
chr4	3429172	3433633	Mp4g04450,1	-4.61847	3.43e-17		chr6	13505275	13507406	Mp6g12340,1	-5.51501	3.43e-12		chr3	26504776	26505276	Mp3g24990,1	-3.42859	0.0049186
chr4	15363368	15373068	Mp6g14890,1	-4.57648	1.05e-41		chr5	18859925	18863828	Mp5g17810,2	-5.49344	9.15e-10		chr5	13730969	13731600	Mp5g12560,1	-3.41938	0.000207715
chr8	20827731	20830773	Mp6g14890,1	-4.57456	5.25e-45		chr4	22593177	22593677	Mp4g19940,1	-5.48913	0.00477841		chr4	7126515	7127015	Mp4g06407,1	-3.38071	0.00245953
chr5	17439459	17445639	Mp2g17330,1	-4.53853	6.82e-06		chr5	21737438	21739658	Mp5g20260,1	-5.48851	4.33e-12		chr5	8611066	8614200	Mp5g07890,2	-3.37504	9.86e-18
chr6	10735606	10737290	Mp6g12470,1	-4.53281	0.000197284		chrV	665971	666471	MpVg00100,1	-5.4879	0.02898		chr6	1566826	1567326	Mp6g01060,1	-3.37278	0.00285809
chr6	18807946	18809229	Mp5g05560,1	-4.51282	0.0036946		chr5	1738904	1739531	Mp5g01340,1	-5.4696	0.00502242		chr4	4499273	4499899	Mp4g03950,1	-3.36034	0.0235192
chr4	20556252	20558666	Mp6g06450,1	-4.47675	1.14e-05		chr5	1708526	1710553	Mp5g01330,1	-5.42786	5.18e-16		chr4	13907051	13909873	Mp4g12460,1	-3.35822	6.65e-21
chr6	6961011	6965514	Mp4g07830,1	-4.45212	1.31e-11		chr3	20853100	20853728	Mp3g20340,1	-5.40757	0.00607621		chr4	21107728	21110706	Mp4g18780,1	-3.35322	9.94e-29
chr7	6208167	6212804	Mp4g08290,1	-4.44359	3.33e-05		chr3	12886842	12891322	Mp3g13150,1	-5.39831	7.81e-32		chr3	19224521	19225021	Mp3g18830,1	-3.34744	0.00476997
chr2	5632138	5638667	Mp4g07810,1	-4.42475	5.27e-38		chr7	1473831	1474869	Mp7g01240,1	-5.38408	4.96e-05		chr6	1096129	1096931	Mp6g00630,1	-3.34518	0.00104762
chr2	5648963	5661807	Mp2g18190,1	-4.42091	3.81e-09		chr5	7889292	7890676	Mp5g07305a,1	-5.37804	2.22e-09		chr2	28748732	28749232	Mp2g26270,1	-3.33979	0.00828087
chr1	27872274	27873977	Mp1g29740,1	-4.41473	1.17e-06		chrV	1900620	1901421	MpVg00410,1	-5.36068	0.046991		chr1	8163682	8164182	Mp1g07770,1	-3.3381	0.00835157
chr4	1292378	1294051	Mp2g05030,1	-4.41447	2.75e-56		chr8	13685093	13685731	Mp8g12150,1	-5.34679	6.47e-05		chr6	1567569	1568069	Mp6g01060,1	-3.33274	0.00957623
chr6	15419470	15422104	Mp6g14860,1	-4.40807	0.00698685		chr7	18355730	18356230	Mp7g16560,1	-5.34083	0.0429011		chr8	16325851	16326351	Mp8g14590,1	-3.33188	0.0406567
chr4	6711497	6712851	Mp5g17060,1	-4.39582	2.05e-40		chr3	2035647	2036147	Mp3g01930,1	-5.32942	0.00707514		chr4	20978353	20983817	Mp4g18710,1	-3.32964	1.2e-41
chr4	24669770	24670525	Mp6g09890,2	-4.37262	0.000480088		chr4	8704230	8707041	Mp4g07800,1	-5.3219	2.62e-17		chr6	6764796	6766420	Mp6g06310,1	-3.3265	1.48e-37
chr6	4221248	4224170	Mp5g20260,1	-4.36628	4.3e-13		chr1	7910818	7911318	Mp1g07540,1	-5.31932	0.0078327		chr3	20869401	20869901	Mp3g20340,1	-3.32098	0.00184989
chr5	17128696	17131842	Mp5g05550,1	-4.34297	0.0093005		chr4	5717696	5718196	Mp4g04980,1	-5.27238	0.00833372		chr4	1303089	1303589	Mp4g01170,1	-3.3201	0.00831699
chr4	8923907	8925436	Mp6g14890,1	-4.3196	5.74e-05		chr2	20347718	20349395	Mp2g18870,1	-5.26601	7.51e-11		chr4	6120194	6120694	Mp4g05370,1	-3.31437	0.00577926
chr4	24671697	24672868	Mp4g04440,1	-4.30547	5.16e-05		chr3	3167942	3168642	Mp3g03330,1	-5.26003	0.000101199		chr2	6309190	6309892	Mp2g06080,1	-3.31193	0.000735623
chr5	17164586	17167604	Mp2g17320,1	-4.27304	7.45e-34		chr5	1740107	1746100	Mp5g01340,1	-5.24678	5.17e-41		chr4	6546561	6548030	Mp4g05770,1	-3.30631	9.01e-11
unplaced-scaffold_086	1329	2900	Mp3g22200,1	-4.26518	2.39e-15		chr6	12816612	12817442	Mp6g11710,1	-5.22094	1.9e-06		chr2	28746368	28747832	Mp2g26270,1	-3.30318	3.23e-07
chr5	6677289	6684688	Mp1g28490,2	-4.25813	0.0100228		chr5	1639238	1649827	Mp5g01320,1	-5.21519	1e-119		chr1	8565102	8566851	Mp1g08260,3	-3.30189	5.3e-12
chr4	958863	962718	Mp3g22160,1	-4.25688	2.9e-11		chr5	1498557	1499884	Mp5g01310,1	-5.2148	1.54e-08		chr5	16859198	16859698	Mp5g15770,2	-3.30014	0.00119911
chr8	12450080	12451414	Mp5g07270,1	-4.2428	3.88e-09		chr3	23186817	23187753	Mp3g22200,1	-5.20854	0.000180032		chr4	7129425	7130399	Mp4g06410,1	-3.28695	4.13e-05
chr2	5576782	5578460	Mp5g20030,1	-4.24246	1.16e-70		unplaced-scaffold_022	1182	1682	NA	-5.19573	0.000228941		chr3	6573511	6575235	Mp3g06830,1	-3.26694	1.48e-13
chr7	20422319	20423962	Mp3g20350,1	-4.24091	4.85e-36		unplaced-scaffold_402	281	797	NA	-5.18245	0.0129552		unplaced-scaffold_019	2903	3476	NA	-3.25881	0.00113704
chr2	24325465	24325965	Mp6g02250,1	-4.23052	4.45e-14		chr5	6787446	6788264	Mp5g06330,1	-5.17102	0.000153092		chr4	5978384	5979406	Mp4g05260,1	-3.25407	2.59e-05
chr3	21000505	21001823	Mp2g05030,2	-4.20172	2.83e-24		chr5	1575955	1579460	Mp5g01310,1	-5.16665	1.96e-06		chr3	23764419	23764919	Mp3g22610,1	-3.25163	0.00107217
chr5	19461589	19462089	Mp8g14510,1	-4.17531	2.22e-05		chr3	21714350	21714850	Mp3g21040,1	-5.15761	0.0146197		chr6	386542	387168	Mp6g00230,2	-3.25128	1.04e-07
chr3	21444040	21448824	Mp7g03040,1	-4.16178	2.35e-13		chr5	1615852	1627277	Mp5g01320,1	-5.13869	2.89e-98		unplaced-scaffold_117	366	1172	NA	-3.24805	2.87e-06
chr2	5580396	5583380	Mp3g24290,2	-4.16017	1.03e-07		chr3	18930050	18932306	Mp3g18490,1	-5.12441	2.36e-06		chr8	16344076	16344580	Mp8g14590,1	-3.24308	1.09e-06
chr5	21674380	21678242	Mp3g15500,1	-4.15116	0.0153038		chrV	1762005	1763031	MpVg00370,1	-5.11925	4.28e-10		chr5	7786066	7788182	Mp5g07270,1	-3.2396	3.89e-10
chr2	20211527	20212633	Mp6g14900,1	-4.14102	3.55e-58		chr6	4290734	4291521	Mp6g03880,1	-5.10567	0.0130264		chr3	3340151	3343858	Mp3g03440,1	-3.23472	6.8e-22
chr4	8945889	8948942	Mp2g18770,1	-4.13675	0.000153156		chr6	2494820	2495369	Mp6g02080,1	-5.06952	0.0154654		chr4	8819331	8820900	Mp4g07880,1	-3.2316	6.19e-11
chr1	26862561	26863247	Mp4g20220,1	-4.09293	0.0182118		chr2	10641404	10643157	Mp2g10370,1	-5.05656	0.000366371		chr5	8615250	8617288	Mp5g07890,2	-3.22947	7.15e-13
chr5	17112543	17114343	Mp6g18040,1	-4.0706	0.00295895		unplaced-scaffold_032	3	568	Mpzg00120,1	-5.0525	0.000285321		chr7	20402968	20403863	Mp7g18310,1	-3.22924	0.00143631
chr2	5579166	5579949	Mp6g14900,1	-4.06107	4.17e-29		chr5	1538732	1542993	Mp5g01310,1	-5.05067	1.25e-29		chr5	9445105	9446887	Mp5g08730,1	-3.22678	3.65e-12
chr5	6584125	6584974	Mp6g19040,1	-4.04782	0.00257902		chr2	11657190	11658081	Mp2g11480,1	-5.04847	1.5e-07		chr4	21009354	21010893	Mp4g18730,1	-3.21978	1.74e-14
chr7	3041614	3042114	Mp2g05040,1	-4.03402	0.00337931		chr5	7892787	7894659	Mp5g07305a,1	-5.04199	0.008089		chr2	19937366	19939452	Mp2g18520,1	-3.2092	4.98e-17
chr4	2392851	2393351	Mp3g20355a,1	-3.9996	4.88e-14		chr4	22586449	22586949	Mp4g19940,1	-5.04168	0.0174953		chr7	8783009	8783509	Mp7g07600,1	-3.18078	0.00171472
chr4	8953889	8955918	Mp6g17840,1	-3.98429	3.22e-13		chr5	23382760	23383260	Mp5g21730,3	-5.02767	0.0161471		chr4	5686277	5686777	Mp4g04960,1	-3.17622	0.000553558
chr6	8951302	8953580	Mp1g15990,1	-3.94983	9.52e-06		chr3	3332923	3333812	Mp3g03430,1	-5.02534	5.39e-06		chr2	13498376	13506344	Mp2g13235,pre	-3.16677	1e-39
chr4	9626178	9629675	Mp8g16650,1	-3.94748	2.71e-32		chr2	15444805	15445751	Mp2g14710,1	-4.98028	7.05e-11		chr1	9670536	9671036	Mp1g09370,1	-3.1646	0.00886902
chr6	5623187	5624555	Mp4g15290,1	-3.91692	0.000635142		chr5	1564205	1572306	Mp5g01310,1	-4.97925	1.34e-48		chr2	15526195	15527285	Mp2g14760,1	-3.16177	4.72e-05
chr5	21672030	21674037	Mp3g22210,1	-3.9112	1.77e-16		chr6	22869720	22870220	Mp6g20660,1	-4.96637	0.0191566		chr1	4277773	4278338	Mp1g03980,1	-3.15628	0.00149085
chr2	24532420	24533049	Mp6g02250,1	-3.90807	3.63e-55		chr5	21112083	21114247	Mp5g19860,1	-4.95273	8.6e-06		chr2	5586198	5587253	Mp2g05420,1	-3.13687	1.27e-06
chr5	19463019	19463949	Mp6g02160,1	-3.90467	0.0405027		chr3	18959386	18960144	Mp3g18500,1	-4.95213	1.33e-05		chr7	15647457	15649103	Mp7g13990,1	-3.13608	4.45e-10
chr8	343099	343599	Mp6g14890,1	-3.89569	0.00744655		chr5	1536212	1538194	Mp5g01310,1	-4.94404	1.39e-15		chr4	5980049	5980682	Mp4g05260,1	-3.131	0.000710185
chr5	17111482	17111982	Mp4g18710,1	-3.86732	1.14e-44		chr1	16170915	16171415	Mp1g15990,1	-4.93886	9.52e-06		chrV	6752272	6752772	MpVg01223,2	-3.12002	0.0170082
chr6	10765276	10765917	Mp6g14880,1	-3.86249	0.00600788		chr3	18919554	18920273	Mp3g18490,1	-4.92424	0.0209799		chr5	14859546	14862331	Mp5g13590,1	-3.11829	1.38e-16
unplaced-scaffold_098	6054	6679	Mp6g17180,1	-3.84246	4.16e-05		chr5	1410067	1414780	Mp5g01280,1	-4.91959	1.19e-30		chr2	12415748	12423876	Mp2g12200,1	-3.10253	1.12e-48
chr2	20059327	20063097	Mp5g17240,1	-3.83932	0.00625663		chr5	21740278	21742069	Mp5g20260,1	-4.90804	6.31e-09		chr3	5032997	5033764	Mp3g05170,1	-3.1006	2.38e-05
chr7	14778257	14778757	Mp5g20260,1	-3.83113	2.88e-12		chr3	18907463	18908551	Mp3g18490,1	-4.89418	1.61e-05		chr1	20963864	20965748	Mp1g20430,1	-3.09895	7.97e-07
chr5	13710578	13711138	Mp4g21640,1	-3.79186	7.2e-199		chr3	26109260	26111058	Mp3g24560,1	-4.87942	1.49e-14		chr7	10440306	10441179	Mp7g09340,1	-3.09318	5.83e-06
chr2	20058765	20059265	Mp6g02220,1	-3.78262	2.94e-14		chr1	28953656	28954903	Mp1g28490,2	-4.84098	5.93e-07		chr2	20722428	20723093	Mp2g19120,1	-3.09317	0.00531618
chr4	8926243	8927002	Mp5g12560,1	-3.77673	0.00141809		chr7	1438538	1439290	Mp7g01240,1	-4.81928	2.4e-05		chr4	21585953	21586453	Mp4g19100,1	-3.0923	0.00292587
chr3	13263863	13264387	Mp4g16740,1	-3.77092	2.47e-57		chr2	25369547	25370047	Mp2g23350,1	-4.80108	0.000906084		chr7	15643436	15645183	Mp7g13990,1	-3.08352	1.91e-13
chr4	6495118	6495618	Mp6g14900,1	-3.75896	2.03e-45		chr2	5250023	5254629	Mp2g05030,1	-4.795	8.59e-51		chr5	23601858	23602358	Mp5g21920,1	-3.07956	0.00938667
chr2	20209875	20211052	Mp6g11640,1	-3.74399	0.0019537		chrV	1084113	1085187	MpVg00160,1	-4.79463	0.0288625		chr7	1438538	1439290	Mp7g01240,1	-3.07866	6.96e-06
chr4	17709657	17711235	MpVg01220,1	-3.73857	2.47e-21		chr5	1737016	1737516	Mp5g01340,1	-4.77867	0.000999414		chr2	2088131	2088631	Mp2g01840,2	-3.07557	0.0184992
chr7	13643191	13643941	Mp4g20220,1	-3.72846	2.41e-06		chr3	26069235	26069866	Mp3g24550,1	-4.77758	0.0330811		chr1	1627778	1628404	Mp1g01370,1	-3.07339	0.0181627
chr4	8949871	8950371	Mp6g17560,1	-3.72008	0.00270568		chr4	21908875	21912809	Mp4g19440,1	-4.77601	5.54e-25		chr8	13843017	13844438	Mp8g12180,1	-3.06885	1.19e-11
chr4	20547749	20548249	Mp6g05210,1	-3.71971	0.000482388		chr1	23358778	23359278	Mp1g22730,1	-4.7704	0.0354372		chr8	14158247	14159733	Mp8g12550,1	-3.06161	6.27e-05
chr6	19224259	19224759	Mp6g14870,1	-3.71629	0.0113211		chr3	26083601	26086295	Mp3g24550,1	-4.75954	3.56e-21		chr1	25101462	25103228	Mp1g24380,1	-3.05803	1.64e-15
chr4	15042054	15042554	Mp3g20340,1	-3.71065	0.0118305		chr5	1509549	1513368	Mp5g01310,1	-4.73848	2.09e-21		chr6	14786522	14787098	Mp6g13490,1	-3.04654	0.00440655
chr4	17678702	17679369	Mp8g12180,1	-3.71	1.49e-10		chr5	1573801	1575057	Mp5g01310,1	-4.73532	1.49e-06		chr3	20871991	20872491	Mp3g20340,1	-3.03931	0.0114161
chr2	22421188	22421939	Mp4g06407,1	-3.70979	0.0112744		chr5	21461517	21472814	Mp5g20050,1	-4.6877	4.32e-97		chr5	4300111	4301327	Mp5g03840,2	-3.03335	5.48e-06
chr6	4995593	4996262	Mp6g14880,1	-3.68334	7.02e-23		chr4	8721578	8727095	Mp4g07810,1	-4.68348	1.44e-34		chr1	23968378	23968955	Mp1g23210,1	-3.02707	0.00257934
chr6	4213953	4214721	Mp5g20880,2	-3.6799	5.57e-06		chr5	21748403	21748936	Mp5g20260,1	-4.67985	0.0446503		chr6	3503976	3505262	Mp6g03090,1	-3.00906	2.3e-09
chr6	5006582	5007082	Mp4g07090,1	-3.67321	1.73e-23		chr4	21905648	21906216	Mp4g19430,1	-4.6717	0.0401087		chr6	8716527	8717155	Mp6g07950,1	-3.00813	0.00571829
chr8	18720487	18721373	Mp5g17070,1	-3.67166	1.75e-11		chr6	19980609	19981135	Mp6g18040,1	-4.65753	0.00215587		chr5	536273	538198	Mp5g00360,2	-3.00458	3.82e-09
chr8	18718555	18719823	Mp6g19050,1	-3.65088	0.00375952		chr4	20987522	20992761	Mp4g18720,1	-4.64935	1.38e-39		chr7	5414642	5417684	Mp7g04560,1	-3.00063	1.63e-17
chr3	16529553	16531397	Mp4g14770,1	-3.64327	0.00301002		chr3	11683583	11685720	Mp3g11930,2	-4.63375	3.02e-06		chr5	5229974	5232517	Mp5g04740,1	-3.00047	6e-18
			Mp4g19130,1	-3.63769	0.000983563		chr5	1790324	1790949	Mp5g01340,1	-4.63023	0.00200799		chr2	15571407	15575177	Mp2g14770,1	-2.99896	1.04e-21
			Mp6g14860,1	-3.59539	1.11e-05		chr2	27863429	27865183	Mp2g25350,1	-4.62176	0.0183923		chr2	16211254	16211754	Mp2g15350,1	-2.99889	0.0102288
			Mp5g20040,1	-3.58672	0.0181699		chr4	21899232	21903373	Mp4g19430,1	-4.61786	4.32e-31		chr1	13255449	13256883	Mp1g13140,1	-2.99554	7.4e-08
			Mp8g12180,1	-3.56484	7.45e-12		chr1	7914194	7914694	Mp1g07540,1	-4.61377	0.00268504		chr5	24986479	24987732	Mp5g23240,2	-2.98748	1.27e-06
			Mpzg00030,1	-3.54561	0.024991		chr6	14787907	14788563	Mp6g13490,1	-4.60713	0.00265318		chr1	13601023	13602163	Mp1g13580,1	-2.98267	0.000118794
			Mp3g23690,1	-3.54213	2.97e-16		chr3	7750765	7754053	Mp3g08050,1	-4.58469	6.6e-22		chr6	21736885	21737385	Mp6g19460,1	-2.96795	0.00253118
			Mpzg00110,1	-3.53736	0.00510077		chr1	7902005	7903315	Mp1g07530,1	-4.57052	5.75e-06		chr1	14060936	14061436	Mp1g14030,1	-2.96284	0.0197111
			Mp2g17330,1	-3.53622	0.00144626		chr5	3724726	3727351	Mp5g03240,1	-4.5648	1.66e-17		chr6	3515347	3517476	Mp6g03120,1	-2.94195	5.18e-15
			Mp6g18090,1	-3.51469	0.00715794		chr5	24068771	24070172	Mp5g22280,1	-4.55296	0.000128597		chr3	26075079	26077990	Mp3g24550,1	-2.93233	1.18e-15
			Mp6g06570,1	-3.50975	2.77e-14		chr5	21728425	21731185	Mp5g20260,1	-4.54737	8.62e-13		chr7	2837091	2838120	Mp7g02330,1	-2.93229	1.5e-07
			Mp6g06420,1	-3.50483	0.00676816		chr6	12812332	12812843	Mp6g11700,1	-4.49659	0.000256968		chr4	17535012	17535512	Mp4g15270,1	-2.9298	0.0041211
			Mp5g20030,1	-3.49437	7.5e-32		chr5	2641144	2645851	Mp5g02060,1	-4.49334	8.05e-24		chr6	14816798	14824089	Mp6g13500,1	-2.9278	4.61e-38
			Mp8g04360,1	-3.48	0.0277801		chr1	7904332	7906471	Mp1g07530,1	-4.4834	1.13e-10		chr3	17593086	17593952	Mp3g17440,1	-2.92012	4.94e-05
			Mp6g06310,1	-3.4686	1.07e-06		chr5	7887096	7888053	Mp5g07305a,1	-4.47793	0.00449348		chr3	25597889	25598389	Mp3g24140,1	-2.91667	0.00554001
			Mp1g04030,1	-3.45504	0.0322004		chr5	1699589	1704527	Mp5g01330,1	-4.46994	2.06e-35		chr3	20919622	20920247	Mp3g20350,1	-2.90711	6.78e-05
			Mp1g29490,1	-3.4524	9.88e-22		chr5	18309206	18309739	Mp5g17240,1	-4.43702	0.00418522		chr7	10173465	10173965	Mp7g09080,1	-2.9042	0.000342219
			Mp3g22210,1	-3.44592	3.28e-08		chr2	17066169	17073762	Mp2g16010,1	-4.40565	2.32e-38		chr5	3647932	3648935	Mp5g03160,1	-2.89189	3.99e-06
			Mp6g14900,1	-3.43222	1.42e-39		chr4	8052342	8055656	Mp4g07090,1	-4.39156	4.44e-25		chr6	12198792	12199721	Mp6g11110,1	-2.8763	0.000253205
			Mp6g20660,1	-3.4191	0.0368366		chr3	25771776	25772981	Mp3g24290,2	-4.37589	9.76e-08		chr4	15268747	15269910	Mp4g13550,1	-2.8736	2.28e-08
			Mp3g13520,1	-3.4082	1.7e-06		chr1	25120480	25120980	Mp1g24410,1	-4.37425	0.000370105		chr3	7074568	7075068	Mp3g07300,1	-2.8692	0.00258973
			Mp2g01930,1	-3.40393	5.56e-21		chr5	21403626	21404746	Mp5g20040,1	-4.36692	2.64e-05		chr2	19463094	19463874	Mp2g18190,1	-2.85413	0.000405832
			Mp1g28620,1	-3.4013	0.011408		chr2	23789824	23795851	Mp2g21580,1	-4.3584	1.5e-20		chr3	8097973	8098481	Mp3g08380,1	-2.85086	0.0473593
			Mp6g14900,1	-3.39634	7.95e-17		chr6	12820513	12821044	Mp6g11710,1	-4.35733	0.00608167		chr2	19945372	19945872	Mp2g18520,1	-2.83961	0.0189925
			Mp8g16650,1	-3.35119	0.00113604		chr6	13488972	13491239	Mp6g12340,1	-4.35665	1.3e-08		chr8	13844560	13849101	Mp8g12180,1	-2.8298	1.62e-20
			Mp2g17330,1	-3.3308	1.3e-21		chr8	15911194	15912220	Mp8g14190,1	-4.35559	0.00597595		chr8	3723960	3725321	Mp8g03450,1	-2.82857	1.76e-07
			Mp6g09890,1	-3.31373	2.6e-05		chr4	26954521	26955396	Mp4g24145h,1	-4.34293	0.000418141		chr1	30098024	30098689	Mp1g29470,1	-2.82676	7.24e-07
			Mp4g13550,1	-3.30925	4.54e-08		chr5	1493190	1497506	Mp5g01310,1	-4.31875	6.07e-35		chr6	11282860	11283371	Mp6g10150,1	-2.82498	0.000759347
			Mp6g17560,1	-3.30356	1.72e-08		chr3	2857783	2860760	Mp3g03100,1	-4.3091	3.39e-08		chr1	27474117	27477845	Mp1g27050,1	-2.81809	4.8e-22
			Mp4g03670,1	-3.26041	3.36e-05		chr3	23192129	23194727	Mp3g22200,1	-4.29317	7.64e-15		chr5	11635371	11636849	Mp5g10430,2	-2.80976	3.71e-09
			Mp2g24640,1	-3.26034	9.53e-17		unplaced-scaffold_026	134	784	NA	-4.27763	5.66e-05		chr7	16931074	16931839	Mp7g15350,1	-2.80538	0.00243501
			Mp6g09290,1	-3.24466	0.00813574		chr7	1490770	1491559	Mp7g01240,1	-4.27649	0.00768095		chr3	5029437	5031688	Mp3g05170,1	-2.80423	1.69e-13
			Mp3g20000,1	-3.23019	8.99e-09		chr4	4944727	4945227	Mp4g04440,1	-4.27369	0.00745562		chr4	21537150	21537650	Mp4g19090,1	-2.80106	0.0207884
			Mp6g06310,1	-3.22276	3.31e-31		chr2	10663825	10664325	Mp2g10380,1	-4.27293	0.0094265		chr4	15249379	15250042	Mp4g13550,1	-2.8005	0.0378275
			Mp8g12170,1	-3.21945	0.0223757		chr3	23183580	23184080	Mp3g22200,1	-4.26382	0.0107018		chr2	13496116	13498030	Mp2g13235,2	-2.7952	1.1e-08
			Mp2g24470,1	-3.21147	0.0341689		chr3	25730142	25731735	Mp3g24280,1	-4.25567	3.88e-09		chr5	8622390	8623340	Mp5g07900,1	-2.78825	2.02e-05
			Mp4g07080,1	-3.20184	3.03e-11		chr5	7786066	7788182	Mp5g07270,1	-4.25368	4.49e-09		chr2	12394595	12395381	Mp2g12180,1	-2.78786	0.0120203
			MpVg01225,1	-3.19494	1.08e-11		chr3	20250145	20250803	Mp3g19730,2	-4.24388	4.72e-06		chr7	21319715	21321152	Mp7g19160,1	-2.78624	2.02e-07
			Mp3g14590,1	-3.15257	0.00160766		chr7	8035545	8036505	Mp7g06920,1	-4.23602	5.48e-06		chr3	26099224	26099724	Mp3g24560,1	-2.78459	0.038816
			Mp6g06420,1	-3.12773	3.32e-10		chr2	19472225	19475087	Mp2g18190,1	-4.21964	8.07e-14		chr7	56338	56838	Mp7g00020,1	-2.78206	0.00184364
			Mp6g14890,1	-3.06382	1.02e-32		chr4	9432239	9432828	Mp4g08470,1	-4.21843	0.00076226		chr6	22896320	22898184	Mp6g20660,1	-2.78123	2.41e-07
			Mp3g24550,1	-3.04374	4.21e-13		chrV	3185635	3186170	MpVg00590,1	-4.21787	0.00111538		chr2	12393092	12394409	Mp2g12180,1	-2.77691	8.02e-07
			Mp3g22200,1	-3.04233	0.000941162		chr6	13510894	13516403	Mp6g12360,1	-4.20284	3.01e-27		chr3	20948357	20952214	Mp3g20350,1	-2.77594	5.26e-18
			Mp3g22160,1	-3.03475	2.88e-85		chr6	19521910	19522961	Mp6g17820,1	-4.1997	9.42e-08		chr6	10814692	10815368	Mp6g09630,1	-2.7747	0.00165522
			Mp6g19030,1	-3.03084	1.71e-08		chr3	18957294	18958567	Mp3g18500,1	-4.19413	1.56e-08		unplaced-scaffold_385	1451	2374	Mpzg01180,1	-2.7722	2.27e-05
			Mp4g18720,1	-3.01344	7.62e-13		chr4	21151545	21152111	Mp4g18850,1	-4.18985	0.0102897		chr3	17667152	17667818	Mp3g17520,1	-2.762	0.00137737
			Mp6g18100,1	-2.99635	4.38e-06		chr6	7487489	7488326	Mp6g06900,1	-4.18416	2.47e-51		chr2	12888160	12892349	Mp2g12650,2	-2.75339	1.19e-25
			Mp3g22210,1	-2.9879	7.78e-05		chr4	917904	918451	Mp4g00700,1	-4.17398	0.0139608		chr1	14062632	14070613	Mp1g14030,1	-2.74457	5.24e-29
			Mp8g12550,1	-2.98638	0.000870268		unplaced-scaffold_076	3	513	NA	-4.17282	9.95e-06		chr5	11628153	11628653	Mp5g10410,1	-2.74019	0.0465969
			Mp8g12180,1	-2.97212	5.79e-19		chr5	1430960	1439052	Mp5g01290,1	-4.16954	5.71e-72		chr6	8228925	8229425	Mp6g07440,1	-2.73524	0.0478228
			Mp1g29490,1	-2.96868	0.000213025		chr2	19458796	19460118	Mp2g18190,1	-4.15546	1.94e-06		chr1	8193072	8193957	Mp1g07800,1	-2.73055	1.69e-05
			Mp3g18500,1	-2.96866	0.000454338		chr2	15236337	15239649	Mp2g14490,1	-4.14608	1.36e-22		chr4	7145514	7156791	Mp4g06410,1	-2.7297	2.89e-36
			MpVg00070,1	-2.96064	0.0118305		chr2	20298003	20300917	Mp2g18820,1	-4.13459	3.2e-19		chr8	6795864	6798112	Mp8g05960,1	-2.72343	2.92e-12
			Mp5g20030,1	-2.95313	0.012123		chr3	7755453	7755953	Mp3g08050,1	-4.13323	0.0166686		chr3	20921979	20927681	Mp3g20350,1	-2.72073	1.12e-34
			Mp4g04450,1	-2.94325	1.69e-12		chr5	18070225	18074873	Mp5g17060,1	-4.11638	1.2e-35		chr5	11190699	11191897	Mp5g09940,1	-2.70919	1.52e-06
			Mp5g20030,1	-2.94131	9.17e-16		chr4	8691484	8696813	Mp4g07800,1	-4.11532	5.56e-40		chr7	9567301	9568930	Mp7g08330,1	-2.7088	6.51e-07
			Mp6g14860,1	-2.933	0.031812		chr6	12843470	12844710	Mp6g11710,1	-4.11169	2.86e-07		chr3	24179996	24180496	Mp3g22960,1	-2.70728	0.0206922
			Mp3g21370,1	-2.9218	5.21e-20		chr4	17032257	17032883	Mp4g14770,1	-4.07431	0.00184862		chr3	26502384	26503038	Mp3g24990,1	-2.7067	0.0199719
			Mp6g17840,1	-2.9095	1.91e-50		chr3	20869401	20869901	Mp3g20340,1	-4.0515	0.00310614		chr5	9447594	9449459	Mp5g08730,1	-2.70637	3.92e-08
			Mp6g07440,1	-2.89142	1.85e-06		chr3	3137840	3139912	Mp3g03320,1	-4.05034	0.00840842		chr1	20960860	20962017	Mp1g20430,1	-2.7015	0.00719728
			Mp6g02170,1	-2.88759	5.54e-117		chr1	30098024	30098689	Mp1g29470,1	-4.04991	4.65e-07		chr3	20859466	20859966	Mp3g20340,1	-2.6924	0.000616744
			Mp2g07590,1	-2.87336	0.00272824		chr3	3165745	3166524	Mp3g03330,1	-4.04548	0.000279186		chr2	20842940	20844657	Mp2g19160,1	-2.69118	5.37e-08
			Mp1g28490,2	-2.8432	2.16e-05		chr2	5231827	5235590	Mp2g05030,2	-4.03843	3e-22		chr4	20967578	20970581	Mp4g18710,1	-2.68659	8.11e-15
			Mp6g06460,1	-2.82341	0.00257902		chr6	13499741	13501129	Mp6g12340,1	-4.03577	0.000328516		chr2	15413807	15414442	Mp2g14680,1	-2.68084	0.0366658
			Mp4g07100,1	-2.82194	7.84e-11		chr2	11617210	11618438	Mp2g11420,1	-4.03559	5.58e-08		chr6	5639492	5641139	Mp6g05120,1	-2.67907	4.36e-11
			Mp4g03680,1	-2.8208	2.73e-29		chr5	1446768	1457999	Mp5g01290,1	-4.02564	1.5e-78		chr4	8368342	8370704	Mp4g07450,1	-2.66865	3.17e-14
			Mp5g17090,1	-2.80832	1.71e-07		chr4	8754810	8756565	Mp4g07830,1	-4.02538	2.17e-11		chr3	3332923	3333812	Mp3g03430,1	-2.66603	1.97e-05
			Mp3g22180,1	-2.80066	5.24e-27		chr5	21742917	21745430	Mp5g20260,1	-4.02147	3.59e-12		chr5	20645724	20646224	Mp5g19540,1	-2.66381	0.0175799
			Mp3g22180,1	-2.76975	2.11e-25		chr6	21394522	21395479	Mp6g19040,1	-4.01478	0.00218535		chr6	7264934	7266135	Mp6g06590,1	-2.66241	3.81e-07
			Mp5g07270,1	-2.73487	1.55e-12		chr8	1470642	1472769	Mp8g01350,1	-4.00992	1.26e-06		chr6	7259613	7264698	Mp6g06590,1	-2.66223	4.07e-29
			Mp3g20350,1	-2.71029	9.9e-16		chr4	15210668	15211168	Mp4g13540,1	-3.98187	0.020892		chr8	4461078	4461578	Mp8g04215a,1	-2.66193	0.00251668
			Mp3g24280,1	-2.7096	8.74e-07		chr3	23112770	23114718	Mp3g22160,1	-3.97906	9.88e-11		chr4	6434475	6437217	Mp4g05640,1	-2.65882	4.66e-20
			Mp2g24640,1	-2.70481	6.84e-06		chr4	18981896	18982774	Mp4g16740,1	-3.97658	1.47e-50		chr3	21071190	21073410	Mp3g20480,1	-2.65652	2.8e-12
			Mp2g18180,1	-2.6956	3.08e-08		chr3	14075838	14076769	Mp3g14430,1	-3.90279	0.00535235		chr6	7430117	7432647	Mp6g06790,1	-2.65383	2.76e-18
			Mp2g01570,1	-2.66563	1.34e-13		chr5	2673315	2674125	Mp5g02090,1	-3.90058	0.000615115		chr8	17432137	17437725	Mp8g15520,1	-2.64856	2.54e-28
			Mp4g16530,1	-2.60337	0.017634		chr5	1726492	1732037	Mp5g01340,1	-3.87481	3.34e-38		chr2	27441622	27443855	Mp2g25010,1	-2.64216	1.03e-09
			Mp8g12150,1	-2.6029	0.00187403		chr5	4400482	4400982	Mp5g03950,1	-3.87307	0.0375434		chr1	14655044	14655703	Mp1g14400,1	-2.636	0.00113339
			Mp4g18780,1	-2.59496	1.52e-19		chr4	22014785	22015320	Mp4g19480,1	-3.85701	0.00451283		chr8	20546685	20547689	Mp8g18420,1	-2.6341	0.000662956
			Mp8g04250,1	-2.59169	0.0142771		chr5	1630566	1634733	Mp5g01320,1	-3.85317	1.53e-38		chr2	11617210	11618438	Mp2g11420,1	-2.63087	5.23e-07
			Mp6g14860,1	-2.57842	4.2e-17		chr2	20225146	20225909	Mp2g18770,1	-3.8235	0.000168786		chr4	3008688	3010035	Mp4g02700,1	-2.628	4.17e-06
			Mp4g23220,1	-2.57359	0.0233615		chr4	9154276	9155312	Mp4g08290,1	-3.82099	3.39e-05		chr2	8170272	8170772	Mp2g07790,1	-2.62464	0.00892219
			Mp1g29500,1	-2.5637	2.7e-07		chr3	20958180	20959733	Mp3g20355a,1	-3.81882	2.24e-13		chr5	6156157	6156657	Mp5g05740,1	-2.62344	0.0144407
			Mp2g13095,3	-2.54063	0.000724517		chr4	24362909	24374355	Mp4g21640,1	-3.80583	1.19e-138		chr6	14229027	14229527	Mp6g13000,1	-2.61765	0.0317586
			Mp8g16640,1	-2.529	5.43e-05		chr4	22831874	22833361	Mp4g20220,1	-3.76871	2.25e-06		chr2	22111923	22112788	Mp2g20450,1	-2.61467	0.000132813
			Mp5g11740,1	-2.50756	5.93e-40		chr3	26075079	26077990	Mp3g24550,1	-3.75472	9.21e-15		chr4	26276196	26276841	Mp4g23470,1	-2.61279	0.00109206
			Mp5g12110,1	-2.46065	0.0002306		chr6	19155219	19157106	Mp6g17520,5	-3.73151	5.48e-13		chr6	14815085	14816366	Mp6g13500,1	-2.5979	2.01e-05
			Mp7g03040,1	-2.46016	1.94e-18		chr4	5045300	5047419	Mp4g04480,4	-3.71376	2.38e-07		chr8	1843693	1844493	Mp8g01760,1	-2.59467	0.000944376
			Mp4g07830,1	-2.4563	0.0366328		chr5	1704918	1707663	Mp5g01330,1	-3.71062	8.44e-14		chr7	21322042	21322667	Mp7g19160,1	-2.58965	0.0180137
			Mp6g06450,1	-2.44909	2.73e-20		chr5	1559515	1560015	Mp5g01310,1	-3.70415	0.00877888		chr2	7554434	7556053	Mp2g07200,1	-2.58128	1.03e-06
			Mp3g22210,1	-2.44866	5.67e-09		chr4	9434281	9434845	Mp4g08470,1	-3.68632	7.52e-09		chr4	21570840	21571340	Mp4g19100,1	-2.58026	0.0229451
			Mp2g24750,1	-2.44699	0.000726821		chr6	13528774	13531923	Mp6g12360,1	-3.68275	1.37e-14		chr8	4859541	4860041	Mp8g04360,1	-2.578	0.0237295
			Mp4g03180,1	-2.43017	0.0329956		chr5	1381509	1383486	Mp5g01260,1	-3.68109	3.86e-15		chr1	25108702	25109202	Mp1g24390,1	-2.57762	0.0157069
			Mp1g02480,1	-2.42632	5.26e-05		chr1	22935337	22936199	Mp1g22350,1	-3.67697	0.00010213		chr2	8598666	8600399	Mp2g08180,1	-2.57388	4.88e-09
			Mp2g05310,1	-2.4171	0.00385098		chr7	8052223	8056609	Mp7g06920,1	-3.67492	2.78e-30		chr5	12920681	12928832	Mp5g11740,1	-2.56729	1.41e-37
			Mp2g05040,1	-2.40767	0.000115543		chr6	19026291	19030199	Mp6g17480,1	-3.63817	1.41e-10		chr1	5263224	5264451	Mp1g04930,1	-2.5606	4.11e-05
			Mp2g21580,1	-2.37794	0.000158754		chr3	18859196	18863646	Mp3g18470,1	-3.60714	6.22e-16		chr7	3322085	3327158	Mp7g02860,1	-2.55183	6.27e-26
			Mp4g11590,1	-2.36153	0.0341689		chr2	5258573	5259368	Mp2g05040,1	-3.60095	0.00392232		chr2	17711797	17712696	Mp2g16640,1	-2.55117	6.67e-05
			Mp4g08470,1	-2.3522	0.0167119		chr5	25350	25850	Mp5g00005c,1	-3.59087	6.54e-08		chr5	16160567	16161276	Mp5g14990,1	-2.55077	0.000282116
			Mp8g14590,1	-2.33714	0.0011254		chr8	588482	589261	Mp8g00440,1	-3.57891	0.00102105		chr7	2839563	2840222	Mp7g02330,1	-2.55006	0.00210277
			Mp5g20040,1	-2.33619	0.00246164		chr3	3097363	3097887	Mp3g03290,1	-3.57756	0.000853926		chr1	3254075	3254575	Mp1g02990,1	-2.54875	0.0269407
			Mp4g18710,1	-2.33581	8.7e-11		chr6	13533368	13542759	Mp6g12360,1	-3.57492	5.07e-41		chr1	3210021	3212050	Mp1g02920,1	-2.54744	3.76e-13
			Mp3g24550,1	-2.33446	6.78e-26		chr6	19033222	19038834	Mp6g17480,1	-3.55407	1.11e-30		chr2	6756621	6757497	Mp2g06570,1	-2.54666	0.000200742
			Mp4g03360,1	-2.32924	8.16e-10		chrV	6787512	6789875	MpVg01225,1	-3.55294	1.08e-13		unplaced-scaffold_431	9680	14493	Mpzg01290,1	-2.54534	4.8e-22
			Mp5g13590,1	-2.2918	1.11e-08		chr5	1759527	1763450	Mp5g01340,1	-3.54312	8.05e-23		chr8	18102409	18102909	Mp8g16130,1	-2.54368	0.00771023
			Mp1g23120,1	-2.28313	0.0109313		chr1	22901977	22906180	Mp1g22340,1	-3.53975	1.09e-14		chr5	7788913	7791407	Mp5g07270,1	-2.54298	8.54e-14
			Mp3g20355a,1	-2.28278	2.48e-08		chr5	1471650	1477841	Mp5g01300,1	-3.53543	2.23e-33		chr4	6337063	6338087	Mp4g05570,1	-2.53407	0.0019314
			Mp6g18110,1	-2.27869	1.46e-05		chr5	21436097	21439111	Mp5g20040,1	-3.51727	3.06e-17		chr6	9127736	9128966	Mp6g08300,1	-2.53261	1.65e-07
			Mp4g17480,1	-2.27722	2.53e-05		chr5	1418186	1421640	Mp5g01280,1	-3.49953	3.53e-13		chr6	5782056	5782589	Mp6g05220,1	-2.52671	0.0118593
			Mp5g17050,1	-2.25028	1.03e-26		chr4	8682316	8683908	Mp4g07800,1	-3.48021	1.92e-18		chr3	5962629	5964653	Mp3g06070,1	-2.51881	7.24e-10
			Mp3g20355a,1	-2.24606	6.5e-06		chr3	20948357	20952214	Mp3g20350,1	-3.47997	8.6e-19		chr6	19897880	19899891	Mp6g17965a,1	-2.51868	3.71e-06
			Mp2g23290,1	-2.22532	1.23e-46		chr1	29563730	29564368	Mp1g29050,1	-3.45729	0.00076226		chr1	19545320	19547446	Mp1g19150,1	-2.51761	2.72e-08
			Mp2g23350,1	-2.22224	0.0260523		chr4	8765094	8765758	Mp4g07830,1	-3.4548	0.00622792		chr5	14681631	14682884	Mp5g13440,1	-2.51612	8.59e-05
			Mp6g17520,5	-2.21691	5.08e-08		chr1	30049978	30050631	Mp1g29460,5	-3.44629	0.0012014		chr6	18489526	18492696	Mp6g16950,1	-2.51205	3.44e-13
			Mp6g18080,1	-2.20742	1.8e-07		chr5	1491450	1492084	Mp5g01310,1	-3.43646	0.0249584		chr3	23763684	23764377	Mp3g22610,1	-2.50782	0.00417431
			Mp4g04470,1	-2.20588	1.46e-10		chr3	3340151	3343858	Mp3g03440,1	-3.43419	1.58e-17		chr8	11044619	11045520	Mp8g09540,1	-2.50605	7.79e-07
			Mp3g22180,1	-2.19911	8.93e-05		chr5	21451127	21451748	Mp5g20040,1	-3.42203	0.00277213		chr4	2887686	2888376	Mp4g02590,1	-2.50414	0.00452996
			Mp1g28490,2	-2.19427	0.0107092		chr6	5748600	5749310	Mp6g05210,1	-3.40148	0.000664812		chr6	776573	777073	Mp6g00400,1	-2.49938	0.0388987
			Mp5g20040,1	-2.19412	1.1e-10		chr3	23092353	23112296	Mp3g22160,1	-3.39646	5.71e-72		chr2	27445481	27446277	Mp2g25020,1	-2.49008	0.0124342
			Mp3g20340,1	-2.19008	2.01e-20		chr2	19463094	19463874	Mp2g18190,1	-3.38007	0.000894167		chr6	2645965	2648370	Mp6g02260,1	-2.48706	1.21e-38
			NA	-2.17075	0.00246164		chr6	5797629	5803133	Mp6g05230,1	-3.3792	3.85e-29		chr1	9015746	9016246	Mp1g08760,1	-2.48252	0.0230709
			Mp2g19640,1	-2.1705	9.54e-07		chr3	23226424	23226924	Mp3g22210,1	-3.37611	0.0336224		chr7	21321489	21321989	Mp7g19160,1	-2.48157	0.00410617
			Mp4g22680,1	-2.1532	2.1e-12		chr6	20070036	20071386	Mp6g18110,1	-3.37503	8.02e-08		chr2	18565397	18565897	Mp2g17330,1	-2.47775	0.00268935
			Mp4g20220,1	-2.15191	0.000305429		chr6	13198302	13202499	Mp6g11960,1	-3.37379	1.99e-17		chr6	11009109	11009668	Mp6g09830,3	-2.47619	0.0212789
			Mp6g11700,1	-2.14155	0.0146299		chr1	29087851	29088351	Mp1g28620,1	-3.37286	0.00909834		chr3	20873811	20877883	Mp3g20340,1	-2.47601	5.41e-25
			Mp3g18450,1	-2.13655	0.0278191		chr2	16888005	16889277	Mp2g15970,1	-3.36773	6.77e-09		chr3	25745380	25747438	Mp3g24280,1	-2.47432	1.5e-07
			Mp3g18460,1	-2.13402	1.03e-15		chr5	7899994	7906012	Mp5g07305a,1	-3.3641	6.01e-27		chr7	8292393	8294015	Mp7g07060,1	-2.46502	0.000154175
			Mp6g12340,1	-2.12745	1.06e-05		chr3	20873811	20877883	Mp3g20340,1	-3.35027	9.11e-30		chr4	15260564	15268242	Mp4g13550,1	-2.46414	5.89e-24
			Mp5g20040,1	-2.12471	3.56e-31		chr6	22785970	22790934	Mp6g20580,1	-3.3453	4.89e-20		chr1	26360317	26365291	Mp1g25890,1	-2.4614	1.6e-22
			Mp8g14550,1	-2.12136	0.000375918		chr7	1440488	1441847	Mp7g01240,1	-3.31737	5.83e-09		chr4	17535653	17537017	Mp4g15270,1	-2.45975	2.54e-05
			Mp3g20350,1	-2.11144	3.3e-22		chr1	22926644	22932447	Mp1g22350,1	-3.30294	1.93e-41		chr2	20845471	20850228	Mp2g19170,1	-2.4582	1.05e-25
			Mp6g06460,1	-2.08176	1.48e-15		chr6	12819248	12819910	Mp6g11710,1	-3.29566	0.0156265		chr3	12504503	12506771	Mp3g12850,1	-2.45627	1e-11
			Mp4g07830,1	-2.07516	0.032568		chr3	23223256	23224807	Mp3g22210,1	-3.28109	3.35e-08		chr5	20641675	20642467	Mp5g19540,1	-2.45046	0.0011697
			Mp2g26420,1	-2.07036	8.43e-31		chr5	21751982	21752810	Mp5g20260,1	-3.28033	3.23e-07		chr2	9599472	9600499	Mp2g09270,1	-2.45044	6.82e-05
			Mp4g18710,2	-2.06847	2.88e-10		chr5	3810148	3811909	Mp5g03290,1	-3.27722	1.96e-09		chr7	16927835	16928335	Mp7g15340,1	-2.42663	0.0377304
			Mp2g02440,1	-2.04794	0.0436786		chr6	20054657	20055705	Mp6g18080,1	-3.26973	3.55e-11		chr5	3114568	3115068	Mp5g02550,1	-2.41348	0.0176713
			Mp2g09740,1	-2.04352	0.00854279		chr3	3160231	3162185	Mp3g03330,1	-3.25298	1.09e-12		chr6	3514446	3514946	Mp6g03110,1	-2.39972	0.000525064
			Mp1g15980,1	-2.02961	8.33e-05		chr7	3864593	3865493	Mp7g03040,1	-3.24311	9.18e-12		chr7	8537183	8538239	Mp7g07350,1	-2.3976	8.51e-05
			Mp3g20350,1	-2.00506	0.014881		chr3	20868140	20868640	Mp3g20340,1	-3.23763	0.016579		chr4	24078647	24079439	Mp4g21300,1	-2.39706	0.0252758
			Mp2g24630,1	-2.00362	0.000242427		chr2	15447588	15448970	Mp2g14720,1	-3.23108	2.95e-10		chr8	16251212	16252239	Mp8g14550,1	-2.39021	4.89e-06
			Mp4g18730,1	-1.99821	1.38e-06		chr8	13808098	13808610	Mp8g12170,1	-3.21532	0.0181379		chr3	3081402	3083236	Mp3g03280,1	-2.38671	1.2e-05
			Mp6g06430,1	-1.99798	7.22e-25		chr3	8134508	8135223	Mp3g08400,1	-3.20825	0.00261672		chr5	25978853	25980503	Mp5g24020,1	-2.385	5.35e-08
			Mp6g06570,1	-1.96884	0.00307028		chr3	11748404	11752301	Mp3g11970,1	-3.19978	1.01e-29		chr6	6766616	6767252	Mp6g06310,1	-2.37922	9.86e-06
			Mp5g13590,1	-1.9686	8.37e-11		chr3	23250148	23254270	Mp3g22210,1	-3.1944	4.26e-13		chr4	26277520	26279526	Mp4g23480,2	-2.37007	1.23e-08
			Mp3g21060,1	-1.96611	0.0071363		unplaced-scaffold_117	366	1172	NA	-3.19201	5.04e-05		chr6	3497965	3502733	Mp6g03080,1	-2.3697	1.29e-14
			Mp3g06930,1	-1.95236	0.0133079		chr5	7784443	7785643	Mp5g07270,1	-3.1846	1.95e-05		chr4	13207640	13208325	Mp4g11960,1	-2.36932	0.0144579
			Mp3g24470,1	-1.93959	1.05e-08		chr3	20859466	20859966	Mp3g20340,1	-3.17894	0.00138896		chr8	16247987	16248487	Mp8g14550,1	-2.36241	0.0146034
			Mp6g02160,1	-1.93905	1.36e-44		chr6	10713717	10714690	Mp6g09550,1	-3.17546	0.000101199		chr4	13613811	13614437	Mp4g12290,1	-2.35589	0.00511093
			Mp8g09540,1	-1.93754	0.000548582		chr3	14211144	14212012	Mp3g14590,1	-3.17523	0.00140784		chr2	12395972	12403685	Mp2g12190,1	-2.34772	2.81e-31
			Mp6g06340,1	-1.93727	0.00126686		chr5	1947596	1948936	Mp5g01360,1	-3.16872	1.7e-08		chr1	3253160	3253793	Mp1g02990,1	-2.34739	0.0257511
			Mp3g14440,1	-1.93646	0.0100065		chr2	9605085	9609553	Mp2g09270,1	-3.16223	2.58e-16		chr5	11129621	11132343	Mp5g09930,1	-2.34147	2.7e-09
			Mp4g03670,1	-1.93307	4.22e-40		chr3	7689380	7693419	Mp3g07990,1	-3.15688	4.16e-34		chr7	57697	58197	Mp7g00020,1	-2.33865	0.00800947
			Mp4g13540,1	-1.92176	0.0356455		chr5	1747327	1756659	Mp5g01340,1	-3.15531	1.27e-38		chr7	1534792	1535417	Mp7g01240,1	-2.33676	0.0191634
			Mp4g03140,1	-1.91538	0.000128463		chr2	25307140	25308035	Mp2g23280,1	-3.13667	9.77e-08		chr3	20910801	20915665	Mp3g20350,1	-2.33579	3.24e-23
			Mp1g29460,5	-1.91478	0.0428575		chr8	18638367	18642135	Mp8g16650,1	-3.13201	2.26e-24		chr4	14973556	14975330	Mp4g13470,2	-2.33223	2.45e-07
			Mp4g04470,1	-1.90745	3.25e-06		chr2	2179020	2182473	Mp2g01930,1	-3.13152	1.41e-17		chr3	26451521	26452021	Mp3g24910,1	-2.3321	0.0294867
			Mp1g24410,1	-1.89842	0.0295874		chr3	19156649	19160471	Mp3g18760,1	-3.12629	1.7e-10		chr1	4505958	4506458	Mp1g04120,1	-2.33129	0.036706
			Mp5g20040,1	-1.89506	7.58e-08		chr6	17917017	17925190	Mp6g16380,1	-3.12549	1.47e-63		chr8	17172698	17173198	Mp8g15380,1	-2.32846	0.018918
			Mp4g03680,1	-1.88999	1.2e-44		chr3	21727129	21727716	Mp3g21040,1	-3.12437	0.029993		chr4	6545187	6546048	Mp4g05760,1	-2.32531	0.0139658
			Mp8g11250,1	-1.88813	0.0207392		chr4	8028234	8029750	Mp4g07080,1	-3.12219	1.29e-11		chr1	12210718	12212417	Mp1g11990,1	-2.3241	2.33e-06
			NA	-1.85009	0.00477516		chr4	20978353	20983817	Mp4g18710,1	-3.11134	2.61e-28		chr3	499353	504313	Mp3g00230,1	-2.31941	2.75e-27
			Mp3g18470,1	-1.79861	6.08e-08		chr6	20189518	20192719	Mp6g18160,1	-3.10378	2.97e-12		chr3	26503998	26504498	Mp3g24990,1	-2.31872	0.0361539
			Mp2g17330,1	-1.7896	8.19e-12		chr7	8048227	8051795	Mp7g06920,1	-3.09596	1.89e-14		chr5	4190951	4192515	Mp5g03680,1	-2.30809	6.03e-05
			Mp6g07440,1	-1.78472	9.68e-15		chr6	12823513	12826988	Mp6g11710,1	-3.09522	4.65e-15		chr3	3067953	3070430	Mp3g03270,1	-2.30145	1.85e-05
			Mp1g04030,1	-1.76733	0.000287317		chr5	2597256	2598536	Mp5g02020,2	-3.08998	6.2e-06		chr1	25109887	25110387	Mp1g24390,1	-2.29701	0.0406405
			Mp4g05640,1	-1.74271	0.000476541		chr3	2882615	2884914	Mp3g03120,1	-3.0776	1.98e-10		chr8	12631839	12632874	Mp8g11250,1	-2.29574	0.00826235
			Mp4g18710,1	-1.74225	0.00258033		chr8	4859541	4860041	Mp8g04360,1	-3.07554	0.0326413		chr6	3506149	3507725	Mp6g03100,1	-2.29499	3.98e-08
			Mp2g24630,1	-1.72184	6.03e-05		chr6	20067543	20068237	Mp6g18100,1	-3.07471	4.27e-06		chr8	19629345	19633350	Mp8g17540,1	-2.29333	3.32e-17
			Mp6g06320,1	-1.66805	0.0145369		chr5	1652709	1656593	Mp5g01320,1	-3.05469	2.78e-46		chr8	3725831	3726424	Mp8g03450,1	-2.29073	0.0499121
			Mp3g21040,1	-1.6505	1.21e-06		chr7	8094815	8097396	Mp7g06930,1	-3.04706	8.05e-12		chr1	1117111	1118058	Mp1g01000,4	-2.28707	0.000154512
			Mp2g24960,1	-1.63604	0.0174657		chr6	19517034	19517745	Mp6g17810,1	-3.04551	0.046153		chr7	661958	667358	Mp7g00470,1	-2.28324	7.79e-29
			Mp5g20060,3	-1.63388	1.46e-09		chr5	1519961	1528032	Mp5g01310,1	-3.04299	1.28e-32		chr7	10439369	10439869	Mp7g09340,1	-2.28112	0.0452734
			Mp6g07380,1	-1.62189	7.77e-11		chr7	13874059	13874684	Mp7g12610,1	-3.04164	0.0285034		chr6	13268933	13269709	Mp6g12090,1	-2.2745	0.00428063
			Mp2g24460,1	-1.60299	0.04781		chr5	13243175	13243993	Mp5g12110,1	-3.03525	1.71e-05		chr4	11491091	11491591	Mp4g10440,1	-2.27041	0.00557696
			Mp3g14590,1	-1.57765	0.0335313		chr6	21373384	21374706	Mp6g19030,1	-3.02682	2.89e-08		chr5	12932631	12933260	Mp5g11740,1	-2.26255	0.0231653
			Mp7g19400,2	-1.57477	0.0442334		unplaced-scaffold_413	16442	16874	NA	-3.0249	0.000498238		chr5	12935148	12935648	Mp5g11750,1	-2.257	0.0453137
			Mp4g05650,1	-1.56938	0.00326174		chr5	1690343	1695963	Mp5g01330,1	-3.006	2.41e-44		chr1	6789294	6789794	Mp1g06440,1	-2.24628	0.0268189
			Mp6g11570,1	-1.56764	2.13e-15		chr5	7772061	7772687	Mp5g07270,1	-3.00207	0.0051675		chr7	17224943	17226663	Mp7g15570,1	-2.23759	1.24e-06
			Mp6g14890,1	-1.56669	0.00460405		chr3	10730327	10733440	Mp3g11080,1	-2.98763	2.9e-15		chr6	23322333	23322964	Mp6g21070,1	-2.23755	0.0296111
			Mp2g17330,1	-1.55595	9.69e-07		chr6	17777651	17778151	Mp6g16350,1	-2.97838	0.0208342		chr8	9150962	9153055	Mp8g08060,1	-2.23619	4.3e-11
			Mp8g02495a,1	-1.55117	0.0202751		chr3	18797903	18798825	Mp3g18450,1	-2.972	0.00134843		chr2	9605085	9609553	Mp2g09270,1	-2.2308	1.72e-13
			Mp1g29470,1	-1.55068	0.0191927		chr3	20854559	20855834	Mp3g20340,1	-2.96871	2.42e-06		chr1	17998077	18002667	Mp1g17680,1	-2.23043	3.23e-18
			Mp2g24490,1	-1.54686	4.89e-06		chr2	26973133	26974566	Mp2g24640,1	-2.95891	2.77e-06		chr7	21216993	21217493	Mp7g19050,1	-2.22776	0.010004
			Mp1g12300,1	-1.54476	0.000428846		chr5	2596549	2597049	Mp5g02020,2	-2.95717	0.0209932		chr3	3221292	3222262	Mp3g03370,1	-2.22617	0.010004
			Mp1g29450,1	-1.51996	0.000173957		chr1	7895788	7901962	Mp1g07530,1	-2.94685	1.29e-26		chr8	4381780	4382280	Mp8g04150,1	-2.22579	0.00762214
			Mp5g17170,1	-1.51187	1.55e-19		chr7	8037281	8038223	Mp7g06920,1	-2.94356	0.000427188		chr3	3167942	3168642	Mp3g03330,1	-2.22311	0.00354937
			Mp6g06320,1	-1.50768	8.18e-05		chr4	4963783	4967819	Mp4g04450,1	-2.93496	1.05e-11		chr6	7266195	7266832	Mp6g06590,1	-2.21123	0.0122099
			Mp2g26410,1	-1.50454	5.36e-17		chr2	2189462	2189962	Mp2g01940,2	-2.93184	0.00795323		chr6	7267043	7268845	Mp6g06600,1	-2.21	2.68e-08
			Mp6g19360,1	-1.49938	0.000502797		chr2	25302767	25303654	Mp2g23280,1	-2.9142	0.000955946		chr5	9617263	9617763	Mp5g08885,pre	-2.20782	0.0475977
			Mp2g17240,1	-1.49812	3.29e-23		chr3	14209263	14210113	Mp3g14590,1	-2.90356	0.000182617		chr5	2758480	2759845	Mp5g02130,2	-2.20319	5.56e-06
			Mp6g05220,1	-1.49436	7.81e-05		chr6	19281323	19281823	Mp6g17560,1	-2.89576	0.00712143		chr1	30210132	30210632	Mp1g29600,1	-2.19867	0.0148429
			NA	-1.49166	0.00362335		chr5	14859546	14862331	Mp5g13590,1	-2.89328	7.34e-12		chr2	11174551	11175863	Mp2g10910,1	-2.19648	0.000117494
			Mp6g02960,1	-1.48484	0.0473558		chr8	16285758	16287162	Mp8g14580,1	-2.89055	1.04e-06		chr3	1521784	1522537	Mp3g01320,1	-2.19171	0.0415517
			Mp1g27050,1	-1.48122	6.27e-06		chr3	25702952	25704084	Mp3g24260,1	-2.88291	0.00344674		chr6	11275604	11278357	Mp6g10140,2	-2.19052	2.32e-08
			Mp3g22210,1	-1.47729	0.00107126		chr2	1842180	1845107	Mp2g01570,1	-2.86682	9.6e-14		chr6	2633980	2637480	Mp6g02220,1	-2.18994	6.61e-36
			Mp4g22170,1	-1.46001	1.73e-08		chr3	20910801	20915665	Mp3g20350,1	-2.85992	1.74e-23		chr2	15592810	15599254	Mp2g14780,1	-2.18398	5.94e-21
			Mp6g06340,1	-1.45896	1.22e-25		chr4	18787348	18787974	Mp4g16530,1	-2.8598	0.00476896		chr4	9432239	9432828	Mp4g08470,1	-2.182	0.00853899
			Mp5g12240,1	-1.45405	0.000279112		chr5	1489805	1490650	Mp5g01310,1	-2.85536	0.00215587		chr7	15778585	15781173	Mp7g14140,1	-2.1814	1.14e-09
			Mp2g13080,1	-1.44137	0.000109051		chr4	20984390	20986404	Mp4g18720,1	-2.84282	3.05e-11		chr8	17996854	17997369	Mp8g16010,1	-2.17746	0.0175504
			Mp1g28190,1	-1.43631	5.82e-06		chr2	10639662	10640598	Mp2g10370,1	-2.83853	0.0237912		chr6	18310916	18311749	Mp6g16800,1	-2.17306	0.0192844
			Mp1g02470,1	-1.42826	0.0277801		chr5	1598118	1600650	Mp5g01320,1	-2.7777	5.8e-13		chr7	6094650	6095606	Mp7g05270,1	-2.17038	0.00400763
			MpVg00840,1	-1.42806	0.0218569		chr5	14896181	14897369	Mp5g13640,1	-2.77073	2.63e-05		chr4	10954095	10954595	Mp4g09810,1	-2.16456	0.0488644
			Mp6g02160,1	-1.42115	4.63e-05		chr5	21396327	21397941	Mp5g20040,1	-2.76877	0.000540543		chr2	1138597	1143682	Mp2g00910,1	-2.16333	2.09e-17
			Mp4g07480,1	-1.41021	0.0336551		chr5	23798178	23799680	Mp5g22070,1	-2.75533	8.04e-05		chr4	24724380	24725378	Mp4g22090,1	-2.15064	0.00321954
			Mp1g02470,1	-1.40948	4.08e-07		chr3	18955748	18956285	Mp3g18500,1	-2.74415	0.0317075		chr2	5882486	5883337	Mp2g05680,1	-2.14631	0.00100432
			Mp1g27700,1	-1.40412	4.35e-31		chr6	14786522	14787098	Mp6g13490,1	-2.72955	0.0272038		chr2	19457095	19457595	Mp2g18180,1	-2.14499	0.012409
			Mp6g06460,1	-1.40273	7.54e-13		chr3	10715514	10719670	Mp3g11080,1	-2.71519	1.22e-19		chr6	17964210	17965487	Mp6g16390,1	-2.13745	4.41e-05
			Mp2g22920,2	-1.39909	0.000188337		chr2	27818707	27819332	Mp2g25330,1	-2.69544	0.0339596		chr2	11657190	11658081	Mp2g11480,1	-2.12573	4.12e-05
			Mp3g24040,1	-1.39908	9.71e-17		chr6	12822474	12822981	Mp6g11710,1	-2.69088	0.0257766		chr1	14003670	14009294	Mp1g14000,1	-2.1228	1.07e-17
			Mp2g01920,1	-1.39835	0.00678647		chr5	1938068	1946971	Mp5g01360,1	-2.68633	1.22e-31		chr3	26078795	26082925	Mp3g24550,1	-2.12228	6.59e-23
			Mp2g14845a,1	-1.39578	0.00948797		chr8	16185363	16186505	Mp8g14510,1	-2.68534	0.000400719		chr2	22143359	22143938	Mp2g20460,1	-2.11999	0.0338502
			Mp7g05835a,1	-1.39322	0.00325571		chr4	3825011	3840964	Mp4g03340,1	-2.66344	7.7e-44		chr6	2641855	2644026	Mp6g02250,1	-2.11988	1.86e-26
			Mp4g19920,1	-1.39043	6.1e-27		chr4	21107728	21110706	Mp4g18780,1	-2.65581	5.52e-18		chr6	382447	383866	Mp6g00230,2	-2.11954	7.67e-07
			Mp5g17030,1	-1.38325	7.77e-17		chr1	25119744	25120244	Mp1g24410,1	-2.65109	0.00368953		chr2	7865678	7866178	Mp2g07490,1	-2.10176	0.00723391
			Mp6g16370,1	-1.38185	0.0275311		chr3	20243811	20244311	Mp3g19730,1	-2.64939	0.00927388		chr1	30212435	30220410	Mp1g29600,1	-2.09969	1e-26
			Mp6g12360,1	-1.37462	9.56e-05		chr3	23216579	23217839	Mp3g22210,1	-2.64604	0.000231005		chr6	8230018	8231508	Mp6g07440,1	-2.09609	1.58e-05
			Mp2g05040,1	-1.37422	0.0297882		chr4	21914053	21915004	Mp4g19440,1	-2.63014	0.00597528		chr6	5636196	5636696	Mp6g05110,1	-2.09174	0.0270549
			Mp6g07380,1	-1.3687	0.0182943		chr5	4806240	4806740	Mp5g04310,1	-2.62728	0.00271448		chr2	12342671	12344068	Mp2g12150,1	-2.09164	1.32e-05
			Mp4g05640,1	-1.35365	1.92e-06		chr3	18868175	18874256	Mp3g18480,2	-2.62065	9.65e-20		chr3	25954944	25958922	Mp3g24470,1	-2.09114	1.13e-11
			Mp2g24950,1	-1.34773	9.19e-21		chr1	9015746	9016246	Mp1g08760,1	-2.61948	0.0465158		chr1	8162871	8163601	Mp1g07770,1	-2.0905	0.00937619
			Mp6g13970,1	-1.34168	0.0252299		chr3	20919622	20920247	Mp3g20350,1	-2.60853	0.00144429		chr1	20747416	20751059	Mp1g20260,1	-2.08199	3.48e-11
			Mp2g02090,1	-1.33609	0.0397505		chr8	13738420	13739045	Mp8g12160,2	-2.60183	0.00909834		chr8	1363470	1364695	Mp8g01220,1	-2.0753	5.1e-06
			Mp5g19770,1	-1.32923	4.88e-08		chr4	4949758	4950565	Mp4g04440,1	-2.6018	0.00107516		chr6	11624536	11625407	Mp6g10480,1	-2.0667	0.00569105
			Mp5g20260,1	-1.32539	0.0223757		chr8	16251212	16252239	Mp8g14550,1	-2.58675	3.55e-05		chr2	17718816	17719909	Mp2g16640,1	-2.06257	0.00304864
			Mp1g02460,1	-1.32061	0.00683946		chr5	2636909	2640332	Mp5g02050,1	-2.58518	1.12e-15		chr2	7559683	7560348	Mp2g07200,1	-2.0612	0.00473457
			Mp1g02480,1	-1.31584	7.65e-10		chr5	2672521	2673251	Mp5g02090,1	-2.56891	0.0208966		chr3	26501569	26502212	Mp3g24990,1	-2.06028	0.0498248
			Mp8g15900,1	-1.30978	0.0233443		chr6	14779767	14783626	Mp6g13490,1	-2.56053	3e-16		chr4	20960001	20963177	Mp4g18710,2	-2.0572	1.05e-10
			Mp5g06310,1	-1.30454	0.000239298		chr5	1500877	1503279	Mp5g01310,1	-2.56052	1.89e-10		chr2	8933274	8934743	Mp2g08570,1	-2.05053	5.74e-06
			Mp6g06340,1	-1.29533	0.000323039		chr7	3862135	3863682	Mp7g03040,1	-2.5569	9.74e-17		chr4	16581159	16583910	Mp4g14450,1	-2.04575	3.64e-11
			Mp8g02080,1	-1.29314	0.0423193		chr5	1406156	1406683	Mp5g01270,1	-2.55105	0.0326413		chr6	18650286	18651281	Mp6g17080,1	-2.04283	0.00423555
			Mp1g07520,1	-1.28165	0.00470079		chr5	3103277	3107973	Mp5g02540,1	-2.54883	6.26e-14		chr6	17609410	17611993	Mp6g16160,1	-2.04045	7.1e-10
			Mp4g09570,1	-1.27957	9.96e-13		chr3	6746640	6747789	Mp3g06930,1	-2.53624	0.00116417		chr8	18616774	18619402	Mp8g16640,1	-2.03826	0.000125298
			Mp2g01730,1	-1.27377	2.26e-06		chr7	18473176	18476297	Mp7g16620,1	-2.51344	7.75e-08		chr5	7396346	7397321	Mp5g06960,1	-2.03244	0.0038093
			Mp6g07380,1	-1.26694	4.61e-09		chr6	20075350	20076783	Mp6g18110,1	-2.51025	3.21e-06		chr3	25617478	25620425	Mp3g24180,1	-2.02764	4.42e-12
			Mp3g24550,1	-1.25408	6.82e-06		chr3	22145012	22148008	Mp3g21390,1	-2.49868	1.32e-05		chr1	13594588	13595214	Mp1g13570,1	-2.02277	0.0324418
			Mp5g17060,1	-1.24576	1.13e-05		chr6	2645965	2648370	Mp6g02260,1	-2.49572	2.3e-31		chr5	20263984	20265054	Mp5g19130,3	-2.0203	0.000895316
			Mp2g18440,1	-1.24062	6.22e-09		chr2	13343810	13344436	Mp2g13100,1	-2.49337	0.0323902		chr7	1461681	1471438	Mp7g01240,1	-2.02002	1.38e-32
			Mp3g22200,1	-1.2382	2.68e-07		chr5	1469833	1471045	Mp5g01300,1	-2.4932	0.0116463		chr5	16857379	16859180	Mp5g15770,2	-2.0159	1.9e-05
			Mp6g03090,1	-1.22839	0.021568		chr2	20335593	20342424	Mp2g18870,1	-2.48679	4.28e-21		chr7	668580	669080	Mp7g00470,1	-2.01377	0.0202054
			Mp2g02500,1	-1.22495	0.000862659		chr4	9149732	9150232	Mp4g08280,1	-2.48141	0.014015		chr6	6590545	6591905	Mp6g06090,1	-2.00322	0.00369567
			Mp2g17320,1	-1.20916	5.73e-10		chr2	5256513	5257609	Mp2g05040,1	-2.48035	8.38e-05		chr6	17726792	17728563	Mp6g16280,1	-2.00162	2.15e-07
			Mp7g01240,1	-1.20865	0.046758		chr5	18064094	18069216	Mp5g17050,1	-2.47029	7.12e-23		chr1	28792735	28793877	Mp1g28410,1	-2.00079	0.000222564
			Mp1g29450,1	-1.20782	1.5e-09		chr3	23137357	23141683	Mp3g22180,1	-2.46623	5.17e-19		chr7	4106687	4107482	Mp7g03260,1	-1.99601	0.00154336
			Mp4g03700,1	-1.20552	9.1e-08		chr4	15352427	15353260	Mp4g13550,1	-2.46499	8.28e-06		chr3	13702545	13703658	Mp3g13960,1	-1.99396	0.000285326
			Mp4g20210,1	-1.19638	8.58e-07		chr6	14784581	14785081	Mp6g13490,1	-2.45575	0.0198618		chr8	1365416	1369317	Mp8g01220,1	-1.99226	1.7e-11
			Mp2g01740,1	-1.19576	4.2e-07		chr2	20343323	20347038	Mp2g18870,1	-2.45565	4.58e-08		chr5	5581069	5581950	Mp5g05140,1	-1.99115	0.00389265
			Mp8g04990,1	-1.19064	0.049739		chr6	4697133	4701435	Mp6g04350,1	-2.44581	2.04e-10		chr1	6787082	6788710	Mp1g06440,1	-1.98799	6.02e-06
			Mp4g05640,1	-1.18994	0.0315832		chr5	1675783	1679049	Mp5g01330,1	-2.44183	2.6e-26		chr6	14010471	14012212	Mp6g12800,1	-1.981	1.28e-06
			Mp6g06320,1	-1.18909	0.0131534		chr5	18858055	18859397	Mp5g17800,1	-2.44007	8.68e-05		chr4	11562850	11564358	Mp4g10490,1	-1.97755	5.83e-06
			Mp1g29440,3	-1.16585	2.14e-11		chr8	18644711	18645211	Mp8g16650,1	-2.43973	0.00902402		chr6	9131992	9133281	Mp6g08300,1	-1.97623	0.00164249
			Mp6g19040,1	-1.16032	0.0253265		chr6	6985018	6986418	Mp6g06440,1	-2.4393	0.000623236		chr7	3864593	3865493	Mp7g03040,1	-1.97377	4.22e-08
			Mp4g17460,1	-1.1541	0.000172187		chr3	21780318	21780987	Mp3g21060,1	-2.4257	0.00107915		chr4	21542823	21544681	Mp4g19090,2	-1.97063	2.84e-06
			Mp3g06925a,1	-1.15363	0.000774794		chr5	1764067	1781269	Mp5g01340,1	-2.42387	1.28e-36		chr6	18651349	18651849	Mp6g17080,1	-1.97028	0.0383795
			Mp1g27690,1	-1.15001	0.023122		chr6	14356056	14356556	Mp6g13060,1	-2.42371	0.00974433		chr1	25106632	25107638	Mp1g24390,1	-1.96435	0.00556654
			Mp5g17080,1	-1.14359	4.44e-15		chr4	19857318	19858945	Mp4g17480,1	-2.41466	1.41e-05		chr7	11620177	11620805	Mp7g10350,1	-1.96418	0.0437364
			Mp1g02540,1	-1.14117	6.9e-06		chr3	12255786	12256286	Mp3g12540,1	-2.40528	0.0249584		chr1	674013	678148	Mp1g00580,1	-1.95726	2.88e-16
			Mp3g22180,1	-1.13196	6.12e-10		chr5	14293608	14294574	Mp5g13070,1	-2.40221	2.43e-10		chr2	15245757	15246515	Mp2g14490,1	-1.95697	0.0121962
			Mp6g06900,1	-1.11549	2.93e-15		chr3	5127738	5131933	Mp3g05270,1	-2.39798	7.97e-15		chr7	17186100	17187365	Mp7g15550,1	-1.95321	0.00342174
			Mp4g03660,1	-1.11247	0.0037379		chr5	18090852	18094064	Mp5g17070,1	-2.39605	3.38e-07		chr8	12475930	12476556	Mp8g11080,1	-1.95253	0.0163323
			Mp3g13480,1	-1.11123	6.84e-05		chr5	7788913	7791407	Mp5g07270,1	-2.3922	2.73e-09		chr7	3510183	3510683	Mp7g02900,1	-1.94558	0.0160163
			Mp6g11720,1	-1.08915	5.14e-08		chr1	16168823	16169323	Mp1g15980,1	-2.38397	0.0397934		chr5	23079712	23080531	Mp5g21490,1	-1.923	0.00214786
			Mp2g05150,1	-1.08115	0.0132364		chr5	23865091	23865717	Mp5g22090,1	-2.37616	0.0191837		chr4	2455256	2455866	Mp4g02070,1	-1.9224	0.0228221
			Mp2g01600,1	-1.07536	4.13e-05		chr3	21710214	21713819	Mp3g21040,1	-2.36378	4.72e-10		chr4	11501747	11502545	Mp4g10450,1	-1.91935	0.00911194
			Mp1g02540,1	-1.07316	8.53e-08		chr5	18135871	18138393	Mp5g17090,1	-2.35899	5.66e-06		chr2	18015665	18020587	Mp2g16940,1	-1.91896	1.74e-14
			Mp5g17070,1	-1.07288	4.17e-07		chr7	18468086	18471907	Mp7g16620,1	-2.34159	1.09e-15		chr8	17167997	17168905	Mp8g15380,1	-1.90308	0.00140083
			Mp2g18190,1	-1.06844	5.86e-06		chr6	19281853	19283122	Mp6g17560,1	-2.33577	8.92e-06		chr2	7557013	7557819	Mp2g07200,1	-1.90169	0.047215
			Mp4g05600,2	-1.06826	0.0187493		chr3	23264568	23267297	Mp3g22210,1	-2.33098	5.19e-08		chr8	9144123	9145109	Mp8g08050,1	-1.8926	0.00211574
			Mp6g12340,1	-1.06815	0.0071363		chr3	25745380	25747438	Mp3g24280,1	-2.33011	1.31e-05		chr3	2297489	2298673	Mp3g02280,1	-1.88509	0.000723549
			Mp6g00230,2	-1.06159	0.0352417		chr1	28950898	28952045	Mp1g28490,2	-2.30994	0.00626399		chr7	1983441	1984200	Mp7g01410,1	-1.8832	0.0192219
			Mp6g06900,1	-1.05999	1.77e-07		chr5	1392426	1393059	Mp5g01270,1	-2.30262	0.00428212		chr3	26500430	26501154	Mp3g24990,1	-1.88306	0.0154738
			Mp6g11700,1	-1.05284	5.73e-06		chr1	22907999	22909712	Mp1g22340,1	-2.29774	3.25e-05		chr6	6934720	6935220	Mp6g06430,1	-1.88058	0.0365267
			Mp4g01860,1	-1.04892	5.83e-06		chr3	17323787	17324928	Mp3g17235,2	-2.28476	0.00221992		chr6	11042331	11046341	Mp6g09880,1	-1.87623	1.73e-11
			Mp3g20360,1	-1.04723	0.00240099		chr3	18967857	18968989	Mp3g18500,1	-2.28466	0.0010924		chr2	15240652	15242014	Mp2g14490,1	-1.87515	0.000586603
			Mp5g13730,1	-1.0401	0.00122662		chr3	11727162	11727964	Mp3g11970,1	-2.28088	0.0146713		chr6	8141148	8147297	Mp6g07380,1	-1.87494	8.05e-16
			Mp1g04030,1	-1.00649	0.00384237		chr6	13495073	13496791	Mp6g12340,1	-2.25608	3.77e-06		chr1	17524643	17526341	Mp1g17190,1	-1.87164	1.66e-05
			Mp8g11260,1	-0.999196	6.66e-07		chr5	1425892	1430878	Mp5g01280,1	-2.24568	1.65e-19		chr7	6291611	6292111	Mp7g05330,1	-1.86909	0.00929857
			Mp4g05650,1	-0.984163	1.34e-11		chr8	4592899	4593575	Mp8g04250,1	-2.24424	0.0201178		chr2	28965504	28966496	Mp2g26420,1	-1.86212	0.0012014
			Mp1g29440,3	-0.981655	8.22e-05		chr3	10745071	10745772	Mp3g11090,1	-2.20853	0.00228814		chr5	5591679	5598063	Mp5g05150,1	-1.86198	1.8e-16
			Mp3g20340,1	-0.981008	0.00408938		chr6	20050754	20051395	Mp6g18080,1	-2.20491	0.00195438		chr2	5391956	5394160	Mp2g05150,1	-1.8612	1.06e-06
			Mp5g23440,1	-0.973464	0.00582473		chr8	5670818	5671318	Mp8g05000,1	-2.20125	0.0155831		chr2	5872520	5874389	Mp2g05680,1	-1.84743	2.72e-06
			Mp4g01810,1	-0.968116	3.55e-08		chr6	2641855	2644026	Mp6g02250,1	-2.1884	8.84e-23		chr4	17984788	17986732	Mp4g15740,1	-1.84312	6.54e-05
			Mp5g14440,2	-0.966599	1.58e-05		chr6	6766616	6767252	Mp6g06310,1	-2.18779	0.00038811		chr2	20493502	20494203	Mp2g18980,1	-1.84203	0.0131286
			Mp1g02530,1	-0.955828	0.0234865		unplaced-scaffold_396	86	812	NA	-2.1819	6.51e-05		chr1	15910163	15911233	Mp1g15670,1	-1.83827	0.00560027
			Mp6g16380,1	-0.947621	1.2e-12		chr6	5733341	5735359	Mp6g05200,1	-2.17957	6.11e-05		chr8	4380660	4381160	Mp8g04150,1	-1.83781	0.0402673
			Mp4g03250,1	-0.939915	4.68e-05		chr3	18808353	18812935	Mp3g18460,1	-2.16117	3.49e-14		chr5	20261400	20263282	Mp5g19130,3	-1.83762	8.17e-07
			Mp2g01240,1	-0.923157	0.0460096		chr3	23144034	23149435	Mp3g22180,1	-2.16069	4e-16		chr1	671382	673425	Mp1g00580,1	-1.83648	2.17e-07
			Mp3g18460,1	-0.919717	0.0441076		chr2	27098022	27099229	Mp2g24750,1	-2.1539	0.00120524		chr7	3435143	3435643	Mp7g02880,1	-1.82611	0.0180266
			Mp4g01850,1	-0.918467	0.000417035		chr6	18135455	18135997	Mp6g16610,1	-2.14279	0.0348066		chr6	8130078	8131215	Mp6g07380,1	-1.82277	0.00022976
			Mp6g09880,1	-0.910641	0.00148982		chr4	19916802	19917506	Mp4g17500,1	-2.13376	0.0163024		chr3	14692445	14693638	Mp3g15070,1	-1.81601	5.08e-05
			Mp6g16370,1	-0.907596	0.0466298		chr4	8082658	8085431	Mp4g07100,1	-2.12497	1.04e-06		chr3	7079485	7080142	Mp3g07300,1	-1.81439	0.0184322
			Mp6g16740,1	-0.905727	0.00019237		chr6	6764796	6766420	Mp6g06310,1	-2.11913	1.42e-14		chr6	14008428	14009277	Mp6g12800,1	-1.80565	0.0225512
			Mp2g26430,1	-0.903001	9.39e-09		chr6	13520616	13527067	Mp6g12360,1	-2.11391	2.58e-13		chr2	11176504	11178953	Mp2g10910,1	-1.7914	1.03e-08
			Mp2g12210,1	-0.900827	0.00418229		chr8	1464840	1465991	Mp8g01350,1	-2.11026	0.00858536		chr4	1292378	1294051	Mp4g01160,1	-1.79021	0.00372478
			Mp3g13600,1	-0.897383	0.00362416		chr3	18945054	18948443	Mp3g18500,1	-2.09905	6.06e-08		chr5	13243175	13243993	Mp5g12110,1	-1.78441	0.00164776
			Mp7g01240,1	-0.893444	2.07e-08		chr3	10652860	10656571	Mp3g11060,1	-2.09427	7.05e-11		chr1	25401647	25403001	Mp1g24810,1	-1.78296	0.044266
			Mp5g12245a,1	-0.892377	0.000181049		chr2	5482235	5483291	Mp2g05310,1	-2.09327	0.00809278		chr4	1304704	1305610	Mp4g01170,1	-1.78202	0.0113775
			Mp5g13800,1	-0.871637	0.0020469		chr3	7694313	7696742	Mp3g07990,1	-2.07944	5.7e-12		chr6	659634	663422	Mp6g00310,1	-1.78077	2.71e-11
			Mp6g11910,1	-0.870725	1.84e-09		chr5	14086137	14086669	Mp5g12930,1	-2.07695	0.04677		chr6	6775795	6777159	Mp6g06320,1	-1.77885	5.7e-07
			Mp6g02140,1	-0.870571	4.1e-10		chr6	2633980	2637480	Mp6g02220,1	-2.07037	4.23e-26		chr4	21500761	21501639	Mp4g19040,1	-1.77711	0.0205601
			Mp3g18490,1	-0.864796	0.00486545		chr8	20546685	20547689	Mp8g18420,1	-2.06789	0.0184485		chr5	11167696	11171025	Mp5g09940,1	-1.77565	1.02e-09
			Mp5g12240,1	-0.861343	0.00180803		chr2	15226409	15227559	Mp2g14470,1	-2.05381	0.0201839		chr6	7427713	7428673	Mp6g06790,1	-1.77425	0.0205648
			Mpzg00870,1	-0.859884	0.0239963		chr4	6423699	6425714	Mp4g05640,1	-2.05067	4.73e-05		chr6	3493402	3494854	Mp6g03060,1	-1.7714	0.000111237
			Mp5g05550,1	-0.85973	0.000606767		chr1	29821545	29826822	Mp1g29280,1	-2.03515	2.29e-14		chr4	5040166	5040666	Mp4g04480,4	-1.7653	0.0437364
			Mp2g16620,1	-0.854505	6.63e-05		chr6	17769886	17772313	Mp6g16350,2	-2.02944	1.27e-05		unplaced-scaffold_162	59	1681	Mpzg00570,1	-1.75564	0.00283061
			Mp5g05970,1	-0.854303	8.15e-11		chr3	26078795	26082925	Mp3g24550,1	-2.02704	1.55e-16		chr2	5405672	5408261	Mp2g05180,1	-1.75327	1.09e-08
			Mpzg00770,1	-0.850588	6.07e-08		chr5	7273669	7274991	Mp5g06860,1	-2.02674	1.33e-05		chr6	3410174	3411323	Mp6g03010,1	-1.74975	0.00254207
			Mp5g20250,1	-0.845083	0.0202908		chr3	20967366	20968392	Mp3g20355a,1	-2.02603	1.96e-05		chr2	26180653	26183718	Mp2g23960,1	-1.74624	3.28e-07
			Mp8g16660,1	-0.837079	0.00022099		chr7	21610201	21611697	Mp7g19380,1	-2.0101	0.000109328		chr3	20861159	20864270	Mp3g20340,1	-1.74507	4.34e-08
			Mp2g06610,1	-0.835578	0.0245897		chr2	15245757	15246515	Mp2g14490,1	-2.0097	0.0268752		chr2	20487935	20489222	Mp2g18980,1	-1.74329	0.000999537
			Mp7g06480,1	-0.788542	0.000475114		chr4	21009354	21010893	Mp4g18730,1	-2.00665	3.19e-06		chr2	28836813	28838304	Mp2g26370,1	-1.72916	0.000476695
			Mp2g02420,1	-0.787879	0.00185484		chrV	4677242	4677887	MpVg00840,1	-2.00607	0.00107436		chr6	6771035	6771535	Mp6g06320,1	-1.72624	0.00423168
			Mp4g18770,1	-0.78005	0.0409292		chr4	20967578	20970581	Mp4g18710,1	-1.99334	1.66e-07		chr3	11886540	11887796	Mp3g12080,1	-1.72547	0.00500057
			Mp6g17520,5	-0.778345	0.019232		chr3	20921979	20927681	Mp3g20350,1	-1.99256	1.6e-17		chr4	11534545	11540232	Mp4g10470,1	-1.72302	2.1e-16
			Mp4g01830,1	-0.763296	0.000845705		chr5	21723711	21727470	Mp5g20250,1	-1.98621	8.02e-08		chr4	12925412	12936595	Mp4g11730,1	-1.72009	1.77e-22
			Mp2g24440,1	-0.75954	0.000713645		chr3	23130766	23132223	Mp3g22180,1	-1.98509	0.000498238		chr2	18985026	18986871	Mp2g17810,1	-1.71906	4.06e-06
			Mp2g25310,1	-0.754512	0.00294006		chr3	25954944	25958922	Mp3g24470,1	-1.98402	9.49e-09		chr5	14869964	14872943	Mp5g13590,1	-1.71803	1.94e-09
			Mp2g05490,1	-0.74816	0.0188979		chrV	1759745	1760376	MpVg00370,1	-1.97211	0.045386		chr7	16830172	16831197	Mp7g15200,1	-1.71177	0.00499498
			Mp8g15910,1	-0.748136	0.0466298		chr4	5022669	5026788	Mp4g04470,1	-1.97047	2.83e-08		chr6	10911769	10912987	Mp6g09740,1	-1.70982	0.00448224
			Mp6g17830,1	-0.74452	0.0256789		chr1	14757966	14759269	Mp1g14460,1	-1.97025	0.00591488		chr7	9051035	9052352	Mp7g07880,1	-1.70853	0.00226699
			Mp6g06790,1	-0.73585	0.0211783		chr3	14206650	14207967	Mp3g14590,1	-1.96657	0.000787261		chr2	15613160	15617118	Mp2g14790,1	-1.70806	1.74e-14
			Mp5g04740,1	-0.731941	0.0461044		chr2	5263787	5264870	Mp2g05040,1	-1.96498	0.00116417		chr2	19464351	19465836	Mp2g18190,1	-1.70184	0.00081519
			Mpzg00760,1	-0.731496	0.000391921		chr8	11430495	11431337	Mp8g09910,1	-1.95311	0.0309216		chr2	1620228	1621393	Mp2g01350,1	-1.69701	0.00940012
			Mp6g12360,1	-0.730487	0.000240376		chr7	1461681	1471438	Mp7g01240,1	-1.94988	7.57e-24		chr5	5880063	5880563	Mp5g05520,1	-1.69458	0.0190607
			Mp3g24440,2	-0.72624	9.52e-05		chr4	20971244	20972688	Mp4g18710,1	-1.94321	0.000815957		chr6	6787065	6788335	Mp6g06340,1	-1.69304	7.28e-07
			Mp3g15800,1	-0.725665	0.000191001		chr3	18789924	18791689	Mp3g18450,1	-1.93912	5.06e-06		chr1	19933228	19934648	Mp1g19500,1	-1.69131	0.00188354
			Mp4g23050,1	-0.725218	0.018624		chr2	19464351	19465836	Mp2g18190,1	-1.93191	0.000955946		chr6	23059999	23065166	Mp6g20790,1	-1.68868	1.6e-12
			Mp3g18460,1	-0.711618	0.000973281		chr5	1919742	1920523	Mp5g01360,1	-1.92467	6.69e-06		chr2	18552187	18557469	Mp2g17330,1	-1.67913	4.16e-13
			Mp4g01860,1	-0.710214	0.00733272		chr7	20924270	20926234	Mp7g18725a,1	-1.92224	1.82e-06		chr2	9593990	9595611	Mp2g09260,1	-1.6765	0.00440423
			Mp2g03450,1	-0.698705	0.00012365		chr3	11733222	11740963	Mp3g11970,1	-1.90405	3.23e-18		chr3	20969091	20971177	Mp3g20355a,1	-1.66269	7.58e-06
			Mp6g17470,1	-0.691484	0.0164521		chr2	27831070	27831873	Mp2g25340,1	-1.90011	0.0138741		chrV	4677242	4677887	MpVg00840,1	-1.65517	0.00235148
			Mp3g15790,1	-0.685322	0.0445168		chr3	7698310	7711444	Mp3g08010,1	-1.8963	4.2e-29		chr5	657484	659432	Mp5g00430,1	-1.65327	0.000116135
			Mp4g09460,2	-0.6843	0.0234171		chr5	1714062	1720740	Mp5g01330,1	-1.89396	8.39e-14		chr3	6746640	6747789	Mp3g06930,1	-1.64962	0.0163323
			Mp5g23540,1	-0.676458	0.00148841		chr5	2674502	2675305	Mp5g02090,1	-1.89051	0.0457854		chr5	6787446	6788264	Mp5g06330,1	-1.64705	0.0171431
			Mp3g06930,1	-0.674428	0.0166387		chr5	1458563	1465203	Mp5g01300,1	-1.88861	2.21e-15		chr6	8231883	8238265	Mp6g07440,1	-1.64664	1.77e-12
			Mp6g19050,1	-0.666986	0.0478079		chr6	19021861	19026276	Mp6g17480,1	-1.88794	5.44e-12		chr6	19281853	19283122	Mp6g17560,1	-1.64555	0.000151703
			Mp6g11720,1	-0.664756	0.00502124		chr5	14912884	14914337	Mp5g13650,1	-1.88727	0.00166454		chr6	6788401	6788901	Mp6g06340,1	-1.64215	0.00165621
			Mp1g02490,1	-0.663405	0.00129441		chr5	21360419	21369432	Mp5g20040,1	-1.86824	4.53e-19		chr2	28407577	28408825	Mp2g25940,1	-1.64131	0.0081408
			Mp4g03150,1	-0.655894	0.00202229		chr5	2628058	2629591	Mp5g02040,1	-1.85031	0.0116748		chr1	6773393	6774520	Mp1g06430,1	-1.63928	0.010004
			Mp5g17470,1	-0.647938	0.0012784		chr5	18083352	18090072	Mp5g17070,1	-1.84506	2.97e-14		chr3	25761506	25762980	Mp3g24290,2	-1.63922	0.00724301
			Mp6g06350,1	-0.644453	1.02e-05		chr5	20987868	20989603	Mp5g19820,1	-1.84156	0.00411816		chr3	23941515	23942556	Mp3g22750,1	-1.63789	0.0189411
			Mp2g24450,2	-0.641151	0.00105024		chr6	397424	398297	Mp6g00230,2	-1.83534	0.0203437		chr7	13008626	13012193	Mp7g11710,1	-1.63708	3.9e-09
			Mp2g01800,1	-0.634854	0.0282334		chr2	25312412	25326833	Mp2g23290,1	-1.83147	3.03e-23		chr2	7087294	7088418	Mp2g06930,1	-1.63532	0.00240531
			Mp5g10220,1	-0.630035	0.0130631		chr2	27383908	27387776	Mp2g24970,1	-1.82809	5.18e-08		chrV	1762005	1763031	MpVg00370,1	-1.62922	0.000200714
			Mp4g07080,1	-0.626096	0.00890383		chr1	1193332	1194123	Mp1g01070,1	-1.82375	0.02898		chr2	28936713	28937339	Mp2g26410,1	-1.62799	0.0440964
			Mp3g10240,2	-0.622981	0.0126804		chr2	15453906	15457034	Mp2g14720,1	-1.82345	5.73e-10		chr6	8524345	8525462	Mp6g07770,1	-1.61671	0.0204239
			Mp5g06015a,1	-0.614021	0.000424776		chr3	6734533	6737141	Mp3g06925a,1	-1.81969	5.93e-07		chr7	21220700	21224765	Mp7g19050,1	-1.61366	1.04e-08
			Mp5g06025a,1	-0.61343	0.000706493		chr3	25137910	25138572	Mp3g23690,1	-1.81865	6.04e-07		chr8	13838511	13839806	Mp8g12180,1	-1.61361	0.0356425
			Mp6g05210,1	-0.613411	0.00109068		chr6	19150510	19152958	Mp6g17520,5	-1.80285	9.55e-08		chr6	6775012	6775661	Mp6g06320,1	-1.61314	0.00521392
			Mp4g19080,1	-0.612903	0.00308761		chr2	9599472	9600499	Mp2g09270,1	-1.79265	0.00709378		chr6	3395583	3406890	Mp6g02980,1	-1.61242	5.6e-17
			Mp4g07820,1	-0.612021	1.83e-05		chr1	29315785	29318500	Mp1g28840,1	-1.7913	9.92e-07		chr3	11177969	11179641	Mp3g11570,1	-1.60105	0.000291805
			Mp2g24600,1	-0.606407	0.0447928		unplaced-scaffold_182	118	661	NA	-1.7904	0.0465773		chr8	7750744	7751496	Mp8g06770,8	-1.5992	0.025959
			Mp4g02420,1	-0.602045	0.0234072		chr3	12885774	12886274	Mp3g13150,1	-1.77839	0.00427463		chr4	3887342	3888589	Mp4g03370,1	-1.59828	0.00225189
			Mp4g17590,1	-0.593966	0.0361228		chr3	20245039	20249009	Mp3g19730,1	-1.77268	1.09e-15		chr1	19931801	19933088	Mp1g19500,1	-1.59611	0.00476088
			Mp5g02510,1	-0.586897	0.0017521		chr6	17873109	17874193	Mp6g16370,1	-1.76821	1.08e-05		chr2	28990269	28991088	Mp2g26440,1	-1.59489	0.0271172
			Mp2g01700,1	-0.585839	0.0399808		chr5	21429014	21430889	Mp5g20040,1	-1.76091	1.42e-06		chr1	21342965	21346072	Mp1g20840,2	-1.58738	4.24e-08
			Mp2g01720,1	-0.584207	0.042266		chr4	8760503	8762391	Mp4g07830,1	-1.75986	2.2e-05		chr2	20205725	20206705	Mp2g18770,1	-1.58511	0.00452606
			Mp6g12980,1	-0.577265	0.0237798		chr3	3081402	3083236	Mp3g03280,1	-1.75788	0.00383264		chr1	5563600	5565835	Mp1g05210,1	-1.57769	9.07e-06
			Mp5g11760,1	-0.574178	0.039413		chr2	27441622	27443855	Mp2g25010,1	-1.75046	0.000195072		chr1	1564964	1568867	Mp1g01350,1	-1.57543	1.39e-08
			Mp3g21050,1	-0.57143	0.00774702		chr3	20231251	20231915	Mp3g19720,1	-1.74911	0.0365444		chr6	8336020	8336832	Mp6g07520,1	-1.56756	0.00317933
			Mp7g05840,1	-0.542232	0.00874456		chr1	10300924	10302076	Mp1g09970,2	-1.74823	0.000552766		chr4	21106191	21107097	Mp4g18780,1	-1.56416	0.0294716
			Mp6g12230,1	-0.539764	0.0226083		chr3	21252576	21253432	Mp3g20670,1	-1.7454	0.0201389		chr8	17925331	17926544	Mp8g15900,1	-1.55801	0.00165522
			Mp5g17080,1	-0.539235	0.00617176		chr6	10735606	10737290	Mp6g09570,1	-1.74507	0.00247244		chr6	3407565	3409511	Mp6g03010,1	-1.55487	0.000263649
			Mp3g24040,1	-0.537395	0.0279244		chr3	20262523	20264333	Mp3g19730,2	-1.71056	0.000780149		chr7	2841802	2846389	Mp7g02350,1	-1.55174	5.99e-09
			Mp4g09440,1	-0.528865	0.0422247		chr6	21386405	21387647	Mp6g19040,1	-1.71007	0.000903876		chr5	21518859	21520386	Mp5g20060,3	-1.54951	0.000151703
			Mp3g05300,3	-0.528581	0.0310102		chr5	18078244	18082775	Mp5g17060,1	-1.70278	3.7e-08		chr6	11191918	11194680	Mp6g10020,1	-1.54873	7.1e-10
			Mp8g12170,1	-0.527933	0.00408938		chr3	3066944	3067644	Mp3g03270,1	-1.70235	0.0249245		chr4	13211144	13212941	Mp4g11960,1	-1.54273	0.000603005
			Mp6g17730,1	-0.519592	0.00142638		chr2	8598666	8600399	Mp2g08180,1	-1.69835	0.00032836		chr6	2622383	2632552	Mp6g02170,1	-1.53699	3.5e-25
			Mp2g23340,1	-0.518602	0.000506993		chr4	22806917	22807836	Mp4g20210,1	-1.69171	4.86e-10		chr4	4078004	4079711	Mp4g03570,1	-1.53079	0.000895316
			Mp3g22210,1	-0.513829	0.0335313		chr8	5653622	5654449	Mp8g04990,1	-1.68972	0.00452288		chr5	14187557	14189001	Mp5g13020,1	-1.53037	0.000957601
			Mp2g14760,1	-0.513416	0.0336551		chr4	22833970	22835398	Mp4g20220,1	-1.68696	0.00426389		chr4	13913754	13916149	Mp4g12460,1	-1.52732	3.73e-07
			Mp8g06920,1	-0.512853	0.00110948		chr3	20251458	20254224	Mp3g19730,2	-1.68123	2.58e-06		chr4	7136755	7140225	Mp4g06410,1	-1.52341	5.46e-06
			Mp6g03050,1	-0.50917	0.00617176		chr3	20969091	20971177	Mp3g20355a,1	-1.68006	3.85e-05		chr5	3063764	3066093	Mp5g02500,3	-1.52285	1.34e-05
			Mp4g18490,1	-0.508484	0.0091208		chr6	18146403	18147573	Mp6g16630,1	-1.67378	0.0138741		chr7	3511070	3514421	Mp7g02900,1	-1.51801	6.38e-07
			Mp5g17490,1	-0.504661	0.0463876		chr5	7688944	7691112	Mp5g07235a,1	-1.66946	2.81e-06		chr8	5928531	5929878	Mp8g05200,3	-1.51794	0.0005962
			Mp2g05480,1	-0.502569	0.0110275		chr2	23799268	23801316	Mp2g21580,1	-1.6587	0.0111463		chr4	18217180	18218355	Mp4g16010,1	-1.5175	0.00342174
			Mp6g12220,1	-0.501657	0.0291255		chr2	2158185	2159920	Mp2g01920,1	-1.65188	0.00188038		chr3	2323807	2326656	Mp3g02320,1	-1.51354	7.88e-07
			Mp5g17240,1	-0.498667	0.0447934		chr2	26731755	26732731	Mp2g24480,1	-1.64943	0.032112		chr3	20967366	20968392	Mp3g20355a,1	-1.50596	0.000194275
			Mp5g04670,1	-0.496819	0.000121826		chr4	20960001	20963177	Mp4g18710,2	-1.6437	1.15e-06		chr5	14990238	14993250	Mp5g13730,1	-1.49959	3.15e-07
			Mp6g11720,1	-0.495627	0.00959325		chr2	27340661	27341907	Mp2g24960,1	-1.62773	0.0129384		chr8	20549874	20554165	Mp8g18420,1	-1.49242	1.34e-08
			Mp5g19830,1	-0.487884	0.0118305		chr2	15240652	15242014	Mp2g14490,1	-1.62565	0.00940373		chr4	21002980	21004060	Mp4g18720,1	-1.48961	0.00893649
			Mp7g14780,1	-0.480417	0.0071363		chr4	25464281	25468648	Mp4g22680,1	-1.62252	1.97e-07		chr3	23764943	23767847	Mp3g22610,1	-1.48952	1.62e-05
			Mp3g21380,1	-0.479265	0.0149756		chr8	4929713	4930627	Mp8g04390,1	-1.61751	0.0169923		chr4	19985725	19989317	Mp4g17590,1	-1.48182	1.94e-09
			Mp3g08290,1	-0.45681	0.0223757		chr1	27958914	27976597	Mp1g27700,1	-1.61674	2.76e-23		chr5	10167867	10172289	Mp5g09340,1	-1.4776	3.96e-12
			Mp2g01810,1	-0.455331	0.0454135		chr1	2718602	2720770	Mp1g02470,1	-1.61419	0.00023046		chr4	21524968	21533972	Mp4g19080,1	-1.47388	2.56e-13
			Mp3g19730,1	-0.45253	0.0238242		chr1	27984493	27986573	Mp1g27710,1	-1.61058	0.000312349		chr8	6941294	6945345	Mp8g06080,1	-1.47294	6.82e-09
			Mp5g16500,1	-0.446475	0.0183122		chr2	2875306	2878371	Mp2g02500,1	-1.60939	1.22e-05		chr3	11196639	11197941	Mp3g11590,1	-1.46885	0.0128249
			Mp6g07950,1	-0.438792	0.0399438		chr1	16167989	16168738	Mp1g15980,1	-1.59054	0.00210841		chr3	26531185	26536359	Mp3g25060,1	-1.46529	1.57e-08
			Mp5g11690,1	-0.436176	0.0198913		chr5	21348200	21349553	Mp5g20030,1	-1.57792	0.0214762		chr5	20642509	20644316	Mp5g19540,1	-1.46465	0.0459408
			Mp2g18780,1	-0.435603	0.0422247		chr5	21750855	21751362	Mp5g20260,1	-1.56823	0.00587741		chr8	17967002	17970206	Mp8g15970,1	-1.46453	1.41e-08
			Mp2g26410,1	-0.43497	0.023247		chr5	7687144	7688752	Mp5g07235a,1	-1.56372	4.87e-05		chr2	5263787	5264870	Mp2g05040,1	-1.46183	0.00477913
			Mp4g19650,1	-0.434124	0.0363242		chr6	19562448	19571213	Mp6g17830,1	-1.55732	1.16e-12		chr6	6573905	6574868	Mp6g06060,1	-1.4613	0.0188948
			Mp8g13260,1	-0.432795	0.0232937		chr3	20861159	20864270	Mp3g20340,1	-1.54952	1e-05		chr6	22655237	22657673	Mp6g20440,1	-1.46045	9.09e-06
			Mp6g03890,1	-0.428562	0.0315236		chr3	21728621	21739801	Mp3g21040,1	-1.54896	2.58e-15		chr7	20240834	20246121	Mp7g18180,1	-1.45826	1.16e-12
			Mp5g17070,1	-0.427037	0.0445168		chr3	14240963	14242418	Mp3g14620,1	-1.54528	0.0205186		chr5	5598294	5600115	Mp5g05150,1	-1.45445	1.76e-05
			Mp4g11730,1	-0.426692	0.0178346		chr7	1495205	1496037	Mp7g01240,1	-1.54149	0.00767372		chr3	26536426	26537834	Mp3g25070,1	-1.45438	0.00749467
			Mp4g09880,1	-0.425352	0.0299457		chr5	1394837	1399830	Mp5g01270,1	-1.5405	9.02e-10		chr8	15053471	15054321	Mp8g13340,1	-1.45259	0.0395021
			Mp2g24630,1	-0.425294	0.0247491		chr3	20240417	20242009	Mp3g19730,1	-1.52608	0.0117157		chr2	13721467	13723734	Mp2g13380,1	-1.45253	1.5e-05
			Mp7g17880,1	-0.424861	0.0466298		chr1	29819362	29820565	Mp1g29280,1	-1.52231	0.00671163		chr8	5230465	5232793	Mp8g04705,pre	-1.45202	4.25e-05
			Mp7g06470,1	-0.419427	0.0320633		chr7	1502903	1507841	Mp7g01240,1	-1.52114	9.96e-16		chr4	3129222	3130829	Mp4g02870,1	-1.45051	0.00526871
			Mp2g13080,1	-0.415634	0.0499519		chr5	1935201	1937101	Mp5g01360,1	-1.51223	0.000227649		chr5	11891131	11892077	Mp5g10680,2	-1.44601	0.0215028
			Mp1g28480,1	-0.415169	0.00276362		chr6	17870452	17871402	Mp6g16370,1	-1.50073	0.00435176		chr6	18502273	18504261	Mp6g16970,1	-1.44377	1.45e-05
			Mp2g19260,1	-0.404068	0.0101947		chr4	5017365	5018998	Mp4g04470,1	-1.49797	0.000336439		chr6	12816612	12817442	Mp6g11710,1	-1.43893	0.0219404
			Mp5g04640,1	-0.402282	0.0437971		chr6	13491758	13494524	Mp6g12340,1	-1.49515	0.000174881		chr2	17681267	17682792	Mp2g16630,1	-1.43343	0.000301922
			Mp4g10140,1	-0.391262	0.0203726		chr2	6792307	6793749	Mp2g06620,1	-1.49419	0.000195072		chr3	26798695	26799819	Mp3g25270,1	-1.43215	0.0216113
			Mp7g01240,1	-0.373606	0.0474484		chr2	9593990	9595611	Mp2g09260,1	-1.49215	0.0209741		chr5	3965670	3966723	Mp5g03410,1	-1.43093	0.0293454
			Mp8g18060,1	-0.362529	0.0137133		chr5	14873506	14895025	Mp5g13610,1	-1.48554	7.71e-18		chr3	19807403	19808755	Mp3g19260,1	-1.43012	0.0089873
			Mp5g04630,1	-0.319353	0.0335731		chr2	21941470	21942254	Mp2g20350,1	-1.47986	0.0128533		chr6	2614030	2615263	Mp6g02160,1	-1.42992	4.78e-06
			Mp5g01330,1	0.342138	0.0117159		chr2	24948303	24949636	Mp2g22910,1	-1.47839	0.010286		chr2	1514875	1516489	Mp2g01240,1	-1.42814	0.000319579
			Mp5g01320,1	0.346232	0.0239191		chr6	8336020	8336832	Mp6g07520,1	-1.46966	0.0218976		chr3	11206009	11208091	Mp3g11590,1	-1.42774	9.67e-06
			Mp6g02050,1	0.363912	0.0368293		chr3	8764166	8765677	Mp3g08870,1	-1.46487	0.0138746		chr7	12038067	12045478	Mp7g10790,1	-1.4234	1.01e-10
			Mp4g13650,1	0.368407	0.00661748		chr5	1732806	1736046	Mp5g01340,1	-1.46451	3.88e-05		chr2	16579232	16580458	Mp2g15740,1	-1.41894	0.00137737
			Mp5g19810,1	0.376195	0.0238625		chr6	14815085	14816366	Mp6g13500,1	-1.45688	0.028938		chr1	8531450	8533468	Mp1g08170,1	-1.41834	0.000680638
			Mp5g01340,1	0.390991	0.0113299		chr7	20914975	20915770	Mp7g18720,1	-1.43935	0.0371413		chr7	9080010	9081851	Mp7g07910,1	-1.41107	0.00177679
			Mp6g17950,1	0.394936	0.0218937		chr6	14202425	14203609	Mp6g12980,1	-1.43759	3e-07		chr3	12054122	12055344	Mp3g12280,2	-1.41006	0.00635144
			Mp7g18695a,1	0.407558	0.00871552		chr6	2622383	2632552	Mp6g02170,1	-1.42568	1.95e-19		chr3	20854559	20855834	Mp3g20340,1	-1.39982	0.00342174
			Mpzg00510,1	0.410822	0.00148841		chr1	7917058	7920875	Mp1g07540,1	-1.42545	0.00651643		chr5	8806479	8809636	Mp5g08070,1	-1.39942	0.000139189
			Mp5g01320,1	0.412712	0.00208661		chr6	20032954	20033841	Mp6g18070,1	-1.4246	0.00145198		chr7	21630133	21631747	Mp7g19400,2	-1.39531	0.0241477
			Mp5g19815a,1	0.414308	0.00413764		chr2	13341595	13343205	Mp2g13100,1	-1.42226	0.0201389		chr7	1447901	1453270	Mp7g01240,1	-1.39325	0.0175504
			Mp4g13600,1	0.416965	0.0098078		chr4	22532923	22544204	Mp4g19920,1	-1.41324	1.68e-16		chr1	12491178	12492280	Mp1g12300,1	-1.38709	0.00104762
			Mp5g01290,1	0.434503	0.00430466		chr6	13986697	13989293	Mp6g12760,1	-1.41318	0.0155112		chr4	21547514	21548906	Mp4g19090,2	-1.37682	0.000227054
			Mp4g13700,1	0.436028	0.0346528		chr2	9645603	9648609	Mp2g09300,1	-1.40869	9.47e-07		chr6	6778830	6786671	Mp6g06340,1	-1.3767	8.23e-18
			Mpzg00490,4	0.437204	0.0329829		chr5	18055306	18063837	Mp5g17030,1	-1.40496	1.31e-12		chr7	13880025	13882002	Mp7g12610,1	-1.37248	0.000186872
			Mp5g01300,1	0.438699	0.0477141		chr5	3127865	3129475	Mp5g02550,1	-1.39719	0.0137865		chr4	4378769	4379975	Mp4g03830,1	-1.36534	0.0256741
			Mp2g18870,1	0.448224	0.0463427		chr6	14198721	14199246	Mp6g12980,1	-1.3966	0.00394855		chr2	9639228	9640493	Mp2g09290,1	-1.3636	0.0168135
			Mp3g11970,1	0.453236	0.0420458		chr5	3063764	3066093	Mp5g02500,3	-1.39658	0.000426155		chr2	18361218	18371465	Mp2g17240,1	-1.35811	5.19e-16
			Mp4g04470,1	0.459381	0.0139485		chr5	18217066	18227826	Mp5g17170,1	-1.38845	4.53e-12		chr2	25307140	25308035	Mp2g23280,1	-1.35377	0.00187765
			Mp5g10730,1	0.47247	0.00465825		chr3	7724845	7732648	Mp3g08020,1	-1.37591	4.19e-12		chr2	18566556	18569367	Mp2g17330,1	-1.35261	6.56e-06
			Mp6g17940,1	0.487335	0.00347014		chr4	6383114	6385021	Mp4g05600,2	-1.36635	0.00236809		chr4	16981990	16982919	Mp4g14770,1	-1.35084	0.00887386
			Mp7g02420,1	0.488243	0.00686873		chr5	21509981	21515989	Mp5g20060,3	-1.36109	1.33e-06		chr2	18974261	18975240	Mp2g17780,1	-1.34952	0.0119042
			Mp2g18870,1	0.499166	0.00474009		chr6	394751	396136	Mp6g00230,2	-1.35639	0.00431561		chr6	23144190	23146268	Mp6g20880,1	-1.34597	0.000121928
			Mp2g05460,1	0.50431	0.0239191		chr5	14835758	14837288	Mp5g13570,7	-1.35497	0.03512		chr5	11171217	11174543	Mp5g09940,1	-1.343	8.63e-07
			Mp7g03010,1	0.508975	0.0184259		chr4	6434475	6437217	Mp4g05640,1	-1.35253	1.06e-05		chr1	5567951	5569802	Mp1g05220,1	-1.33647	0.00179083
			Mp4g14780,1	0.510059	0.000619979		chr3	9825901	9828203	Mp3g10110,1	-1.34972	0.0108618		chr2	15560230	15564172	Mp2g14770,1	-1.33558	5.88e-07
			Mp5g12540,1	0.513081	0.0157507		chr5	14279767	14281520	Mp5g13070,1	-1.3452	0.000885928		chr4	21517015	21518991	Mp4g19070,1	-1.3338	0.000576417
			Mp5g16440,1	0.518688	0.0125257		chr3	20879940	20880865	Mp3g20340,1	-1.33893	0.000742987		chr2	787400	788971	Mp2g00690,1	-1.32757	0.00656865
			Mp5g16440,1	0.53348	0.0091208		chr5	24170355	24171845	Mp5g22340,1	-1.33427	3.82e-06		chr4	21579909	21584862	Mp4g19100,1	-1.32651	1.09e-08
			Mp5g00250,1	0.547502	0.017669		chr3	18838990	18841110	Mp3g18470,1	-1.33415	0.019352		chr4	6674242	6683276	Mp4g05910,1	-1.32417	2.84e-14
			Mp2g01500,1	0.556012	0.0110151		chr3	26070466	26074775	Mp3g24550,1	-1.32541	3.9e-05		chr8	14927232	14937357	Mp8g13260,1	-1.32183	3.15e-13
			Mp3g23690,1	0.568995	0.0295874		chr6	17875034	17875580	Mp6g16370,1	-1.3243	0.0355857		chr8	14943600	14944538	Mp8g13280,1	-1.31765	0.0339909
			Mp2g20510,1	0.574768	0.00454749		chr6	22920889	22921860	Mp6g20660,1	-1.31942	0.0468642		chr5	5601970	5604159	Mp5g05160,1	-1.31456	0.000590664
			Mp2g06790,1	0.577961	0.0232937		chr3	18913614	18915907	Mp3g18490,1	-1.31854	0.0274309		chr1	2646629	2648788	Mp1g02430,1	-1.31037	8.55e-06
			Mp6g11960,1	0.578165	0.0379386		chr3	14198155	14204444	Mp3g14580,2	-1.31838	1.28e-08		chr8	4791688	4793611	Mp8g04340,1	-1.31018	0.000880333
			Mp4g06410,1	0.579268	0.000828391		chr3	18814146	18815037	Mp3g18460,1	-1.31646	0.00583516		chr2	29378768	29379909	Mp2g26700,1	-1.30657	0.00133065
			Mp5g22330,1	0.581504	0.0112316		chr3	16699873	16700720	Mp3g16740,1	-1.31153	0.000660174		chr8	10137697	10140663	Mp8g08780,1	-1.30311	0.00142787
			Mp4g13700,1	0.582765	0.00141364		chr3	7716839	7720877	Mp3g08020,1	-1.29854	2.51e-10		chr8	15314717	15319068	Mp8g13590,1	-1.2991	1.3e-07
			Mp4g04470,1	0.583566	0.00875961		chr3	3299223	3302597	Mp3g03390,1	-1.29662	0.000183983		chr6	18656458	18658408	Mp6g17100,1	-1.29793	0.000420211
			Mp4g16750,1	0.583982	0.000947685		chr6	13629613	13632990	Mp6g12460,1	-1.29499	9.87e-07		chr3	3032816	3038273	Mp3g03260,1	-1.29627	5.55e-08
			Mp4g13590,1	0.584811	0.0159271		chr1	4352877	4354062	Mp1g04030,1	-1.2748	0.0119779		chr4	20964530	20965566	Mp4g18710,2	-1.29435	0.0232758
			Mp5g01310,1	0.586303	0.0257396		chr2	20324886	20333127	Mp2g18870,1	-1.26999	6.06e-08		chr5	24498211	24499275	Mp5g22730,1	-1.29395	0.0431715
			Mp6g02100,1	0.589171	0.0149756		chr5	5441088	5442541	Mp5g04980,1	-1.26381	0.00536965		chr1	23658310	23659403	Mp1g22970,1	-1.28968	0.0151686
			Mp4g13680,1	0.593766	0.00285579		chr1	14762622	14766319	Mp1g14460,1	-1.26198	0.0119555		chr4	15255504	15256322	Mp4g13550,1	-1.28827	0.0248634
			Mp8g18610,1	0.599827	0.00676523		chr3	23189835	23191144	Mp3g22200,1	-1.24325	0.0252631		chr3	16828512	16830596	Mp3g16850,1	-1.28731	0.000674743
			Mp4g03010,1	0.60061	0.00285474		chr5	11919334	11925916	Mp5g10720,1	-1.23855	2.66e-10		chr7	10130492	10132949	Mp7g09020,1	-1.28706	0.00186209
			Mp6g11710,1	0.603407	0.00646992		chr5	1875691	1878582	Mp5g01360,1	-1.23609	7.03e-05		chr1	25114421	25116171	Mp1g24400,1	-1.28272	0.00957026
			Mp5g12530,1	0.607543	0.00733272		chr4	8839938	8841896	Mp4g07900,1	-1.23595	0.00861625		chr8	2813614	2815319	Mp8g02750,1	-1.28259	0.0121962
			Mp6g11770,1	0.611497	0.000903225		chr3	18751519	18752925	Mp3g18430,1	-1.2294	0.00120985		chr1	30204415	30207721	Mp1g29590,1	-1.27928	5.26e-06
			Mp2g01550,1	0.61158	0.0253265		chr8	5671961	5673002	Mp8g05000,1	-1.22598	0.00441535		chr6	18313558	18314887	Mp6g16810,1	-1.27672	0.0072925
			Mp4g13650,1	0.61538	0.0103746		chr5	24168631	24169567	Mp5g22340,1	-1.21931	0.0116591		chr8	1844680	1850373	Mp8g01770,1	-1.27101	1.93e-10
			Mp4g00210,1	0.621419	0.00012423		chr3	20254837	20257300	Mp3g19730,2	-1.21698	0.0111578		chr6	6771822	6772804	Mp6g06320,1	-1.26613	0.00281248
			Mp5g16440,1	0.623346	0.0100333		chr6	18724904	18725989	Mp6g17140,1	-1.21128	0.0184885		chr1	29387626	29389504	Mp1g28920,1	-1.26398	0.00183354
			Mpzg00170,1	0.628141	2.22e-05		chr2	19089998	19092387	Mp2g17900,1	-1.21083	0.0007225		chr7	7775253	7778817	Mp7g06630,1	-1.26361	3.71e-06
			Mp6g06560,1	0.632213	0.0001		chr2	25351256	25369453	Mp2g23340,1	-1.20768	2.04e-11		chr6	8526846	8528960	Mp6g07780,1	-1.26208	0.00116237
			Mp5g10730,1	0.632991	0.00433197		chr2	5391956	5394160	Mp2g05150,1	-1.19411	0.00557669		chr1	12315644	12317211	Mp1g12100,1	-1.25738	0.00597534
			Mp4g00170,1	0.636785	0.000942612		chr3	17174386	17177909	Mp3g17090,1	-1.18957	0.000277826		chr3	14276947	14278617	Mp3g14660,1	-1.25427	0.000984241
			Mpzg01120,1	0.638358	3.83e-07		chr4	6452774	6454343	Mp4g05650,1	-1.18794	0.0109407		chr8	14940478	14941661	Mp8g13270,1	-1.25373	0.0186544
			Mp6g06890,1	0.645368	0.000794617		chr2	1856799	1859376	Mp2g01600,1	-1.17263	4.41e-05		chr5	9450751	9453107	Mp5g08730,1	-1.24888	0.0059543
			Mp4g13600,1	0.646975	0.0199191		chr5	24174593	24177886	Mp5g22340,1	-1.17177	1.42e-06		chr1	1623017	1625912	Mp1g01370,1	-1.24681	0.000122139
			Mp3g18480,2	0.647624	0.00143766		chr5	11928504	11934886	Mp5g10730,1	-1.17096	2.3e-08		chr8	18007833	18011966	Mp8g16030,1	-1.24569	8.94e-06
			Mp2g01600,1	0.656925	0.0257275		chr2	10665521	10667936	Mp2g10380,1	-1.17034	0.0169616		chr6	2616396	2622306	Mp6g02160,1	-1.24428	2.88e-16
			Mp4g13550,1	0.662399	5.96e-06		chr3	3169631	3183287	Mp3g03330,1	-1.16987	7.52e-10		chr4	2120990	2124875	Mp4g01850,1	-1.2391	1.23e-06
			Mp7g03000,1	0.663382	3.22e-05		chr1	4355495	4357821	Mp1g04030,1	-1.16461	0.00179728		chr6	10916625	10917771	Mp6g09740,1	-1.23895	0.0476806
			Mp5g16100,1	0.668945	0.00285297		chr3	3067953	3070430	Mp3g03270,1	-1.16393	0.0402937		chr8	15347647	15349916	Mp8g13640,1	-1.23736	0.000418562
			Mp3g23670,1	0.669246	2.49e-05		chr4	10677035	10686917	Mp4g09570,1	-1.15185	5.03e-08		chr4	16620355	16630961	Mp4g14480,1	-1.23338	3.65e-13
			Mp7g18690,1	0.676066	0.00186964		chr6	2640375	2641237	Mp6g02250,1	-1.14997	0.00392232		chr7	1047138	1048760	Mp7g00830,1	-1.23081	0.0019309
			Mpzg00480,1	0.67936	7.8e-09		chr6	18147967	18150332	Mp6g16640,1	-1.14506	0.0228127		chr4	2132132	2139670	Mp4g01860,1	-1.22996	8.34e-08
			Mp6g17470,1	0.679398	0.00016304		chr3	18784344	18788231	Mp3g18450,1	-1.13563	0.00861625		chr6	11198123	11201219	Mp6g10020,1	-1.22892	0.000451406
			Mp4g13590,1	0.681601	0.00147467		chr4	11562850	11564358	Mp4g10490,1	-1.13509	0.024553		chr7	2032478	2034066	Mp7g01430,1	-1.22431	0.0121531
			Mp5g01320,1	0.688873	2.08e-06		chr5	18121839	18133693	Mp5g17080,1	-1.13107	1.53e-09		chr1	23595351	23596961	Mp1g22890,1	-1.22422	0.00667243
			Mp2g03300,1	0.697914	0.00862975		chr4	1571402	1572385	Mp4g01450,1	-1.11917	0.0351038		chr4	1310627	1312962	Mp4g01180,1	-1.22058	0.00022521
			Mp7g18660,1	0.698919	3.17e-05		chr8	16144388	16145313	Mp8g14480,1	-1.10779	0.0281882		chr8	17389361	17390387	Mp8g15500,1	-1.21399	0.0231424
			Mp2g23360,1	0.704859	0.00180097		chr5	21033668	21035466	Mp5g19830,1	-1.09097	0.00195438		chr6	23050840	23052159	Mp6g20760,1	-1.20644	0.00606514
			Mp6g13410,1	0.705123	0.00237214		chr2	27325999	27337750	Mp2g24950,1	-1.07684	2.63e-08		chr4	21539577	21541270	Mp4g19090,1	-1.20507	0.0103876
			Mp6g16890,1	0.712519	0.0220325		chr4	15844505	15848497	Mp4g13700,1	-1.07449	0.00200799		chr6	6961011	6965514	Mp6g06430,1	-1.19756	0.00013164
			Mp4g03020,1	0.712849	3.84e-09		chr4	24773448	24775733	Mp4g22170,1	-1.06695	0.000166232		chr6	13999316	14000634	Mp6g12785,pre	-1.19467	0.015211
			Mp3g13500,1	0.715773	0.0178571		chr5	3730450	3742365	Mp5g03250,4	-1.05586	6.76e-08		chr3	12539679	12543548	Mp3g12860,2	-1.19346	2.8e-06
			Mp7g08260,1	0.722593	0.0307164		chr4	6438873	6452158	Mp4g05650,1	-1.05315	1.38e-08		chr5	11177474	11180688	Mp5g09940,1	-1.19164	9.39e-06
			Mp6g13640,1	0.722777	0.00125643		chr1	29387626	29389504	Mp1g28920,1	-1.04708	0.0285259		chr8	556182	557756	Mp8g00380,1	-1.18971	0.000276308
			Mp2g24490,1	0.733259	0.00443694		chr6	6886136	6889264	Mp6g06420,1	-1.04388	0.00227733		chr4	6423699	6425714	Mp4g05640,1	-1.18846	0.00827433
			Mp3g22210,1	0.734731	0.0028816		chr5	23112813	23128200	Mp5g21510,1	-1.04191	1.05e-08		chr5	651735	652923	Mp5g00420,1	-1.18662	0.0373387
			Mp5g20270,1	0.734753	0.0154508		chr2	27379421	27383852	Mp2g24970,1	-1.03793	1.7e-06		chr2	18522039	18530218	Mp2g17320,1	-1.18375	2.36e-10
			Mp5g10740,1	0.737951	0.0247031		chr3	11722966	11726659	Mp3g11970,1	-1.03498	0.00255316		chr5	3068213	3077611	Mp5g02510,1	-1.18163	1.02e-08
			Mp3g15480,1	0.739935	4.45e-05		chr4	24359574	24361389	Mp4g21630,1	-1.0328	0.0237885		chr3	25476463	25481860	Mp3g24040,1	-1.17916	2.19e-10
			Mp6g17950,1	0.745389	3.26e-07		chr5	12010591	12012607	Mp5g10790,1	-1.03215	0.000660467		chr4	6660591	6666932	Mp4g05900,1	-1.1786	1.2e-09
			Mp1g22730,1	0.752964	0.0464552		chr5	7692045	7694081	Mp5g07235a,1	-1.02664	0.00555642		chr3	25700889	25701913	Mp3g24260,1	-1.16895	0.0443965
			Mp4g01380,1	0.757724	0.0437395		unplaced-scaffold_279	7589	9644	Mpzg00870,1	-1.0264	0.00735181		chr2	9423825	9429495	Mp2g09080,1	-1.16294	4.77e-09
			Mp7g01250,1	0.76026	0.00136119		chr3	23267891	23270216	Mp3g22210,1	-1.02514	0.0370146		chr3	26070466	26074775	Mp3g24550,1	-1.15865	4.14e-06
			Mp2g05460,1	0.761315	0.000314432		chr8	17398662	17400635	Mp8g15500,1	-1.02063	0.0298391		chr2	22133219	22141860	Mp2g20460,1	-1.15761	2.96e-07
			Mp2g26410,1	0.764904	0.00311427		chr3	23116980	23126971	Mp3g22180,1	-1.00851	8.4e-06		chr4	10334984	10336945	Mp4g09230,1	-1.15061	0.0241154
			Mp5g04300,1	0.769462	1.91e-09		chr2	25386763	25392330	Mp2g23360,1	-1.00262	0.000498238		chr2	19261989	19264528	Mp2g18080,1	-1.14834	2.59e-05
			Mp2g18830,1	0.773455	2.85e-10		chr5	24154946	24157209	Mp5g22340,1	-1.00229	0.00558628		chr3	19888847	19890864	Mp3g19340,1	-1.14759	0.00188113
			Mp6g11710,1	0.776125	0.00187978		chr3	13210985	13214361	Mp3g13480,1	-0.998949	0.00166487		chr6	9295577	9298877	Mp6g08420,1	-1.14729	0.00167202
			Mp5g07840,1	0.779376	0.00988297		chr4	19817980	19821435	Mp4g17460,1	-0.9932	0.00261309		chr4	10954808	10957048	Mp4g09820,1	-1.14473	0.017147
			Mp6g08050,1	0.793871	0.0194523		chr5	13719830	13723937	Mp5g12550,1	-0.988167	0.000266574		chr7	8281789	8283628	Mp7g07060,1	-1.1441	0.00129362
			Mp4g13650,1	0.799698	0.00777913		chr8	1490750	1492447	Mp8g01360,1	-0.98265	0.0350325		chr8	17368252	17370794	Mp8g15490,1	-1.13748	0.0110337
			Mp3g21440,1	0.807042	1.02e-11		chr5	1796672	1800019	Mp5g01340,1	-0.982369	0.0217472		chr3	1657277	1659382	Mp3g01480,1	-1.13381	0.000782659
			Mp7g18670,1	0.81492	1.6e-05		chr4	3732944	3735633	Mp4g03290,1	-0.98211	0.0100568		chr4	11558440	11562539	Mp4g10490,1	-1.13293	1.97e-06
			Mp7g10840,1	0.821364	0.00707165		chr6	6961011	6965514	Mp6g06430,1	-0.971734	0.00722157		chr5	24979699	24981838	Mp5g23230,1	-1.13159	0.00203433
			Mp5g07820,1	0.821727	0.00495853		chr5	23717890	23722906	Mp5g22010,1	-0.966452	0.00171112		chr1	28778763	28782341	Mp1g28400,1	-1.12791	3.41e-05
			Mp5g17780,1	0.82177	0.0376245		chr3	6445874	6449906	Mp3g06630,1	-0.951709	0.00137106		chr3	16133786	16139947	Mp3g16430,1	-1.12733	1.28e-05
			Mp4g16770,1	0.827889	0.026556		chr6	4183216	4185173	Mp6g03740,1	-0.949711	0.0487162		chr6	14446686	14449008	Mp6g13180,1	-1.12704	0.000192932
			Mp7g02870,1	0.837562	0.0174657		chr5	20924656	20938421	Mp5g19810,1	-0.930281	9.14e-07		chr4	20993153	20997429	Mp4g18720,1	-1.12216	4.25e-05
			Mp2g05020,1	0.840188	0.0120147		chr6	13566527	13569974	Mp6g12390,1	-0.930258	0.0298484		chr5	13438450	13443237	Mp5g12250,1	-1.11916	8.42e-05
			Mp5g06300,1	0.844127	0.00148352		chr4	8021630	8026849	Mp4g07080,1	-0.930097	0.000324531		chr2	7826468	7829368	Mp2g07440,1	-1.11562	0.000458319
			Mp4g03570,1	0.857666	0.0273406		chr6	19856281	19873338	Mp6g17950,1	-0.92972	1.19e-05		chr2	15424365	15426471	Mp2g14700,1	-1.11191	0.00501395
			Mp2g24650,2	0.859892	0.00246113		chr6	2616396	2622306	Mp6g02160,1	-0.928323	8.1e-08		chr5	16157040	16159348	Mp5g14980,1	-1.1097	0.00703926
			Mp7g01250,1	0.862276	0.00186964		chr8	20549874	20554165	Mp8g18420,1	-0.926891	0.0019744		chr2	17663810	17666728	Mp2g16630,1	-1.10721	0.000217569
			Mp4g10170,1	0.866122	1.4e-07		chr6	6970260	6974176	Mp6g06440,1	-0.925422	0.0338947		chr5	23457524	23461630	Mp5g21790,1	-1.10411	6.61e-05
			Mp4g20900,1	0.868161	0.000976561		chr5	3068213	3077611	Mp5g02510,1	-0.922548	1.47e-05		chr2	5256513	5257609	Mp2g05040,1	-1.10305	0.0412233
			Mp2g01560,1	0.875715	0.0086371		chr3	20982209	20984839	Mp3g20360,1	-0.919999	0.00742606		chr1	30198438	30203878	Mp1g29590,1	-1.10197	1.5e-07
			Mp6g16390,1	0.876851	0.00513809		chr5	24157703	24159069	Mp5g22340,1	-0.914233	0.014522		chr5	23442784	23450204	Mp5g21770,1	-1.09541	2.25e-06
			Mp4g13580,1	0.878325	0.0455485		chr8	13801147	13803914	Mp8g12170,1	-0.912804	0.00653162		chr1	28722462	28725430	Mp1g28350,1	-1.09346	0.000598338
			Mp4g09570,1	0.880172	1.13e-05		chr5	11986151	11988129	Mp5g10750,1	-0.910929	0.0128703		unplaced-scaffold_250	2182	6007	Mpzg00760,1	-1.09321	1.43e-07
			Mp7g02880,1	0.885904	0.00743893		chr8	2110872	2119393	Mp8g02010,1	-0.908607	3.19e-06		chr5	16296211	16299968	Mp5g15110,1	-1.09311	1.05e-05
			Mp7g03000,1	0.885991	0.000195864		chr7	16341668	16351737	Mp7g14710,2	-0.903598	8.66e-05		chr3	25625646	25631982	Mp3g24220,1	-1.0928	4.01e-07
			Mp6g19050,1	0.889535	6.75e-05		chr3	12908835	12918509	Mp3g13150,1	-0.894311	2.41e-05		chr5	18844684	18845745	Mp5g17800,1	-1.09144	0.0315324
			Mp4g13580,1	0.905362	6.19e-05		chr5	1791716	1796585	Mp5g01340,1	-0.894099	0.000484182		chr3	23690061	23691918	Mp3g22550,1	-1.09097	0.00972387
			Mp7g03040,1	0.918312	1.5e-08		chr3	2877491	2881449	Mp3g03110,1	-0.893462	0.00271181		chr4	21104769	21105898	Mp4g18780,1	-1.08954	0.0332545
			Mp4g08470,1	0.919293	8.98e-06		chr2	7735149	7738240	Mp2g07360,1	-0.884694	0.00616232		chr6	8131770	8136599	Mp6g07380,1	-1.08392	6.38e-07
			Mp5g13380,1	0.93453	0.0139984		chr5	20857216	20862224	Mp5g19770,1	-0.882655	0.0021012		chr4	14318949	14321573	Mp4g12790,1	-1.08346	0.00107217
			Mp6g12310,1	0.936593	0.0013604		chr5	20943174	20948618	Mp5g19815a,1	-0.880385	0.000231435		chr1	11724252	11726099	Mp1g11430,1	-1.08219	0.0159075
			Mp5g16130,2	0.93766	0.0400126		chr5	1783710	1789193	Mp5g01340,1	-0.880351	0.00162468		unplaced-scaffold_279	7589	9644	Mpzg00870,1	-1.08189	0.00218885
			Mp3g21660,1	0.937837	0.0483676		chr6	7217379	7219097	Mp6g06560,1	-0.876817	0.0341873		chr1	10776285	10777513	Mp1g10420,1	-1.07984	0.030975
			Mp8g16640,1	0.943594	0.0104451		chr6	13970058	13974895	Mp6g12750,1	-0.875963	0.00854075		chr3	13356494	13360726	Mp3g13610,1	-1.07761	4.12e-05
			Mp5g19830,1	0.946774	1.14e-10		chr2	7726674	7733114	Mp2g07350,1	-0.873882	0.000134924		chr7	6950900	6953171	Mp7g05870,1	-1.06697	0.000709974
			Mp5g16130,2	0.947145	9.1e-08		chr6	12961501	12968322	Mp6g11770,1	-0.873024	0.000515934		chr5	6453721	6456154	Mp5g06070,1	-1.06509	0.00088896
			Mp2g21460,1	0.948079	0.00794677		chr4	21951515	21956897	Mp4g19460,1	-0.871135	0.00327744		chr4	5426114	5428610	Mp4g04810,1	-1.06147	0.00289319
			Mp8g16640,1	0.948313	0.0479672		chr5	11988330	11994484	Mp5g10750,1	-0.866112	3.07e-05		chr4	21097074	21099398	Mp4g18770,1	-1.0596	0.00281829
			Mp5g16120,1	0.953603	4.84e-10		chr6	15344154	15349297	Mp6g14050,1	-0.861114	0.000266574		chr4	5987722	5988986	Mp4g05290,1	-1.0578	0.017638
			Mp3g13740,1	0.954112	0.0281816		chr3	23161449	23168294	Mp3g22200,1	-0.855146	0.00231712		chr4	21504949	21511893	Mp4g19050,1	-1.05421	1.01e-06
			Mp4g13650,1	0.961354	3.52e-09		chr2	20304197	20321441	Mp2g18830,1	-0.850252	2.97e-06		chr4	5980866	5985794	Mp4g05270,1	-1.0526	0.000115076
			Mp4g18760,1	0.977018	0.00712868		chr1	28778763	28782341	Mp1g28400,1	-0.844581	0.0158255		chr2	6747386	6755871	Mp2g06570,1	-1.05204	3.87e-08
			Mp6g12340,1	0.978387	0.0287484		chr1	22951447	22955700	Mp1g22350,1	-0.841724	0.0043836		chr5	11184780	11188098	Mp5g09940,1	-1.05159	0.000189281
			Mp4g08630,1	0.979812	0.0466165		chr6	18995686	19003819	Mp6g17460,1	-0.841423	0.000420766		chr2	22107371	22111281	Mp2g20450,1	-1.05083	0.00088795
			Mp5g17030,1	0.995101	1.8e-07		chr2	8875682	8880384	Mp2g08500,1	-0.840371	0.00300713		chr3	8747732	8755551	Mp3g08860,1	-1.05034	9.41e-08
			Mp4g22310,1	1.01442	0.00058786		chr5	11935019	11937546	Mp5g10730,1	-0.826572	0.00485978		chr6	17960728	17962602	Mp6g16390,1	-1.04989	0.0151114
			Mp4g08480,1	1.01997	1.5e-08		chr2	17657691	17662925	Mp2g16620,1	-0.825215	0.000338979		chr3	25603571	25606204	Mp3g24150,1	-1.04854	0.000538395
			Mp7g03040,1	1.0239	3.52e-19		chr4	26013858	26014483	Mp4g23220,1	-0.82475	0.00206602		chr3	25600171	25602878	Mp3g24140,1	-1.04722	0.000643071
			Mp4g03000,1	1.02643	3.01e-06		chr2	2015297	2019912	Mp2g01730,1	-0.824456	0.0141806		chr5	24955586	24957904	Mp5g23210,1	-1.04613	0.00802087
			Mp5g08680,1	1.02655	0.027848		chr6	14816798	14824089	Mp6g13500,1	-0.822412	0.000427381		chr2	10009720	10012852	Mp2g09730,1	-1.04363	0.00278173
			Mp4g13560,1	1.03822	6.59e-15		chr6	19004705	19011676	Mp6g17470,1	-0.809075	0.001337		chr2	19806740	19812137	Mp2g18440,1	-1.04334	2.89e-06
			Mp5g20030,1	1.04306	0.00314168		chr6	18196211	18202810	Mp6g16740,1	-0.804369	0.00262417		chr3	14514336	14516053	Mp3g14930,1	-1.04271	0.00916621
			Mp4g13580,1	1.05645	0.00138481		chr3	21756013	21760033	Mp3g21050,1	-0.803368	0.0094265		chr1	27891299	27893575	Mp1g27640,2	-1.04246	0.0119149
			Mp8g18680,1	1.05658	2.14e-05		chr6	19012156	19015613	Mp6g17470,1	-0.796088	0.00997505		chr5	3171853	3174244	Mp5g02630,1	-1.0356	0.0374787
			Mp5g16440,1	1.05777	6.28e-09		chr6	21397781	21401644	Mp6g19050,1	-0.794134	0.0219363		chr4	9434281	9434845	Mp4g08470,1	-1.03481	0.0247587
			Mp6g09570,1	1.05791	0.00518529		chr4	10585227	10588407	Mp4g09460,2	-0.783438	0.0167928		chr2	16576381	16578557	Mp2g15740,1	-1.03226	0.00528242
			Mp6g06440,1	1.05868	0.019635		chr4	3717932	3723428	Mp4g03270,1	-0.782788	0.00104605		chr2	8925870	8928123	Mp2g08560,1	-1.02708	0.0306933
			Mp4g13580,1	1.0594	9.11e-10		chr6	13155079	13166981	Mp6g11910,1	-0.782187	3.4e-05		chr5	5940564	5946933	Mp5g05550,1	-1.02128	7.75e-05
			Mp6g17190,1	1.06985	0.00791164		chr3	6412149	6415351	Mp3g06560,1	-0.772883	0.045524		chr5	13427885	13429737	Mp5g12240,1	-1.0197	0.00708365
			Mp4g06550,1	1.0701	3.57e-05		chr2	27849638	27855192	Mp2g25340,1	-0.769512	0.000988067		chr4	16617298	16619912	Mp4g14480,1	-1.01932	0.0118789
			Mp4g18250,2	1.081	0.00130478		chr5	1864672	1874380	Mp5g01350,1	-0.765572	0.000620522		chr5	14189835	14191999	Mp5g13020,1	-1.01815	0.00502187
			Mp6g06430,1	1.08294	2.69e-06		chr5	24082239	24110575	Mp5g22290,1	-0.764468	1.13e-05		chr3	26395114	26400415	Mp3g24900,1	-1.01582	4.7e-07
			Mp6g06440,1	1.08702	0.0389492		chr5	22942122	22946808	Mp5g21380,1	-0.763661	0.0261773		chr2	6758084	6763635	Mp2g06580,1	-1.00099	3.84e-05
			Mp6g02140,1	1.08891	0.000138665		chr3	25476463	25481860	Mp3g24040,1	-0.762904	0.000268138		chr3	12506790	12517938	Mp3g12860,1	-1.00059	1.81e-08
			Mp3g22210,1	1.09195	0.0498917		chr5	4807925	4812137	Mp5g04310,1	-0.762453	0.012238		chr3	7263928	7265837	Mp3g07510,1	-0.99782	0.0071372
			Mp7g05310,1	1.094	1.45e-09		chr5	15928835	15932932	Mp5g14670,1	-0.757064	0.0244443		chr2	28993992	28996544	Mp2g26450,1	-0.992425	0.0042167
			Mp2g18190,1	1.0996	0.0207658		chr3	18800696	18804216	Mp3g18450,1	-0.747971	0.0124856		chr1	3977534	3979425	Mp1g03670,1	-0.992173	0.0261732
			Mp6g11770,1	1.10209	0.00403167		chr8	18695853	18702270	Mp8g16660,1	-0.744021	0.00457858		chr2	28418021	28420287	Mp2g25940,1	-0.987088	0.0125771
			Mp2g05430,1	1.10766	7.37e-11		chr2	6716598	6719088	Mp2g06530,1	-0.740166	0.0319372		chr4	21099501	21104247	Mp4g18770,1	-0.973431	0.000138056
			Mp2g05450,1	1.11808	3.56e-18		chr3	21742087	21747498	Mp3g21050,1	-0.735639	0.00214996		chr5	518489	522834	Mp5g00350,1	-0.970206	0.000571305
			Mp7g02890,2	1.12493	0.00889232		chr3	25686004	25693729	Mp3g24260,1	-0.733229	0.00275781		chr3	25611943	25614245	Mp3g24160,1	-0.963325	0.00283679
			Mp5g16110,1	1.13088	0.0321095		chr2	7739222	7765440	Mp2g07370,1	-0.726246	6.11e-05		chr7	2133460	2140199	Mp7g01540,1	-0.962525	9.47e-06
			Mp5g01310,1	1.13751	0.004369		chr3	25698687	25699651	Mp3g24260,1	-0.723271	0.0319784		chr6	14947241	14949185	Mp6g13600,1	-0.958643	0.0218248
			Mp4g18360,1	1.13815	0.00660812		chr5	25220631	25240408	Mp5g23430,1	-0.72263	0.000119177		chr2	8922108	8924698	Mp2g08550,1	-0.958522	0.00175468
			Mp1g27630,1	1.14535	0.0252019		chr5	18492031	18497138	Mp5g17430,1	-0.710394	0.0370866		chr8	15327011	15344376	Mp8g13620,1	-0.958242	3.24e-09
			Mp3g11980,1	1.14883	0.0403413		chr5	18106996	18117405	Mp5g17080,1	-0.709363	0.000760612		chr3	14107491	14109981	Mp3g14450,1	-0.956253	0.0149947
			Mp4g22300,1	1.14889	0.000346684		chr4	4198635	4205217	Mp4g03680,1	-0.704021	0.00782664		chr7	11174971	11176973	Mp7g09830,1	-0.953772	0.0125287
			Mp2g05430,1	1.15103	0.00815586		chr6	11042331	11046341	Mp6g09880,1	-0.702114	0.0332472		chr8	2816243	2818125	Mp8g02750,1	-0.952925	0.0305015
			Mp4g01160,1	1.16059	0.00938802		chr6	19085906	19097369	Mp6g17490,1	-0.694696	0.000998905		chr1	5402009	5404826	Mp1g05080,1	-0.951217	0.00683032
			Mp4g13580,1	1.16556	2.28e-05		chr3	25924336	25936696	Mp3g24440,2	-0.692817	0.00145073		chr5	5608085	5609803	Mp5g05170,1	-0.943907	0.0126567
			Mp4g13550,1	1.17098	2.11e-20		chr3	11728656	11732485	Mp3g11970,1	-0.691523	0.0437641		chr6	18438094	18440795	Mp6g16890,1	-0.943563	0.007985
			Mp2g18450,1	1.17483	7.59e-06		chr4	2101586	2110311	Mp4g01810,1	-0.685912	0.00226358		chr7	9501471	9504184	Mp7g08260,1	-0.938723	0.00748025
			Mp6g13640,1	1.18077	0.0157507		chr2	3816288	3829986	Mp2g03450,1	-0.682035	0.00104289		chr5	5935765	5938785	Mp5g05550,1	-0.932556	0.00806053
			Mp5g16440,1	1.18874	0.0191137		chr7	20240834	20246121	Mp7g18180,1	-0.67789	0.00592744		chr4	1287864	1290092	Mp4g01150,1	-0.932153	0.0226384
			Mp6g08060,1	1.1925	0.000412677		chr6	6778830	6786671	Mp6g06340,1	-0.6728	0.000416631		chr7	8532407	8535976	Mp7g07350,1	-0.931598	0.00179733
			Mp6g12470,1	1.19404	0.0335313		chr3	3149092	3153575	Mp3g03320,1	-0.671364	0.0341362		chr4	6452774	6454343	Mp4g05650,1	-0.929743	0.0305756
			Mp6g08060,1	1.19639	0.0302777		chr5	15755760	15763091	Mp5g14440,2	-0.670865	0.0103603		chr8	15054662	15056885	Mp8g13350,1	-0.928833	0.0329678
			Mp2g05440,1	1.19766	2.97e-06		chr5	18318778	18325348	Mp5g17240,1	-0.659336	0.0127001		chr2	19089998	19092387	Mp2g17900,1	-0.927454	0.00488456
			Mp3g19730,1	1.20331	0.0436963		chr3	4527170	4537339	Mp3g04650,1	-0.652596	0.00691476		chr2	26601938	26604240	Mp2g24390,1	-0.922179	0.0168424
			Mp3g22200,1	1.20577	0.0130515		chr5	18557407	18563314	Mp5g17490,1	-0.647958	0.0206297		chr6	3979765	3981972	Mp6g03550,1	-0.919892	0.00893532
			Mp7g03040,1	1.21709	6.81e-07		chr3	12021811	12025228	Mp3g12230,1	-0.64505	0.0452083		chr2	27029288	27030691	Mp2g24650,2	-0.919678	0.0342629
			Mp6g14140,1	1.2227	0.0119072		chr8	14146820	14152051	Mp8g12540,1	-0.644297	0.029993		chr7	17181461	17184371	Mp7g15550,1	-0.91604	0.021895
			Mp4g05940,1	1.22401	0.044836		chr5	25332263	25337943	Mp5g23540,1	-0.641962	0.0111508		chr7	8236870	8240280	Mp7g07050,1	-0.911775	2.59e-05
			Mp8g15470,1	1.23629	2.83e-08		chr7	17867337	17874058	Mp7g16190,1	-0.63482	0.00674602		chr7	15605178	15607117	Mp7g13950,1	-0.907515	0.0211543
			Mp4g21980,1	1.23683	4.09e-05		chr5	21036634	21041295	Mp5g19830,1	-0.631844	0.00441445		chr2	11243226	11250921	Mp2g10970,1	-0.905868	2.37e-05
			Mp5g16130,2	1.24093	0.0137133		chr3	14213039	14230206	Mp3g14590,1	-0.617646	0.0026515		chr8	19083404	19085995	Mp8g17050,1	-0.897215	0.0198743
			Mp5g07840,1	1.2419	0.0341689		chr5	6365344	6383782	Mp5g05970,1	-0.609209	0.000623157		chr6	148513	152290	Mp6g00110,1	-0.887503	0.00259318
			Mp6g11770,1	1.24224	0.00402584		chr3	22114684	22126492	Mp3g21380,1	-0.607974	0.00762079		chr4	21513552	21515290	Mp4g19060,1	-0.883407	0.027907
			Mp6g08050,1	1.24866	0.0290096		chr5	6384326	6395944	Mp5g06015a,1	-0.606439	0.00634107		chr6	15774546	15776860	Mp6g14550,1	-0.883264	0.0355326
			Mp6g03790,1	1.24871	0.000107763		chr7	9862147	9870375	Mp7g08720,1	-0.602362	0.00766051		chr1	5531384	5535442	Mp1g05180,1	-0.881576	0.000121859
			Mp5g16120,1	1.25277	2.32e-08		chr4	4235492	4240812	Mp4g03700,1	-0.59622	0.042749		chr1	1353861	1359050	Mp1g01160,2	-0.875133	0.00051325
			Mp4g07990,1	1.26287	0.00814773		chr2	5687184	5695357	Mp2g05480,1	-0.567612	0.0170638		chr8	6060397	6063198	Mp8g05320,1	-0.871118	0.0225973
			Mp3g18770,1	1.26616	0.00815186		chr3	22309233	22326495	Mp3g21460,1	-0.559948	0.0102505		chr4	1318065	1319704	Mp4g01190,1	-0.870408	0.0281352
			Mp6g02100,1	1.27221	1.46e-10		chr4	11534545	11540232	Mp4g10470,1	-0.557595	0.041246		chr7	13545127	13549964	Mp7g12270,1	-0.868985	0.00033752
			Mp2g24650,2	1.28041	0.0012609		chr4	8733395	8754172	Mp4g07820,1	-0.554324	0.00414445		chr3	3053274	3056075	Mp3g03270,1	-0.862532	0.0105773
			Mp4g00620,1	1.30954	0.000232875		chr1	22779972	22788030	Mp1g22260,1	-0.547885	0.0209932		chr7	6285874	6289251	Mp7g05330,1	-0.859685	8.96e-05
			Mp3g16710,1	1.31248	0.0483153		chr2	28937781	28945477	Mp2g26410,1	-0.545537	0.0230659		chr2	21444649	21447012	Mp2g19840,6	-0.859091	0.0152672
			Mp4g21980,1	1.31848	1.69e-08		chr3	2994718	3008437	Mp3g03250,1	-0.543942	0.0183923		chr6	6777223	6778449	Mp6g06330,1	-0.857967	0.0353533
			Mp4g08790,1	1.3238	0.00275659		chr6	5785915	5795771	Mp6g05230,1	-0.539849	0.0210617		chr7	8284267	8289605	Mp7g07060,1	-0.857276	0.00339641
			Mp5g16130,1	1.34036	2.56e-08		chr2	6795074	6800291	Mp2g06630,1	-0.518807	0.0328496		chr4	5017365	5018998	Mp4g04470,1	-0.855253	0.0228064
			Mp5g20240,1	1.35056	0.00486947		chr2	27390309	27399849	Mp2g24980,1	-0.509202	0.0315416		chr7	9491224	9494012	Mp7g08260,1	-0.854305	0.027121
			Mpzg00340,1	1.35306	0.0155575		chr4	3781455	3799656	Mp4g03320,1	-0.480682	0.0166686		chr2	11604769	11611108	Mp2g11410,1	-0.85348	3.06e-05
			Mp5g06300,1	1.35465	4.14e-12		chr5	24112066	24122929	Mp5g22310,1	-0.468772	0.032542		chr7	19316249	19319531	Mp7g17370,1	-0.851467	0.00259908
			Mp5g07270,1	1.35844	0.00507383		chr5	1368321	1380909	Mp5g01260,1	-0.466374	0.0470459		chr5	1875691	1878582	Mp5g01360,1	-0.842788	0.00229295
			Mp5g18400,1	1.35972	1.59e-20		chr6	2591452	2609760	Mp6g02140,1	-0.46572	0.0213353		chr2	17684692	17693961	Mp2g16630,1	-0.834423	1.21e-05
			Mp2g18150,1	1.36131	0.000456918		chr6	6789178	6802539	Mp6g06350,1	-0.459535	0.0270156		chr5	11900423	11906326	Mp5g10700,1	-0.830613	0.000239717
			Mp4g15370,1	1.37242	0.0315015		chr4	4207520	4226894	Mp4g03680,1	-0.441706	0.0287142		chr1	16612552	16615193	Mp1g16380,1	-0.830252	0.0176713
			Mp2g18200,1	1.37695	2.07e-07		chr6	16825373	16841958	Mp6g15170,2	-0.439276	0.042321		chr3	25924336	25936696	Mp3g24440,2	-0.819001	1.42e-05
			Mp5g07830,1	1.38292	6.94e-18		chr4	25514434	25524389	Mp4g22810,1	0.474683	0.0319372		chr4	15257309	15258083	Mp4g13550,1	-0.818567	0.031106
			Mp5g10510,1	1.38616	0.00955764		chr6	5938411	5958043	Mp6g05390,1	0.487761	0.0110057		chr2	6795074	6800291	Mp2g06630,1	-0.818341	3.76e-05
			Mp5g12140,1	1.38819	1.46e-09		chr4	11254251	11262908	Mp4g10170,1	0.497941	0.0441651		chr5	20127628	20129666	Mp5g19040,1	-0.817263	0.0328978
			Mp5g10170,1	1.38852	1.74e-05		chr4	2322615	2335371	Mp4g01990,1	0.501949	0.037055		chr5	23450885	23456563	Mp5g21780,1	-0.816041	0.000247751
			Mp2g02410,1	1.40361	0.0347424		chr2	16970491	16980282	Mp2g16000,1	0.517449	0.0271748		chr6	6626944	6629323	Mp6g06140,1	-0.808977	0.0261584
			Mp4g00730,1	1.40402	3.44e-07		chr2	22133219	22141860	Mp2g20460,1	0.522668	0.0375082		chr1	16179132	16183386	Mp1g15990,1	-0.806846	0.00571693
			Mp5g07830,1	1.40846	1.29e-27		chr2	24549894	24557875	Mp2g22430,1	0.525081	0.0299192		chr4	5691104	5694590	Mp4g04970,1	-0.805897	0.00400778
			Mp6g06440,1	1.41012	4.29e-09		chr2	7968104	7969112	Mp2g07590,1	0.525752	0.0475376		chr6	2591452	2609760	Mp6g02140,1	-0.805675	5.69e-07
			Mp6g06440,1	1.41183	1.35e-05		chr5	17422475	17428960	Mp5g16440,1	0.529899	0.0347405		chr4	23511529	23515701	Mp4g20750,1	-0.804569	0.00218649
			Mp5g10790,1	1.4195	0.0130938		chr1	30017623	30024266	Mp1g29450,1	0.534107	0.0279137		chr6	20252323	20257375	Mp6g18170,1	-0.802947	0.00380729
			Mp4g05940,1	1.43741	0.000220538		chr5	17429411	17436695	Mp5g16440,1	0.540661	0.0288747		chr3	19898794	19906514	Mp3g19350,1	-0.799558	0.000134635
			Mp4g03960,1	1.44619	0.0183827		chr4	19032832	19039684	Mp4g16750,1	0.545849	0.0169616		chr5	25835332	25838381	Mp5g23980,1	-0.795036	0.0125932
			Mp6g00230,2	1.44639	0.031264		chr3	15158874	15166456	Mp3g15480,1	0.565568	0.0216163		chr4	5344850	5354858	Mp4g04750,2	-0.794515	2.03e-05
			Mp4g19510,1	1.45	1.47e-06		chr1	29276686	29287597	Mp1g28820,1	0.56719	0.00923584		chr2	2875306	2878371	Mp2g02500,1	-0.792713	0.021803
			Mp8g18620,1	1.46362	1.51e-08		chr6	7476436	7485430	Mp6g06890,1	0.583544	0.0161132		unplaced-scaffold_250	10283	19726	Mpzg00770,1	-0.785778	1.12e-05
			Mp6g11780,1	1.46875	0.000242677		chr3	13734349	13738970	Mp3g14010,1	0.58919	0.0414903		chr1	16618942	16622371	Mp1g16390,1	-0.784391	0.00783618
			Mp4g18380,1	1.47823	0.000771949		chr7	17844408	17865013	Mp7g16185,pre	0.590674	0.00131501		chr2	15283191	15287389	Mp2g14540,1	-0.784035	0.00209133
			Mp6g09560,1	1.47894	0.0399663		chr5	13673290	13676286	Mp5g12530,1	0.598226	0.0205411		chr2	15051617	15057904	Mp2g14310,1	-0.782393	0.00304864
			Mp8g11050,1	1.48053	3.71e-05		chr7	9192796	9199513	Mp7g08000,1	0.59902	0.0148379		chr2	10393833	10397019	Mp2g10190,1	-0.775789	0.00199499
			Mp2g05440,1	1.48566	0.0093005		chr4	9323570	9327323	Mp4g08450,1	0.601701	0.0148229		chr6	12673929	12674699	Mp6g11590,1	-0.774119	0.0268189
			Mp2g01510,1	1.487	0.0214735		chr6	2576823	2584989	Mp6g02130,1	0.605646	0.0195401		chr6	14202425	14203609	Mp6g12980,1	-0.77277	0.00131264
			Mp5g20250,1	1.48911	2.12e-12		chr4	7145514	7156791	Mp4g06410,1	0.612803	0.00404958		chr8	13043004	13045679	Mp8g11600,1	-0.771233	0.0126415
			Mp8g18600,1	1.49352	0.04811		chr2	22185432	22195398	Mp2g20510,1	0.616052	0.00826052		chr6	23313207	23318045	Mp6g21070,1	-0.768467	0.00206297
			Mp8g00750,1	1.49886	0.000369748		chr4	24890049	24893853	Mp4g22300,1	0.624027	0.0450923		chr5	12215809	12218810	Mp5g10910,1	-0.753729	0.0223346
			Mp3g13490,1	1.50149	8.2e-07		chr2	1931020	1936893	Mp2g01640,1	0.624156	0.0311257		chr2	15279737	15281781	Mp2g14530,1	-0.743481	0.0206038
			Mp5g16100,1	1.50384	0.000186049		chr4	15439330	15443338	Mp4g13590,1	0.62754	0.012291		chr4	14324845	14327843	Mp4g12810,1	-0.742481	0.0269277
			Mp2g05410,1	1.50885	5.05e-06		chr6	7008438	7014036	Mp6g06450,1	0.628318	0.0306246		chr2	6778756	6783050	Mp2g06610,1	-0.741609	0.0331138
			Mp7g17800,1	1.51792	1.48e-11		chr3	10012406	10015940	Mp3g10360,1	0.628515	0.0425556		chr3	3169631	3183287	Mp3g03330,1	-0.738798	3.13e-05
			Mp4g14770,1	1.52385	0.0107032		chr5	423913	431346	Mp5g00250,1	0.630903	0.00631073		chr2	17800714	17803040	Mp2g16700,1	-0.735314	0.0450702
			Mp2g18120,1	1.53575	3.28e-06		chr4	3429172	3433633	Mp4g03000,1	0.643066	0.0383689		chr3	4377058	4381840	Mp3g04500,1	-0.73352	0.0110965
			Mp7g18340,1	1.53884	0.00287676		chr3	25113440	25121589	Mp3g23670,1	0.644942	0.00156829		chr7	3862135	3863682	Mp7g03040,1	-0.730564	0.00515002
			Mp6g08050,1	1.53967	0.00661748		chr2	27900797	27908710	Mp2g25370,1	0.647562	0.00197902		chr5	12947231	12950879	Mp5g11760,1	-0.727959	0.00401823
			Mp4g06430,1	1.54642	0.0403527		chr2	10018904	10023405	Mp2g09730,1	0.651733	0.0259666		chr2	15624814	15630007	Mp2g14790,1	-0.724016	0.000968585
			Mp5g04540,1	1.55276	1.12e-11		chr5	17119845	17123234	Mp5g16100,1	0.651944	0.0134052		chr4	5430692	5434168	Mp4g04810,1	-0.723186	0.0207867
			Mp4g08460,1	1.55942	6.33e-11		chr5	13680380	13686410	Mp5g12540,1	0.652078	0.00627972		chr6	20037103	20041200	Mp6g18070,1	-0.720709	0.0269563
			Mp2g22160,1	1.5604	0.0466298		chr2	1865931	1869829	Mp2g01600,1	0.652651	0.0354954		chr7	17173736	17179749	Mp7g15550,1	-0.718534	0.00135428
			Mp7g04560,1	1.56748	0.0389919		chr7	3836534	3841756	Mp7g03040,1	0.661017	0.00228103		chr4	26471331	26475121	Mp4g23680,2	-0.713586	0.0173739
			Mp4g08460,1	1.57279	0.000114797		chr7	3710196	3723279	Mp7g03000,1	0.661492	0.000928024		chr2	20193980	20196462	Mp2g18760,1	-0.71319	0.0475069
			Mp6g11780,1	1.57919	1.12e-14		chr2	1739139	1744808	Mp2g01500,1	0.662725	0.00608167		chr5	3056158	3059139	Mp5g02490,1	-0.706995	0.042858
			Mp6g06450,1	1.58449	9.32e-08		chr3	4396780	4400634	Mp3g04520,1	0.667012	0.047128		chr5	13423407	13427436	Mp5g12240,1	-0.706625	0.0110285
			Mp4g08620,1	1.58671	0.0202908		chr4	15661568	15666494	Mp4g13650,1	0.668386	0.0105156		chr5	3650115	3656632	Mp5g03190,1	-0.705766	0.00117516
			Mp2g05410,1	1.60336	2.96e-13		chr5	22984330	22989703	Mp5g21390,1	0.67276	0.00722477		chr4	6438873	6452158	Mp4g05650,1	-0.704997	5.05e-05
			Mp8g12100,1	1.60639	5.34e-05		chr3	25126348	25129699	Mp3g23690,1	0.674991	0.0123516		chr3	15122558	15125382	Mp3g15460,1	-0.702883	0.0328978
			Mp5g07830,1	1.62941	0.0039364		chr4	4507576	4513236	Mp4g03950,1	0.676635	0.00755406		chr6	17214281	17218775	Mp6g15640,1	-0.702105	0.00245593
			Mp3g20400,1	1.63516	0.0119477		chr5	20491458	20497700	Mp5g19410,1	0.684495	0.0206394		chr8	13812156	13823921	Mp8g12170,1	-0.693839	0.00053339
			Mp4g15370,1	1.66404	0.0170126		chr6	21418574	21424200	Mp6g19050,1	0.68651	0.0184835		chr7	19868105	19871730	Mp7g17870,1	-0.692189	0.0189411
			Mp8g04320,1	1.66462	0.00474009		chr6	19097555	19103518	Mp6g17490,1	0.686903	0.00211095		chr3	5384929	5387722	Mp3g05490,1	-0.689716	0.0299006
			Mp5g18400,1	1.67251	0.0428497		chr5	1802337	1807291	Mp5g01350,1	0.687528	0.00376085		chr4	19123437	19127283	Mp4g16770,1	-0.68933	0.00549988
			Mp4g13700,1	1.6866	0.000792559		chr5	13654865	13662973	Mp5g12510,1	0.687884	0.00267077		chr6	6886136	6889264	Mp6g06420,1	-0.689245	0.0369931
			Mp3g20800,1	1.68881	5.21e-09		chr6	2517689	2519875	Mp6g02100,1	0.691994	0.00625448		chr3	13352389	13356491	Mp3g13600,1	-0.687483	0.0338502
			Mp4g13645a,1	1.6925	2.06e-13		chr2	20934019	20938199	Mp2g19240,1	0.699321	0.0343262		chr7	14575553	14576219	Mp7g13140,1	-0.686829	0.0322632
			Mp8g04980,1	1.70038	0.0397505		chr6	20158928	20162750	Mp6g18150,1	0.701319	0.0358446		chr2	13459671	13463986	Mp2g13200,1	-0.680753	0.0101785
			Mp6g08060,1	1.71087	0.00893565		chr5	17415392	17421869	Mp5g16440,1	0.70172	0.00671163		chr2	6913738	6919958	Mp2g06770,1	-0.677575	0.00729444
			Mp6g08050,1	1.73342	4.74e-05		chr2	15248815	15260436	Mp2g14500,1	0.705323	0.000820192		chr5	5587686	5591618	Mp5g05140,1	-0.677574	0.00453139
			Mp2g05420,1	1.73775	7.62e-09		chr6	6622411	6626017	Mp6g06140,1	0.705513	0.0145197		chr5	20132897	20136184	Mp5g19040,1	-0.672805	0.0260248
			Mp5g19840,1	1.74292	4.06e-27		chr2	20035388	20047597	Mp2g18640,1	0.711743	0.000202635		chr5	15755760	15763091	Mp5g14440,2	-0.672558	0.00367982
			Mp3g16720,1	1.75575	0.000473657		chr3	22862945	22866483	Mp3g21980,1	0.721887	0.0298391		chr4	2101586	2110311	Mp4g01810,1	-0.669178	0.00145167
			Mp5g20230,1	1.76204	1.08e-20		chr2	3721771	3726936	Mp2g03300,1	0.731935	0.0112399		chr2	6764694	6768679	Mp2g06580,1	-0.667156	0.0138316
			Mp5g20230,1	1.77055	6.8e-21		chr3	10018976	10022772	Mp3g10360,1	0.736456	0.0385202		chr1	8533588	8539286	Mp1g08190,1	-0.661071	0.00433135
			Mp6g00120,1	1.77188	2.27e-07		chr2	16864002	16870204	Mp2g15960,1	0.739564	0.00750489		chr4	17999442	18002664	Mp4g15770,1	-0.660465	0.0135274
			Mp2g18770,1	1.77403	0.000564745		chr7	16086228	16091364	Mp7g14430,1	0.754999	0.00534712		chr8	20276908	20279116	Mp8g18120,1	-0.659207	0.0427882
			Mp4g22170,1	1.7797	1.59e-09		chr2	20886534	20891013	Mp2g19200,1	0.758263	0.00790664		chr2	5706982	5709299	Mp2g05490,1	-0.65838	0.0324965
			Mp4g08020,1	1.781	3.1e-09		chr2	6778756	6783050	Mp2g06610,1	0.759854	0.0151236		chr1	7870122	7872903	Mp1g07520,1	-0.656939	0.0338502
			Mp1g26350,1	1.78138	0.00629232		chr7	3432897	3434648	Mp7g02880,1	0.766942	0.0432232		chr5	13430136	13434624	Mp5g12245a,1	-0.646168	0.0116912
			Mp4g06430,1	1.79327	0.0326945		chr2	1805406	1807531	Mp2g01560,1	0.775809	0.0371181		chr2	2624450	2631959	Mp2g02400,1	-0.639146	0.00280705
			Mp5g16100,1	1.79838	1.3e-07		chr7	3381741	3384465	Mp7g02870,1	0.777512	0.0429557		chr5	5911513	5914183	Mp5g05540,1	-0.637404	0.0395021
			Mp2g05410,1	1.80325	0.000643343		chr6	3407565	3409511	Mp6g03010,1	0.783647	0.0475908		chr8	19227545	19233367	Mp8g17170,1	-0.635776	0.0337312
			Mp2g01940,2	1.81312	5.89e-09		chr5	25154166	25156647	Mp5g23370,1	0.79728	0.0457854		chr7	12011599	12016664	Mp7g10763,1	-0.63426	0.0128167
			Mp6g09560,1	1.82737	0.000866345		chr4	9408955	9415319	Mp4g08470,1	0.797805	0.00136055		chr2	2055943	2065032	Mp2g01810,1	-0.632307	0.00411813
			Mp5g06250,1	1.83442	0.0224366		chr3	5098291	5102980	Mp3g05270,1	0.801192	0.00155465		chr4	2748718	2751974	Mp4g02420,1	-0.630168	0.0229112
			Mp6g09560,1	1.83758	6.27e-12		chr2	16846337	16854271	Mp2g15950,1	0.813685	0.000794734		chr8	4797180	4801133	Mp8g04350,1	-0.623981	0.025959
			Mp2g17230,1	1.84107	1.84e-09		chr2	10068253	10077091	Mp2g09750,1	0.815417	0.000360479		chr8	6161168	6164795	Mp8g05440,1	-0.622302	0.0458786
			Mp6g17480,1	1.85763	1.25e-15		chr6	14629088	14632928	Mp6g13410,1	0.816229	0.00111766		chr3	12021811	12025228	Mp3g12230,1	-0.620484	0.0315324
			Mp6g11710,1	1.86266	2.13e-05		chr2	9869400	9875379	Mp2g09590,1	0.82055	0.0018839		chr6	2553614	2557621	Mp6g02120,1	-0.616239	0.0167113
			Mp7g02590,1	1.87268	0.0419563		chr1	14754685	14757201	Mp1g14460,1	0.830121	0.0312343		chr6	10917997	10922923	Mp6g09730,1	-0.61343	0.00945445
			Mp5g07840,1	1.8742	1.52e-10		chr8	20827731	20830773	Mp8g18680,1	0.831581	0.00651988		chr3	5181780	5187812	Mp3g05300,3	-0.609353	0.0106297
			Mp4g02020,1	1.88013	0.00155594		chr4	10717830	10724724	Mp4g09570,1	0.834288	0.00049204		chr2	2004777	2010483	Mp2g01720,1	-0.608524	0.0170082
			Mp4g02020,1	1.89431	0.0109981		unplaced-scaffold_441	265	2162	Mpzg01450,1	0.83528	0.00165748		chr7	18138375	18144475	Mp7g16380,1	-0.607325	0.00840765
			Mp4g08030,1	1.92242	5.26e-05		chr4	15374461	15378867	Mp4g13580,1	0.838713	0.000204175		chr5	12872658	12883705	Mp5g11690,1	-0.607121	0.00259018
			Mp8g13210,1	1.93678	0.000183766		chr2	27039641	27044425	Mp2g24660,1	0.839835	0.00300983		chr3	12545965	12551808	Mp3g12870,2	-0.602875	0.00786217
			Mp8g18620,1	1.94104	0.00118332		chr2	19451927	19455219	Mp2g18180,1	0.840466	0.0176999		chr1	22841970	22847043	Mp1g22300,1	-0.60074	0.027907
			Mpzg00310,1	1.94574	0.00408938		chr4	15650448	15653839	Mp4g13650,1	0.852482	0.00689034		chr2	5687184	5695357	Mp2g05480,1	-0.599836	0.00376228
			Mp5g10790,1	1.95068	1.36e-05		chr4	15380958	15384753	Mp4g13580,1	0.852766	0.00097831		chr6	2546344	2552159	Mp6g02110,1	-0.599599	0.0191543
			Mp6g08060,1	1.95396	1.04e-15		chr2	27688062	27690102	Mp2g25230,2	0.85664	0.025514		chr2	29369775	29378214	Mp2g26700,1	-0.597757	0.00536729
			Mp4g06540,1	1.96549	0.000336075		chr4	3868526	3877401	Mp4g03360,1	0.868623	2.16e-06		chr5	6365344	6383782	Mp5g05970,1	-0.595805	0.000194119
			Mpzg00170,1	1.9662	0.012123		chr4	10732075	10734360	Mp4g09580,1	0.869242	0.0099032		chr3	4915747	4919222	Mp3g05070,1	-0.595557	0.0370465
			Mp6g17480,1	1.96843	0.000818064		chr7	3800477	3801899	Mp7g03040,1	0.877356	0.00231427		chr8	18695853	18702270	Mp8g16660,1	-0.595547	0.0151307
			Mp8g13880,3	1.97536	0.0219227		chr4	24863901	24866464	Mp4g22240,1	0.877529	0.010975		chr2	26894778	26898868	Mp2g24580,1	-0.585966	0.0497544
			Mp4g08650,1	2.00292	3.17e-09		chr5	1830235	1839160	Mp5g01350,1	0.878423	2e-06		chr5	17474403	17487295	Mp5g16500,1	-0.582199	0.00277684
			Mp4g07840,1	2.00669	4.96e-15		chr5	17148050	17153397	Mp5g16130,2	0.884936	9.55e-05		chr3	13158873	13161591	Mp3g13413,pre	-0.581903	0.03259
			Mp6g04620,1	2.0071	0.0183827		chr5	779586	783370	Mp5g00520,1	0.89296	0.000736056		chr2	22101017	22107106	Mp2g20450,1	-0.579675	0.0399443
			Mp8g11090,1	2.02305	0.0417852		chr5	1809507	1817828	Mp5g01350,1	0.900094	2.49e-05		chr2	17906090	17914151	Mp2g16790,1	-0.578714	0.00331125
			Mp4g02020,1	2.03619	5.47e-46		chr4	2393855	2408074	Mp4g02020,1	0.902445	1.6e-05		chr5	23246305	23255921	Mp5g21600,1	-0.57793	0.0035623
			Mp4g08050,1	2.03951	4.7e-06		chr7	12078606	12082229	Mp7g10840,1	0.906245	0.00378695		chr2	8354308	8358529	Mp2g07920,1	-0.57691	0.0458023
			Mp6g05100,1	2.04112	3.46e-07		chr2	8064575	8066254	Mp2g07710,1	0.90682	0.0366749		chr1	24423295	24430728	Mp1g23680,1	-0.570952	0.0168995
			Mp4g04470,1	2.04569	3.97e-08		chr6	2585574	2588254	Mp6g02140,1	0.912668	0.00790664		chr4	22600144	22602370	Mp4g19940,1	-0.559686	0.00183354
			Mp3g19860,1	2.04651	0.0280987		chr4	15389954	15392222	Mp4g13580,1	0.915906	0.0166778		chr3	9629196	9635225	Mp3g09880,1	-0.555776	0.0207083
			Mp4g06420,1	2.08665	0.0330833		chr1	30432282	30433533	Mp1g29740,1	0.91966	0.04677		chr1	22860475	22868230	Mp1g22330,1	-0.555125	0.0116882
			Mp4g13650,1	2.09289	2.67e-09		chr4	15363368	15373068	Mp4g13560,1	0.923552	1.68e-07		chr2	26681430	26688532	Mp2g24440,1	-0.554765	0.0270503
			Mp6g07070,1	2.09885	0.0182331		chr4	23664231	23669100	Mp4g20900,1	0.926655	0.00180403		chr6	20044309	20049852	Mp6g18080,1	-0.55322	0.0362085
			Mp4g08000,1	2.10222	0.00488933		chr8	17198942	17200901	Mp8g15390,1	0.928237	0.0388813		chr2	18709092	18713590	Mp2g17510,1	-0.55179	0.0168153
			Mp8g16750,1	2.1199	1.22e-09		chr4	15400702	15401714	Mp4g13580,1	0.931311	0.00426876		chr7	4487885	4493304	Mp7g03640,1	-0.550221	0.0295815
			Mp4g08460,1	2.13269	6.77e-05		chr4	15632054	15642979	Mp4g13650,1	0.935887	6.86e-06		chr4	18981896	18982774	Mp4g16740,1	-0.547136	0.0101001
			Mp4g06550,1	2.13724	1.69e-09		chr2	5224336	5227708	Mp2g05020,1	0.9369	0.00595221		chr6	13155079	13166981	Mp6g11910,1	-0.545254	0.00309762
			Mp5g19840,1	2.14599	0.0466904		chr6	8951302	8953580	Mp6g08060,1	0.945292	0.0103449		chr1	16153737	16158960	Mp1g15980,1	-0.542232	0.0294091
			Mp3g16700,1	2.18288	0.0292644		chr5	24844012	24846867	Mp5g23090,1	0.95198	0.00394108		chr6	23363303	23376811	Mp6g21110,1	-0.538001	0.00448224
			Mp3g18790,1	2.18316	1.18e-06		chr2	9854873	9859853	Mp2g09580,1	0.954047	0.00076226		chr3	9552499	9566542	Mp3g09760,1	-0.523691	0.00892304
			Mp6g14900,1	2.19179	0.0292306		chr5	23314383	23316162	Mp5g21670,5	0.960508	0.043219		chr5	23259065	23265802	Mp5g21600,1	-0.521219	0.03029
			Mp2g24480,1	2.21315	2.14e-05		chr2	20207284	20208364	Mp2g18770,1	0.97414	0.0146815		chr4	11939236	11948534	Mp4g10880,1	-0.521193	0.0229033
			Mp3g20810,1	2.24245	0.000194123		chr6	15300084	15302096	Mp6g13970,1	0.980002	0.0472672		chr6	5751320	5759440	Mp6g05210,1	-0.507944	0.0196371
			Mp4g00720,1	2.25126	0.00813374		chr2	16991228	16994741	Mp2g16000,1	0.985565	0.0101503		chr3	5164129	5171835	Mp3g05280,1	-0.499515	0.0266975
			Mp8g12550,1	2.25728	0.00021133		chr6	8126335	8129370	Mp6g07370,1	0.986125	9.55e-05		chr7	6279247	6284627	Mp7g05330,1	-0.479525	0.0167113
			Mp4g13700,1	2.25785	3.49e-07		chr4	24873345	24875694	Mp4g22250,1	0.988661	0.0078327		chr2	15474853	15482237	Mp2g14730,1	-0.47868	0.0450702
			Mp2g20550,1	2.25796	6.55e-09		chr2	17015280	17018726	Mp2g16000,1	0.989153	0.0147921		chr8	12637693	12644869	Mp8g11260,1	-0.476384	0.035976
			Mp3g15090,1	2.25978	0.00222911		chr7	3805778	3823847	Mp7g03040,1	0.994691	5.73e-10		chr3	10054137	10062716	Mp3g10410,1	-0.474783	0.0337264
			Mp5g20220,1	2.27142	6.83e-20		chr2	19551967	19556319	Mp2g18200,1	1.00326	0.0031502		chr5	2136399	2149434	Mp5g01530,1	-0.46686	0.0151838
			Mp5g12140,1	2.31253	0.0391331		chr4	17854623	17855782	Mp4g15540,2	1.00532	0.0392575		chr8	14945578	14954435	Mp8g13290,1	-0.463845	0.0215028
			Mp6g07250,1	2.32111	6.37e-08		chr8	13861520	13866102	Mp8g12180,1	1.00561	9.43e-05		chr6	15373688	15382754	Mp6g14070,1	-0.456367	0.0487176
			Mp2g22400,1	2.3279	5.37e-05		chr4	20655463	20657864	Mp4g18360,1	1.01515	0.0257812		chr1	18637887	18655060	Mp1g18380,2	-0.449113	0.0141139
			Mp3g24070,1	2.33539	0.000941162		chr5	1828283	1829488	Mp5g01350,1	1.0175	0.0293366		chr5	1095700	1109473	Mp5g00840,1	-0.434743	0.0290115
			Mp2g20550,1	2.33728	1.67e-08		chr3	23280812	23282486	Mp3g22220,1	1.02537	0.0203437		chr6	3445401	3454946	Mp6g03050,1	-0.430449	0.0430532
			Mp5g07840,1	2.35268	7.93e-09		chr7	3701323	3706461	Mp7g03000,1	1.02845	2.49e-05		chr5	16107407	16137793	Mp5g14930,1	-0.427856	0.0122964
			Mp6g07250,1	2.37351	0.000559505		chr1	9327521	9330192	Mp1g09000,1	1.03116	0.00216507		chr4	8627965	8643146	Mp4g07760,1	-0.423442	0.0293468
			Mp2g24490,1	2.39662	2.11e-07		chr5	17132374	17140044	Mp5g16120,1	1.03666	4.29e-08		chr3	26519160	26528221	Mp3g25030,1	-0.413121	0.0415517
			Mp5g05560,1	2.41941	1.02e-25		chr4	7385690	7388770	Mp4g06550,1	1.03873	0.000302778		chr5	5120129	5158016	Mp5g04670,1	-0.397229	0.022483
			Mp5g07840,1	2.42145	7.17e-09		chr5	17439459	17445639	Mp5g16440,1	1.03884	1.63e-06		chr6	6789178	6802539	Mp6g06350,1	-0.387924	0.0477257
			Mp3g11060,1	2.43042	0.0212981		chr4	25058465	25062327	Mp4g22310,1	1.03946	0.000351438		chr3	16380185	16391294	Mp3g16690,1	0.413769	0.0414957
			Mp6g02060,1	2.43955	0.00580377		chr2	27011144	27012709	Mp2g24650,2	1.04679	0.0221181		chr6	20137995	20147387	Mp6g18150,1	0.417215	0.0458786
			Mp2g20550,1	2.46136	9.24e-10		chr1	30384558	30385520	Mp1g29710,1	1.05686	0.00209364		chr5	1652709	1656593	Mp5g01320,1	0.42186	0.0403704
			Mp3g16700,1	2.46631	0.0037379		chr6	3484920	3486660	Mp6g03060,1	1.06509	0.0138741		chr8	2087084	2095210	Mp8g02000,1	0.433829	0.0495893
			Mp2g24670,1	2.49071	6.35e-11		chr4	9440642	9451515	Mp4g08480,1	1.06745	1.53e-06		chr4	4994941	5005348	Mp4g04470,1	0.438329	0.0431715
			NA	2.49565	7.61e-10		chr4	20556252	20558666	Mp4g18250,2	1.06933	0.00285488		chr6	8883210	8890802	Mp6g08050,1	0.459329	0.0271172
			Mp1g28620,1	2.52654	0.00202789		chr3	18825257	18826209	Mp3g18460,1	1.07553	0.0378791		unplaced-scaffold_145	91	2490	Mpzg00480,1	0.46038	0.0131185
			Mp5g07820,1	2.54258	3.53e-07		chr4	26220317	26221808	Mp4g23420,1	1.08074	0.0225725		chr7	20831444	20843514	Mp7g18660,1	0.472458	0.0293793
			Mp6g17480,1	2.549	8.93e-16		chr8	18622356	18625137	Mp8g16640,1	1.08113	0.0031502		unplaced-scaffold_056	4694	7666	Mpzg00170,1	0.472868	0.0175504
			Mp4g08650,1	2.55094	7.37e-11		chr3	25527796	25529953	Mp3g24060,1	1.08293	0.00156805		chr6	16430914	16436870	Mp6g14890,1	0.476051	0.0312043
			Mp5g18400,1	2.55478	2.16e-14		chr5	7659949	7661206	Mp5g07220,1	1.0851	0.0187657		chr6	7015327	7022231	Mp6g06450,1	0.481	0.03259
			Mp8g00275a,1	2.56279	0.0217423		chr5	396948	398571	Mp5g00250,1	1.08594	0.0441299		chr6	13533368	13542759	Mp6g12360,1	0.481181	0.0219404
			Mp7g03000,1	2.57214	5.73e-07		chr7	16623080	16624913	Mp7g14970,1	1.08697	0.014656		chr5	13680380	13686410	Mp5g12540,1	0.481665	0.0375222
			Mp4g06560,4	2.57704	1.86e-05		chr5	17128696	17131842	Mp5g16120,1	1.10074	6.47e-05		chr2	12699378	12705365	Mp2g12450,1	0.483358	0.03879
			Mp4g15350,1	2.57859	8.72e-16		chr5	4794755	4797716	Mp5g04310,1	1.10868	2.75e-05		chr2	29239955	29246684	Mp2g26630,1	0.487785	0.0205648
			Mp8g18680,1	2.58816	9.63e-38		chr6	14768372	14769556	Mp6g13490,1	1.11148	0.0431162		chr5	26439858	26445181	Mp5g24350,1	0.490408	0.0202826
			Mp4g13690,1	2.60163	7.56e-22		chr6	15419470	15422104	Mp6g14140,1	1.11172	0.035235		chr2	5668743	5674416	Mp2g05460,1	0.492858	0.0295815
			Mp7g05290,1	2.60982	0.032568		chr4	15343594	15351907	Mp4g13550,1	1.11315	5.38e-11		chr2	27900797	27908710	Mp2g25370,1	0.494654	0.0191543
			Mp6g09570,1	2.61083	0.0145746		chr7	4944552	4945720	Mp7g04000,1	1.13623	0.0268148		chr3	18874681	18879500	Mp3g18480,2	0.496337	0.02367
			Mp5g10750,1	2.61782	0.000387542		chr5	18045626	18054354	Mp5g17030,1	1.13728	1.2e-07		chr3	7724845	7732648	Mp3g08020,1	0.499136	0.00783618
			Mp2g20550,1	2.61792	0.0446274		chr2	17721007	17723143	Mp2g16640,1	1.13884	0.00206654		chr2	27855297	27862780	Mp2g25340,1	0.514135	0.0362435
			Mp3g20530,1	2.61823	0.0306242		chr6	10716719	10718623	Mp6g09560,1	1.14041	0.0285512		chr8	20751057	20754502	Mp8g18610,1	0.516179	0.03889
			Mp4g13680,1	2.64103	8.53e-06		chr6	20560351	20565461	Mp6g18280,1	1.14177	0.000742987		chr5	16732508	16742578	Mp5g15660,1	0.519947	0.0148296
			Mp6g06450,1	2.66643	1.23e-10		chr6	22249056	22251507	Mp6g19980,1	1.14671	0.00717551		chr2	26913664	26918378	Mp2g24600,1	0.520221	0.0388987
			Mp6g17480,1	2.66674	0.0146256		chr5	1826022	1827606	Mp5g01350,1	1.14748	0.000387211		chr1	20805068	20811044	Mp1g20310,1	0.522802	0.0254112
			Mp5g04000,1	2.68223	2.71e-07		chr7	9215422	9218551	Mp7g08000,1	1.1577	0.00056708		chr4	14259729	14265255	Mp4g12740,1	0.523756	0.021244
			Mp2g18120,1	2.68497	0.0406412		chr2	17028246	17039702	Mp2g16010,1	1.15853	2.1e-09		chr6	16257857	16262067	Mp6g14860,1	0.533859	0.0466805
			Mp3g18210,1	2.69368	0.0128889		chr2	8881266	8883402	Mp2g08500,1	1.15959	0.00264512		chr2	20035388	20047597	Mp2g18640,1	0.535678	0.00457219
			Mp6g11770,1	2.69604	0.000249911		chr4	8923907	8925436	Mp4g07990,1	1.16021	0.0230091		chr6	13146058	13151538	Mp6g11890,1	0.536024	0.035131
			Mp2g07520,1	2.69705	0.00263652		chr7	962201	963078	Mp7g00760,1	1.16156	0.000343928		chr1	15952729	15959449	Mp1g15740,2	0.537031	0.0129967
			Mp4g08460,1	2.72656	0.00205994		chr4	4496194	4497774	Mp4g03950,1	1.16481	0.00188857		chr5	423913	431346	Mp5g00250,1	0.541186	0.0126611
			Mp4g13680,1	2.72715	7.45e-34		chr2	19825156	19827435	Mp2g18440,1	1.16693	0.000490815		chr1	26991785	26997487	Mp1g26520,1	0.542718	0.0190829
			Mp4g08790,1	2.73974	0.0336503		chr4	9825045	9825722	Mp4g08790,1	1.1731	0.0150027		chr6	16290180	16296530	Mp6g14870,1	0.543186	0.0230092
			Mp2g03290,1	2.76959	5.35e-27		chr5	17164586	17167604	Mp5g16130,1	1.17518	2.24e-05		chr5	25955939	25960786	Mp5g24000,1	0.547205	0.0217863
			Mp2g12190,1	2.78267	0.0253265		chr2	19490645	19496675	Mp2g18190,1	1.18634	1.72e-06		chr2	25112071	25116358	Mp2g23050,1	0.552003	0.0497544
			Mp8g13200,1	2.79721	8.3e-15		chr2	22622989	22624722	Mp2g20650,1	1.18791	0.00583516		chr4	9323570	9327323	Mp4g08450,1	0.553549	0.0169201
			MpVg00087,1	2.7978	0.000453608		chr3	18898283	18899271	Mp3g18490,1	1.19152	0.0192611		chr6	16263246	16270573	Mp6g14860,1	0.55661	0.0125976
			Mp5g16095a,1	2.80758	0.000251168		chr2	22584059	22589001	Mp2g20610,1	1.19188	2.05e-06		chr3	10715514	10719670	Mp3g11080,1	0.556712	0.0173981
			Mp6g11710,1	2.84836	2.28e-12		chr3	4436267	4438045	Mp3g04560,1	1.19461	0.0156265		chr4	838844	843079	Mp4g00620,1	0.561593	0.0268072
			Mp3g16710,1	2.8659	0.00019047		chr3	23197246	23198463	Mp3g22200,1	1.19577	0.0157831		chr8	19086508	19092261	Mp8g17050,1	0.56191	0.0327961
			Mp5g17030,1	2.86642	0.0203232		chr2	10013338	10014417	Mp2g09730,1	1.19929	0.0482052		chr5	10886406	10896554	Mp5g09780,1	0.565909	0.00426759
			Mp3g16710,1	2.88083	7.34e-05		chr2	9862729	9868086	Mp2g09590,1	1.2011	5.56e-07		chr6	16369243	16374661	Mp6g14890,1	0.568204	0.00729675
			Mp2g20560,1	2.88446	4.64e-24		chr6	4221248	4224170	Mp6g03790,1	1.2084	0.000686796		chr3	23161449	23168294	Mp3g22200,1	0.573372	0.0139955
			Mp5g19830,1	2.8866	0.00444708		chr1	29268134	29275779	Mp1g28810,1	1.21379	3.03e-10		chr2	1779445	1782732	Mp2g01550,1	0.57663	0.028761
			Mp2g20550,1	2.88822	7.42e-21		chr5	15055375	15063606	Mp5g13800,1	1.21582	2.57e-08		chr1	28008572	28013077	Mp1g27720,1	0.578732	0.0145877
			Mp4g21980,1	2.88913	3.74e-25		chr8	12450080	12451414	Mp8g11050,1	1.2168	0.00450417		chr8	15687039	15691614	Mp8g13980,1	0.581161	0.0154106
			Mp5g19820,1	2.90153	4.48e-21		chr4	25063239	25066033	Mp4g22310,1	1.21803	0.00630674		chr2	13306282	13315324	Mp2g13080,1	0.585515	0.00181792
			Mp8g04330,1	2.9078	0.000409795		chr6	18784732	18785794	Mp6g17180,1	1.22145	0.023818		chr5	11408087	11417415	Mp5g10180,1	0.5873	0.00385621
			Mp6g09570,1	2.92404	0.000916359		chr5	12021231	12022849	Mp5g10790,1	1.22438	0.0160259		chr5	851834	855925	Mp5g00570,1	0.588748	0.0081408
			Mp2g17230,1	2.9422	0.00731602		chr5	17437058	17438260	Mp5g16440,1	1.22575	0.0124114		chr3	7750765	7754053	Mp3g08050,1	0.58968	0.0273056
			Mp6g19970,1	2.95197	0.00258007		chr5	14213116	14213866	Mp5g13050,1	1.23806	0.0441299		chr6	6622411	6626017	Mp6g06140,1	0.591032	0.0328978
			Mp6g09580,1	2.96273	0.000992774		chr1	17623320	17624014	Mp1g17270,1	1.241	0.004871		chr2	22593777	22600121	Mp2g20620,1	0.592811	0.0285082
			Mp6g13420,1	2.97509	0.0196418		chr1	20900047	20901688	Mp1g20350,2	1.2477	0.0248879		chr6	13520616	13527067	Mp6g12360,1	0.596384	0.00785636
			Mp4g22310,1	3.00306	0.0212998		chr4	958863	962718	Mp4g00730,1	1.2533	6.28e-05		chr6	6654955	6659386	Mp6g06180,1	0.602935	0.0316532
			Mp5g16100,1	3.01163	0.0419563		chr2	26999780	27004733	Mp2g24650,2	1.2544	6.26e-07		chr6	12829627	12835308	Mp6g11710,1	0.603189	0.0102761
			Mp5g02540,1	3.02	0.0159083		chr2	22635232	22636477	Mp2g20650,1	1.25838	0.042956		chr6	1469065	1474119	Mp6g00980,1	0.607742	0.00554001
			Mp6g09580,1	3.05157	2.01e-05		chr3	21444040	21448824	Mp3g20800,1	1.26544	0.000194322		chr2	13282290	13288192	Mp2g13080,1	0.607986	0.00899763
			Mp5g17030,1	3.05627	1.25e-18		chr3	11778084	11778994	Mp3g11980,1	1.26934	0.0155831		chr7	1735000	1736999	Mp7g01250,1	0.611671	0.0442894
			Mp2g18180,1	3.07728	1.98e-05		chr5	6677289	6684688	Mp5g06300,1	1.27569	2.33e-08		chr2	1931020	1936893	Mp2g01640,1	0.611904	0.0207867
			Mp2g02410,1	3.08264	0.0002306		chr2	19539451	19540609	Mp2g18200,1	1.28248	0.0457854		chr6	13374755	13384162	Mp6g12230,1	0.611909	0.00301367
			Mpzg00390,1	3.09096	0.0029351		chr3	23244309	23246109	Mp3g22210,1	1.29134	0.0085865		chr5	7308166	7319068	Mp5g06865a,1	0.611911	0.00208932
			Mp6g11720,1	3.09376	0.00121656		chr5	11399271	11402196	Mp5g10170,1	1.29274	0.000274365		chr8	8657052	8660884	Mp8g07650,4	0.613025	0.0300602
			Mp2g18650,1	3.10372	1.36e-105		chr8	18208196	18210698	Mp8g16160,1	1.30095	9.71e-06		chr2	12196444	12200479	Mp2g12000,1	0.613855	0.0482481
			Mp4g15350,1	3.12025	0.0002763		chr5	1823415	1823915	Mp5g01350,1	1.30158	0.0375715		chr2	17079082	17083048	Mp2g16010,1	0.615588	0.026702
			Mp2g18790,1	3.1357	1.06e-07		chr4	1292378	1294051	Mp4g01160,1	1.3018	0.00281095		chr5	13460246	13467882	Mp5g12260,1	0.619243	0.00296312
			Mp7g13240,1	3.13691	0.00347758		chr3	3520010	3521111	Mp3g03580,1	1.30652	0.04677		chr8	15918054	15921630	Mp8g14200,1	0.622076	0.0281247
			Mp4g13540,1	3.15456	9.22e-13		chr3	19181066	19181972	Mp3g18790,1	1.31238	0.0427654		chr1	18503332	18506774	Mp1g18220,1	0.624374	0.0139779
			Mp5g12550,1	3.16532	0.00874878		chr5	17124290	17125344	Mp5g16110,1	1.32699	0.00548566		chr3	11427925	11431643	Mp3g11780,3	0.627017	0.0234627
			Mp7g01240,1	3.17325	5.09e-39		chr5	17996715	17997789	Mp5g17020,1	1.33564	0.000548674		chr2	12453031	12456109	Mp2g12230,1	0.63885	0.027477
			Mp5g10790,1	3.18522	4.06e-06		chr7	20402968	20403863	Mp7g18310,1	1.34358	0.0403077		chr6	7008438	7014036	Mp6g06450,1	0.639455	0.0121962
			Mp3g16700,1	3.19219	0.00463889		chr4	8945889	8948942	Mp4g08020,1	1.35913	0.000165368		chr4	894092	908356	Mp4g00690,1	0.642128	8.51e-05
			Mp2g20550,1	3.19282	0.000150432		chr8	18200348	18200977	Mp8g16160,1	1.36005	0.0256251		chr6	7698474	7706484	Mp6g07050,1	0.644897	0.00164776
			Mp5g12100,1	3.19968	0.0156362		chr5	19469803	19475399	Mp5g18400,1	1.36475	8.2e-14		chr2	2790489	2796186	Mp2g02450,1	0.65305	0.0182095
			Mp2g18650,1	3.20183	1.06e-09		chr6	12933933	12941540	Mp6g11770,1	1.36723	1.95e-14		chr4	3579037	3581358	Mp4g03060,2	0.656843	0.0472625
			NA	3.21792	0.0348131		chr1	25401647	25403001	Mp1g24810,1	1.36863	0.0216507		chr4	20078187	20081815	Mp4g17720,1	0.658772	0.0103876
			Mp3g16700,1	3.21907	2.18e-15		chr2	19372280	19373963	Mp2g18150,1	1.37272	0.000529453		chr3	14560647	14563956	Mp3g14980,1	0.662419	0.0181732
			Mp4g07990,1	3.22127	0.000401482		chr5	7791862	7792693	Mp5g07270,1	1.37409	0.00794049		chr7	11930985	11933661	Mp7g10680,1	0.666904	0.0238379
			Mpzg00170,1	3.2454	5.3e-08		chr2	10033863	10044864	Mp2g09740,1	1.38128	2.09e-10		chr2	12475021	12477503	Mp2g12240,1	0.66877	0.0150757
			Mp4g08790,1	3.27057	9.52e-05		chr5	20642509	20644316	Mp5g19540,1	1.38391	0.00317881		chr3	21676369	21681265	Mp3g21020,1	0.669079	0.0121962
			Mp4g15360,1	3.28862	4.7e-149		chr6	8870034	8870896	Mp6g08050,1	1.38462	0.0214184		chr8	1900789	1904377	Mp8g01830,1	0.670794	0.0175504
			Mp4g13670,1	3.29254	9.46e-08		chr4	6711497	6712851	Mp4g05940,1	1.38705	0.011314		chr1	27614078	27616463	Mp1g27210,1	0.672276	0.0317586
			Mp4g06550,1	3.29867	4.05e-09		chr3	23933765	23934773	Mp3g22740,1	1.38888	0.0303982		chr3	22846942	22849199	Mp3g21950,2	0.67795	0.0437503
			Mp2g18190,1	3.3038	1.05e-20		chr2	27015076	27017060	Mp2g24650,2	1.40485	0.00027871		chr4	24773448	24775733	Mp4g22170,1	0.678437	0.0027415
			Mp3g13510,1	3.31534	0.000145565		chr2	17048256	17054156	Mp2g16010,1	1.40942	1.7e-06		chr2	6937541	6942561	Mp2g06790,1	0.678687	0.00515002
			Mp4g06410,1	3.31806	5.01e-13		chr4	24671697	24672868	Mp4g21980,1	1.42546	5.18e-08		chr4	25976680	25979227	Mp4g23180,1	0.679244	0.0258896
			Mp5g10790,1	3.31926	2.54e-12		chr6	13660651	13662779	Mp6g12470,1	1.43071	0.00428093		chr3	23207406	23210680	Mp3g22210,1	0.68138	0.0192676
			Mp6g06960,1	3.33486	3.79e-11		chr4	6714398	6716645	Mp4g05940,1	1.43373	0.000444082		chr6	13528774	13531923	Mp6g12360,1	0.681776	0.0157187
			Mp3g13500,1	3.3517	2.44e-25		chr5	13309907	13312927	Mp5g12140,1	1.43477	1.45e-08		chr5	16756261	16761627	Mp5g15680,1	0.681981	0.000937706
			Mp4g13690,1	3.37417	5.52e-36		chr8	17332613	17337800	Mp8g15470,1	1.43881	8.26e-09		chr6	15006309	15013639	Mp6g13640,1	0.682969	0.00462124
			Mp3g16710,1	3.37756	0.00724457		chr4	9352311	9353224	Mp4g08460,1	1.43963	0.000885106		chr3	10707781	10711587	Mp3g11080,1	0.686315	0.00911424
			Mp8g15500,1	3.4289	0.0498002		chr8	18202793	18204612	Mp8g16160,1	1.44288	0.000141948		chr8	13861520	13866102	Mp8g12180,1	0.690726	0.00702611
			Mp3g16700,1	3.43038	1.32e-11		chr7	19795011	19800733	Mp7g17800,1	1.45225	1.28e-08		chr2	20912439	20916571	Mp2g19220,1	0.69462	0.00539314
			Mp4g08790,1	3.4533	1.18e-17		chr6	7188277	7199992	Mp6g06560,1	1.45358	1.46e-17		chr5	15127591	15129606	Mp5g13880,1	0.695935	0.0256395
			Mp6g02100,1	3.48083	0.00346154		chr5	21060406	21072605	Mp5g19840,1	1.46043	1.68e-12		chr2	9869400	9875379	Mp2g09590,1	0.696637	0.00723391
			Mp4g06420,1	3.52308	1.59e-20		chr6	3459304	3462891	Mp6g03050,1	1.46132	4.64e-07		chr6	16277737	16281702	Mp6g14870,1	0.697664	0.0280925
			Mp5g17020,1	3.54466	1.07e-46		chr3	19020302	19021857	Mp3g18570,1	1.46207	0.00145198		chr3	16228992	16231347	Mp3g16530,1	0.699271	0.047451
			Mp4g07990,1	3.54799	1.58e-08		chr4	957340	958276	Mp4g00720,1	1.46291	0.0189656		chr3	13849541	13853431	Mp3g14140,1	0.699789	0.00347067
			Mp8g15500,1	3.5707	7.39e-24		chr2	13239012	13239899	Mp2g13060,1	1.46348	0.0253285		chr6	7476436	7485430	Mp6g06890,1	0.700141	0.000609121
			Mp4g13540,1	3.57134	2.08e-15		chr2	26836782	26837494	Mp2g24540,1	1.46784	0.024054		chr5	17312993	17317787	Mp5g16350,1	0.706063	0.0126656
			Mp8g11090,1	3.58582	8.74e-07		chr2	11688204	11689031	Mp2g11490,1	1.4816	0.0237544		chr3	18784344	18788231	Mp3g18450,1	0.706097	0.0255693
			Mp2g19140,1	3.62022	0.000140236		chr5	17162367	17163900	Mp5g16130,2	1.51785	0.000998905		chr3	10012406	10015940	Mp3g10360,1	0.70716	0.00679943
			Mp5g15010,1	3.62308	0.00037895		chr2	2687916	2689202	Mp2g02410,1	1.52996	0.0132989		chr2	17066169	17073762	Mp2g16010,1	0.710173	0.000260848
			Mp4g04810,1	3.62418	6.22e-09		chr5	17117167	17119412	Mp5g16100,1	1.5302	9.12e-05		chr7	7017501	7021561	Mp7g05930,1	0.710508	0.00634685
			Mp7g16180,1	3.64069	0.0280314		chr7	16529431	16530787	Mp7g14910,1	1.54122	2.04e-08		chr4	20910124	20915807	Mp4g18630,1	0.71071	0.00407389
			Mp8g13210,1	3.64685	0.0230736		chr7	12383677	12386985	Mp7g11120,1	1.54433	3.8e-07		chr7	4996606	5000593	Mp7g04070,1	0.714464	0.0122276
			Mp6g16820,1	3.6471	0.00607807		chr8	18616774	18619402	Mp8g16640,1	1.54653	7.21e-06		chr2	13292397	13296048	Mp2g13080,1	0.721056	0.0127289
			Mp2g09600,1	3.65061	0.0324787		chr4	25055508	25056894	Mp4g22310,1	1.55119	0.0025973		chr3	5852342	5856129	Mp3g05910,1	0.721299	0.011066
			NA	3.69895	0.0202908		chr4	14971890	14973387	Mp4g13450,1	1.55823	0.00570055		chr5	17119845	17123234	Mp5g16100,1	0.721661	0.00149506
			Mp5g19820,1	3.6997	5.08e-38		chr4	20703964	20705190	Mp4g18380,1	1.56063	0.000652876		chr5	4774187	4791162	Mp5g04300,1	0.722279	6.4e-06
			Mp2g05430,1	3.70053	8.86e-13		chr8	2053007	2053832	Mp8g01960,1	1.56269	6.83e-05		chr3	4396780	4400634	Mp3g04520,1	0.723027	0.0129879
			Mp2g20550,1	3.70149	3.29e-68		chr5	13697023	13698578	Mp5g12550,1	1.58179	0.0006495		chr7	14397280	14400982	Mp7g13040,1	0.724363	0.0211985
			Mp2g23520,5	3.71857	2.87e-10		chr4	9344918	9345825	Mp4g08450,1	1.58597	0.00357349		chr3	17371244	17374369	Mp3g17260,1	0.726292	0.0114202
			Mp4g08780,1	3.73363	3.52e-16		chr4	15827795	15828641	Mp4g13700,1	1.59026	0.00237512		chr3	3115936	3119932	Mp3g03300,1	0.73176	0.0135235
			Mp2g20550,1	3.75268	2.94e-17		chr4	24783970	24787279	Mp4g22170,1	1.60559	1.09e-06		chr2	12270272	12274007	Mp2g12110,1	0.732346	0.018918
			Mp4g05680,1	3.77017	0.000655555		chr4	9346196	9346696	Mp4g08450,1	1.60641	0.00437825		chr2	22563458	22569932	Mp2g20600,1	0.732664	0.00188177
			Mp4g13645a,1	3.78106	0.0173297		chr6	2524122	2526650	Mp6g02100,1	1.61241	1.75e-14		chr5	11950792	11952752	Mp5g10740,1	0.739047	0.0223998
			Mp4g08460,1	3.7901	1.16e-15		chr3	2926332	2926974	Mp3g03190,1	1.6232	0.017553		chr2	1805406	1807531	Mp2g01560,1	0.742007	0.0271172
			Mp6g19970,1	3.79584	0.000103148		chr3	8090966	8093365	Mp3g08380,1	1.63761	3.77e-05		chr4	15676790	15707453	Mp4g13650,1	0.745567	5.77e-07
			Mp7g18690,1	3.81959	0.0004668		chrV	6810788	6811748	MpVg01225,1	1.64306	0.0248864		chr6	16876754	16879549	Mp6g15240,2	0.751306	0.0289594
			Mp2g20550,1	3.82925	4.47e-11		chr3	322351	322851	Mp3g00130,1	1.64352	0.00582488		chr3	3511776	3514333	Mp3g03580,1	0.753303	0.0213836
			Mp6g08060,1	3.848	6.98e-05		chr4	15621609	15625606	Mp4g13645a,1	1.64732	1.83e-10		chr2	14689342	14692101	Mp2g13890,1	0.753872	0.00858367
			Mp2g20550,1	3.86898	0.00281733		chr2	16358488	16361117	Mp2g15480,1	1.64875	1.22e-07		chr5	1165769	1170556	Mp5g00930,1	0.755756	0.00256197
			Mp3g16710,1	3.89513	9.61e-08		chr4	9374000	9377195	Mp4g08460,1	1.65701	1.02e-10		chr2	16949291	16953005	Mp2g16000,1	0.756719	0.0071372
			Mp2g20550,1	3.8972	1.34e-24		chr2	25665715	25666865	Mp2g23520,4	1.65869	0.00536713		chr2	22619475	22622427	Mp2g20650,1	0.757603	0.0203844
			Mp4g13690,1	3.89867	2.68e-16		chr6	16452581	16453259	Mp6g14900,1	1.67208	0.00149073		chr1	26314273	26317077	Mp1g25840,2	0.761341	0.0183313
			Mp6g09580,1	3.91484	0.0448495		chr4	22060303	22064469	Mp4g19510,1	1.68418	1.66e-08		chr3	23255764	23261406	Mp3g22210,1	0.761607	0.000930907
			Mp3g16720,1	3.92301	4.17e-20		chr5	6586152	6586989	Mp5g06250,1	1.70085	0.0441299		chr2	5632138	5638667	Mp2g05430,1	0.763311	0.000224036
			Mp2g23520,5	3.94181	3.15e-42		chr8	13641920	13643037	Mp8g12100,1	1.71426	4.32e-05		chr1	27953473	27955979	Mp1g27690,1	0.764852	0.0129507
			Mp2g20550,1	3.96037	2.6e-21		chr7	9130115	9130780	Mp7g07970,1	1.7245	0.0101832		chr3	23329437	23332137	Mp3g22230,1	0.767454	0.00652972
			Mp6g17820,1	3.98631	0.000120772		chr2	26853596	26855193	Mp2g24550,1	1.72697	1.41e-05		chr6	13488972	13491239	Mp6g12340,1	0.769344	0.0450702
			Mp3g16720,1	3.99293	8.53e-63		chr4	7173236	7174159	Mp4g06420,1	1.73665	0.00565668		chr1	14766769	14769381	Mp1g14460,1	0.769629	0.0312863
			Mp5g09250,1	3.99458	0.0445168		chr4	24867818	24871466	Mp4g22255,1	1.73808	1.38e-11		chr3	2874273	2876989	Mp3g03110,1	0.771169	0.0387262
			Mp4g06420,1	4.00184	2.68e-23		chr3	3084475	3085790	Mp3g03280,1	1.73974	1.19e-05		chr8	3119150	3121629	Mp8g02970,1	0.772097	0.0415517
			Mp5g10740,1	4.0321	0.0364044		chr6	8780751	8781402	Mp6g07960,1	1.74404	0.0317507		chr2	12482898	12490952	Mp2g12250,1	0.772152	0.000120164
			NA	4.034	0.00062103		chr2	13269269	13270947	Mp2g13070,1	1.75174	0.00109642		chr5	26111563	26113851	Mp5g24145a,1	0.776412	0.0118395
			Mp2g17230,1	4.0349	1.36e-22		chr1	29243625	29244413	Mp1g28800,1	1.75219	0.0183923		chr3	23294993	23298746	Mp3g22220,1	0.776866	0.00157215
			Mp4g08060,1	4.03985	0.00495855		chr4	3890873	3896905	Mp4g03370,1	1.76636	5.69e-22		chr7	13150444	13152678	Mp7g11820,1	0.777221	0.0462057
			Mp6g13600,1	4.08015	8.64e-06		chr5	7794123	7795740	Mp5g07270,1	1.76812	4.33e-05		chr5	1128387	1131347	Mp5g00870,1	0.778753	0.00719728
			Mp2g22410,1	4.11618	0.0290585		chr6	408788	409546	Mp6g00230,2	1.77279	0.0015879		chr5	15933914	15939993	Mp5g14680,1	0.783054	0.00015832
			Mp3g16700,1	4.13371	0.00337931		chr4	3887342	3888589	Mp4g03370,1	1.77769	1.93e-08		chr2	14475384	14480121	Mp2g13730,3	0.784575	0.00130717
			Mp2g18770,1	4.14826	7.17e-09		chr2	23015402	23018290	Mp2g20890,1	1.78003	4.3e-10		chr2	2583561	2585811	Mp2g02380,1	0.784671	0.00787748
			Mp7g03000,1	4.14905	8.36e-21		chr7	21654023	21654669	Mp7g19430,1	1.79227	0.0279752		chr4	20794797	20799068	Mp4g18460,3	0.786881	0.000503145
			NA	4.15383	0.000296908		chr8	10945579	10946239	Mp8g09470,1	1.79237	0.00527294		chr5	12618189	12621009	Mp5g11380,1	0.789292	0.00687281
			Mp4g08780,1	4.16341	3.22e-06		chr7	20422319	20423962	Mp7g18340,1	1.79337	0.000436952		chr2	1072363	1075070	Mp2g00870,1	0.790714	0.0119042
			Mp3g16710,1	4.1813	0.000239056		chr6	161798	165284	Mp6g00120,1	1.80622	4.22e-07		chr6	13548701	13549723	Mp6g12370,1	0.791198	0.0194839
			Mp8g16640,1	4.26662	0.000208704		chr5	17125410	17125910	Mp5g16110,1	1.80895	0.023818		chr1	14776006	14778273	Mp1g14470,1	0.79498	0.0249158
			Mp5g17020,1	4.26822	1.94e-07		chr2	5580396	5583380	Mp2g05420,1	1.81376	3.77e-09		chr5	17173568	17175454	Mp5g16140,1	0.798862	0.0239365
			Mp4g15370,1	4.30174	7.23e-11		chr4	8953889	8955918	Mp4g08030,1	1.8175	0.000225757		chr2	1524052	1528908	Mp2g01250,1	0.806742	2.57e-05
			Mp4g09570,1	4.31658	7.5e-40		chr4	24669770	24670525	Mp4g21980,1	1.8176	3.76e-11		chr4	7385690	7388770	Mp4g06550,1	0.807402	0.00552755
			Mp3g11980,1	4.34654	6.22e-25		chr4	17718620	17719247	Mp4g15370,1	1.82276	0.00435176		chr5	25154166	25156647	Mp5g23370,1	0.807749	0.0244524
			Mp3g16700,1	4.37289	4.64e-06		chr6	4208948	4209785	Mp6g03770,1	1.83928	0.0447027		chr2	2586063	2588485	Mp2g02380,1	0.808492	0.00711261
			Mp2g05430,1	4.41804	7.2e-39		chr5	17112543	17114343	Mp5g16100,1	1.8445	1.38e-07		chr4	3429172	3433633	Mp4g03000,1	0.815543	0.0009195
			Mp4g08790,1	4.4254	4.76e-37		chr4	25047330	25051689	Mp4g22310,1	1.86155	1.68e-13		chr3	7952078	7955603	Mp3g08290,1	0.817157	0.00190061
			Mp4g08460,1	4.43237	1.17e-08		chr2	19340542	19343407	Mp2g18130,1	1.87317	2.28e-07		chr5	11711216	11713962	Mp5g10500,1	0.81719	0.0293468
			Mp2g24640,1	4.43258	1.76e-11		chr4	9350662	9351423	Mp4g08460,1	1.88112	0.00149651		chr3	25126348	25129699	Mp3g23690,1	0.819895	0.000282811
			Mp2g18880,1	4.45168	1.07e-08		chr4	8937459	8938540	Mp4g08000,1	1.88957	0.0128765		chr8	13674144	13676070	Mp8g12150,1	0.823318	0.0248098
			Mp4g13690,1	4.53999	1.44e-30		chr6	8901543	8902566	Mp6g08050,1	1.89644	0.00012685		chr8	15193435	15196085	Mp8g13480,1	0.824165	0.0080714
			Mp4g13680,1	4.5789	2.19e-09		chr1	9893937	9894896	Mp1g09580,1	1.89841	0.0163697		chr6	12823513	12826988	Mp6g11710,1	0.824563	0.000863783
			Mp2g20550,1	4.58811	0.000294153		chr4	9892165	9893368	Mp4g08790,1	1.90092	0.00801887		chr5	6694742	6712498	Mp5g06300,1	0.829339	0.00160725
			Mp2g17220,1	4.5906	0.00678647		chr2	24325465	24325965	Mp2g22160,1	1.90168	0.00348913		chr5	21773155	21776228	Mp5g20270,1	0.834032	0.00338219
			Mp6g11770,1	4.59187	0.00413321		chr2	2191343	2194654	Mp2g01940,2	1.90816	1.62e-09		chr5	25361614	25366025	Mp5g23560,1	0.834834	0.00126204
			Mp6g06450,1	4.60482	1.28e-22		chr7	7602652	7604207	Mp7g06490,1	1.91083	3.34e-05		chr8	16428474	16430611	Mp8g14650,1	0.837187	0.0220203
			Mp4g13690,1	4.63797	0.000180923		chr6	6034104	6035193	Mp6g05470,1	1.91141	0.0304904		chr3	23264568	23267297	Mp3g22210,1	0.837319	0.00349751
			Mp4g13700,1	4.64562	8.81e-67		chr7	20488984	20489737	Mp7g18390,2	1.92722	0.0238416		chr1	28495978	28499651	Mp1g28160,1	0.838627	0.000588547
			Mp6g18060,1	4.68199	0.00286349		chr2	11822104	11823543	Mp2g11610,1	1.93352	0.00145198		chr3	23267891	23270216	Mp3g22210,1	0.841885	0.0081408
			Mp4g13700,1	4.68872	0.00295207		chr7	18441368	18443091	Mp7g16600,1	1.93692	1.22e-09		chr4	19812834	19814974	Mp4g17450,1	0.843874	0.0437503
			Mp6g02100,1	4.69374	0.00272237		chr4	24894469	24899007	Mp4g22300,1	1.94821	5.49e-13		chr6	20473565	20478789	Mp6g18255,2	0.853356	0.000325471
			Mp3g16700,1	4.70766	0.0027356		chr5	2706245	2706893	Mp5g02100,1	1.9493	0.00804566		chr2	11931711	11937365	Mp2g11720,1	0.859942	1.03e-05
			Mp3g16700,1	4.74376	0.002673		chr4	4518095	4519425	Mp4g03960,1	1.95568	6.56e-05		chr7	9159220	9163099	Mp7g07980,1	0.862316	0.00264698
			Mp3g16700,1	4.75805	6.11e-09		chr8	17391735	17394293	Mp8g15500,1	1.95912	0.000653588		chr4	24671697	24672868	Mp4g21980,1	0.862892	0.00231307
			Mp3g16710,1	4.78317	3.63e-06		chr4	7212127	7212790	Mp4g06430,1	1.96271	0.00922897		chr5	18492031	18497138	Mp5g17430,1	0.863384	0.000128629
			Mp4g07100,1	4.79495	9.27e-24		chr1	28526911	28528122	Mp1g28190,1	1.9748	0.00557669		chr8	5813605	5815738	Mp8g05080,1	0.864534	0.0116912
			Mp4g04990,1	4.81391	2.58e-18		chr3	12036275	12037725	Mp3g12250,1	1.98306	0.000703532		chr5	17154082	17156465	Mp5g16130,2	0.866151	0.035131
			Mp2g20550,1	4.82366	1.23e-46		chr6	7569206	7570778	Mp6g06960,1	1.98324	0.0094222		chr2	1803115	1804591	Mp2g01560,1	0.866728	0.0342202
			Mp4g13700,1	4.82787	1.6e-38		chr6	6884539	6885339	Mp6g06420,1	1.99804	0.00608167		chr4	327579	329914	Mp4g00200,1	0.867799	0.0271172
			Mp8g15660,1	4.83325	5.25e-05		unplaced-scaffold_084	1	383	NA	2.00665	0.00206469		chr3	3185241	3189574	Mp3g03340,1	0.868128	0.0014582
			Mp5g19840,1	4.83823	0.00185484		chr6	191599	192290	Mp6g00150,1	2.00933	0.0379561		chr5	13673290	13676286	Mp5g12530,1	0.869074	1.9e-05
			Mp8g18670,1	4.84618	5.42e-05		chr4	9626178	9629675	Mp4g08650,1	2.01099	1.19e-08		chr1	9836081	9838842	Mp1g09500,1	0.871314	0.00737088
			Mp7g03000,1	4.84691	0.00154333		chr1	29296245	29302993	Mp1g28830,1	2.01477	2.93e-19		chr7	16338624	16341195	Mp7g14700,1	0.871811	0.00481277
			Mp2g23360,1	4.85077	0.00136119		chr5	19461589	19462089	Mp5g18400,1	2.01796	0.00451283		chr3	23171078	23172691	Mp3g22200,1	0.874562	0.0130719
			Mp3g16710,1	4.85929	1.02e-06		chr5	12050793	12052392	Mp5g10800,1	2.02253	6.03e-06		chr5	3177863	3179591	Mp5g02630,1	0.877708	0.0405739
			Mp5g13590,1	4.86181	9.25e-97		chr4	5033918	5039262	Mp4g04470,1	2.02525	4.87e-07		chr3	22153630	22158442	Mp3g21400,1	0.878184	5.1e-06
			Mp2g17220,1	4.87567	6.79e-09		chr6	8926687	8927612	Mp6g08060,1	2.03304	0.00032752		chr4	5049174	5052398	Mp4g04480,4	0.879525	0.000958424
			Mp7g12360,1	4.92281	9.91e-08		chr7	13707764	13708264	Mp7g12460,1	2.03833	0.0157821		chr2	22555144	22558257	Mp2g20590,1	0.880372	0.00500696
			Mp2g17220,1	4.93154	0.0419563		chr8	14160711	14161968	Mp8g12550,1	2.0453	0.00147426		chr5	2192638	2194466	Mp5g01570,1	0.88176	0.00550162
			Mp3g16710,1	4.97287	5.26e-07		chr2	19338044	19338686	Mp2g18130,1	2.04874	0.00906748		chr5	17148050	17153397	Mp5g16130,2	0.881818	8.04e-06
			Mp4g06550,1	5.01331	1.67e-05		chr8	13645620	13647053	Mp8g12110,1	2.06043	1.36e-05		chr5	11996542	11999051	Mp5g10760,1	0.886514	0.0010296
			Mp2g24640,1	5.04228	2.83e-24		chr6	168726	170485	Mp6g00140,1	2.06117	3.62e-07		chr3	25113440	25121589	Mp3g23670,1	0.887656	1.68e-07
			Mp5g20040,1	5.05063	0.000620325		chr4	15671344	15673444	Mp4g13650,1	2.06123	3.92e-08		chr3	23280812	23282486	Mp3g22220,1	0.897304	0.0251721
			Mp4g06550,1	5.05523	0.000606767		chr2	25287309	25287809	Mp2g23260,1	2.06277	0.0221253		chr4	379560	391317	Mp4g00210,1	0.902482	5.72e-08
			NA	5.11642	0.024991		chr5	22299060	22299857	Mp5g20850,1	2.06767	0.00929502		chr2	22610903	22619405	Mp2g20640,1	0.903013	9.44e-07
			Mp2g03300,1	5.13273	7.25e-15		chr3	1275441	1277514	Mp3g01070,1	2.08536	1.33e-06		chr6	15351216	15355995	Mp6g14060,1	0.905014	1.81e-05
			Mp4g13650,1	5.1486	5.04e-06		chr5	7796846	7806727	Mp5g07275a,1	2.08979	2.61e-28		unplaced-scaffold_437	832	4663	Mpzg01410,2	0.907241	0.000451406
			Mp6g11770,1	5.15843	4.68e-28		chr4	7370545	7372075	Mp4g06540,1	2.12538	6.41e-05		chr5	6914467	6920364	Mp5g06510,1	0.910219	1.16e-05
			Mp3g16720,1	5.17839	1.22e-29		chr6	15370788	15371574	Mp6g14070,1	2.12654	0.0418134		chr4	15389954	15392222	Mp4g13580,1	0.910706	0.00687281
			Mp3g16710,1	5.23779	1.36e-104		chr3	8175718	8178141	Mp3g08440,1	2.14006	9.86e-06		chr2	8881266	8883402	Mp2g08500,1	0.913432	0.0199349
			Mp3g11980,1	5.24366	0.00020799		chr2	19831707	19835109	Mp2g18450,1	2.1478	7.65e-21		chr3	17828021	17829774	Mp3g17630,3	0.914597	0.0255228
			Mp2g20550,1	5.24868	5.21e-58		chr5	19463019	19463949	Mp5g18400,1	2.15637	1.3e-08		chr5	10907295	10909289	Mp5g09790,2	0.914822	0.0120722
			Mp2g20520,1	5.25717	0.019232		chr6	19049194	19051447	Mp6g17480,1	2.16409	2.65e-09		chr6	6219564	6223970	Mp6g05690,1	0.918746	8.12e-05
			Mp4g21970,1	5.27499	3.11e-66		chr4	954248	954875	Mp4g00720,1	2.17517	0.0159959		chr3	22170962	22196497	Mp3g21410,1	0.919104	1.8e-09
			Mp4g06540,1	5.33968	6.61e-13		chr3	21000505	21001823	Mp3g20400,1	2.18679	1.97e-05		chr3	2867208	2868372	Mp3g03100,1	0.921542	0.0497544
			Mp4g15370,1	5.34564	7.37e-11		chr5	4462911	4464660	Mp5g04000,1	2.18789	0.000319165		chr5	7136753	7139938	Mp5g06720,1	0.922834	0.00210277
			Mp4g08790,1	5.36001	0.000122374		chr7	20896075	20896995	Mp7g18695a,1	2.21037	4.77e-05		chr6	15341501	15343111	Mp6g14040,1	0.923312	0.0157803
			Mp6g11780,1	5.39506	1.74e-17		chr3	8153515	8154015	Mp3g08420,1	2.21346	0.00413638		chr6	16398582	16400175	Mp6g14890,1	0.931321	0.0160379
			Mp4g01450,1	5.4351	8.17e-05		chr4	8766348	8771570	Mp4g07840,1	2.22125	2.58e-15		chr7	20953691	20956240	Mp7g18770,1	0.931834	0.00571172
			Mp4g08790,1	5.4503	9.7e-91		chr4	4517233	4517733	Mp4g03960,1	2.23508	0.0172109		chr2	20934019	20938199	Mp2g19240,1	0.933546	0.000465996
			Mp4g06430,1	5.45306	8.77e-05		chr6	12944823	12946269	Mp6g11770,1	2.24537	0.0102505		chr1	12865327	12867244	Mp1g12740,1	0.933979	0.0139779
			Mp3g16720,1	5.46842	0.00513807		chr4	7439094	7441099	Mp4g06560,4	2.24723	0.000813246		chr6	3081010	3085586	Mp6g02620,1	0.934261	2.64e-05
			Mp4g08790,1	5.52802	5.26e-05		chr4	24900658	24901439	Mp4g22300,1	2.24848	0.0179589		chr8	8314618	8320413	Mp8g07280,1	0.934862	4.5e-05
			Mp4g08780,1	5.55649	4.16e-12		chr4	21963729	21965433	Mp4g19470,1	2.26824	2.75e-06		chr4	908931	911333	Mp4g00700,1	0.937244	0.000908304
			Mp6g06450,1	5.56544	4.27e-05		chr5	15050165	15054708	Mp5g13790,1	2.3035	2.28e-21		chr4	891113	893798	Mp4g00670,1	0.93957	0.000752464
			Mp2g23520,5	5.62821	3.86e-10		chr2	22124318	22125185	Mp2g20450,1	2.3084	2.84e-05		chr8	18622356	18625137	Mp8g16640,1	0.939953	0.00583978
			Mp2g23520,5	5.66744	0.035293		chr2	2685959	2686657	Mp2g02410,1	2.31931	0.032233		chr2	19490645	19496675	Mp2g18190,1	0.940001	8.78e-05
			Mp4g15370,1	5.67116	0.0056031		chr6	8910118	8911146	Mp6g08050,1	2.32207	5.27e-10		chr5	13225141	13226752	Mp5g12100,1	0.942277	0.0268189
			Mp2g20550,1	5.6856	2.08e-05		chr4	6670100	6670600	Mp4g05910,1	2.3348	0.0437834		chr5	15942162	15944663	Mp5g14680,1	0.946059	0.00132225
			Mp7g02880,1	5.69625	0.00511687		chr8	5698492	5701077	Mp8g05000,1	2.35	3.36e-16		chr6	16418484	16420147	Mp6g14890,1	0.948166	0.00476668
			NA	5.73132	5.78e-08		chr5	17107987	17108668	Mp5g16095a,1	2.36309	0.00804566		chr3	26256766	26259312	Mp3g24700,2	0.949722	0.0126504
			Mp7g03000,1	5.76791	0.0042209		chr5	12029665	12030719	Mp5g10790,1	2.39254	3.37e-05		chr5	17132374	17140044	Mp5g16120,1	0.951918	3.61e-08
			Mp4g19480,1	5.84256	0.00337931		chr1	3613628	3614170	Mp1g03290,1	2.39699	0.0305014		chr6	9070455	9071991	Mp6g08240,1	0.952522	0.0197932
			NA	5.84765	0.00326174		chr4	7441986	7442544	Mp4g06560,4	2.43634	0.0295329		chr6	13198302	13202499	Mp6g11960,1	0.953478	2.8e-05
			Mp8g15460,1	5.87428	2.75e-32		chr4	2711019	2711519	Mp4g02390,1	2.44815	0.00183337		chr8	6016627	6018138	Mp8g05260,1	0.95373	0.0315192
			Mp6g06420,1	5.88846	0.017909		chr6	14988085	14988847	Mp6g13630,1	2.45574	0.00437432		chr5	6064100	6070160	Mp5g05620,1	0.957219	2.31e-05
			Mp4g15370,1	5.93245	0.0233443		chr2	20928488	20931568	Mp2g19240,1	2.46544	6.77e-09		chr1	14754685	14757201	Mp1g14460,1	0.962372	0.00263848
			Mp4g08790,1	5.93365	0.00257902		chr4	15823946	15826087	Mp4g13700,1	2.47159	8.24e-09		chr5	1269609	1270664	Mp5g01150,1	0.969745	0.0289591
			Mp4g15360,1	5.94394	1.31e-44		chr2	7889003	7890700	Mp2g07520,1	2.47797	5.34e-10		chr2	16970491	16980282	Mp2g16000,1	0.970619	3.33e-08
			Mp6g02090,1	5.94412	4.85e-06		chr3	23061959	23062789	Mp3g22170,1	2.48234	0.0127005		chr6	16415507	16417258	Mp6g14890,1	0.976024	0.00547411
			Mp2g23520,5	6.00409	0.00206075		chr4	7378207	7381335	Mp4g06550,1	2.48408	3.11e-13		chr5	11395428	11398900	Mp5g10160,1	0.976153	0.000414686
			Mp2g20550,1	6.03178	1.57e-29		chr2	26850953	26852540	Mp2g24550,1	2.48503	8.22e-07		chr2	10618203	10621765	Mp2g10350,1	0.981451	0.000368756
			Mp3g11980,1	6.04463	0.00191012		chr1	29292522	29295266	Mp1g28830,1	2.49259	4.23e-14		chr5	2195848	2198060	Mp5g01590,1	0.986036	0.000949325
			Mp2g20560,1	6.06178	3.46e-21		chr6	18127788	18128432	Mp6g16600,1	2.49292	0.00335138		chr6	22249056	22251507	Mp6g19980,1	0.990745	0.0170362
			Mp4g08020,2	6.10636	0.0107548		chr8	13638031	13640994	Mp8g12100,1	2.49344	1.8e-14		chr2	20260796	20262522	Mp2g18790,1	0.997126	0.00268935
			Mp2g20550,1	6.11568	1.35e-09		chr7	20485298	20485798	Mp7g18390,2	2.49422	0.0120606		chr7	1382729	1384256	Mp7g01230,1	0.999114	0.00954626
			Mp4g06440,2	6.12893	0.00875961		unplaced-scaffold_280	9620	10072	NA	2.49909	0.0119568		chr3	23299479	23300685	Mp3g22220,1	0.999588	0.0248437
			Mp4g06420,1	6.15117	0.00133267		chr5	6713021	6721973	Mp5g06300,1	2.4996	5.84e-29		chr3	23197246	23198463	Mp3g22200,1	0.999684	0.04176
			Mp2g17230,1	6.15427	0.00126686		chr4	2380273	2382105	Mp4g02020,1	2.50219	6.23e-07		chr2	9854873	9859853	Mp2g09580,1	1.00168	6.14e-05
			Mp2g02680,1	6.18948	0.00714296		chr7	20584149	20585141	Mp7g18410,1	2.50598	6.26e-05		chr4	24667422	24668667	Mp4g21980,1	1.00655	0.032476
			Mp6g03760,1	6.19138	0.00747222		chr7	16536765	16537265	Mp7g14920,1	2.508	0.0319809		chr6	13566527	13569974	Mp6g12390,1	1.00995	0.000193556
			Mp6g19970,1	6.20446	2.35e-16		chr4	15788730	15793045	Mp4g13690,1	2.51094	4.83e-17		chr2	3721771	3726936	Mp2g03300,1	1.01051	2.3e-05
			Mp6g18060,1	6.2668	0.00089489		chr4	24677333	24677833	Mp4g21990,1	2.51199	0.00167622		chr3	23244309	23246109	Mp3g22210,1	1.01109	0.0483374
			Mp4g18240,1	6.27141	0.00546702		chr8	4449771	4450402	Mp8g04215a,1	2.51583	0.0184485		chr2	19825156	19827435	Mp2g18440,1	1.01292	0.00133065
			Mp4g15370,1	6.27428	0.000868183		chr3	2850992	2853645	Mp3g03090,1	2.52483	5.31e-08		chr5	11956276	11956978	Mp5g10740,1	1.02181	0.0276436
			Mp5g17020,1	6.28299	0.000844148		chr5	25157289	25158903	Mp5g23370,1	2.52839	0.0122795		chr2	20919807	20924358	Mp2g19240,1	1.02326	1.46e-05
			Mp6g08060,1	6.35879	0.00454749		chr3	10068833	10080087	Mp3g10440,1	2.52871	3.48e-54		chr3	23250148	23254270	Mp3g22210,1	1.02603	2.12e-05
			Mp7g18690,1	6.43015	1.8e-07		chr3	13225756	13228485	Mp3g13500,1	2.53747	1.91e-10		chr2	13263477	13266406	Mp2g13070,1	1.02666	0.000328999
			NA	6.44818	0.00320587		chr4	15730603	15735116	Mp4g13680,1	2.54914	2.61e-23		chr6	9067151	9068949	Mp6g08240,1	1.03101	0.00214926
			Mp4g18250,2	6.45569	0.000471927		chr3	26232977	26234004	Mp3g24690,1	2.55143	0.0021569		chr3	17098916	17101526	Mp3g17040,1	1.04342	0.0219562
			Mp7g03000,1	6.47722	1.39e-07		chr4	15829161	15829661	Mp4g13700,1	2.55902	0.00771001		chr6	9062613	9065673	Mp6g08230,1	1.05372	4.58e-05
			Mp4g15370,1	6.47971	0.00285297		chr4	8971465	8973626	Mp4g08050,1	2.5615	1.65e-10		chr2	10665521	10667936	Mp2g10380,1	1.05608	0.000465561
			Mp3g16700,1	6.48098	0.000430869		chr4	9631381	9634326	Mp4g08650,1	2.56479	1.55e-09		chr3	21663427	21666374	Mp3g21020,1	1.05923	0.000524135
			Mp4g13690,1	6.49255	0.000475114		chr2	27045329	27048101	Mp2g24670,1	2.56796	2.43e-10		chr5	1184475	1185667	Mp5g00960,1	1.06896	0.0388721
			Mp6g17540,6	6.60709	0.00186964		chr2	22442254	22443971	Mp2g20550,1	2.58076	1.52e-10		chr5	7705886	7707352	Mp5g07235b,1	1.07036	0.0119052
			Mp4g14780,1	6.67623	0.00165728		chr4	9357367	9357867	Mp4g08460,1	2.58361	0.00583516		chr4	884988	886979	Mp4g00660,1	1.07063	0.000622781
			Mp7g03000,1	6.69317	0.00132058		chr7	3698587	3700456	Mp7g03000,1	2.58598	8.51e-07		chr4	911782	913528	Mp4g00700,1	1.07284	0.0014311
			Mp4g08780,1	6.69453	3.22e-08		chr4	17661335	17661969	Mp4g15350,1	2.60297	0.0106609		chr8	18630716	18632301	Mp8g16640,1	1.07745	0.00697001
			Mp4g13690,1	6.69529	0.00150999		chr3	21118565	21119065	Mp3g20530,1	2.61192	0.0256292		chr7	12078606	12082229	Mp7g10840,1	1.08045	4.13e-05
			Mp4g08790,1	6.71058	0.00116974		chr5	18037724	18040142	Mp5g17030,1	2.63305	1.95e-11		chr3	23337653	23339731	Mp3g22230,1	1.08609	0.0019117
			Mp6g06430,1	6.71404	0.000196435		unplaced-scaffold_147	8915	9653	NA	2.64152	0.0032497		chr3	22247381	22306040	Mp3g21440,1	1.08805	8.12e-15
			Mp4g08460,1	6.7521	0.000172569		chr4	17647344	17650413	Mp4g15350,1	2.65588	2.33e-14		chr6	161798	165284	Mp6g00120,1	1.09267	0.00888234
			Mp4g13510,1	6.77582	0.000941162		chr3	19014946	19015603	Mp3g18570,1	2.65626	0.00142713		chr2	706627	715100	Mp2g00610,1	1.09448	2.91e-09
			Mp5g17020,1	6.80183	0.00014276		chr6	22193745	22194376	Mp6g19970,1	2.6603	0.0118308		chr4	25047330	25051689	Mp4g22310,1	1.09623	9.56e-05
			Mp6g06430,1	6.88139	0.000619979		chr6	364173	364673	Mp6g00220,1	2.6609	0.0102206		chr4	2741402	2742522	Mp4g02410,1	1.09792	0.0329678
			Mp4g08790,1	6.89724	0.000103475		chr3	11805940	11807040	Mp3g11980,1	2.66873	2.23e-06		chr5	17369029	17371742	Mp5g16390,1	1.1089	0.000238696
			Mp7g18690,1	6.93142	0.000517972		unplaced-scaffold_056	8827	9939	Mpzg00170,1	2.6862	5.08e-06		chr2	23387870	23393554	Mp2g21220,1	1.11218	2.38e-06
			Mp4g13650,1	6.94514	0.000513264		chr6	22856134	22860329	Mp6g20660,1	2.68906	1.36e-30		chr5	9374045	9376850	Mp5g08680,1	1.11665	0.00526098
			Mp4g15360,1	7.05427	0.0003218		chr5	12025927	12029226	Mp5g10790,1	2.70103	9.04e-12		chr2	16846337	16854271	Mp2g15950,1	1.12034	1.76e-08
			Mp4g18240,1	7.05951	0.00033544		chr5	14845811	14855448	Mp5g13590,1	2.70744	2e-15		chr2	5974729	5976779	Mp2g05780,1	1.12109	0.0212428
			Mp2g20550,1	7.0803	0.000296449		chr1	2778779	2780871	Mp1g02520,1	2.70745	4.08e-13		chr2	23785436	23787779	Mp2g21570,1	1.12218	0.00114795
			Mp6g06430,1	7.09778	0.000293543		chr8	17118735	17119235	Mp8g15340,1	2.71808	0.0265494		chr1	7917058	7920875	Mp1g07540,1	1.12469	0.000578713
			Mp5g19820,1	7.11085	0.000256677		chr5	7809591	7810245	Mp5g07275a,1	2.72015	0.00154335		chr3	3552636	3553528	Mp3g03600,1	1.12941	0.0461929
			Mp5g17020,1	7.12998	0.00023714		chr5	18024929	18025429	Mp5g17030,1	2.72084	0.0253776		chr4	8964329	8965486	Mp4g08040,1	1.1345	0.0461577
			Mp5g20040,1	7.13049	0.000349644		chr1	2777222	2777852	Mp1g02520,1	2.72388	0.000102998		chr4	24894469	24899007	Mp4g22300,1	1.13654	0.000324907
			Mp2g20550,1	7.13548	8.24e-19		chr4	15728509	15729399	Mp4g13680,1	2.72706	2.77e-06		chr7	2487278	2489489	Mp7g01840,1	1.13911	2.29e-05
			NA	7.13587	4.25e-05		chr6	8125277	8125909	Mp6g07370,1	2.7351	0.00271448		chr1	27872274	27873977	Mp1g27630,1	1.14277	0.0128249
			Mp2g20550,1	7.16092	0.000317508		chr5	21059112	21059612	Mp5g19840,1	2.73807	0.000859391		chr2	22622989	22624722	Mp2g20650,1	1.16242	0.00342876
			Mp2g20560,1	7.17201	3.04e-14		chr4	9772304	9772804	Mp4g08780,1	2.76164	0.0388813		chr1	20896628	20899275	Mp1g20350,1	1.1644	4.21e-05
			Mp2g23520,5	7.19956	8.83e-10		chr8	14844305	14844805	Mp8g13210,1	2.77117	0.0457854		chr6	2336947	2339517	Mp6g01910,1	1.16965	0.000965694
			Mp4g08790,1	7.23411	2.92e-05		chr3	2854297	2855932	Mp3g03100,1	2.77525	1.01e-07		chr2	16864002	16870204	Mp2g15960,1	1.16989	3.4e-08
			Mp8g14800,1	7.24465	2.81e-05		chr8	14784550	14785528	Mp8g13200,1	2.78164	4.82e-05		chr3	17869784	17870480	Mp3g17650,4	1.17187	0.0296875
			Mp4g10550,1	7.34214	2.13e-05		chr2	3690797	3694472	Mp2g03290,1	2.80019	4.45e-24		chr8	12450080	12451414	Mp8g11050,1	1.17761	0.00213298
			Mp4g08790,1	7.35221	9.7e-05		chr6	19813497	19814286	Mp6g17940,1	2.81786	3.69e-05		chr6	10735606	10737290	Mp6g09570,1	1.18071	0.000432147
			Mp4g08790,1	7.36748	9.37e-05		chr6	3552001	3552537	Mp6g03140,1	2.82196	0.0155831		chr6	13558487	13563421	Mp6g12390,1	1.18176	2.92e-06
			Mp4g06560,4	7.38348	8.55e-05		chr3	10637750	10638670	Mp3g11050,1	2.82847	2.82e-05		chr6	20480797	20482482	Mp6g18260,1	1.1818	0.00363757
			Mp3g16710,1	7.39324	1.62e-05		chr2	22454271	22454771	Mp2g20550,1	2.84058	0.00328678		chr6	13986697	13989293	Mp6g12760,1	1.18574	0.000308249
			Mp6g02100,1	7.42033	8.65e-05		unplaced-scaffold_041	4010	4645	Mpzg00150,1	2.85783	0.008089		chr2	20886534	20891013	Mp2g19200,1	1.18705	5.19e-08
			Mp4g21970,1	7.42948	8.13e-50		chr4	2356771	2357703	Mp4g02010,1	2.87382	2.34e-05		chr7	13163755	13164945	Mp7g11830,1	1.1873	0.0399651
			Mp6g04580,1	7.46399	6.14e-05		chr2	26161929	26162561	Mp2g23955,1	2.88897	0.00333899		chr5	17128696	17131842	Mp5g16120,1	1.18951	3.09e-07
			Mp3g16710,1	7.4648	6.46e-05		chr2	22412341	22412995	Mp2g20550,1	2.89842	1.89e-14		chr6	4221248	4224170	Mp6g03790,1	1.18973	0.000222971
			Mp4g06540,1	7.47778	6.91e-05		chr6	8943446	8944077	Mp6g08060,1	2.90508	0.0268752		chr3	5699937	5701006	Mp3g05740,1	1.19207	0.0119917
			Mp6g03770,1	7.50814	7.04e-05		unplaced-scaffold_089	731	1250	NA	2.91285	0.00126857		chr5	17162367	17163900	Mp5g16130,2	1.20104	0.00939756
			Mp8g13210,1	7.5168	4.97e-05		chr5	17111482	17111982	Mp5g16100,1	2.92276	0.0429184		chr6	12412202	12413339	Mp6g11340,1	1.20404	0.0320995
			Mp4g06430,1	7.52252	5.75e-05		chr2	12744606	12751492	Mp2g12490,1	2.93173	1.36e-25		chr5	17164586	17167604	Mp5g16130,1	1.20605	1.14e-06
			Mp6g04610,1	7.52541	5.44e-05		chr4	7384130	7384630	Mp4g06550,1	2.94955	0.00801906		chr4	843980	846088	Mp4g00620,1	1.20904	0.000728197
			Mp3g16700,1	7.53244	9.28e-06		chr6	14229877	14232544	Mp6g13000,1	2.95889	3.48e-22		chr2	4731662	4733779	Mp2g04510,1	1.21749	0.000193556
			Mp4g08780,1	7.53954	4.82e-05		chr2	19484832	19485332	Mp2g18190,1	2.98328	0.00882579		chr6	5475258	5478343	Mp6g04920,1	1.21827	3.15e-06
			Mp4g21970,1	7.5626	4.32e-05		chr4	9863973	9865112	Mp4g08790,1	2.98542	0.000895615		chr1	25658047	25662154	Mp1g25130,1	1.21942	3.49e-06
			Mp2g18880,1	7.5685	4.19e-05		chr3	13787619	13788373	Mp3g14080,1	3.00042	8.66e-08		chr2	22412341	22412995	Mp2g20550,1	1.22114	0.0366186
			Mp6g06560,1	7.59579	4.27e-05		chr4	7356957	7357561	Mp4g06540,1	3.01847	0.00028996		chr2	11649043	11651711	Mp2g11480,1	1.2216	1.96e-05
			Mp2g23320,1	7.6353	3.23e-05		chr6	22872548	22873405	Mp6g20660,1	3.02032	0.00153509		chr4	884105	884860	Mp4g00660,1	1.2219	0.00532281
			Mp8g16690,1	7.63955	3.12e-05		chr1	19257997	19258497	Mp1g18790,1	3.02101	0.00548965		chr2	23799268	23801316	Mp2g21580,1	1.22231	0.000360871
			Mp3g16710,1	7.64243	3.2e-05		chr7	7594642	7598883	Mp7g06480,1	3.02762	1.45e-22		chr4	23664231	23669100	Mp4g20900,1	1.23093	1.07e-07
			Mp4g08790,1	7.67399	2.88e-05		chr7	11223298	11223798	Mp7g09875,6	3.03386	0.0271272		chr2	17028246	17039702	Mp2g16010,1	1.23206	1.28e-12
			Mp8g18600,1	7.69499	2.65e-05		chr2	11622790	11624974	Mp2g11440,1	3.03543	1.34e-05		chr3	14557118	14558976	Mp3g14980,1	1.23993	0.000316845
			Mp2g20550,1	7.70726	2.33e-05		chr2	22472186	22476147	Mp2g20560,1	3.03734	1.03e-24		chr3	26251734	26255762	Mp3g24700,1	1.2438	6.59e-06
			Mp3g16710,1	7.73111	2.02e-05		chr5	13710578	13711138	Mp5g12550,1	3.04016	0.0153315		chr2	2191343	2194654	Mp2g01940,2	1.24384	0.000363072
			Mp8g13200,1	7.73574	2.02e-05		chr1	19230318	19230870	Mp1g18790,1	3.05644	0.00102878		chr4	16258951	16259824	Mp4g14150,1	1.25301	0.0477082
			Mp4g10550,1	7.79852	1.51e-05		chr2	7887232	7888068	Mp2g07520,1	3.06092	8.26e-05		chr8	6019068	6020102	Mp8g05260,1	1.25958	0.0296111
			Mp4g06550,1	7.81515	3.06e-06		chr5	23780394	23781042	Mp5g22060,3	3.09933	0.000526803		chr2	19539451	19540609	Mp2g18200,1	1.26132	0.0281059
			Mp4g04680,1	7.84217	5.78e-12		chr6	13017194	13017705	Mp6g11780,1	3.15129	2.71e-06		chr6	12949147	12950732	Mp6g11770,1	1.26193	0.000719475
			Mp3g16710,1	7.8701	1.12e-05		chr1	29968091	29968591	Mp1g29420,1	3.16412	0.000196847		chr4	4518095	4519425	Mp4g03960,1	1.26465	0.031622
			Mp2g03300,1	7.8896	1.1e-05		chr3	6329326	6329826	Mp3g06440,1	3.17561	0.0381123		chr2	12150282	12152530	Mp2g11940,1	1.26889	0.00179483
			Mp4g08460,1	7.92112	8.82e-06		chr2	12571552	12572180	Mp2g12320,1	3.17634	3.37e-05		chr6	188605	190247	Mp6g00150,1	1.26893	0.0038267
			Mp4g15350,1	7.92519	8.76e-06		chr7	20867328	20868006	Mp7g18690,1	3.17686	0.0136129		chr3	14740114	14740770	Mp3g15100,1	1.26918	0.046653
			Mp8g16760,1	7.94114	1.85e-06		chr3	25534273	25535600	Mp3g24070,1	3.20572	7.54e-09		chr6	22466415	22467270	Mp6g20230,1	1.27209	0.0359304
			Mp5g17030,1	8.0511	5.09e-06		chr4	7382814	7383856	Mp4g06550,1	3.20597	4.15e-08		chr2	19551967	19556319	Mp2g18200,1	1.27267	3.73e-06
			Mp8g16760,1	8.06762	5.25e-06		chr2	22370721	22373515	Mp2g20550,1	3.21622	2.1e-22		chr8	1470642	1472769	Mp8g01350,1	1.27549	0.000261285
			Mp3g11980,1	8.12098	3.72e-06		chr4	15768378	15774017	Mp4g13690,1	3.21659	1.87e-30		chr1	14762622	14766319	Mp1g14460,1	1.28746	1.2e-05
			Mp6g12750,1	8.15802	3.34e-06		chr1	28428348	28428883	Mp1g28110,1	3.23367	1.31e-05		chr2	23375158	23377869	Mp2g21210,1	1.29118	0.000205227
			Mp8g16690,1	8.1785	2.84e-06		chr5	6694742	6712498	Mp5g06300,1	3.24395	1.84e-67		chrV	6014579	6015335	MpVg01130,1	1.29195	0.0121962
			Mp4g04980,1	8.19524	1.19e-19		chr4	15708019	15709276	Mp4g13670,1	3.26265	2.73e-07		chr6	4697133	4701435	Mp6g04350,1	1.2974	1.15e-08
			Mp4g14770,1	8.21935	2.35e-06		chr4	15125195	15126831	Mp4g13540,1	3.27948	1.73e-13		chr1	28491606	28493355	Mp1g28160,1	1.29765	0.000573088
			Mp8g16690,1	8.26549	1.93e-06		chr8	14795365	14796995	Mp8g13200,1	3.28686	1.97e-07		chr6	15300084	15302096	Mp6g13970,1	1.29779	0.000632849
			Mp2g20550,1	8.28171	1.79e-06		chr6	3525456	3527484	Mp6g03130,2	3.29185	1.5e-13		chr3	7778862	7779901	Mp3g08080,2	1.30689	0.0338635
			Mp2g03300,1	8.41543	2.55e-07		chr8	14842722	14843222	Mp8g13210,1	3.30046	0.0228536		chr8	20827731	20830773	Mp8g18680,1	1.31014	6.17e-09
			Mp6g19970,1	8.45211	8.2e-07		chr6	14233845	14235290	Mp6g13000,1	3.30694	2.51e-16		chr3	22145012	22148008	Mp3g21390,1	1.31023	4.32e-05
			Mp4g08790,1	8.48794	7.08e-07		chr4	17663496	17678156	Mp4g15360,1	3.31389	4.76e-92		chr6	8939151	8941881	Mp6g08060,1	1.31024	2.93e-05
			Mp1g26530,1	8.59321	4.47e-07		chr3	12161011	12161662	Mp3g12370,1	3.33051	0.000107247		chr4	6714398	6716645	Mp4g05940,1	1.3107	0.00100397
			NA	8.59473	4.2e-07		chr5	12037875	12043262	Mp5g10790,1	3.33212	1.88e-23		chr5	8521225	8529978	Mp5g07830,1	1.31431	2.06e-17
			Mp3g16710,1	8.7166	2.42e-07		chr4	7133869	7135877	Mp4g06410,1	3.36806	3.82e-13		chr2	15243978	15245094	Mp2g14490,1	1.3206	0.0163777
			Mp3g03290,1	8.77764	1.86e-07		chr8	16273955	16274455	Mp8g14570,1	3.37137	0.0174901		chr2	10068253	10077091	Mp2g09750,1	1.32166	1.52e-12
			Mp2g20560,1	8.77982	2.91e-30		chr3	16257409	16258668	Mp3g16550,1	3.38397	7.03e-06		chr2	9862729	9868086	Mp2g09590,1	1.32735	6.9e-10
			Mp5g15010,1	8.79665	1.65e-07		chr4	24667422	24668667	Mp4g21980,1	3.39587	6.93e-35		chr2	13271231	13273439	Mp2g13070,1	1.33032	0.000493823
			Mp2g20520,1	8.80114	1.9e-15		chr5	5984204	5994797	Mp5g05560,1	3.4475	1.64e-55		chr7	1456631	1457313	Mp7g01240,1	1.34446	0.00899763
			Mp1g28200,1	8.86324	1.19e-07		chr8	14812145	14812645	Mp8g13210,1	3.45152	0.00397046		chr5	18422548	18424764	Mp5g17340,1	1.34636	0.000408095
			Mp4g21980,1	8.90844	9.91e-08		chr3	16458951	16459459	Mp3g16700,1	3.47082	0.00292989		chr4	15621609	15625606	Mp4g13645a,1	1.34878	1.76e-07
			Mp3g15240,1	8.98694	2.06e-08		chr5	12048218	12048987	Mp5g10800,1	3.47889	0.00614483		chr4	2561928	2563636	Mp4g02220,1	1.34926	0.0019824
			Mp1g18790,1	9.01779	5.77e-08		chr4	8928568	8931114	Mp4g07990,1	3.48992	4.72e-08		chr6	10725212	10725712	Mp6g09560,1	1.35552	0.0459724
			Mp3g16710,1	9.30977	1.51e-08		chr5	12023318	12025272	Mp5g10790,1	3.49126	2.76e-14		chr2	22584059	22589001	Mp2g20610,1	1.35704	5.89e-10
			Mp2g20550,1	9.43844	7.8e-09		chr5	3112233	3112800	Mp5g02540,1	3.49759	0.000801718		chr5	8513336	8520864	Mp5g07830,1	1.36851	9.3e-15
			Mp8g11050,1	10.2924	1.07e-10		chr3	25532929	25533560	Mp3g24070,1	3.50409	0.00641188		chr3	16648108	16648950	Mp3g16730,1	1.37006	0.0497544
							chr1	15151492	15151992	Mp1g14890,1	3.51076	0.000760781		chr6	8914556	8916565	Mp6g08050,1	1.37474	0.00407923
							chr4	2387062	2388636	Mp4g02020,1	3.52113	3.35e-19		chr5	13309907	13312927	Mp5g12140,1	1.37525	4.82e-09
							chr4	9902592	9903092	Mp4g08800,1	3.52425	0.0280911		chr6	4708259	4709329	Mp6g04390,1	1.3799	0.0148429
							chr4	8926243	8927002	Mp4g07990,1	3.53041	8.07e-06		chr7	7257532	7258345	Mp7g06150,1	1.38706	0.032476
							chr6	2528730	2529230	Mp6g02100,1	3.54422	0.0019315		chr2	18430787	18431757	Mp2g17250,1	1.39327	0.031879
							chr5	12031276	12032585	Mp5g10790,1	3.55439	3.97e-08		chr5	8534649	8536803	Mp5g07840,1	1.39465	1.82e-05
							chr4	5275334	5275851	Mp4g04730,1	3.55509	0.00695159		chr8	15911194	15912220	Mp8g14190,1	1.39604	0.0155733
							chr3	4416490	4418259	Mp3g04550,1	3.57105	4.14e-11		chr3	17694693	17696256	Mp3g17520,1	1.39992	0.000200486
							chr2	22292992	22293523	Mp2g20540,1	3.59373	0.000571169		chr6	7945208	7947099	Mp6g07250,1	1.43181	0.00803819
							chr2	22383345	22385632	Mp2g20550,1	3.61033	9.28e-15		chr2	27818707	27819332	Mp2g25330,1	1.4413	0.0107693
							chr5	18016673	18022555	Mp5g17020,1	3.63353	2.29e-42		chr8	18350028	18351422	Mp8g16290,1	1.4419	0.000216394
							chr1	29257396	29264597	Mp1g28800,1	3.6475	1.63e-47		chr6	16443171	16444379	Mp6g14900,1	1.44795	0.0151646
							chr2	20258946	20260272	Mp2g18790,1	3.65166	5.55e-12		chr7	18995522	18996816	Mp7g17080,1	1.44937	0.00511352
							chr4	5449911	5450902	Mp4g04810,1	3.65281	5.8e-09		chr4	20655463	20657864	Mp4g18360,1	1.45181	2.12e-05
							chr2	22354641	22355141	Mp2g20550,1	3.65534	3.44e-05		chr7	7051191	7052644	Mp7g05970,11	1.45471	0.0121962
							chr2	24328173	24329007	Mp2g22150,1	3.65703	0.00119746		chr8	13887533	13888291	Mp8g12220,1	1.45713	0.0189411
							chr8	14833045	14836263	Mp8g13210,1	3.66132	7.54e-26		chr6	12843470	12844710	Mp6g11710,1	1.46895	2.68e-06
							chr4	9805241	9806848	Mp4g08780,1	3.66443	7e-15		chr2	4734349	4735118	Mp2g04510,1	1.46972	0.00314019
							chr4	15150638	15152784	Mp4g13540,1	3.66802	6.07e-16		chr4	20703964	20705190	Mp4g18380,1	1.47489	0.000302312
							chr1	29320165	29320806	Mp1g28840,1	3.6719	1.47e-05		chr7	1454624	1455157	Mp7g01240,1	1.47886	0.0158548
							unplaced-scaffold_362	4089	5690	Mpzg01090,1	3.67628	4.75e-08		chr6	13517283	13519595	Mp6g12360,1	1.48784	7.59e-06
							chr5	7296247	7298528	Mp5g06860,1	3.67999	8.5e-11		chr2	12293443	12294247	Mp2g12110,1	1.49004	0.0169275
							chr5	7808186	7809084	Mp5g07275a,1	3.70693	4.82e-05		chr1	12981116	12983235	Mp1g12830,1	1.49257	0.000449211
							chr4	9848656	9851656	Mp4g08790,1	3.71597	2.41e-19		chr6	12854595	12855428	Mp6g11710,1	1.49541	0.0019439
							chr5	7724003	7724630	Mp5g07250,1	3.74218	0.0130442		chr6	12986678	12991598	Mp6g11780,1	1.49639	3.65e-12
							chr2	19301853	19313873	Mp2g18120,1	3.74345	1.03e-60		chr8	17332613	17337800	Mp8g15470,1	1.50454	3.71e-12
							chr2	19486100	19489934	Mp2g18190,1	3.74539	4.45e-27		chr2	24549894	24557875	Mp2g22430,1	1.50556	6.8e-20
							chr6	17860453	17861298	Mp6g16370,1	3.75836	0.000147529		chr2	23383363	23384811	Mp2g21210,1	1.50852	0.0116882
							chr4	7175076	7177989	Mp4g06420,1	3.76122	2.73e-23		chr5	17117167	17119412	Mp5g16100,1	1.51346	2.42e-05
							chr5	6722409	6726645	Mp5g06310,1	3.78585	3.14e-22		chr5	11399271	11402196	Mp5g10170,1	1.51395	3.11e-07
							chr6	193778	194294	Mp6g00170,1	3.81607	0.00172065		chr2	4869673	4871153	Mp2g04630,1	1.51494	0.00305961
							chr6	2531468	2531968	Mp6g02100,1	3.82767	0.0472558		unplaced-scaffold_046	4327	5329	NA	1.5181	0.00396779
							chr4	15804264	15804764	Mp4g13700,1	3.84912	0.0497826		chr3	21451169	21452048	Mp3g20810,1	1.51962	0.0038267
							unplaced-scaffold_067	2830	3330	NA	3.85299	0.00858536		chr4	6711497	6712851	Mp4g05940,1	1.52357	0.00104762
							chr6	18334597	18335117	Mp6g16820,1	3.85547	0.00165077		chr8	20772161	20776496	Mp8g18620,1	1.52434	1.8e-09
							chr2	25707810	25709651	Mp2g23520,5	3.86091	2.42e-11		chrV	1865667	1867278	MpVg00390,1	1.5393	0.00012466
							chr3	26418549	26419196	Mp3g24900,1	3.86996	1.46e-05		chr2	19372280	19373963	Mp2g18150,1	1.54603	5.54e-06
							chr2	22423755	22432817	Mp2g20550,1	3.88271	3.77e-61		chr4	4154027	4155072	Mp4g03640,2	1.54696	0.00861228
							chr1	9923769	9928462	Mp1g09610,1	3.88744	4.28e-19		chr5	6677289	6684688	Mp5g06300,1	1.54856	5.26e-15
							unplaced-scaffold_432	2610	7035	Mpzg01320,1	3.89225	1.11e-123		chr5	2706245	2706893	Mp5g02100,1	1.56787	0.0449594
							chr4	9349060	9350087	Mp4g08460,1	3.89815	1.94e-16		chr4	24783970	24787279	Mp4g22170,1	1.5743	1.65e-07
							chr5	6727225	6746091	Mp5g06310,1	3.90331	1.78e-80		chr5	5013735	5019477	Mp5g04540,1	1.58416	6.76e-12
							chr4	6495118	6495618	Mp4g05680,1	3.91449	0.000202282		chr2	4717775	4718991	Mp2g04500,1	1.60191	0.00579489
							chr4	8973993	8974493	Mp4g08060,1	3.92233	0.00656398		chr2	24325465	24325965	Mp2g22160,1	1.60334	0.0189925
							chr4	2351130	2352939	Mp4g02010,1	3.93759	1.97e-22		chr5	8512561	8513074	Mp5g07830,1	1.60448	0.00220807
							chr4	15737619	15739713	Mp4g13690,1	3.942	1.43e-15		chr3	26241419	26245209	Mp3g24690,2	1.60719	3.16e-08
							chr8	18628110	18628649	Mp8g16640,1	3.95223	0.00126465		chr4	21125754	21128643	Mp4g18790,1	1.61576	1.29e-05
							chr3	4439991	4440817	Mp3g04570,1	3.98644	0.000101804		chr4	22060303	22064469	Mp4g19510,1	1.61666	4.95e-09
							chr4	22622553	22623088	Mp4g19960,1	4.02405	0.00434885		chr2	5580396	5583380	Mp2g05420,1	1.61752	4.41e-08
							chr7	17824262	17824817	Mp7g16180,1	4.03682	0.00418522		chr7	10217828	10218492	Mp7g09090,1	1.61895	0.0184322
							chr8	14789339	14789839	Mp8g13200,1	4.04746	0.00330223		chr3	7105672	7106303	Mp3g07350,1	1.62446	0.045595
							chr2	5610635	5614299	Mp2g05430,1	4.05052	4.78e-16		chr2	9877512	9878552	Mp2g09590,1	1.62579	0.0255482
							chr2	22398616	22406282	Mp2g20550,1	4.05328	2.84e-24		chr6	8901543	8902566	Mp6g08050,1	1.63634	0.00111425
							chr2	23019113	23020719	Mp2g20900,2	4.05404	1.19e-10		chr3	1275441	1277514	Mp3g01070,1	1.64043	0.000265607
							chr4	15630212	15630712	Mp4g13645a,1	4.07067	0.00437986		chr2	2684594	2685289	Mp2g02410,1	1.64994	0.0142435
							chr7	3695361	3698175	Mp7g03000,1	4.07245	4.31e-18		chr5	8496239	8496739	Mp5g07820,1	1.66183	0.00611974
							chr5	4460696	4461196	Mp5g04000,1	4.08816	0.000547445		chr8	13638031	13640994	Mp8g12100,1	1.66523	5.29e-06
							chr4	17699001	17699501	Mp4g15370,1	4.08924	0.0214762		chr1	20900047	20901688	Mp1g20350,2	1.66545	8.42e-05
							chr2	22455026	22458152	Mp2g20550,1	4.09717	1.45e-26		chr8	15587970	15588603	Mp8g13880,3	1.66742	0.0493809
							chr3	8094850	8095350	Mp3g08380,1	4.11092	0.00396134		chr6	20471853	20473045	Mp6g18255,pre	1.67344	0.00574543
							chr2	25694885	25699240	Mp2g23520,5	4.12331	1.19e-42		chr2	20683737	20684237	Mp2g19100,1	1.67825	0.0255482
							chr3	11775145	11777509	Mp3g11980,1	4.12499	3.06e-20		chr4	19912910	19913793	Mp4g17500,1	1.71121	0.0187005
							unplaced-scaffold_149	400	900	NA	4.13374	0.0187657		chr3	22150287	22151373	Mp3g21400,1	1.7118	0.000307403
							chr6	8123773	8124273	Mp6g07370,1	4.13374	0.0187657		chr4	922676	923655	Mp4g00710,1	1.71329	4.57e-06
							chr3	2924877	2925377	Mp3g03190,1	4.18924	0.0154111		chr8	18612640	18613488	Mp8g16620,1	1.7197	0.00270767
							chr2	19862287	19862787	Mp2g18460,1	4.19469	0.0164052		chr6	5682752	5683922	Mp6g05170,1	1.72496	0.0027219
							chr4	9793863	9794494	Mp4g08780,1	4.19715	2.22e-06		chr5	17112543	17114343	Mp5g16100,1	1.72521	1.87e-07
							chr2	20786780	20787709	Mp2g19140,1	4.21097	3.44e-07		chr7	12379379	12379879	Mp7g11120,1	1.729	0.0477677
							chr4	7178219	7181472	Mp4g06420,1	4.23574	9.29e-26		chr2	1814507	1815610	Mp2g01560,1	1.73669	0.0225973
							unplaced-scaffold_030	560	1001	NA	4.25441	0.0119779		chr4	15671344	15673444	Mp4g13650,1	1.7392	2.4e-06
							chr2	5621632	5626551	Mp2g05430,1	4.25556	6.48e-32		chr6	13384798	13385841	Mp6g12240,1	1.74449	0.000740434
							chr4	10708758	10715396	Mp4g09570,1	4.25637	4.87e-35		chr6	13393205	13394359	Mp6g12250,1	1.74532	0.0120618
							chr8	14837119	14838754	Mp8g13210,1	4.25782	2.7e-14		chr2	12783691	12784843	Mp2g12520,1	1.74679	0.000808253
							chr5	14088923	14089441	Mp5g12930,1	4.25914	0.0012014		chr4	22809012	22810579	Mp4g20220,1	1.75821	0.000122329
							chr2	6785237	6786520	Mp2g06620,1	4.26161	1.13e-06		chr2	8254488	8255051	Mp2g07840,1	1.75849	0.0474812
							chr4	4989814	4990314	Mp4g04460,1	4.26264	0.0138546		chrV	3368709	3369343	MpVg00600,4	1.76718	0.0229539
							chr4	15735300	15736375	Mp4g13680,1	4.26315	1.48e-07		chr3	26248433	26249717	Mp3g24700,1	1.7733	0.00132225
							chr8	14778126	14783676	Mp8g13200,1	4.26936	6.28e-47		chr2	22416361	22416868	Mp2g20550,1	1.78259	0.00416233
							chr2	22366670	22370068	Mp2g20550,1	4.28844	3.4e-58		chr8	3097286	3097913	Mp8g02960,1	1.78509	0.0250211
							chr5	1912748	1913665	Mp5g01360,1	4.30034	7.18e-09		chr2	16991228	16994741	Mp2g16000,1	1.78517	2.59e-11
							chr1	29265419	29265919	Mp1g28810,1	4.30044	0.0105156		chr2	16358488	16361117	Mp2g15480,1	1.79966	7.94e-11
							chr4	11638028	11638528	Mp4g10550,1	4.30551	0.00998075		chr6	8910118	8911146	Mp6g08050,1	1.80385	5.1e-06
							chr6	20025437	20025937	Mp6g18060,1	4.31047	0.0103527		chrV	5447272	5448286	MpVg01080,1	1.80439	0.0177678
							chr5	22304791	22305291	Mp5g20850,1	4.31756	8.26e-05		chr3	22243837	22244603	Mp3g21440,1	1.82069	0.00157262
							chr2	20059327	20063097	Mp2g18650,1	4.31898	2.36e-152		chr5	12025927	12029226	Mp5g10790,1	1.82314	4.07e-05
							chr5	7303784	7305053	Mp5g06865a,1	4.33706	6.73e-10		chr2	10033863	10044864	Mp2g09740,1	1.82348	6.43e-23
							chr7	18487913	18488583	Mp7g16620,1	4.34704	6.12e-05		chr2	2687916	2689202	Mp2g02410,1	1.82588	0.000223355
							chr2	22389804	22393913	Mp2g20550,1	4.35254	3.91e-28		chr3	21449061	21449969	Mp3g20810,1	1.82737	0.00391417
							chr6	14944621	14945583	Mp6g13600,1	4.36068	4.22e-07		chr5	7746149	7746656	Mp5g07255a,1	1.85142	0.0286247
							chr1	15204978	15205607	Mp1g14900,1	4.37046	5.28e-05		chr6	20495575	20496075	Mp6g18260,1	1.86605	0.0463592
							chr5	17990525	17991428	Mp5g17020,1	4.39479	4.13e-08		chr6	8951302	8953580	Mp6g08060,1	1.8666	7.28e-14
							unplaced-scaffold_305	1	627	NA	4.39966	4.95e-05		chr7	20488011	20488640	Mp7g18390,2	1.88789	0.0190849
							chr4	9856268	9856919	Mp4g08790,1	4.42258	0.00858536		chr3	18736562	18739147	Mp3g18420,1	1.89405	5.72e-08
							chr4	15776380	15777022	Mp4g13690,1	4.45236	0.000416386		chr4	881909	882409	Mp4g00660,1	1.89581	0.015837
							chr2	26970266	26971750	Mp2g24640,1	4.45827	1.04e-11		chr2	17015280	17018726	Mp2g16000,1	1.90609	2.39e-12
							chr6	3468020	3472333	Mp6g03050,1	4.46128	7.62e-37		chr3	17867246	17867746	Mp3g17650,4	1.90824	0.03259
							chr2	19828850	19829888	Mp2g18450,1	4.46461	8.5e-09		chr5	2204989	2205644	Mp5g01600,1	1.90831	0.0427947
							chr4	15809764	15813564	Mp4g13700,1	4.46794	1.84e-28		chr2	20940901	20941705	Mp2g19250,1	1.91695	0.0114303
							chr4	15741370	15744292	Mp4g13690,1	4.54306	4.02e-29		chr3	18693797	18694422	Mp3g18400,1	1.93124	0.0062283
							chr4	9856927	9861552	Mp4g08790,1	4.55148	4.12e-37		chr2	22635232	22636477	Mp2g20650,1	1.93129	7.27e-06
							chr8	5702468	5702968	Mp8g05000,1	4.55641	1.87e-13		chr3	20351059	20351559	Mp3g19860,1	1.93669	0.0241543
							chr4	26970372	26971020	Mp4g24145h,1	4.57424	5.16e-08		chr8	13645620	13647053	Mp8g12110,1	1.94323	1.36e-05
							chr4	15795079	15803372	Mp4g13700,1	4.608	1.15e-56		chr6	5722228	5722728	Mp6g05180,1	1.94663	0.0482573
							chr6	2264211	2265021	Mp6g01790,1	4.61141	6.78e-39		chr3	17865194	17865859	Mp3g17650,4	1.96448	0.00503763
							chr4	9354397	9355351	Mp4g08460,1	4.61291	1.08e-09		chr8	14784550	14785528	Mp8g13200,1	1.96454	0.0202054
							chr4	8077293	8079911	Mp4g07100,1	4.61847	9.68e-21		chr3	19627591	19628812	Mp3g19090,1	1.96495	4.3e-06
							chr7	3690375	3690962	Mp7g03000,1	4.63145	0.00308987		chr6	6884539	6885339	Mp6g06420,1	1.9676	0.00305961
							chr5	10029268	10029772	Mp5g09250,1	4.63452	0.000144174		chrV	6016403	6017557	MpVg01130,1	1.97002	6.41e-05
							chr4	15221804	15222340	Mp4g13540,1	4.64075	0.000138242		chr4	22022884	22023399	Mp4g19480,1	1.97654	0.0249158
							chr4	5750905	5754013	Mp4g04990,1	4.69294	3.95e-16		chr5	25550005	25550505	Mp5g23750,1	1.9852	0.0180322
							chr4	17709657	17711235	Mp4g15370,1	4.73851	6.79e-14		chr6	10742559	10743083	Mp6g09570,1	1.99467	0.0489681
							chr5	6746496	6751367	Mp5g06310,1	4.74004	1.2e-46		chr7	11222100	11222600	Mp7g09875,6	2.00406	0.0412222
							chr8	5324308	5324808	Mp8g04760,1	4.79922	0.0434436		chr3	1522899	1523930	Mp3g01320,1	2.00854	0.00165648
							chr3	11784161	11784661	Mp3g11980,1	4.82257	0.00147426		chr3	26222223	26222723	Mp3g24690,1	2.01023	0.00489371
							chr4	25957457	25957957	Mp4g23150,1	4.82463	0.0017817		chr6	15419470	15422104	Mp6g14140,1	2.01229	3.63e-09
							chr4	7382135	7382809	Mp4g06550,1	4.8771	5.32e-05		chr6	16216708	16217967	Mp6g14860,1	2.0129	0.000752464
							chr6	12753360	12753860	Mp6g11660,1	4.92396	0.0350325		chr3	1608281	1608920	Mp3g01440,1	2.01622	0.0420767
							chr2	24542758	24543383	Mp2g22410,1	4.93536	0.000894167		chr2	19831707	19835109	Mp2g18450,1	2.03788	3.33e-21
							chr8	17652797	17653808	Mp8g15660,1	4.95456	2.03e-05		chr2	7968104	7969112	Mp2g07590,1	2.04127	8.3e-30
							chr2	20058765	20059265	Mp2g18650,1	4.96673	5.45e-35		chr6	13391031	13393088	Mp6g12250,1	2.04177	9.6e-06
							chr8	18206814	18207354	Mp8g16160,1	4.98271	0.000628225		chrV	1869125	1870315	MpVg00390,3	2.04329	0.000137721
							chr3	2032773	2034115	Mp3g01930,1	4.98831	8.83e-09		chr3	21000505	21001823	Mp3g20400,1	2.0523	2.23e-05
							chr5	7852903	7853529	Mp5g07280,1	4.99061	0.000738451		chr6	16271363	16271990	Mp6g14860,1	2.05512	0.025377
							chr5	7815166	7816124	Mp5g07275a,1	4.99185	1.99e-10		chr3	19630976	19631476	Mp3g19100,1	2.07683	0.0291913
							chr4	9825862	9826362	Mp4g08790,1	5.01024	0.0276993		chr4	21963729	21965433	Mp4g19470,1	2.10394	9.01e-06
							chr2	22446850	22453598	Mp2g20550,1	5.03026	7.38e-48		chr2	17059734	17065800	Mp2g16010,1	2.10712	9.05e-25
							chr7	3453932	3454432	Mp7g02890,2	5.04297	0.02666		chr2	24560043	24560543	Mp2g22430,1	2.10735	0.00405886
							unplaced-scaffold_056	416	3993	Mpzg00170,1	5.09191	9.41e-30		chr6	10726101	10729454	Mp6g09560,1	2.10873	1.04e-17
							chr3	13220871	13221371	Mp3g13490,1	5.14439	0.0191132		chr2	19340542	19343407	Mp2g18130,1	2.11378	4.7e-12
							chr2	22444573	22445590	Mp2g20550,1	5.18335	4.63e-06		chr8	14160711	14161968	Mp8g12550,1	2.11604	0.000195014
							chr2	18531147	18531647	Mp2g17320,1	5.1925	0.0170732		chr2	18332371	18336589	Mp2g17230,1	2.11829	5.19e-14
							chr2	26963408	26966603	Mp2g24640,1	5.19342	2.2e-25		chr2	9885106	9885783	Mp2g09600,1	2.12559	0.0172091
							chr4	7397629	7398129	Mp4g06550,1	5.19851	0.000255331		chr8	952106	954421	Mp8g00750,1	2.12854	2.63e-10
							chr8	13837464	13837964	Mp8g12180,1	5.21622	0.0162291		chr2	11652221	11653294	Mp2g11480,1	2.12985	1.79e-05
							chr2	3707258	3710294	Mp2g03300,1	5.24469	1.04e-15		chr1	9517506	9518006	Mp1g09200,1	2.13066	0.0296111
							chr1	2792484	2793017	Mp1g02530,1	5.26595	0.000180525		chr2	16997926	16998947	Mp2g16000,1	2.13806	8.15e-05
							unplaced-scaffold_347	54	582	NA	5.26595	0.000180525		chr8	14130860	14131613	Mp8g12530,1	2.15313	0.000866365
							chr3	2049774	2050596	Mp3g01940,1	5.27674	1.81e-06		chr4	19910159	19910927	Mp4g17500,1	2.1672	0.00824773
							unplaced-scaffold_298	4203	4856	NA	5.2773	1.91e-06		chrV	1900620	1901421	MpVg00410,1	2.1689	0.00724326
							chr3	4424266	4426215	Mp3g04560,1	5.28301	4.7e-14		chr2	7887232	7888068	Mp2g07520,1	2.16956	0.024182
							chr4	2373665	2374549	Mp4g02020,1	5.29454	0.0165938		chr5	8537167	8538320	Mp5g07840,1	2.17436	7.78e-08
							chr4	3877414	3877914	Mp4g03360,1	5.29997	0.000130261		chr8	18771875	18774170	Mp8g16750,1	2.18488	1.88e-11
							chr4	7368268	7369942	Mp4g06540,1	5.33316	1.18e-12		chr6	10715859	10716625	Mp6g09560,1	2.21393	1.1e-06
							chr4	22031837	22032350	Mp4g19480,1	5.37778	0.0111508		unplaced-scaffold_040	574	968	NA	2.21849	0.0136837
							chr4	7202828	7203467	Mp4g06430,1	5.38072	0.000101882		chr3	17986970	17987554	Mp3g17720,1	2.22046	0.0284185
							chr4	9868022	9877568	Mp4g08790,1	5.4063	6.13e-77		chr6	22860842	22862522	Mp6g20660,1	2.222	0.00788012
							chr4	17705024	17706278	Mp4g15370,1	5.4146	3.27e-11		chr8	12487341	12488290	Mp8g11090,1	2.22912	0.00456791
							chr4	15646680	15647180	Mp4g13650,1	5.42454	5.42e-07		chr5	8540890	8543546	Mp5g07840,1	2.23079	8.45e-08
							chr4	3883952	3884844	Mp4g03370,1	5.43709	5.69e-07		chr4	15809764	15813564	Mp4g13700,1	2.2363	0.000207715
							chr2	25702410	25703914	Mp2g23520,5	5.44769	2.91e-09		chr8	14833045	14836263	Mp8g13210,1	2.2452	2.31e-07
							chr3	12111513	12116434	Mp3g12350,1	5.4501	2.26e-40		chr8	20777550	20778684	Mp8g18620,1	2.24705	4.85e-06
							chr1	2759848	2760348	Mp1g02500,1	5.45571	0.0099032		chr3	21444040	21448824	Mp3g20800,1	2.24983	1.18e-20
							chr4	20547749	20548249	Mp4g18240,1	5.45709	0.0472558		chr3	2872818	2873627	Mp3g03100,1	2.25037	3.64e-05
							chr8	16190298	16190924	Mp8g14510,1	5.49104	4.76e-05		chr6	4780898	4781524	Mp6g04440,1	2.25717	0.0209307
							chr5	21059733	21060233	Mp5g19840,1	5.5482	3.6e-05		chr2	22356307	22360317	Mp2g20550,1	2.26967	0.00532281
							chr4	9807903	9809284	Mp4g08780,1	5.55948	5.07e-12		chr7	1487784	1488580	Mp7g01240,1	2.28692	0.00123157
							chr8	14812858	14813992	Mp8g13210,1	5.55982	2.04e-07		chr8	7217638	7218181	Mp8g06330,1	2.29783	0.0269942
							chr2	22361752	22362855	Mp2g20550,1	5.5681	7.29e-35		chr1	28428348	28428883	Mp1g28110,1	2.31073	0.0115113
							chr4	8949871	8950371	Mp4g08020,2	5.58297	0.0418791		chr4	878831	879331	Mp4g00660,1	2.32003	2.33e-06
							chr4	9847212	9847843	Mp4g08790,1	5.64177	2.35e-05		chr4	17663496	17678156	Mp4g15360,1	2.3288	1.93e-47
							chr7	3688371	3688871	Mp7g03000,1	5.65775	0.00472474		chr1	6146465	6147745	Mp1g05815,pre	2.32931	1.97e-08
							chr4	17706716	17707220	Mp4g15370,1	5.67318	0.00447205		chr3	2868891	2869391	Mp3g03100,1	2.34381	0.0115738
							unplaced-scaffold_340	14032	14532	NA	5.67914	0.0044606		chr2	23789824	23795851	Mp2g21580,1	2.35401	8.3e-41
							chr4	3880098	3882682	Mp4g03360,1	5.6851	1.68e-32		chr3	18004253	18005516	Mp3g17730,1	2.37159	1.93e-05
							chr5	7854785	7856314	Mp5g07280,1	5.69391	5.57e-20		chr5	12037875	12043262	Mp5g10790,1	2.375	2.09e-10
							chr2	20942159	20942759	Mp2g19250,1	5.70298	0.00414058		chr6	7027705	7028331	Mp6g06450,1	2.39819	0.00534435
							chr2	22380781	22381566	Mp2g20550,1	5.70731	1.47e-05		chr8	955462	955962	Mp8g00750,1	2.41867	0.0244823
							chr4	24643991	24650319	Mp4g21970,1	5.74404	8.51e-74		unplaced-scaffold_056	8827	9939	Mpzg00170,1	2.43992	3.54e-05
							chr7	6143066	6143697	Mp7g05290,1	5.74849	0.00393069		chr5	4462911	4464660	Mp5g04000,1	2.44206	2.76e-06
							chr4	17703069	17703569	Mp4g15370,1	5.74972	0.00379565		chr2	24560925	24562200	Mp2g22430,1	2.44518	1.08e-06
							chr4	9832824	9833324	Mp4g08790,1	5.77965	0.00335138		chrV	576383	577146	MpVg00087,1	2.44786	0.00274603
							chr4	17701975	17702475	Mp4g15370,1	5.79396	0.0206449		chrV	1084113	1085187	MpVg00160,1	2.46346	2.88e-07
							unplaced-scaffold_098	6054	6679	Mpzg00390,1	5.80462	2.66e-61		chr2	17048256	17054156	Mp2g16010,1	2.48085	1.18e-28
							chr1	15203959	15204459	Mp1g14900,1	5.82353	0.00299184		chr8	4772504	4773018	Mp8g04330,1	2.48142	0.00449564
							unplaced-scaffold_091	2365	2831	NA	5.87914	0.00249248		chrV	1088279	1088924	MpVg00160,1	2.49288	0.0283459
							chr2	22353355	22354417	Mp2g20550,1	5.88773	2.94e-11		chrV	1859872	1860372	MpVg00380,1	2.50583	0.0149548
							chr2	22419952	22420452	Mp2g20550,1	5.92997	0.0125111		chr4	17647344	17650413	Mp4g15350,1	2.51121	2.14e-15
							chr3	2007573	2010229	Mp3g01890,1	5.94358	7.96e-17		chr5	11971634	11972405	Mp5g10750,1	2.51834	0.000284837
							chr6	2508019	2509487	Mp6g02090,1	6.00443	2.81e-06		chr4	19104749	19105673	Mp4g16760,1	2.52612	8.19e-06
							chr4	17690114	17697581	Mp4g15360,1	6.00493	3.8e-43		chr2	16995395	16996419	Mp2g16000,1	2.54085	5.37e-08
							chr8	17321866	17325331	Mp8g15460,1	6.03891	6.04e-34		chr4	877048	877561	Mp4g00650,1	2.54976	0.00696436
							unplaced-scaffold_296	1	496	NA	6.06076	0.0085865		chr5	5984204	5994797	Mp5g05560,1	2.56013	5.65e-29
							unplaced-scaffold_412	675	1226	NA	6.0623	0.00147194		chr6	22872548	22873405	Mp6g20660,1	2.5738	0.0110054
							chr4	15647563	15648063	Mp4g13650,1	6.07917	0.00794049		chr3	2869920	2871527	Mp3g03100,1	2.60562	1.8e-09
							chr2	21311389	21315674	Mp2g19640,1	6.08763	3.06e-37		chr3	11582729	11583354	Mp3g11880,1	2.60743	0.0015903
							chr2	22481487	22485161	Mp2g20560,1	6.09186	3.84e-21		chr6	18127788	18128432	Mp6g16600,1	2.62119	0.000512674
							chr3	2050771	2051657	Mp3g01960,1	6.09597	1.43e-06		chr5	9577735	9578243	Mp5g08850,1	2.62149	0.00506638
							chr6	8918806	8919306	Mp6g08060,1	6.11516	0.0070631		chr7	1535868	1536368	Mp7g01240,1	2.6547	0.00268935
							chr5	18002109	18002790	Mp5g17020,1	6.14561	0.00108136		chr2	20928488	20931568	Mp2g19240,1	2.65632	2.5e-12
							chr2	25704679	25705179	Mp2g23520,5	6.18594	0.000958595		chr6	8908260	8908760	Mp6g08050,1	2.66164	0.0442894
							chr2	22418248	22419357	Mp2g20550,1	6.18746	6.33e-10		chr6	8922844	8923344	Mp6g08060,1	2.67462	0.0324845
							chr2	22394207	22397985	Mp2g20550,1	6.19757	1.3e-30		chr2	16449485	16450711	Mp2g15560,1	2.67527	9.1e-05
							chr2	3029947	3030447	Mp2g02680,1	6.22044	0.00671525		chr2	12785521	12788568	Mp2g12520,1	2.72885	3.27e-18
							chr6	4195949	4196449	Mp6g03760,1	6.22473	0.00530761		chr5	16709122	16710006	Mp5g15620,1	2.72948	0.0136427
							chr3	8179785	8180285	Mp3g08450,1	6.24143	0.00525709		chr4	6404933	6407985	Mp4g05610,1	2.77933	2.23e-22
							chr7	3431045	3431545	Mp7g02880,1	6.24733	0.000797365		chr8	12483184	12483839	Mp8g11090,1	2.78787	0.00656865
							chr4	7246052	7246552	Mp4g06440,2	6.32264	0.00368953		chr1	28132473	28133235	Mp1g27890,1	2.78895	0.0186554
							chr7	18485921	18486808	Mp7g16620,1	6.32806	0.000684445		chr7	3379121	3379656	Mp7g02870,1	2.81023	0.0366175
							chr8	14830266	14831548	Mp8g13210,1	6.33795	1.54e-10		chr3	25534273	25535600	Mp3g24070,1	2.82551	6.13e-07
							chr4	1572816	1573316	Mp4g01450,1	6.36085	2.66e-07		chr5	17107987	17108668	Mp5g16095a,1	2.83877	5.15e-05
							chr6	22244412	22244912	Mp6g19980,1	6.36658	0.000547659		chr6	22856134	22860329	Mp6g20660,1	2.83966	1.2e-40
							chr3	11781952	11782803	Mp3g11980,1	6.37331	0.000529453		chr7	12380623	12381123	Mp7g11120,1	2.85699	0.0191837
							chr4	5750172	5750672	Mp4g04990,1	6.37818	0.00351935		chr6	12944823	12946269	Mp6g11770,1	2.85961	1.22e-05
							chr4	20554316	20555323	Mp4g18250,2	6.39051	0.00050445		chr6	7569206	7570778	Mp6g06960,1	2.87371	5.45e-08
							chr7	3692146	3692646	Mp7g03000,1	6.39384	0.00320568		chr3	26226025	26227976	Mp3g24690,1	2.891	1.5e-07
							chr7	3693299	3694438	Mp7g03000,1	6.40781	1.92e-07		chr2	12744606	12751492	Mp2g12490,1	2.89125	1.12e-28
							chr4	17700926	17701426	Mp4g15370,1	6.5442	0.00171112		chr2	3690797	3694472	Mp2g03290,1	2.89138	4.59e-30
							chr1	3802179	3802679	Mp1g03470,1	6.55234	0.00169949		chr5	17111482	17111982	Mp5g16100,1	2.89182	0.0421451
							chr1	15169902	15171349	Mp1g14890,1	6.57486	6.64e-08		chr4	7356957	7357561	Mp4g06540,1	2.90382	0.000270152
							chr5	17993612	17994112	Mp5g17020,1	6.58963	0.000251422		chr8	20832371	20839178	Mp8g18680,1	2.90894	3.82e-48
							chr6	6873773	6874273	Mp6g06420,1	6.59612	0.00144693		chr6	20514023	20514523	Mp6g18270,1	2.91618	0.000751603
							chr4	7184971	7185471	Mp4g06420,1	6.59904	0.0002445		chr1	15151492	15151992	Mp1g14890,1	2.94863	0.0113189
							chr4	9838899	9839399	Mp4g08790,1	6.63862	0.00123042		chr7	20632613	20633113	Mp7g18480,1	2.95845	0.0243316
							chr3	19015923	19016423	Mp3g18570,1	6.63965	0.000210124		unplaced-scaffold_204	264	771	NA	2.99511	0.00026582
							chr1	15207698	15208198	Mp1g14900,1	6.64339	0.00120504		chr2	18323562	18324452	Mp2g17230,1	2.99706	0.00147201
							unplaced-scaffold_195	1	492	NA	6.66784	0.00109623		chr5	13710578	13711138	Mp5g12550,1	3.00938	0.00874497
							chr4	15765320	15766265	Mp4g13690,1	6.67345	0.000190787		chr6	10730137	10730899	Mp6g09570,1	3.01496	0.000284512
							chr3	3328657	3329769	Mp3g03430,1	6.67458	0.000186646		unplaced-scaffold_147	8915	9653	NA	3.02639	3.76e-05
							chr4	15042054	15042554	Mp4g13510,1	6.67634	0.00126157		chr4	25053833	25054345	Mp4g22310,1	3.02975	0.00854484
							chr4	9810760	9812167	Mp4g08780,1	6.71576	2.9e-08		chr2	2685959	2686657	Mp2g02410,1	3.0602	6.23e-05
							chr6	2509948	2510448	Mp6g02090,1	6.7635	0.000799429		chr6	22213884	22214525	Mp6g19970,1	3.07175	0.0417576
							chr3	12163111	12164385	Mp3g12370,1	6.76781	0.000134924		chr2	16448086	16448916	Mp2g15560,1	3.10185	4.06e-06
							chr2	25699734	25701887	Mp2g23520,5	6.80409	1.43e-08		chr6	10767425	10768060	Mp6g09580,1	3.1256	9.06e-05
							chr7	9156344	9156844	Mp7g07980,1	6.80822	0.000664812		chr6	10741087	10741674	Mp6g09570,1	3.13383	0.0321295
							unplaced-scaffold_284	5490	5932	NA	6.85001	0.000101199		chr5	12031276	12032585	Mp5g10790,1	3.14137	2.54e-06
							chr2	25711141	25711641	Mp2g23520,5	6.8557	0.000560836		chr3	3142462	3142963	Mp3g03320,1	3.16974	0.000183914
							chr4	17574709	17575337	Mp4g15300,1	6.87697	0.000540543		chr2	20294711	20295409	Mp2g18820,1	3.17411	0.00320704
							chr4	9360877	9361377	Mp4g08460,1	6.88266	8.93e-05		chr4	5033918	5039262	Mp4g04470,1	3.18875	5.25e-29
							chrV	6642856	6643356	MpVg01220,1	6.89892	0.00052809		chr8	4733058	4733565	Mp8g04310,1	3.21468	0.000319579
							chr6	22981134	22981634	Mp6g20670,2	6.96376	0.000380254		chr2	17042516	17043153	Mp2g16010,1	3.26864	0.000751603
							chr4	9821679	9822982	Mp4g08790,1	6.96929	8.46e-05		chr5	12023318	12025272	Mp5g10790,1	3.27252	1.28e-12
							chr4	9844791	9845291	Mp4g08790,1	6.96935	0.000505023		chr8	14812145	14812645	Mp8g13210,1	3.27435	0.00571172
							unplaced-scaffold_217	529	1029	NA	6.96985	0.000362868		chr8	17394865	17395365	Mp8g15500,1	3.28696	0.0416196
							chr7	8118858	8119371	Mp7g06940,1	7.01332	5.93e-05		chr6	10765276	10765917	Mp6g09580,1	3.29589	1.92e-07
							chr4	15764183	15764683	Mp4g13690,1	7.05369	0.000266729		chr6	10731602	10732861	Mp6g09570,1	3.30946	7.26e-06
							chr1	2764227	2764727	Mp1g02510,1	7.06011	0.000297992		chr6	12863019	12864867	Mp6g11710,1	3.31256	2.03e-20
							chr3	9472715	9473215	Mp3g09620,1	7.11861	0.000204175		chr5	13222476	13222976	Mp5g12100,1	3.32589	0.00359704
							chr3	2025157	2025657	Mp3g01900,1	7.15383	0.000223323		chr6	12881274	12881926	Mp6g11720,1	3.34477	9.74e-05
							chr4	9866932	9867432	Mp4g08790,1	7.18904	0.000165092		chr3	22245293	22245918	Mp3g21440,1	3.36162	0.00053339
							chr4	25959369	25959869	Mp4g23150,1	7.19441	0.000150253		chr5	18268677	18269177	Mp5g17220,1	3.38697	0.0387656
							chr4	17678702	17679369	Mp4g15360,1	7.21435	0.000140015		chr2	2707079	2707579	Mp2g02420,1	3.41478	0.0327875
							chr6	19224259	19224759	Mp6g17540,6	7.24505	0.000134531		chr3	22127846	22144517	Mp3g21390,1	3.43801	1.51e-81
							chr6	2529693	2530654	Mp6g02100,1	7.24721	0.000123001		chr4	9902592	9903092	Mp4g08800,1	3.45395	0.0252399
							chr2	22356307	22360317	Mp2g20550,1	7.25441	1.35e-65		chr3	26232977	26234004	Mp3g24690,1	3.45827	2.78e-08
							chr4	9834051	9835042	Mp4g08790,1	7.29347	2e-05		chr8	17391735	17394293	Mp8g15500,1	3.47313	1.98e-22
							chr8	14832217	14832913	Mp8g13210,1	7.31479	9.75e-05		chr8	14778126	14783676	Mp8g13200,1	3.4842	8.35e-29
							chr4	9799359	9799859	Mp4g08780,1	7.34611	0.000108212		chr4	2760787	2761287	Mp4g02435a,1	3.48475	0.00179056
							chr4	17049013	17049664	Mp4g14780,1	7.35032	8.31e-05		unplaced-scaffold_056	416	3993	Mpzg00170,1	3.50312	6.85e-11
							chr5	5115535	5116035	Mp5g04640,1	7.36354	7.7e-05		chr4	6385987	6396076	Mp4g05610,1	3.50619	6.83e-61
							chr5	18036244	18036763	Mp5g17030,1	7.37377	7.68e-05		chr3	22160863	22161870	Mp3g21400,1	3.52854	1.19e-09
							chr3	16253125	16253759	Mp3g16550,1	7.37845	7.16e-05		chr5	7724003	7724630	Mp5g07250,1	3.54223	0.0205601
							chr8	17129010	17129510	Mp8g15340,1	7.38373	7.88e-05		chr2	19486100	19489934	Mp2g18190,1	3.5452	1.56e-26
							chr2	22421188	22421939	Mp2g20550,1	7.38585	6.96e-05		chr6	8943446	8944077	Mp6g08060,1	3.59286	0.00022521
							chr3	2031259	2031759	Mp3g01900,1	7.38848	8.29e-05		chr2	19301853	19313873	Mp2g18120,1	3.70587	6.16e-67
							unplaced-scaffold_057	1988	2768	NA	7.39602	6.69e-05		chr4	17709657	17711235	Mp4g15370,1	3.73653	1e-07
							chr4	11636224	11637829	Mp4g10550,1	7.40905	1.29e-05		chr4	23170624	23171124	Mp4g20510,2	3.77698	0.0415517
							chr5	17999569	18000305	Mp5g17020,1	7.42778	5.92e-05		chr2	24542758	24543383	Mp2g22410,1	3.79867	0.0401163
							chr4	20550164	20550957	Mp4g18240,1	7.42809	7.56e-05		chr8	12485422	12486589	Mp8g11090,1	3.80449	6.05e-09
							chr4	7364770	7365270	Mp4g06540,1	7.45182	5.34e-05		chr3	22215989	22223173	Mp3g21430,1	3.82346	3.5e-41
							chr3	4422733	4423274	Mp3g04550,1	7.4685	5.06e-05		chr6	12956435	12956945	Mp6g11770,1	3.82743	0.00573834
							chr1	29304550	29305062	Mp1g28830,1	7.47798	5.07e-05		chr5	26289277	26290034	Mp5g24240,1	3.83744	3.58e-15
							chr4	11638749	11639503	Mp4g10550,1	7.49187	4.65e-05		chr6	12978829	12979371	Mp6g11770,1	3.8833	0.0279078
							chr5	7827635	7828135	Mp5g07275a,1	7.51658	4.27e-05		chr3	23061959	23062789	Mp3g22170,1	3.90633	1.02e-09
							chr2	22436660	22440233	Mp2g20550,1	7.52988	3.95e-21		chr3	22226912	22232791	Mp3g21440,1	3.9108	8.51e-43
							chr4	9827428	9827928	Mp4g08790,1	7.55255	3.8e-05		chr4	22622553	22623088	Mp4g19960,1	3.9331	0.00417533
							chr6	4995593	4996262	Mp6g04580,1	7.55313	3.76e-05		chr5	16195511	16196455	Mp5g15010,1	3.9929	5.97e-06
							chr8	14804332	14804832	Mp8g13210,1	7.55656	4.75e-05		chr4	17705024	17706278	Mp4g15370,1	4.08661	2.29e-05
							chr4	7438196	7438696	Mp4g06560,4	7.55734	3.48e-05		chr5	25572885	25573400	Mp5g23760,1	4.10652	1.72e-05
							chr6	4213953	4214721	Mp6g03770,1	7.57039	3.32e-05		chr2	20258946	20260272	Mp2g18790,1	4.1194	1.87e-18
							chr6	3463091	3466435	Mp6g03050,1	7.5704	2.55e-21		chr5	11957766	11958266	Mp5g10740,1	4.15744	0.0147319
							chr5	7875109	7875900	Mp5g07300,1	7.57264	3.81e-05		unplaced-scaffold_362	4089	5690	Mpzg01090,1	4.16554	1.66e-12
							chr5	9583492	9584183	Mp5g08860,1	7.60329	3.04e-05		chr6	5473611	5474111	Mp6g04920,1	4.23201	0.000944376
							chr3	9521559	9522059	Mp3g09690,1	7.60494	2.89e-05		chr1	9923769	9928462	Mp1g09610,1	4.23401	1.05e-27
							chr1	15198087	15198715	Mp1g14900,1	7.63671	2.8e-05		unplaced-scaffold_305	1	627	NA	4.24916	6.36e-05
							chr6	5006582	5007082	Mp6g04610,1	7.64946	2.82e-05		chr2	16445783	16446634	Mp2g15560,1	4.28438	3.97e-06
							chr2	22440900	22441526	Mp2g20550,1	7.73398	1.99e-05		chr2	5621632	5626551	Mp2g05430,1	4.30253	3.63e-36
							chr7	18484182	18485192	Mp7g16620,1	7.76338	1.52e-05		chr6	14944621	14945583	Mp6g13600,1	4.33155	1.88e-07
							chr4	17659806	17660354	Mp4g15350,1	7.77479	1.41e-05		chr3	22203591	22214673	Mp3g21430,1	4.3377	2.34e-90
							chr4	24641310	24641810	Mp4g21970,1	7.78547	1.72e-05		chr2	18340775	18344369	Mp2g17230,1	4.37335	7.65e-30
							chr4	7201189	7201689	Mp4g06430,1	7.81584	1.17e-05		chr8	20800615	20801116	Mp8g18650,1	4.40261	0.00556821
							chr4	7395404	7396668	Mp4g06550,1	7.85257	2.26e-06		chr2	11622790	11624974	Mp2g11440,1	4.40932	2.38e-18
							chr3	10096043	10096543	Mp3g10460,1	7.85787	2.24e-06		chr4	19002203	19003303	Mp4g16740,1	4.42969	2.24e-10
							chr2	22363948	22364776	Mp2g20550,1	7.87649	1.26e-05		chr6	10758725	10759257	Mp6g09580,1	4.47835	0.00381837
							chr8	14819934	14821513	Mp8g13210,1	7.93416	1.84e-06		chr2	20350697	20352189	Mp2g18880,1	4.584	4.64e-10
							chr4	9823059	9823881	Mp4g08790,1	7.93811	6.88e-06		chr2	18313524	18314962	Mp2g17220,1	4.73642	2.7e-09
							unplaced-scaffold_359	4238	4948	NA	7.95862	6.69e-06		chr2	12282607	12283107	Mp2g12110,1	4.74069	0.0399443
							chr1	15171558	15172347	Mp1g14890,1	7.98973	5.92e-06		chr8	14830266	14831548	Mp8g13210,1	4.83864	2.1e-05
							unplaced-scaffold_362	6214	8754	Mpzg01090,1	7.9944	1.31e-06		chr8	20812683	20813446	Mp8g18670,1	4.89479	1.72e-05
							chr4	9404459	9405218	Mp4g08460,1	7.99495	5.43e-06		chr8	17652797	17653808	Mp8g15660,1	4.91014	1.93e-05
							chr4	24635956	24640934	Mp4g21970,1	7.99852	4.05e-57		chr3	2007573	2010229	Mp3g01890,1	4.94273	1.13e-10
							chr6	4201621	4203356	Mp6g03760,1	8.02115	1.15e-06		chr4	19651315	19651815	Mp4g17230,1	5.03143	0.0203844
							chr3	11772337	11773096	Mp3g11980,1	8.0682	3.9e-06		chr6	12969077	12972464	Mp6g11770,1	5.07233	2.69e-27
							chr7	13643191	13643941	Mp7g12360,1	8.15367	3.28e-31		chr4	17703069	17703569	Mp4g15370,1	5.11237	0.0169777
							chr2	22492098	22499276	Mp2g20560,1	8.16377	2.14e-25		chr4	5750905	5754013	Mp4g04990,1	5.14279	6.59e-23
							chr3	3516409	3517323	Mp3g03580,1	8.17153	2.44e-06		chr2	5610635	5614299	Mp2g05430,1	5.21512	4.85e-36
							chr3	10108383	10109060	Mp3g10470,3	8.17853	2.39e-06		chr5	14845811	14855448	Mp5g13590,1	5.23257	8.58e-108
							chr5	1896007	1896889	Mp5g01360,1	8.20439	2.13e-06		chr6	19556733	19561906	Mp6g17830,1	5.25174	4.05e-53
							chr4	5730852	5737115	Mp4g04980,1	8.24713	9.79e-20		chr4	17706716	17707220	Mp4g15370,1	5.28023	0.0110978
							chr5	9585021	9586985	Mp5g08860,1	8.28288	3.96e-07		chr4	17701975	17702475	Mp4g15370,1	5.38409	0.0398341
							chr4	5229702	5234467	Mp4g04680,1	8.3426	9.99e-14		chr2	18311889	18312389	Mp2g17220,1	5.57839	0.00507321
							chr3	7669928	7670723	Mp3g07960,1	8.36475	1.09e-06		chr4	20547749	20548249	Mp4g18240,1	5.60379	0.0213836
							chr6	22235430	22242235	Mp6g19980,1	8.3707	8.73e-27		chr1	19259527	19260646	Mp1g18790,1	5.67794	0.0176579
							chr6	13965857	13967361	Mp6g12750,1	8.38225	1.06e-06		chr3	22159428	22159928	Mp3g21400,1	5.72209	0.00355088
							chr1	19259527	19260646	Mp1g18790,1	8.40096	9.06e-07		chr3	22167963	22170275	Mp3g21410,1	5.7382	5.54e-26
							chr4	17036485	17037617	Mp4g14770,1	8.40464	8.84e-07		chr4	17690114	17697581	Mp4g15360,1	5.75171	1.48e-40
							chr1	27000702	27001936	Mp1g26530,1	8.45885	6.77e-07		chr3	22162396	22165063	Mp3g21400,1	5.76846	1.35e-21
							chr2	3715080	3716142	Mp2g03300,1	8.46237	6.67e-07		chr6	12982461	12986108	Mp6g11780,1	5.79498	8.07e-22
							chr2	22379849	22380760	Mp2g20550,1	8.52361	5.7e-07		chr2	20942159	20942759	Mp2g19250,1	5.80279	0.00274718
							chr2	3711183	3713863	Mp2g03300,1	8.52405	1.41e-07		chr6	2264211	2265021	Mp6g01790,1	5.80587	1.72e-74
							chr5	7857166	7858045	Mp5g07280,1	8.52645	6.05e-07		chr6	22244412	22244912	Mp6g19980,1	5.85211	0.00263733
							chr1	29288191	29288953	Mp1g28820,1	8.54532	5.35e-07		chr2	3707258	3710294	Mp2g03300,1	6.01961	5.82e-24
							chr1	19250504	19251004	Mp1g18790,1	8.55132	6.6e-07		chr4	15031671	15032171	Mp4g13510,1	6.07352	0.00612492
							chr8	14797505	14798533	Mp8g13200,1	8.58041	4.03e-07		chr4	5750172	5750672	Mp4g04990,1	6.1638	0.00437768
							chr2	23021025	23022246	Mp2g20900,2	8.72037	2.09e-07		chr6	14736436	14736936	Mp6g13480,1	6.16454	0.00458078
							chr3	3044687	3045824	Mp3g03260,1	8.75829	1.76e-07		chr8	17321866	17325331	Mp8g15460,1	6.19993	1.12e-37
							chr3	14858626	14862394	Mp3g15240,1	8.80514	4.23e-08		chr6	8918806	8919306	Mp6g08060,1	6.21408	0.00369367
							chr2	22215390	22219123	Mp2g20520,1	8.86974	1.19e-15		chr3	2031259	2031759	Mp3g01900,1	6.24681	0.00331961
							chr3	4411504	4415531	Mp3g04550,1	8.88221	1.09e-15		chr8	20740431	20740931	Mp8g18600,1	6.29437	0.00284934
							chr3	3093673	3094791	Mp3g03290,1	8.88278	9.62e-08		chr2	18339288	18340053	Mp2g17230,1	6.31542	0.000586403
							chr2	22433696	22435484	Mp2g20550,1	8.94751	7.08e-08		unplaced-scaffold_098	6054	6679	Mpzg00390,1	6.32657	5.6e-25
							chr5	7828782	7829581	Mp5g07275a,1	9.02875	4.89e-08		chr4	17678702	17679369	Mp4g15360,1	6.37076	0.00222353
							chr3	2022581	2024069	Mp3g01900,1	9.05325	4.39e-08		chr3	22165811	22166600	Mp3g21410,1	6.38229	0.000465561
							chr3	10091515	10092146	Mp3g10450,1	9.43317	7.07e-09		chr3	2000085	2000585	Mp3g01880,1	6.40015	0.00202476
							chr4	24658710	24659734	Mp4g21980,1	9.46597	6.08e-09		chr4	7246052	7246552	Mp4g06440,2	6.41441	0.00196193
							chr5	5436654	5438494	Mp5g04970,1	9.52881	4.45e-09		chr4	17049013	17049664	Mp4g14780,1	6.52313	0.00164212
							chr1	29290419	29292018	Mp1g28830,1	9.7371	1.57e-09		chr3	2025157	2025657	Mp3g01900,1	6.55236	0.00120653
							chr3	10092958	10093712	Mp3g10450,1	9.78365	1.24e-09		unplaced-scaffold_086	1329	2900	Mpzg00340,1	6.58939	6.44e-152
							chr8	12455675	12459114	Mp8g11050,1	9.8275	1.01e-09		chr6	22981134	22981634	Mp6g20670,2	6.58982	0.00117516
							chr3	9522962	9525462	Mp3g09690,1	10.1099	2.45e-10		chr3	3328657	3329769	Mp3g03430,1	6.66287	0.00018511
							chr3	2026163	2028780	Mp3g01900,1	10.1688	1.92e-10		chr4	20554316	20555323	Mp4g18250,2	6.66456	0.000188583
							chr3	12121702	12124359	Mp3g12360,1	10.2272	1.34e-10		chr3	21699638	21700138	Mp3g21040,1	6.78348	0.000585211
							chr3	12918651	12920586	Mp3g13160,1	10.3459	7.75e-11		chr4	7438196	7438696	Mp4g06560,4	6.84613	0.000488748
							chr3	5124023	5126209	Mp3g05270,1	10.3497	7.13e-11		chr2	22327438	22327967	Mp2g20540,1	6.84869	0.000448271
							chr3	10087751	10089435	Mp3g10450,1	10.5449	1.07e-11		chr6	19044553	19045053	Mp6g17480,1	6.90935	0.000369171
							chr6	3476447	3479778	Mp6g03060,1	10.7177	1.03e-11		unplaced-scaffold_195	1	492	NA	6.92112	0.000325515
														unplaced-scaffold_296	1	496	NA	6.95974	0.000304496
														chr4	17659806	17660354	Mp4g15350,1	6.96983	0.000286102
														chr4	19099657	19103002	Mp4g16760,1	7.13845	7.84e-19
														chr4	20550164	20550957	Mp4g18240,1	7.16316	0.000130344
														chr8	16554964	16555925	Mp8g14800,1	7.1951	2.8e-05
														chr4	19111870	19112370	Mp4g16770,1	7.2214	0.00011104
														chr4	14588308	14588952	Mp4g13180,1	7.41551	4.93e-05
														chr3	21829855	21830621	Mp3g21120,1	7.52528	3.17e-05
														chr8	18723892	18724645	Mp8g16690,1	7.5327	2.95e-05
														chr8	14832217	14832913	Mp8g13210,1	7.61671	2.14e-05
														chr1	19250504	19251004	Mp1g18790,1	7.74853	1.27e-05
														chr2	20353457	20354401	Mp2g18880,1	7.86835	8.09e-06
														chr4	17036485	17037617	Mp4g14770,1	7.87944	7.41e-06
														chr4	5730852	5737115	Mp4g04980,1	7.95218	2.66e-18
														chr8	18780270	18781684	Mp8g16760,1	8.021	1.27e-06
														chr4	2756422	2759542	Mp4g02435a,1	8.03461	1.21e-06
														chr8	14797505	14798533	Mp8g13200,1	8.22601	1.72e-06
														chr8	18720487	18721373	Mp8g16690,1	8.27467	1.36e-06
														chr8	18784169	18785323	Mp8g16760,1	8.31828	1.14e-06
														unplaced-scaffold_362	6214	8754	Mpzg01090,1	8.35893	3.26e-07
														chr4	5229702	5234467	Mp4g04680,1	8.38073	7.17e-14
														chr6	13965857	13967361	Mp6g12750,1	8.43646	6.78e-07
														chr6	22235430	22242235	Mp6g19980,1	8.51475	4.55e-28
														chr8	18718555	18719823	Mp8g16690,1	8.6055	3.59e-07
														chr7	13643191	13643941	Mp7g12360,1	8.7084	7.1e-36
														chr2	3715080	3716142	Mp2g03300,1	8.75964	1.63e-07
														chr5	16197960	16199813	Mp5g15010,1	8.89103	9.59e-08
														chr3	2022581	2024069	Mp3g01900,1	9.00695	5.31e-08
														chr2	3711183	3713863	Mp2g03300,1	9.05901	1.72e-08
														chr3	2026163	2028780	Mp3g01900,1	9.89915	7.73e-10
														chr8	12455675	12459114	Mp8g11050,1	10.6188	2e-11
