# Supplementary material for: H2A ubiquitination is essential for Polycomb Repressive Complex 1-mediated gene regulation in Marchantia polymorpha
Source: Genome Biol. 2021 Sep 1;22:253. doi: 10.1186/s13059-021-02476-y (PMC8408974; doi:10.1186/s13059-021-02476-y)
Supplement: Supplementary file 11 — Additional file 11: Table S10. Arabidopsis homologs of Marchantia genes. [file 13059_2021_2476_MOESM11_ESM.xlsx]

## Sheet: Table S10
Table S10. Arabidopsis homologs of Marchantia genes.
Gene annotation in MpTak1 v5.1	Gene annotation in Mp JGI3.1	Arabidopsis homologs
Mp7g16380	Mapoly0123s0020	AT1G01040
Mp6g09830	Mapoly0016s0027	AT1G01040
Mp7g12090	Mapoly0003s0222	AT1G01040
Mp1g02840	Mapoly0113s0032	AT1G01040
Mp1g23080	Mapoly0065s0068	AT1G01050
Mp6g11980	Mapoly0135s0038	AT1G01050
Mp1g04010	Mapoly0005s0206	AT1G01090
Mp1g05680	Mapoly0005s0039	AT1G01140
Mp5g18370	Mapoly0084s0085	AT1G01150
Mp4g02890	Mapoly0080s0010	AT1G01170
Mp4g03860	Mapoly0044s0088	AT1G01180
Mp1g23120	Mapoly0065s0064	AT1G01220
Mp2g02640	Mapoly0075s0026	AT1G01230
Mp2g26700	Mapoly0025s0014	AT1G01280
Mp2g17120	Mapoly0109s0053	AT1G01280
Mp5g12720	Mapoly0092s0036	AT1G01280
Mp3g14900	Mapoly0004s0182	AT1G01280
Mp6g07100	Mapoly0053s0024	AT1G01290
Mp3g20930	Mapoly0159s0023	AT1G01300
Mp5g16410	Mapoly0185s0030	AT1G01300
Mp5g16350	Mapoly0185s0023	AT1G01300
Mp1g05070	Mapoly0005s0101	AT1G01300
Mp5g12090	Mapoly0143s0038	AT1G01300
Mp7g01250	Mapoly0271s0001	AT1G01300
Mp2g15980	Mapoly2280s0001	AT1G01300
Mp5g16430	Mapoly0185s0032	AT1G01300
Mp5g16420	Mapoly0185s0031	AT1G01300
Mp2g20870	Mapoly0040s0125	AT1G01300
Mp5g12100	Mapoly0143s0039	AT1G01300
Mp7g12400	Mapoly0003s0250	AT1G01300
Mp5g16390	Mapoly0185s0028	AT1G01300
Mp7g00440	Mapoly0046s0080	AT1G01310
Mp4g00280	Mapoly0066s0113	AT1G01350
Mp4g06960	Mapoly0125s0041	AT1G01390
Mp8g08270	Mapoly0063s0091	AT1G01430
Mp1g23200	Mapoly0065s0058	AT1G01470
Mp8g04290	Mapoly0200s0005	AT1G01500
Mp5g11160	Mapoly0093s0038	AT1G01500
Mp8g00080	Mapoly0077s0060	AT1G01510
Mp7g00370	Mapoly0046s0087	AT1G01540
Mp5g09540	Mapoly0095s0006	AT1G01630
Mp3g02130	Mapoly0007s0202	AT1G01630
Mp6g09640	Mapoly0016s0008	AT1G01710
Mp3g20570	Mapoly0149s0023	AT1G01750
Mp8g17810	Mapoly0030s0115	AT1G01750
Mp2g10940	Mapoly0023s0060	AT1G01760
Mp2g19780	Mapoly0055s0072	AT1G01790
Mp7g06060	Mapoly0057s0065	AT1G01860
Mp3g04260	Mapoly0022s0105	AT1G01880
Mp2g06380	Mapoly0021s0093	AT1G01910
Mp6g01360	Mapoly0052s0068	AT1G01920
Mp8g10260	Mapoly0008s0196	AT1G01930
Mp7g12550	Mapoly0003s0263	AT1G01940
Mp4g06510	Mapoly0114s0009	AT1G01950
Mp4g06140	Mapoly0114s0040	AT1G01970
Mp5g16970	Mapoly0117s0009	AT1G02020
Mp4g23190	Mapoly0020s0082	AT1G02050
Mp1g10020	Mapoly0014s0224	AT1G02065
Mp3g11860	Mapoly0037s0011	AT1G02080
Mp4g17240	Mapoly0041s0006	AT1G02090
Mp8g07300	Mapoly0013s0063	AT1G02100
Mp8g12980	Mapoly0083s0023	AT1G02120
Mp2g23010	Mapoly0072s0030	AT1G02130
Mp5g13520	Mapoly0032s0045	AT1G02140
Mp4g03740	Mapoly0044s0100	AT1G02145
Mp2g24860	Mapoly0181s0011	AT1G02160
Mp7g17040	Mapoly0051s0042	AT1G02170
Mp1g14840	Mapoly0153s0006	AT1G02260
Mp6g00510	Mapoly0104s0015	AT1G02305
Mp8g04210	Mapoly0012s0210	AT1G02330
Mp5g23410	Mapoly0010s0117	AT1G02335
Mp5g00730	Mapoly0193s0019	AT1G02335
Mp8g18120	Mapoly0030s0145	AT1G02335
Mp8g12470	Mapoly0083s0073	AT1G02335
Mp1g16650	Mapoly0001s0007	AT1G02335
Mp5g00740	Mapoly0193s0018	AT1G02335
Mp5g00720	Mapoly0193s0020	AT1G02335
Mp4g09250	Mapoly0112s0025	AT1G02335
Mp2g24550	Mapoly0246s0007	AT1G02335
Mp5g02110	Mapoly0147s0004	AT1G02360
Mp4g14230	Mapoly0070s0059	AT1G02410
Mp4g01280	Mapoly0066s0015	AT1G02475
Mp7g04390	Mapoly0062s0086	AT1G02520
Mp7g16060	Mapoly0111s0014	AT1G02520
Mp2g19280	Mapoly0055s0124	AT1G02560
Mp1g07460	Mapoly0043s0139	AT1G02660
Mp1g15180	Mapoly0033s0143	AT1G02680
Mp4g00490	Mapoly0066s0092	AT1G02680
Mp8g17860	Mapoly0030s0120	AT1G02800
Mp1g07200	Mapoly0043s0113	AT1G02870
Mp1g02910	Mapoly0113s0040	AT1G02880
Mp1g21960	Mapoly0001s0532	AT1G02910
Mp7g13390	Mapoly0009s0025	AT1G02930
Mp4g14080	Mapoly0070s0074	AT1G02970
Mp1g27090	Mapoly0002s0169	AT1G02970
Mp3g11610	Mapoly0037s0036	AT1G03000
Mp1g09250	Mapoly0096s0074	AT1G03030
Mp2g15880	Mapoly0082s0083	AT1G03060
Mp8g15290	Mapoly0187s0016	AT1G03090
Mp8g01030	Mapoly0064s0095	AT1G03090
Mp5g10650	Mapoly0048s0007	AT1G03110
Mp5g18240	Mapoly0084s0071	AT1G03120
Mp5g04200	Mapoly0141s0027	AT1G03130
Mp3g18300	Mapoly0140s0012	AT1G03140
Mp4g15410	Mapoly0054s0004	AT1G03150
Mp1g26090	Mapoly0002s0267	AT1G03160
Mp1g27570	Mapoly0002s0121	AT1G03180
Mp6g12580	Mapoly0059s0089	AT1G03190
Mp7g06270	Mapoly0057s0044	AT1G03250
Mp7g00540	Mapoly0046s0071	AT1G03280
Mp1g05540	Mapoly0005s0053	AT1G03290
Mp3g09040	Mapoly0105s0013	AT1G03310
Mp1g25280	Mapoly0002s0343	AT1G03330
Mp1g07660	Mapoly0036s0012	AT1G03360
Mp4g06300	Mapoly0114s0023	AT1G03370
Mp3g05770	Mapoly0006s0048	AT1G03380
Mp1g13410	Mapoly0019s0111	AT1G03440
Mp5g13560	Mapoly0032s0049	AT1G03457
Mp3g17410	Mapoly0039s0053	AT1G03475
Mp4g14070	Mapoly0070s0075	AT1G03475
Mp8g14120	Mapoly0108s0039	AT1G03530
Mp3g19780	Mapoly0049s0056	AT1G03600
Mp4g20560	Mapoly0101s0002	AT1G03650
Mp6g02170	Mapoly0035s0005	AT1G03670
Mp4g18950	Mapoly0164s0015	AT1G03680
Mp7g02690	Mapoly0088s0019	AT1G03687
Mp3g16500	Mapoly0004s0021	AT1G03700
Mp2g14200	Mapoly0042s0047	AT1G03750
Mp7g07450	Mapoly0076s0049	AT1G03760
Mp1g15380	Mapoly0033s0123	AT1G03770
Mp1g15390	Mapoly0033s0122	AT1G03770
Mp1g15400	Mapoly0033s0121	AT1G03770
Mp6g10410	Mapoly0016s0083	AT1G03780
Mp8g03720	Mapoly0012s0162	AT1G03900
Mp1g18180	Mapoly0001s0156	AT1G03910
Mp1g14130	Mapoly0019s0183	AT1G03920
Mp5g06990	Mapoly0136s0022	AT1G03950
Mp2g11040	Mapoly0023s0070	AT1G04010
Mp6g00560	Mapoly0104s0010	AT1G04080
Mp4g11930	Mapoly0011s0178	AT1G04120
Mp4g11950	Mapoly0011s0180	AT1G04120
Mp8g03560	Mapoly0012s0146	AT1G04130
Mp1g04790	Mapoly0005s0129	AT1G04170
Mp5g17360	Mapoly0182s0013	AT1G04190
Mp2g05510	Mapoly0021s0008	AT1G04200
Mp1g03380	Mapoly0005s0269	AT1G04210
Mp5g23020	Mapoly0010s0154	AT1G04230
Mp6g08910	Mapoly0060s0028	AT1G04390
Mp5g19890	Mapoly0206s0010	AT1G04410
Mp8g18990	Mapoly0131s0005	AT1G04420
Mp6g07940	Mapoly0053s0107	AT1G04420
Mp4g08580	Mapoly0157s0021	AT1G04510
Mp4g08560	Mapoly0157s0022	AT1G04510
Mp3g04490	Mapoly0022s0082	AT1G04560
Mp4g03540	Mapoly0044s0120	AT1G04560
Mp3g04500	Mapoly0022s0081	AT1G04560
Mp3g04480	Mapoly0022s0083	AT1G04560
Mp6g01060	Mapoly0052s0098	AT1G04560
Mp7g02790	Mapoly0088s0008	AT1G04620
Mp1g09770	Mapoly0096s0024	AT1G04635
Mp5g23800	Mapoly0010s0076	AT1G04640
Mp1g24360	Mapoly0061s0085	AT1G04650
Mp2g23210	Mapoly0072s0010	AT1G04690
Mp2g16010	Mapoly0122s0062	AT1G04730
Mp8g09930	Mapoly0008s0229	AT1G04750
Mp8g09990	Mapoly0008s0223	AT1G04750
Mp4g07690	Mapoly0115s0011	AT1G04760
Mp4g20140	Mapoly0116s0016	AT1G04790
Mp7g13810	Mapoly0009s0066	AT1G04850
Mp7g16560	Mapoly0123s0038	AT1G04860
Mp4g22160	Mapoly0090s0014	AT1G04870
Mp1g07350	Mapoly0043s0128	AT1G04880
Mp6g15460	Mapoly0056s0058	AT1G04890
Mp4g21440	Mapoly0090s0077	AT1G04900
Mp3g11890	Mapoly0037s0008	AT1G04910
Mp2g16990	Mapoly0109s0040	AT1G04920
Mp3g02650	Mapoly0007s0253	AT1G04920
Mp3g05820	Mapoly0006s0053	AT1G04940
Mp1g00110	Mapoly0103s0075	AT1G04945
Mp2g20860	Mapoly0040s0126	AT1G04950
Mp7g12170	Mapoly0003s0230	AT1G04970
Mp3g10950	Mapoly0037s0101	AT1G05000
Mp1g10400	Mapoly0014s0187	AT1G05030
Mp1g05740	Mapoly0005s0033	AT1G05055
Mp5g02390	Mapoly0147s0032	AT1G05087
Mp7g11900	Mapoly0003s0201	AT1G05120
Mp8g01730	Mapoly0064s0026	AT1G05140
Mp2g10420	Mapoly0023s0011	AT1G05160
Mp3g19230	Mapoly0049s0111	AT1G05170
Mp1g05130	Mapoly0005s0094	AT1G05180
Mp1g03630	Mapoly0005s0245	AT1G05190
Mp3g22380	Mapoly0024s0016	AT1G05205
Mp3g15780	Mapoly0004s0094	AT1G05250
Mp5g21480	Mapoly3855s0001	AT1G05250
Mp5g21440	Mapoly0220s0001	AT1G05250
Mp3g22000	Mapoly0089s0017	AT1G05250
Mp5g21500	Mapoly0106s0051	AT1G05250
Mp5g21490	Mapoly0106s0052	AT1G05250
Mp3g15810	Mapoly0004s0091	AT1G05250
Mp4g07400	Mapoly0115s0041	AT1G05250
Mp5g21430	Mapoly0220s0004	AT1G05250
Mp7g14900	Mapoly0009s0175	AT1G05250
Mp5g21390	Mapoly0106s0054	AT1G05250
Mp1g06830	Mapoly0043s0075	AT1G05260
Mp3g15800	Mapoly0004s0092	AT1G05260
Mp5g21400	Mapoly0106s0053	AT1G05260
Mp8g09900	Mapoly0008s0232	AT1G05260
Mp5g17600	Mapoly0084s0012	AT1G05260
Mp1g22970	Mapoly0065s0079	AT1G05260
Mp5g01660	Mapoly1623s0001	AT1G05260
Mp6g18300	Mapoly0038s0040	AT1G05260
Mp4g05440	Mapoly0087s0046	AT1G05260
Mp3g06650	Mapoly0006s0133	AT1G05260
Mp5g17470	Mapoly0182s0002	AT1G05260
Mp5g21510	Mapoly0106s0049	AT1G05260
Mp5g04000	Mapoly0141s0008	AT1G05260
Mp1g06820	Mapoly0043s0074	AT1G05260
Mp5g17030	Mapoly0117s0003	AT1G05260
Mp7g15010	Mapoly0009s0185	AT1G05260
Mp5g13840	Mapoly0032s0074	AT1G05260
Mp3g16800	Mapoly0039s0115	AT1G05260
Mp3g16820	Mapoly0039s0113	AT1G05260
Mp3g22700	Mapoly0024s0047	AT1G05260
Mp5g13650	Mapoly0032s0056	AT1G05260
Mp5g17090	Mapoly0196s0015	AT1G05260
Mp5g17500	Mapoly0084s0002	AT1G05260
Mp5g07850	Mapoly0198s0004	AT1G05260
Mp5g13790	Mapoly0032s0069	AT1G05260
Mp4g05810	Mapoly0087s0010	AT1G05260
Mp5g04010	Mapoly0141s0009	AT1G05260
Mp4g16740	Mapoly0054s0141	AT1G05260
Mp5g13460	Mapoly0032s0039	AT1G05270
Mp1g23660	Mapoly0065s0011	AT1G05270
Mp7g13840	Mapoly0009s0069	AT1G05350
Mp6g10260	Mapoly0016s0069	AT1G05370
Mp6g21090	Mapoly0091s0046	AT1G05380
Mp6g19720	Mapoly0045s0091	AT1G05385
Mp5g00070	Mapoly0078s0007	AT1G05460
Mp1g11040	Mapoly0014s0121	AT1G05490
Mp6g02520	Mapoly0035s0038	AT1G05500
Mp4g17950	Mapoly0041s0076	AT1G05500
Mp2g02170	Mapoly0130s0025	AT1G05590
Mp8g06980	Mapoly0013s0094	AT1G05620
Mp1g29590	Mapoly0139s0015	AT1G05700
Mp7g16330	Mapoly0123s0015	AT1G05790
Mp1g26800	Mapoly0002s0198	AT1G05830
Mp7g16780	Mapoly0051s0016	AT1G05830
Mp1g15420	Mapoly0033s0119	AT1G05830
Mp3g01760	Mapoly0007s0168	AT1G05870
Mp2g00420	Mapoly0028s0109	AT1G05910
Mp5g15130	Mapoly0071s0097	AT1G05940
Mp3g10750	Mapoly0037s0121	AT1G05970
Mp1g16970	Mapoly0001s0037	AT1G06060
Mp3g00600	Mapoly0007s0056	AT1G06070
Mp1g11740	Mapoly0014s0053	AT1G06110
Mp8g09430	Mapoly0204s0005	AT1G06130
Mp8g09390	Mapoly0204s0009	AT1G06130
Mp2g06450	Mapoly0021s0100	AT1G06170
Mp2g04200	Mapoly0031s0076	AT1G06170
Mp2g04190	Mapoly0031s0075	AT1G06170
Mp2g06460	Mapoly0021s0101	AT1G06170
Mp8g14280	Mapoly0108s0055	AT1G06200
Mp8g11140	Mapoly0008s0107	AT1G06220
Mp1g20280	Mapoly0001s0365	AT1G06230
Mp2g14370	Mapoly0042s0064	AT1G06230
Mp7g12790	Mapoly0003s0287	AT1G06240
Mp3g01250	Mapoly0007s0119	AT1G06290
Mp7g16230	Mapoly0123s0004	AT1G06330
Mp2g17070	Mapoly0109s0048	AT1G06460
Mp6g18500	Mapoly0038s0060	AT1G06470
Mp6g02500	Mapoly0035s0035	AT1G06470
Mp2g11310	Mapoly0023s0099	AT1G06500
Mp5g08790	Mapoly0086s0079	AT1G06510
Mp3g17110	Mapoly0039s0083	AT1G06550
Mp2g26730	Mapoly0025s0011	AT1G06560
Mp4g19560	Mapoly0126s0038	AT1G06570
Mp3g02010	Mapoly0007s0190	AT1G06590
Mp5g20290	Mapoly0058s0006	AT1G06680
Mp5g20300	Mapoly0058s0007	AT1G06680
Mp2g17390	Mapoly0094s0007	AT1G06680
Mp8g01480	Mapoly0064s0050	AT1G06690
Mp2g02950	Mapoly0075s0056	AT1G06690
Mp2g20920	Mapoly0040s0120	AT1G06720
Mp3g18830	Mapoly0142s0012	AT1G06750
Mp3g14390	Mapoly0004s0232	AT1G06760
Mp3g13100	Mapoly0050s0102	AT1G06790
Mp8g12940	Mapoly0083s0027	AT1G06800
Mp6g14140	Mapoly0047s0068	AT1G06800
Mp5g24430	Mapoly0010s0015	AT1G06820
Mp4g22550	Mapoly0020s0025	AT1G06840
Mp8g19020	Mapoly0131s0002	AT1G06840
Mp8g00010	Mapoly0077s0067	AT1G06840
Mp3g23580	Mapoly0024s0134	AT1G06890
Mp1g01290	Mapoly0029s0118	AT1G06900
Mp6g16500	Mapoly0170s0026	AT1G06920
Mp3g18940	Mapoly0142s0001	AT1G06920
Mp1g27360	Mapoly0002s0142	AT1G06950
Mp5g12580	Mapoly0092s0049	AT1G06960
Mp7g13670	Mapoly0009s0052	AT1G07010
Mp6g13660	Mapoly0047s0017	AT1G07030
Mp7g05190	Mapoly0062s0006	AT1G07030
Mp6g14420	Mapoly0047s0096	AT1G07030
Mp3g14320	Mapoly0004s0239	AT1G07040
Mp3g21870	Mapoly0089s0029	AT1G07080
Mp2g24600	Mapoly0221s0004	AT1G07090
Mp6g15850	Mapoly0056s0097	AT1G07110
Mp4g18400	Mapoly0041s0121	AT1G07130
Mp7g00310	Mapoly0046s0093	AT1G07210
Mp7g04800	Mapoly0062s0046	AT1G07220
Mp7g15180	Mapoly0009s0202	AT1G07230
Mp8g11280	Mapoly0008s0092	AT1G07230
Mp4g11070	Mapoly0011s0092	AT1G07230
Mp2g13780	Mapoly0042s0007	AT1G07270
Mp2g13700	Mapoly0026s0001	AT1G07280
Mp1g18940	Mapoly0001s0232	AT1G07320
Mp1g12870	Mapoly0019s0057	AT1G07350
Mp5g08780	Mapoly0086s0078	AT1G07370
Mp4g08390	Mapoly0120s0007	AT1G07380
Mp7g10930	Mapoly0003s0107	AT1G07400
Mp7g07890	Mapoly0076s0005	AT1G07400
Mp7g06480	Mapoly0057s0019	AT1G07400
Mp2g16110	Mapoly0122s0052	AT1G07400
Mp7g07910	Mapoly0076s0003	AT1G07400
Mp7g07900	Mapoly0076s0004	AT1G07400
Mp7g07870	Mapoly0076s0007	AT1G07400
Mp7g10940	Mapoly0003s0108	AT1G07400
Mp7g02080	Mapoly0088s0078	AT1G07400
Mp7g07880	Mapoly0076s0006	AT1G07400
Mp4g09320	Mapoly0112s0032	AT1G07470
Mp1g20490	Mapoly0001s0385	AT1G07530
Mp1g07040	Mapoly0043s0095	AT1G07540
Mp5g20920	Mapoly0058s0072	AT1G07615
Mp3g15260	Mapoly0004s0146	AT1G07645
Mp1g05000	Mapoly0005s0103	AT1G07650
Mp6g16340	Mapoly0056s0144	AT1G07650
Mp6g16380	Mapoly0170s0039	AT1G07650
Mp6g17510	Mapoly0265s0002	AT1G07650
Mp6g17550	Mapoly0145s0031	AT1G07650
Mp6g18110	Mapoly0496s0001	AT1G07650
Mp1g29450	Mapoly1247s0001	AT1G07650
Mp6g16370	Mapoly0643s0001	AT1G07650
Mp6g16350	Mapoly0056s0145	AT1G07650
Mp2g05250	Mapoly0031s0179	AT1G07670
Mp1g10500	Mapoly0014s0177	AT1G07700
Mp1g21150	Mapoly0001s0449	AT1G07705
Mp1g12000	Mapoly0014s0028	AT1G07745
Mp1g18470	Mapoly0001s0185	AT1G07750
Mp8g13010	Mapoly0083s0020	AT1G07770
Mp8g06510	Mapoly0013s0139	AT1G07770
Mp7g13440	Mapoly0009s0030	AT1G07830
Mp4g18120	Mapoly0041s0093	AT1G07840
Mp4g01170	Mapoly3661s0001	AT1G07900
Mp6g05810	Mapoly0097s0062	AT1G07900
Mp1g05970	Mapoly0005s0012	AT1G07910
Mp6g17700	Mapoly0145s0016	AT1G07920
Mp6g17690	Mapoly0145s0017	AT1G07920
Mp3g23400	Mapoly0024s0116	AT1G07920
Mp6g00930	Mapoly0982s0001	AT1G07920
Mp2g09500	Mapoly0158s0021	AT1G07920
Mp6g18130	Mapoly0038s0022	AT1G07920
Mp6g00950	Mapoly0052s0109	AT1G07920
Mp3g02550	Mapoly0007s0244	AT1G07920
Mp6g00240	Mapoly0104s0043	AT1G07920
Mp6g17710	Mapoly0145s0015	AT1G07920
Mp6g18140	Mapoly0038s0023	AT1G07920
Mp3g03620	Mapoly0022s0170	AT1G07920
Mp6g00940	Mapoly0052s0110	AT1G07920
Mp1g26380	Mapoly0002s0240	AT1G07920
Mp6g17720	Mapoly0145s0014	AT1G07920
Mp4g21900	Mapoly0090s0032	AT1G07960
Mp1g07190	Mapoly0043s0112	AT1G07970
Mp2g25260	Mapoly0168s0007	AT1G07980
Mp1g24280	Mapoly0061s0093	AT1G08030
Mp6g04790	Mapoly0034s0038	AT1G08040
Mp6g12910	Mapoly0059s0057	AT1G08040
Mp7g13720	Mapoly0009s0057	AT1G08065
Mp4g18060	Mapoly0041s0087	AT1G08080
Mp8g01230	Mapoly0064s0075	AT1G08080
Mp6g14480	Mapoly0047s0102	AT1G08080
Mp7g09240	Mapoly0068s0077	AT1G08090
Mp4g22680	Mapoly0020s0038	AT1G08090
Mp4g22800	Mapoly0020s0043	AT1G08090
Mp4g22840	Mapoly0020s0046	AT1G08090
Mp8g04780	Mapoly0217s0004	AT1G08090
Mp4g22820	Mapoly1563s0001	AT1G08090
Mp4g22830	Mapoly0020s0045	AT1G08090
Mp4g22810	Mapoly0020s0044	AT1G08090
Mp5g10780	Mapoly0404s0001	AT1G08100
Mp1g15780	Mapoly0033s0083	AT1G08110
Mp1g15760	Mapoly0033s0085	AT1G08110
Mp7g16530	Mapoly0123s0035	AT1G08125
Mp6g12820	Mapoly0059s0066	AT1G08125
Mp1g15320	Mapoly0033s0129	AT1G08130
Mp6g00750	Mapoly0052s0125	AT1G08190
Mp6g00770	Mapoly0052s0123	AT1G08190
Mp5g14230	Mapoly0032s0115	AT1G08230
Mp5g14240	Mapoly0032s0116	AT1G08230
Mp3g23100	Mapoly0024s0087	AT1G08250
Mp5g15520	Mapoly0071s0057	AT1G08250
Mp3g23090	Mapoly0024s0086	AT1G08250
Mp3g08150	Mapoly0006s0290	AT1G08260
Mp2g00070	Mapoly0028s0144	AT1G08280
Mp1g19260	Mapoly0001s0264	AT1G08280
Mp5g13750	Mapoly0032s0065	AT1G08280
Mp1g03590	Mapoly0005s0249	AT1G08280
Mp3g07650	Mapoly0006s0241	AT1G08360
Mp3g07870	Mapoly0006s0264	AT1G08360
Mp1g25660	Mapoly0002s0305	AT1G08370
Mp8g01210	Mapoly0064s0077	AT1G08380
Mp6g11430	Mapoly0016s0182	AT1G08390
Mp4g13370	Mapoly0214s0003	AT1G08460
Mp4g19000	Mapoly0164s0010	AT1G08470
Mp3g22720	Mapoly0024s0049	AT1G08480
Mp4g21870	Mapoly0090s0035	AT1G08490
Mp5g23930	Mapoly0010s0063	AT1G08490
Mp2g25150	Mapoly0168s0018	AT1G08510
Mp2g10900	Mapoly0023s0056	AT1G08510
Mp2g10910	Mapoly0023s0057	AT1G08510
Mp2g18080	Mapoly0094s0076	AT1G08510
Mp6g04260	Mapoly0034s0094	AT1G08520
Mp4g09770	Mapoly0132s0020	AT1G08530
Mp3g00750	Mapoly0007s0071	AT1G08540
Mp4g13380	Mapoly0214s0004	AT1G08540
Mp7g15960	Mapoly0111s0023	AT1G08550
Mp5g17680	Mapoly0084s0018	AT1G08580
Mp5g21000	Mapoly0058s0081	AT1G08600
Mp6g20340	Mapoly0045s0030	AT1G08620
Mp1g07970	Mapoly0036s0041	AT1G08640
Mp2g23770	Mapoly0069s0027	AT1G08750
Mp5g12890	Mapoly0092s0019	AT1G08750
Mp5g12770	Mapoly0092s0030	AT1G08750
Mp5g18740	Mapoly0073s0066	AT1G08760
Mp2g17400	Mapoly0094s0008	AT1G08780
Mp3g02870	Mapoly0007s0275	AT1G08830
Mp3g16750	Mapoly0039s0120	AT1G08840
Mp6g04460	Mapoly0034s0073	AT1G09010
Mp7g16670	Mapoly0051s0005	AT1G09020
Mp2g08510	Mapoly0015s0136	AT1G09070
Mp6g00060	Mapoly0163s0014	AT1G09070
Mp6g00390	Mapoly0104s0027	AT1G09070
Mp6g21300	Mapoly0091s0025	AT1G09130
Mp2g00100	Mapoly0028s0141	AT1G09150
Mp2g23830	Mapoly0069s0033	AT1G09155
Mp2g17470	Mapoly0094s0015	AT1G09160
Mp3g22050	Mapoly0089s0012	AT1G09200
Mp2g12710	Mapoly0026s0100	AT1G09200
Mp7g10700	Mapoly0003s0086	AT1G09200
Mp3g07730	Mapoly0006s0250	AT1G09200
Mp7g18030	Mapoly0102s0037	AT1G09200
Mp4g04840	Mapoly1369s0001	AT1G09200
Mp7g10730	Mapoly0003s0088	AT1G09200
Mp7g16200	Mapoly0123s0001	AT1G09200
Mp4g15540	Mapoly0054s0019	AT1G09230
Mp5g22180	Mapoly0166s0012	AT1G09280
Mp5g01950	Mapoly0161s0009	AT1G09290
Mp5g05500	Mapoly0027s0075	AT1G09300
Mp5g22630	Mapoly0010s0193	AT1G09310
Mp6g05850	Mapoly0097s0058	AT1G09330
Mp4g19720	Mapoly0126s0022	AT1G09330
Mp1g11680	Mapoly0014s0058	AT1G09340
Mp4g13460	Mapoly0214s0012	AT1G09390
Mp4g21190	Mapoly0101s0065	AT1G09450
Mp4g20150	Mapoly0116s0017	AT1G09470
Mp8g08700	Mapoly0063s0049	AT1G09510
Mp5g23510	Mapoly0010s0105	AT1G09560
Mp2g01590	Mapoly0352s0003	AT1G09560
Mp8g13990	Mapoly0108s0024	AT1G09560
Mp2g18180	Mapoly0242s0003	AT1G09560
Mp2g02790	Mapoly0075s0040	AT1G09560
Mp6g20660	Mapoly0930s0001	AT1G09560
Mp2g05430	Mapoly0021s0001	AT1G09560
Mp2g01580	Mapoly0352s0002	AT1G09560
Mp5g00860	Mapoly0193s0011	AT1G09560
Mp5g23430	Mapoly0010s0115	AT1G09560
Mp6g12090	Mapoly0135s0027	AT1G09575
Mp1g04380	Mapoly0005s0169	AT1G09580
Mp1g14880	Mapoly0153s0002	AT1G09620
Mp7g04100	Mapoly0062s0115	AT1G09640
Mp7g08450	Mapoly0146s0045	AT1G09700
Mp1g10330	Mapoly0014s0193	AT1G09710
Mp2g26300	Mapoly0025s0054	AT1G09730
Mp1g11620	Mapoly0014s0064	AT1G09760
Mp1g10310	Mapoly0014s0195	AT1G09770
Mp3g09330	Mapoly0085s0094	AT1G09780
Mp6g09990	Mapoly0016s0042	AT1G09800
Mp4g02040	Mapoly0080s0095	AT1G09815
Mp1g28120	Mapoly0002s0066	AT1G09815
Mp4g18670	Mapoly0041s0149	AT1G09830
Mp1g01490	Mapoly0029s0098	AT1G09870
Mp1g20790	Mapoly0001s0414	AT1G09910
Mp5g23370	Mapoly0010s0121	AT1G09910
Mp2g13580	Mapoly0026s0013	AT1G09910
Mp7g11130	Mapoly0003s0127	AT1G09910
Mp7g03130	Mapoly0074s0083	AT1G09910
Mp5g20220	Mapoly0190s0018	AT1G09910
Mp7g05470	Mapoly1996s0001	AT1G09910
Mp2g13570	Mapoly0026s0014	AT1G09910
Mp2g13590	Mapoly0026s0012	AT1G09910
Mp3g03160	Mapoly0212s0010	AT1G09910
Mp5g23380	Mapoly0010s0120	AT1G09910
Mp7g05460	Mapoly0504s0001	AT1G09910
Mp3g13880	Mapoly0004s0283	AT1G09920
Mp3g03750	Mapoly0022s0157	AT1G09930
Mp7g14140	Mapoly0009s0099	AT1G09960
Mp1g13220	Mapoly0019s0092	AT1G10030
Mp2g15540	Mapoly0082s0051	AT1G10095
Mp4g04420	Mapoly0044s0031	AT1G10130
Mp2g21840	Mapoly0040s0031	AT1G10130
Mp6g10870	Mapoly0016s0126	AT1G10130
Mp5g21600	Mapoly0106s0039	AT1G10130
Mp3g11080	Mapoly0538s0001	AT1G10130
Mp2g22370	Mapoly0072s0090	AT1G10150
Mp1g08660	Mapoly0036s0109	AT1G10170
Mp4g06320	Mapoly0114s0021	AT1G10290
Mp8g15710	Mapoly0079s0042	AT1G10320
Mp2g03760	Mapoly0031s0032	AT1G10370
Mp3g09980	Mapoly0085s0029	AT1G10410
Mp6g15310	Mapoly0056s0041	AT1G10430
Mp3g03810	Mapoly0022s0150	AT1G10470
Mp2g04980	Mapoly0031s0153	AT1G10490
Mp8g08510	Mapoly0063s0067	AT1G10500
Mp4g21830	Mapoly0090s0039	AT1G10510
Mp5g00050	Mapoly0078s0005	AT1G10520
Mp7g05700	Mapoly0057s0101	AT1G10520
Mp2g05600	Mapoly0021s0016	AT1G10522
Mp1g20870	Mapoly0001s0422	AT1G10550
Mp1g17450	Mapoly0001s0085	AT1G10580
Mp2g24070	Mapoly0069s0056	AT1G10650
Mp2g06010	Mapoly0021s0056	AT1G10660
Mp5g21210	Mapoly0058s0103	AT1G10670
Mp6g01710	Mapoly0052s0033	AT1G10700
Mp5g09980	Mapoly0048s0073	AT1G10740
Mp7g01010	Mapoly0046s0023	AT1G10760
Mp6g18200	Mapoly0038s0029	AT1G10760
Mp7g01020	Mapoly0046s0022	AT1G10760
Mp1g02570	Mapoly0113s0005	AT1G10780
Mp6g04450	Mapoly0034s0074	AT1G10800
Mp3g00490	Mapoly0007s0045	AT1G10800
Mp8g02110	Mapoly0012s0008	AT1G10800
Mp2g21220	Mapoly0040s0092	AT1G10830
Mp2g21230	Mapoly0040s0091	AT1G10830
Mp3g20490	Mapoly0149s0014	AT1G10840
Mp6g02660	Mapoly0035s0053	AT1G10865
Mp4g14290	Mapoly0070s0053	AT1G10930
Mp1g16980	Mapoly0001s0038	AT1G10950
Mp2g15250	Mapoly0082s0023	AT1G10960
Mp4g16550	Mapoly3477s0001	AT1G10960
Mp1g19040	Mapoly0001s0242	AT1G10970
Mp4g19340	Mapoly0169s0010	AT1G10970
Mp5g10490	Mapoly0048s0023	AT1G10970
Mp1g23920	Mapoly0061s0128	AT1G11020
Mp3g10530	Mapoly0037s0143	AT1G11050
Mp3g10520	Mapoly0037s0144	AT1G11050
Mp5g07640	Mapoly0127s0020	AT1G11090
Mp6g17870	Mapoly0237s0001	AT1G11180
Mp2g20380	Mapoly0055s0011	AT1G11180
Mp6g00050	Mapoly0163s0015	AT1G11250
Mp6g12660	Mapoly0059s0080	AT1G11290
Mp3g15360	Mapoly0004s0136	AT1G11320
Mp1g05760	Mapoly0005s0031	AT1G11360
Mp1g02950	Mapoly0113s0044	AT1G11360
Mp6g03230	Mapoly0035s0103	AT1G11390
Mp7g07930	Mapoly0076s0001	AT1G11390
Mp1g23500	Mapoly0065s0027	AT1G11400
Mp1g03010	Mapoly0113s0049	AT1G11480
Mp2g18350	Mapoly0177s0014	AT1G11545
Mp7g11810	Mapoly0003s0192	AT1G11680
Mp2g20000	Mapoly0055s0049	AT1G11720
Mp4g17530	Mapoly0041s0035	AT1G11750
Mp1g10280	Mapoly0014s0198	AT1G11755
Mp7g10000	Mapoly0003s0019	AT1G11760
Mp1g08100	Mapoly0036s0054	AT1G11780
Mp2g00780	Mapoly0028s0073	AT1G11800
Mp7g03910	Mapoly0074s0008	AT1G11800
Mp2g09990	Mapoly0129s0024	AT1G11860
Mp6g09660	Mapoly0016s0010	AT1G11870
Mp2g21540	Mapoly0040s0060	AT1G11880
Mp2g11050	Mapoly0023s0071	AT1G11890
Mp4g21390	Mapoly0090s0082	AT1G11910
Mp8g14360	Mapoly0108s0063	AT1G11910
Mp1g05940	Mapoly0005s0015	AT1G11920
Mp5g16950	Mapoly0117s0011	AT1G11950
Mp7g04480	Mapoly0062s0077	AT1G11960
Mp7g09470	Mapoly0068s0100	AT1G12000
Mp8g04500	Mapoly0186s0001	AT1G12040
Mp3g04940	Mapoly0022s0035	AT1G12050
Mp6g19550	Mapoly0045s0108	AT1G12060
Mp4g04400	Mapoly0044s0033	AT1G12110
Mp3g08550	Mapoly0105s0062	AT1G12110
Mp5g09260	Mapoly0095s0033	AT1G12110
Mp5g08940	Mapoly0095s0064	AT1G12110
Mp3g03470	Mapoly0022s0185	AT1G12110
Mp1g21610	Mapoly0001s0496	AT1G12110
Mp1g26010	Mapoly0002s0275	AT1G12200
Mp1g02140	Mapoly0029s0033	AT1G12230
Mp1g02180	Mapoly0029s0029	AT1G12230
Mp4g16290	Mapoly0054s0095	AT1G12240
Mp5g24470	Mapoly0010s0011	AT1G12244
Mp8g12430	Mapoly0083s0077	AT1G12250
Mp6g20920	Mapoly0091s0063	AT1G12260
Mp3g13870	Mapoly0004s0284	AT1G12350
Mp6g07760	Mapoly0053s0089	AT1G12360
Mp3g24250	Mapoly0121s0003	AT1G12360
Mp3g20600	Mapoly0149s0026	AT1G12370
Mp5g03040	Mapoly0124s0019	AT1G12390
Mp7g02670	Mapoly0088s0021	AT1G12400
Mp8g18340	Mapoly0213s0011	AT1G12410
Mp6g00780	Mapoly0052s0122	AT1G12430
Mp8g06540	Mapoly0013s0136	AT1G12460
Mp4g11360	Mapoly0011s0120	AT1G12470
Mp5g07660	Mapoly0127s0018	AT1G12520
Mp6g09390	Mapoly0152s0017	AT1G12520
Mp6g14590	Mapoly0047s0115	AT1G12600
Mp3g15470	Mapoly0004s0125	AT1G12640
Mp3g16370	Mapoly0004s0034	AT1G12650
Mp2g16530	Mapoly0122s0011	AT1G12770
Mp7g08790	Mapoly0068s0032	AT1G12790
Mp2g11640	Mapoly0023s0130	AT1G12800
Mp4g19810	Mapoly0126s0013	AT1G12840
Mp2g07150	Mapoly0015s0003	AT1G12860
Mp4g04920	Mapoly0150s0016	AT1G12860
Mp7g06610	Mapoly0057s0006	AT1G12900
Mp5g01830	Mapoly0161s0021	AT1G12910
Mp5g03900	Mapoly0259s0004	AT1G12910
Mp5g06230	Mapoly0027s0005	AT1G12910
Mp4g06640	Mapoly0125s0009	AT1G12920
Mp2g19530	Mapoly0055s0098	AT1G12930
Mp5g10770	Mapoly0847s0001	AT1G12940
Mp5g22520	Mapoly0010s0205	AT1G13030
Mp3g14210	Mapoly0004s0250	AT1G13120
Mp8g14230	Mapoly0108s0050	AT1G13130
Mp1g20450	Mapoly0001s0381	AT1G13130
Mp5g17670	Mapoly0084s0017	AT1G13160
Mp3g23810	Mapoly0121s0042	AT1G13180
Mp3g08890	Mapoly0105s0028	AT1G13190
Mp3g21160	Mapoly0160s0011	AT1G13220
Mp4g00970	Mapoly0066s0046	AT1G13230
Mp2g22250	Mapoly0072s0102	AT1G13260
Mp8g13960	Mapoly0108s0021	AT1G13310
Mp2g08660	Mapoly0015s0151	AT1G13330
Mp5g19880	Mapoly0206s0011	AT1G13440
Mp6g17420	Mapoly0184s0008	AT1G13450
Mp6g06630	Mapoly0173s0008	AT1G13560
Mp1g18650	Mapoly0001s0204	AT1G13580
Mp8g16480	Mapoly0154s0016	AT1G13580
Mp1g24900	Mapoly0061s0035	AT1G13640
Mp7g12540	Mapoly0003s0262	AT1G13690
Mp1g29780	Mapoly0209s0006	AT1G13750
Mp1g27820	Mapoly0002s0096	AT1G13750
Mp1g17260	Mapoly0001s0066	AT1G13770
Mp7g14470	Mapoly0009s0132	AT1G13820
Mp1g14930	Mapoly0033s0168	AT1G13860
Mp8g11550	Mapoly0008s0061	AT1G13870
Mp6g19610	Mapoly0045s0102	AT1G13950
Mp3g25100	Mapoly0100s0023	AT1G13980
Mp2g14380	Mapoly0042s0065	AT1G13990
Mp2g03930	Mapoly0031s0049	AT1G14000
Mp1g09030	Mapoly0036s0143	AT1G14030
Mp1g22860	Mapoly0065s0091	AT1G14030
Mp7g03480	Mapoly0074s0048	AT1G14060
Mp5g18350	Mapoly0084s0083	AT1G14060
Mp7g18170	Mapoly0102s0023	AT1G14100
Mp5g15390	Mapoly0071s0070	AT1G14140
Mp3g16090	Mapoly0004s0062	AT1G14140
Mp1g15690	Mapoly0033s0092	AT1G14270
Mp8g16110	Mapoly0079s0003	AT1G14290
Mp7g08110	Mapoly0146s0011	AT1G14300
Mp1g24620	Mapoly0061s0059	AT1G14310
Mp2g21350	Mapoly0040s0079	AT1G14330
Mp1g26190	Mapoly0002s0258	AT1G14345
Mp7g16300	Mapoly0123s0012	AT1G14350
Mp3g05560	Mapoly0006s0029	AT1G14360
Mp8g17960	Mapoly0030s0130	AT1G14400
Mp2g13120	Mapoly0026s0060	AT1G14400
Mp3g01640	Mapoly0007s0156	AT1G14410
Mp8g08190	Mapoly0063s0098	AT1G14440
Mp6g01970	Mapoly0052s0008	AT1G14450
Mp5g17240	Mapoly0182s0025	AT1G14540
Mp5g04300	Mapoly0011s0220	AT1G14550
Mp7g13780	Mapoly0009s0063	AT1G14570
Mp7g00150	Mapoly0046s0108	AT1G14590
Mp4g09690	Mapoly0132s0012	AT1G14610
Mp2g25780	Mapoly0025s0100	AT1G14620
Mp6g06990	Mapoly0053s0014	AT1G14650
Mp6g07670	Mapoly0053s0080	AT1G14650
Mp3g07580	Mapoly0006s0233	AT1G14670
Mp3g06160	Mapoly0006s0086	AT1G14670
Mp1g16590	Mapoly0033s0001	AT1G14710
Mp1g13990	Mapoly0019s0169	AT1G14720
Mp1g16320	Mapoly0033s0028	AT1G14740
Mp1g24060	Mapoly0061s0115	AT1G14790
Mp5g06390	Mapoly0189s0015	AT1G14790
Mp5g08390	Mapoly0086s0044	AT1G14810
Mp6g03580	Mapoly0035s0137	AT1G14850
Mp1g10640	Mapoly0014s0163	AT1G14870
Mp8g15500	Mapoly0079s0062	AT1G14920
Mp5g20660	Mapoly0058s0044	AT1G14920
Mp6g03610	Mapoly0035s0140	AT1G14990
Mp2g05890	Mapoly0021s0045	AT1G15000
Mp6g16480	Mapoly0170s0029	AT1G15000
Mp4g04240	Mapoly0044s0049	AT1G15010
Mp8g06240	Mapoly0013s0166	AT1G15020
Mp8g04470	Mapoly0216s0003	AT1G15080
Mp7g05610	Mapoly0057s0110	AT1G15110
Mp4g23090	Mapoly0020s0072	AT1G15120
Mp3g15580	Mapoly0004s0114	AT1G15130
Mp3g16410	Mapoly0004s0030	AT1G15140
Mp4g01130	Mapoly0066s0029	AT1G15200
Mp1g15720	Mapoly0033s0089	AT1G15220
Mp5g03980	Mapoly0141s0006	AT1G15230
Mp1g02160	Mapoly0029s0031	AT1G15250
Mp2g12400	Mapoly0026s0131	AT1G15250
Mp1g03810	Mapoly0005s0226	AT1G15370
Mp1g24860	Mapoly0285s0003	AT1G15390
Mp1g24870	Mapoly0061s0037	AT1G15390
Mp2g11320	Mapoly0023s0100	AT1G15410
Mp1g17900	Mapoly0001s0129	AT1G15440
Mp3g19390	Mapoly0049s0095	AT1G15550
Mp8g10620	Mapoly0008s0161	AT1G15660
Mp4g18110	Mapoly0041s0092	AT1G15690
Mp2g04610	Mapoly0031s0116	AT1G15710
Mp5g14050	Mapoly0032s0095	AT1G15740
Mp8g02180	Mapoly0012s0015	AT1G15780
Mp8g01900	Mapoly0064s0010	AT1G15780
Mp8g01860	Mapoly0064s0014	AT1G15780
Mp1g23490	Mapoly0065s0028	AT1G15810
Mp6g01650	Mapoly0052s0039	AT1G15820
Mp2g17670	Mapoly0094s0035	AT1G15860
Mp1g21440	Mapoly0001s0479	AT1G15870
Mp1g19070	Mapoly0001s0245	AT1G15880
Mp7g00950	Mapoly0046s0029	AT1G15900
Mp2g05680	Mapoly0021s0024	AT1G15950
Mp4g20480	Mapoly0116s0049	AT1G15960
Mp4g10130	Mapoly0132s0056	AT1G15960
Mp7g11150	Mapoly0003s0129	AT1G15960
Mp4g06360	Mapoly0114s0017	AT1G15980
Mp5g16000	Mapoly0071s0010	AT1G16010
Mp1g05110	Mapoly0005s0096	AT1G16040
Mp7g13270	Mapoly0009s0013	AT1G16060
Mp6g14820	Mapoly0047s0137	AT1G16080
Mp3g22670	Mapoly0024s0045	AT1G16130
Mp3g20270	Mapoly0049s0006	AT1G16130
Mp2g17830	Mapoly0094s0052	AT1G16180
Mp5g20750	Mapoly0058s0055	AT1G16210
Mp7g05720	Mapoly0057s0100	AT1G16250
Mp1g09370	Mapoly0096s0062	AT1G16250
Mp5g12150	Mapoly0274s0006	AT1G16260
Mp6g18060	Mapoly2529s0001	AT1G16260
Mp6g18030	Mapoly0038s0013	AT1G16260
Mp1g19410	Mapoly0001s0280	AT1G16280
Mp8g12060	Mapoly0008s0010	AT1G16290
Mp6g02290	Mapoly0035s0014	AT1G16300
Mp6g02860	Mapoly0035s0073	AT1G16300
Mp7g17950	Mapoly0102s0045	AT1G16350
Mp7g13890	Mapoly0009s0074	AT1G16360
Mp5g01850	Mapoly0161s0019	AT1G16430
Mp7g18350	Mapoly0102s0005	AT1G16445
Mp7g04250	Mapoly0062s0100	AT1G16445
Mp3g16380	Mapoly0004s0033	AT1G16470
Mp1g14350	Mapoly0179s0016	AT1G16520
Mp2g19930	Mapoly0055s0057	AT1G16540
Mp7g00410	Mapoly0046s0083	AT1G16560
Mp7g11070	Mapoly0003s0121	AT1G16560
Mp4g20110	Mapoly0116s0013	AT1G16570
Mp2g10540	Mapoly0023s0023	AT1G16590
Mp4g11580	Mapoly0011s0143	AT1G16610
Mp8g11540	Mapoly0008s0062	AT1G16700
Mp2g22480	Mapoly0072s0083	AT1G16710
Mp3g04800	Mapoly0022s0049	AT1G16720
Mp1g27510	Mapoly0002s0127	AT1G16740
Mp7g02200	Mapoly0088s0067	AT1G16750
Mp1g17160	Mapoly0001s0056	AT1G16770
Mp5g19520	Mapoly0134s0010	AT1G16800
Mp1g11820	Mapoly0014s0045	AT1G16810
Mp1g12500	Mapoly0019s0020	AT1G16870
Mp6g12560	Mapoly0059s0091	AT1G16900
Mp1g02720	Mapoly0113s0020	AT1G16970
Mp2g20900	Mapoly0040s0122	AT1G17020
Mp5g20580	Mapoly0058s0036	AT1G17050
Mp3g24100	Mapoly0121s0014	AT1G17070
Mp3g09910	Mapoly0085s0035	AT1G17070
Mp3g23780	Mapoly0121s0045	AT1G17080
Mp7g05220	Mapoly0062s0004	AT1G17100
Mp2g01130	Mapoly0028s0038	AT1G17100
Mp8g01310	Mapoly0064s0067	AT1G17130
Mp1g11350	Mapoly0014s0091	AT1G17160
Mp5g15430	Mapoly0071s0066	AT1G17200
Mp4g04310	Mapoly0044s0042	AT1G17210
Mp3g09840	Mapoly0085s0042	AT1G17220
Mp3g16730	Mapoly0039s0122	AT1G17230
Mp1g07860	Mapoly0036s0030	AT1G17290
Mp3g05870	Mapoly0006s0058	AT1G17330
Mp6g13700	Mapoly0047s0021	AT1G17345
Mp2g09550	Mapoly0158s0026	AT1G17350
Mp1g10220	Mapoly0014s0204	AT1G17370
Mp2g23640	Mapoly0069s0013	AT1G17410
Mp1g27440	Mapoly0002s0134	AT1G17410
Mp3g24660	Mapoly0224s0010	AT1G17410
Mp2g12180	Mapoly0023s0182	AT1G17420
Mp2g12220	Mapoly0026s0148	AT1G17420
Mp2g20300	Mapoly0055s0019	AT1G17420
Mp1g21930	Mapoly0001s0529	AT1G17420
Mp1g26830	Mapoly0002s0195	AT1G17450
Mp5g01840	Mapoly0161s0020	AT1G17650
Mp1g20470	Mapoly0001s0383	AT1G17665
Mp3g23320	Mapoly0024s0108	AT1G17680
Mp7g03720	Mapoly0074s0025	AT1G17690
Mp5g14130	Mapoly0032s0104	AT1G17720
Mp3g15320	Mapoly0004s0140	AT1G17730
Mp5g17770	Mapoly0084s0027	AT1G17730
Mp3g22130	Mapoly0089s0004	AT1G17750
Mp1g21890	Mapoly0001s0525	AT1G17760
Mp4g01480	Mapoly0098s0052	AT1G17840
Mp4g11430	Mapoly0011s0127	AT1G17840
Mp2g16720	Mapoly0109s0013	AT1G17840
Mp2g16700	Mapoly0109s0011	AT1G17840
Mp2g14870	Mapoly0042s0109	AT1G17840
Mp8g12130	Mapoly0008s0003	AT1G17840
Mp3g19900	Mapoly0049s0044	AT1G17850
Mp2g04410	Mapoly0031s0097	AT1G17870
Mp8g01510	Mapoly0064s0048	AT1G17890
Mp7g10140	Mapoly0003s0033	AT1G17980
Mp5g08530	Mapoly0086s0058	AT1G18010
Mp8g08420	Mapoly0063s0076	AT1G18040
Mp1g19850	Mapoly0001s0324	AT1G18060
Mp1g00820	Mapoly0103s0007	AT1G18070
Mp5g20790	Mapoly0058s0059	AT1G18090
Mp2g12650	Mapoly0026s0106	AT1G18100
Mp1g05700	Mapoly0005s0037	AT1G18100
Mp1g29720	Mapoly0139s0002	AT1G18170
Mp6g16000	Mapoly0056s0112	AT1G18190
Mp5g15630	Mapoly0071s0047	AT1G18210
Mp3g03120	Mapoly0212s0014	AT1G18210
Mp2g14930	Mapoly0042s0115	AT1G18210
Mp5g11590	Mapoly0093s0082	AT1G18260
Mp2g17860	Mapoly0094s0055	AT1G18270
Mp3g19400	Mapoly0049s0094	AT1G18335
Mp4g04620	Mapoly0044s0012	AT1G18340
Mp2g25700	Mapoly0025s0108	AT1G18370
Mp1g27100	Mapoly0002s0168	AT1G18440
Mp8g08600	Mapoly0063s0059	AT1G18450
Mp3g15850	Mapoly0004s0087	AT1G18460
Mp1g07770	Mapoly0036s0022	AT1G18480
Mp2g16830	Mapoly0109s0024	AT1G18480
Mp1g07800	Mapoly0036s0024	AT1G18480
Mp5g10920	Mapoly0093s0013	AT1G18550
Mp2g08860	Mapoly0015s0171	AT1G18560
Mp3g23910	Mapoly0121s0032	AT1G18560
Mp4g13630	Mapoly2859s0001	AT1G18560
Mp6g11550	Mapoly0016s0195	AT1G18560
Mp2g14090	Mapoly0042s0038	AT1G18560
Mp3g23920	Mapoly0080s0065	AT1G18560
Mp4g00800	Mapoly0066s0062	AT1G18560
Mp1g08450	Mapoly0036s0088	AT1G18580
Mp1g23600	Mapoly0065s0017	AT1G18580
Mp5g08440	Mapoly0086s0048	AT1G18600
Mp2g04340	Mapoly0031s0090	AT1G18610
Mp2g10500	Mapoly0023s0019	AT1G18640
Mp3g02630	Mapoly0007s0251	AT1G18660
Mp7g08480	Mapoly0068s0002	AT1G18680
Mp2g06970	Mapoly0021s0150	AT1G18700
Mp6g04950	Mapoly0034s0023	AT1G18720
Mp3g20430	Mapoly0149s0008	AT1G18730
Mp3g22840	Mapoly0024s0061	AT1G18800
Mp2g01310	Mapoly0028s0021	AT1G18850
Mp3g21620	Mapoly0089s0054	AT1G18900
Mp2g09100	Mapoly0015s0193	AT1G18900
Mp8g16250	Mapoly0154s0039	AT1G18900
Mp2g04070	Mapoly0031s0063	AT1G18900
Mp4g06330	Mapoly0114s0020	AT1G18900
Mp3g12830	Mapoly0050s0075	AT1G18900
Mp2g13030	Mapoly0026s0069	AT1G18900
Mp1g11730	Mapoly0014s0054	AT1G18900
Mp3g01850	Mapoly0007s0175	AT1G18950
Mp5g13870	Mapoly0032s0077	AT1G18970
Mp5g23490	Mapoly0010s0107	AT1G18970
Mp5g13860	Mapoly0032s0076	AT1G18970
Mp2g24890	Mapoly0181s0008	AT1G18970
Mp5g02540	Mapoly0124s0069	AT1G18970
Mp5g16550	Mapoly0117s0051	AT1G18970
Mp8g10470	Mapoly0008s0175	AT1G18980
Mp5g23460	Mapoly0010s0112	AT1G18980
Mp2g13190	Mapoly0026s0053	AT1G18980
Mp1g01480	Mapoly0029s0099	AT1G19100
Mp4g20620	Mapoly0101s0008	AT1G19110
Mp6g11650	Mapoly0016s0204	AT1G19120
Mp3g00640	Mapoly0007s0060	AT1G19130
Mp6g10390	Mapoly0016s0081	AT1G19140
Mp7g11270	Mapoly0003s0141	AT1G19260
Mp1g14830	Mapoly0153s0007	AT1G19260
Mp4g17540	Mapoly0041s0036	AT1G19260
Mp1g17350	Mapoly0001s0075	AT1G19260
Mp5g12630	Mapoly0092s0045	AT1G19260
Mp2g26350	Mapoly0025s0049	AT1G19260
Mp4g18190	Mapoly0041s0100	AT1G19260
Mp6g08630	Mapoly0060s0058	AT1G19260
Mp4g04590	Mapoly0044s0015	AT1G19260
Mp8g01060	Mapoly0064s0092	AT1G19270
Mp8g08340	Mapoly0063s0084	AT1G19310
Mp8g14740	Mapoly0151s0032	AT1G19310
Mp1g03170	Mapoly0005s0290	AT1G19340
Mp3g12220	Mapoly0050s0027	AT1G19360
Mp2g17850	Mapoly0094s0054	AT1G19370
Mp1g06080	Mapoly0005s0001	AT1G19440
Mp2g05710	Mapoly0021s0027	AT1G19485
Mp3g03190	Mapoly0212s0007	AT1G19530
Mp3g03180	Mapoly0212s0008	AT1G19530
Mp6g09190	Mapoly0152s0035	AT1G19530
Mp3g10210	Mapoly0085s0006	AT1G19530
Mp3g11280	Mapoly0037s0069	AT1G19530
Mp3g09320	Mapoly0085s0095	AT1G19570
Mp8g03010	Mapoly0012s0094	AT1G19600
Mp8g10460	Mapoly0008s0176	AT1G19670
Mp1g07490	Mapoly0043s0142	AT1G19690
Mp8g09380	Mapoly0204s0010	AT1G19800
Mp7g15780	Mapoly0111s0041	AT1G19860
Mp7g00330	Mapoly0046s0091	AT1G19880
Mp5g20810	Mapoly0058s0061	AT1G19910
Mp5g23200	Mapoly0010s0136	AT1G19910
Mp8g11230	Mapoly0008s0098	AT1G19910
Mp2g26250	Mapoly0025s0059	AT1G19940
Mp4g17230	Mapoly0041s0005	AT1G20010
Mp2g13410	Mapoly0026s0030	AT1G20050
Mp2g22650	Mapoly0072s0066	AT1G20050
Mp1g25090	Mapoly0061s0016	AT1G20080
Mp1g09920	Mapoly0096s0009	AT1G20080
Mp6g06950	Mapoly0053s0010	AT1G20110
Mp2g07250	Mapoly0015s0013	AT1G20200
Mp1g00540	Mapoly0103s0033	AT1G20225
Mp3g00150	Mapoly0284s0002	AT1G20330
Mp7g06450	Mapoly0057s0025	AT1G20370
Mp1g22190	Mapoly0001s0557	AT1G20370
Mp3g05370	Mapoly0006s0010	AT1G20410
Mp2g02880	Mapoly0075s0049	AT1G20460
Mp4g15950	Mapoly0054s0060	AT1G20540
Mp7g11370	Mapoly0003s0151	AT1G20550
Mp2g08990	Mapoly0015s0183	AT1G20570
Mp5g10570	Mapoly0048s0015	AT1G20575
Mp1g11210	Mapoly0014s0106	AT1G20580
Mp7g09020	Mapoly0068s0055	AT1G20630
Mp3g15890	Mapoly0004s0082	AT1G20670
Mp8g07450	Mapoly0013s0048	AT1G20693
Mp5g06450	Mapoly0189s0009	AT1G20770
Mp8g01540	Mapoly0064s0045	AT1G20780
Mp3g16420	Mapoly0004s0029	AT1G20780
Mp8g11800	Mapoly0008s0036	AT1G20780
Mp1g08920	Mapoly0036s0132	AT1G20780
Mp3g03730	Mapoly0022s0159	AT1G20830
Mp8g04430	Mapoly0216s0007	AT1G20880
Mp1g06750	Mapoly0043s0067	AT1G20920
Mp2g19270	Mapoly0055s0125	AT1G20925
Mp1g06890	Mapoly0043s0081	AT1G20960
Mp7g10500	Mapoly0003s0069	AT1G20970
Mp1g22760	Mapoly0065s0101	AT1G21065
Mp1g28460	Mapoly0002s0034	AT1G21065
Mp2g02310	Mapoly0130s0038	AT1G21080
Mp1g21970	Mapoly0001s0533	AT1G21150
Mp6g07740	Mapoly0053s0087	AT1G21150
Mp4g01630	Mapoly0098s0037	AT1G21170
Mp8g11310	Mapoly0008s0084	AT1G21190
Mp2g02280	Mapoly0130s0035	AT1G21200
Mp3g01920	Mapoly0007s0181	AT1G21230
Mp3g01890	Mapoly0007s0179	AT1G21230
Mp3g01930	Mapoly0007s0183	AT1G21230
Mp3g01950	Mapoly0007s0185	AT1G21240
Mp8g05200	Mapoly0081s0021	AT1G21270
Mp1g19350	Mapoly0001s0273	AT1G21320
Mp3g13130	Mapoly0050s0105	AT1G21370
Mp8g10660	Mapoly0008s0157	AT1G21410
Mp6g01420	Mapoly0052s0062	AT1G21430
Mp6g05720	Mapoly0097s0070	AT1G21580
Mp1g01860	Mapoly0029s0060	AT1G21590
Mp8g10030	Mapoly0008s0219	AT1G21600
Mp1g08590	Mapoly0036s0102	AT1G21630
Mp1g23280	Mapoly0065s0050	AT1G21630
Mp4g22570	Mapoly0020s0027	AT1G21640
Mp5g18780	Mapoly0073s0063	AT1G21650
Mp4g23130	Mapoly0020s0076	AT1G21651
Mp5g19370	Mapoly0073s0007	AT1G21680
Mp4g00210	Mapoly0066s0120	AT1G21680
Mp1g11310	Mapoly0014s0096	AT1G21690
Mp2g06000	Mapoly0021s0055	AT1G21700
Mp4g00430	Mapoly0066s0098	AT1G21710
Mp7g15370	Mapoly0009s0221	AT1G21720
Mp1g14070	Mapoly0019s0177	AT1G21730
Mp3g15650	Mapoly0004s0107	AT1G21750
Mp3g15680	Mapoly0004s0104	AT1G21750
Mp8g14940	Mapoly0151s0012	AT1G21760
Mp1g22050	Mapoly0001s0541	AT1G21780
Mp8g07410	Mapoly0013s0052	AT1G21780
Mp2g19670	Mapoly0055s0084	AT1G21790
Mp2g02860	Mapoly0075s0047	AT1G21840
Mp6g18840	Mapoly0038s0094	AT1G21930
Mp1g03570	Mapoly0005s0250	AT1G22030
Mp7g02760	Mapoly0088s0011	AT1G22040
Mp2g13040	Mapoly0026s0068	AT1G22040
Mp1g25820	Mapoly0002s0294	AT1G22040
Mp1g11590	Mapoly0014s0067	AT1G22040
Mp4g14000	Mapoly0070s0081	AT1G22050
Mp4g12160	Mapoly0011s0198	AT1G22060
Mp5g04370	Mapoly0027s0188	AT1G22100
Mp2g11570	Mapoly0023s0123	AT1G22140
Mp8g02930	Mapoly0012s0086	AT1G22150
Mp8g02920	Mapoly0012s0085	AT1G22150
Mp3g04680	Mapoly0022s0061	AT1G22170
Mp2g07340	Mapoly0015s0021	AT1G22170
Mp3g04700	Mapoly0022s0059	AT1G22170
Mp2g22790	Mapoly0072s0053	AT1G22170
Mp4g00480	Mapoly0066s0093	AT1G22240
Mp2g20890	Mapoly0040s0123	AT1G22260
Mp8g11380	Mapoly0008s0078	AT1G22270
Mp5g14150	Mapoly0032s0106	AT1G22280
Mp2g20480	Mapoly0055s0001	AT1G22340
Mp4g20020	Mapoly0116s0004	AT1G22400
Mp2g13210	Mapoly0026s0051	AT1G22400
Mp1g00100	Mapoly0103s0076	AT1G22460
Mp2g04160	Mapoly0031s0072	AT1G22490
Mp4g15970	Mapoly0054s0062	AT1G22500
Mp6g19130	Mapoly0045s0150	AT1G22500
Mp6g05840	Mapoly0097s0059	AT1G22520
Mp1g19230	Mapoly0001s0261	AT1G22620
Mp5g19050	Mapoly0073s0038	AT1G22640
Mp3g07510	Mapoly0006s0226	AT1G22640
Mp4g12610	Mapoly0174s0023	AT1G22660
Mp2g07550	Mapoly0015s0041	AT1G22700
Mp7g18860	Mapoly0067s0091	AT1G22750
Mp1g13750	Mapoly0019s0145	AT1G22770
Mp4g06950	Mapoly0125s0040	AT1G22800
Mp1g29520	Mapoly0139s0022	AT1G22840
Mp2g15050	Mapoly0082s0002	AT1G22840
Mp4g00300	Mapoly0066s0111	AT1G22850
Mp1g01080	Mapoly0029s0138	AT1G22860
Mp1g24150	Mapoly0061s0106	AT1G22870
Mp3g12690	Mapoly0050s0062	AT1G22882
Mp6g19620	Mapoly0045s0101	AT1G22882
Mp4g14630	Mapoly0070s0018	AT1G22900
Mp7g13800	Mapoly0009s0065	AT1G22900
Mp7g01630	Mapoly0099s0036	AT1G22900
Mp4g06470	Mapoly0114s0005	AT1G22930
Mp5g15420	Mapoly0071s0067	AT1G22940
Mp8g04710	Mapoly0186s0020	AT1G23010
Mpzg00510	Mapoly0008s0270	AT1G23010
Mp8g17820	Mapoly0030s0116	AT1G23010
Mp8g18360	Mapoly0213s0009	AT1G23010
Mp8g10530	Mapoly0008s0169	AT1G23010
Mp4g15520	Mapoly0054s0017	AT1G23010
Mp3g16560	Mapoly0004s0015	AT1G23010
Mp8g04840	Mapoly0217s0009	AT1G23010
Mp8g18350	Mapoly0213s0010	AT1G23010
Mp8g01970	Mapoly0064s0003	AT1G23010
Mp6g07950	Mapoly0053s0108	AT1G23080
Mp1g05920	Mapoly0005s0017	AT1G23100
Mp2g04670	Mapoly0031s0122	AT1G23170
Mp4g09080	Mapoly0112s0009	AT1G23180
Mp5g10560	Mapoly0048s0016	AT1G23190
Mp1g05140	Mapoly0005s0093	AT1G23230
Mp1g24170	Mapoly0061s0104	AT1G23280
Mp4g18090	Mapoly0041s0090	AT1G23310
Mp8g07420	Mapoly0013s0051	AT1G23310
Mp5g04250	Mapoly0141s0032	AT1G23400
Mp7g12760	Mapoly0003s0284	AT1G23410
Mp7g14690	Mapoly0009s0154	AT1G23410
Mp5g18990	Mapoly0073s0044	AT1G23550
Mp6g05150	Mapoly0034s0003	AT1G23740
Mp3g20780	Mapoly0159s0007	AT1G23750
Mp1g20160	Mapoly0001s0353	AT1G23780
Mp8g17680	Mapoly0030s0103	AT1G23800
Mp5g16020	Mapoly0071s0008	AT1G23860
Mp5g15740	Mapoly0071s0036	AT1G23890
Mp2g02140	Mapoly0130s0022	AT1G23900
Mp6g04130	Mapoly0034s0105	AT1G24020
Mp8g08950	Mapoly0063s0024	AT1G24020
Mp8g14700	Mapoly0151s0036	AT1G24020
Mp8g01390	Mapoly0064s0059	AT1G24020
Mp2g21190	Mapoly0040s0095	AT1G24020
Mp8g10150	Mapoly0008s0207	AT1G24020
Mp3g25440	Mapoly0100s0057	AT1G24020
Mp2g14830	Mapoly0042s0105	AT1G24030
Mp1g05370	Mapoly0005s0071	AT1G24040
Mp1g22920	Mapoly0065s0085	AT1G24050
Mp2g12120	Mapoly0023s0176	AT1G24190
Mp3g05120	Mapoly0022s0016	AT1G24230
Mp3g24920	Mapoly0100s0005	AT1G24290
Mp5g24480	Mapoly0010s0010	AT1G24310
Mp2g14360	Mapoly0042s0063	AT1G24340
Mp4g16790	Mapoly0148s0041	AT1G24360
Mp6g02000	Mapoly0052s0005	AT1G24400
Mp7g17510	Mapoly0051s0088	AT1G24510
Mp6g13090	Mapoly0059s0041	AT1G24560
Mp5g06970	Mapoly0136s0025	AT1G24590
Mp8g03600	Mapoly0012s0150	AT1G24610
Mp8g14370	Mapoly0108s0064	AT1G24610
Mp5g15820	Mapoly0071s0028	AT1G24620
Mp2g14920	Mapoly0042s0114	AT1G24620
Mp4g19490	Mapoly0126s0045	AT1G24620
Mp4g19500	Mapoly0126s0044	AT1G24620
Mp1g20320	Mapoly0001s0369	AT1G24706
Mp8g03360	Mapoly0012s0127	AT1G25145
Mp2g07300	Mapoly0015s0017	AT1G25260
Mp8g15640	Mapoly0079s0049	AT1G25280
Mp3g02190	Mapoly0007s0208	AT1G25280
Mp1g21360	Mapoly0001s0471	AT1G25290
Mp1g23650	Mapoly0065s0012	AT1G25320
Mp3g17390	Mapoly0039s0055	AT1G25350
Mp3g22010	Mapoly0089s0016	AT1G25350
Mp2g14050	Mapoly0042s0034	AT1G25375
Mp3g14640	Mapoly0004s0207	AT1G25500
Mp3g04170	Mapoly0022s0114	AT1G25540
Mp8g07230	Mapoly0013s0069	AT1G25570
Mp5g17690	Mapoly0084s0019	AT1G25682
Mp7g02840	Mapoly0088s0003	AT1G26090
Mp7g01960	Mapoly0088s0090	AT1G26110
Mp7g12750	Mapoly0003s0283	AT1G26120
Mp8g09320	Mapoly0176s0015	AT1G26170
Mp1g20670	Mapoly0001s0402	AT1G26180
Mp3g14410	Mapoly0004s0230	AT1G26220
Mp4g14030	Mapoly0070s0078	AT1G26220
Mp1g20550	Mapoly0001s0391	AT1G26330
Mp3g03150	Mapoly0212s0011	AT1G26360
Mp3g09410	Mapoly0085s0086	AT1G26360
Mp4g06230	Mapoly0114s0030	AT1G26360
Mp2g23180	Mapoly0072s0013	AT1G26360
Mp2g13200	Mapoly0026s0052	AT1G26360
Mp4g18940	Mapoly0164s0016	AT1G26370
Mp1g25580	Mapoly0002s0313	AT1G26460
Mp6g15990	Mapoly0056s0111	AT1G26470
Mp7g14230	Mapoly0009s0108	AT1G26480
Mp4g17700	Mapoly0041s0052	AT1G26520
Mp2g15410	Mapoly0082s0039	AT1G26550
Mp5g17440	Mapoly0182s0005	AT1G26560
Mp2g01870	Mapoly0180s0007	AT1G26640
Mp1g08390	Mapoly0036s0082	AT1G26650
Mp3g06240	Mapoly0006s0094	AT1G26660
Mp8g14670	Mapoly0151s0039	AT1G26665
Mp1g17130	Mapoly0001s0053	AT1G26750
Mp4g05890	Mapoly0087s0002	AT1G26760
Mp8g08970	Mapoly0063s0022	AT1G26760
Mp7g14440	Mapoly0009s0129	AT1G26760
Mp1g15800	Mapoly0033s0081	AT1G26760
Mp6g19280	Mapoly0045s0135	AT1G26760
Mp6g00790	Mapoly0052s0121	AT1G26760
Mp2g00260	Mapoly0028s0125	AT1G26760
Mp5g09790	Mapoly0048s0091	AT1G26760
Mp6g19270	Mapoly0045s0136	AT1G26760
Mp5g20830	Mapoly0058s0063	AT1G26760
Mp8g11870	Mapoly0008s0029	AT1G26780
Mp8g03480	Mapoly0012s0139	AT1G26810
Mp4g12190	Mapoly0011s0201	AT1G26830
Mp8g00870	Mapoly0064s0110	AT1G26840
Mp5g01530	Mapoly0175s0015	AT1G26870
Mp4g23990	Mapoly0020s0158	AT1G26910
Mp5g08380	Mapoly0086s0043	AT1G26930
Mp4g10310	Mapoly0011s0018	AT1G26930
Mp6g11620	Mapoly0016s0201	AT1G26930
Mp5g15470	Mapoly0071s0062	AT1G26940
Mp1g03180	Mapoly0005s0289	AT1G27060
Mp4g23780	Mapoly0020s0141	AT1G27070
Mp8g12860	Mapoly0083s0034	AT1G27090
Mp8g10120	Mapoly0008s0210	AT1G27100
Mp2g13850	Mapoly0042s0014	AT1G27150
Mp1g10650	Mapoly0014s0162	AT1G27170
Mp3g00230	Mapoly0007s0020	AT1G27200
Mp1g21980	Mapoly0001s0534	AT1G27200
Mp7g00490	Mapoly0046s0076	AT1G27320
Mp2g15090	Mapoly0082s0006	AT1G27320
Mp4g14390	Mapoly0070s0042	AT1G27340
Mp4g12930	Mapoly0138s0031	AT1G27340
Mp8g02990	Mapoly0012s0092	AT1G27340
Mp2g06560	Mapoly0021s0113	AT1G27340
Mp1g10390	Mapoly0014s0188	AT1G27340
Mp5g03600	Mapoly0317s0001	AT1G27340
Mp6g08960	Mapoly0060s0023	AT1G27340
Mp1g04670	Mapoly0005s0140	AT1G27340
Mp3g14290	Mapoly0004s0242	AT1G27340
Mp1g26910	Mapoly0002s0187	AT1G27340
Mp4g14590	Mapoly0070s0022	AT1G27340
Mp3g10000	Mapoly0085s0027	AT1G27340
Mp8g12350	Mapoly0083s0085	AT1G27340
Mp2g21420	Mapoly0040s0072	AT1G27340
Mp5g11640	Mapoly0093s0087	AT1G27340
Mp1g12490	Mapoly0019s0019	AT1G27340
Mp7g11410	Mapoly0003s0155	AT1G27340
Mp1g06460	Mapoly0043s0038	AT1G27350
Mp2g17570	Mapoly0094s0025	AT1G27461
Mp7g16310	Mapoly0123s0013	AT1G27480
Mp3g00210	Mapoly0007s0019	AT1G27510
Mp2g24820	Mapoly0181s0015	AT1G27520
Mp8g06850	Mapoly0013s0107	AT1G27530
Mp6g03410	Mapoly0035s0121	AT1G27595
Mp1g02600	Mapoly0113s0008	AT1G27600
Mp3g07560	Mapoly0006s0231	AT1G27750
Mp7g19360	Mapoly0067s0042	AT1G27752
Mp5g15480	Mapoly0071s0061	AT1G27760
Mp1g06430	Mapoly0043s0035	AT1G27840
Mp1g22270	Mapoly0001s0565	AT1G27850
Mp6g05780	Mapoly0097s0064	AT1G27880
Mp3g17320	Mapoly0039s0062	AT1G27900
Mp5g16810	Mapoly0117s0025	AT1G27910
Mp6g01400	Mapoly0052s0064	AT1G27970
Mp8g01320	Mapoly0064s0066	AT1G27980
Mp6g08810	Mapoly0060s0040	AT1G27990
Mp1g10190	Mapoly0014s0207	AT1G28060
Mp1g14820	Mapoly0153s0008	AT1G28100
Mp4g00530	Mapoly0066s0088	AT1G28110
Mp1g03600	Mapoly0005s0248	AT1G28120
Mp5g05330	Mapoly0027s0093	AT1G28140
Mp1g09530	Mapoly0096s0047	AT1G28150
Mp3g03220	Mapoly0212s0004	AT1G28190
Mp3g21840	Mapoly0089s0032	AT1G28240
Mp3g01730	Mapoly0007s0165	AT1G28250
Mp1g16140	Mapoly0033s0046	AT1G28280
Mp6g19230	Mapoly0045s0140	AT1G28320
Mp3g11240	Mapoly0037s0073	AT1G28340
Mp1g15040	Mapoly0033s0157	AT1G28390
Mp7g08340	Mapoly0146s0034	AT1G28390
Mp1g04480	Mapoly0005s0159	AT1G28420
Mp1g02320	Mapoly0029s0015	AT1G28420
Mp4g11050	Mapoly0011s0090	AT1G28440
Mp2g02850	Mapoly0075s0046	AT1G28440
Mp3g18380	Mapoly0140s0004	AT1G28490
Mp8g16010	Mapoly0079s0013	AT1G28490
Mp4g16960	Mapoly0148s0024	AT1G28510
Mp6g01900	Mapoly0052s0014	AT1G28530
Mp6g10560	Mapoly0016s0097	AT1G28540
Mp2g01010	Mapoly0028s0050	AT1G28560
Mp2g14440	Mapoly0042s0071	AT1G28960
Mp1g06530	Mapoly0043s0046	AT1G29070
Mp2g25230	Mapoly0168s0010	AT1G29100
Mp6g08780	Mapoly0060s0043	AT1G29120
Mp1g05550	Mapoly0005s0052	AT1G29150
Mp3g05140	Mapoly0022s0014	AT1G29220
Mp6g20280	Mapoly0045s0036	AT1G29250
Mp8g16810	Mapoly0030s0014	AT1G29260
Mp2g12540	Mapoly0026s0117	AT1G29310
Mp2g12530	Mapoly0026s0118	AT1G29310
Mp8g15980	Mapoly0079s0016	AT1G29320
Mp3g24880	Mapoly0183s0020	AT1G29390
Mp2g04470	Mapoly0031s0102	AT1G29400
Mp7g04590	Mapoly0062s0067	AT1G29470
Mp5g03110	Mapoly0124s0012	AT1G29630
Mp5g18270	Mapoly0084s0075	AT1G29690
Mp6g07750	Mapoly0053s0088	AT1G29700
Mp4g18760	Mapoly0041s0158	AT1G29720
Mp6g18080	Mapoly0038s0018	AT1G29720
Mp4g07520	Mapoly0115s0029	AT1G29760
Mp7g07470	Mapoly0076s0047	AT1G29810
Mp2g02020	Mapoly0130s0010	AT1G29820
Mp4g02860	Mapoly0080s0013	AT1G29850
Mp7g10240	Mapoly0003s0044	AT1G29880
Mp4g19600	Mapoly0126s0034	AT1G29900
Mp6g17630	Mapoly0145s0023	AT1G29930
Mp3g15820	Mapoly0004s0090	AT1G29940
Mp2g14500	Mapoly0600s0001	AT1G29940
Mp2g09730	Mapoly4004s0001	AT1G29940
Mp2g09280	Mapoly0015s0210	AT1G29940
Mp3g06090	Mapoly0006s0079	AT1G29990
Mp5g24560	Mapoly0010s0002	AT1G30000
Mp4g17050	Mapoly0148s0015	AT1G30070
Mp3g20700	Mapoly0149s0036	AT1G30100
Mp7g09610	Mapoly0156s0023	AT1G30130
Mp6g07180	Mapoly0053s0032	AT1G30220
Mp2g13170	Mapoly0026s0055	AT1G30220
Mp8g01660	Mapoly0064s0033	AT1G30230
Mp8g14130	Mapoly0108s0040	AT1G30240
Mp4g15610	Mapoly0054s0026	AT1G30300
Mp2g17160	Mapoly0109s0057	AT1G30320
Mp2g02890	Mapoly0075s0050	AT1G30330
Mp1g12750	Mapoly0019s0045	AT1G30330
Mp8g07950	Mapoly0155s0022	AT1G30360
Mp4g06880	Mapoly0125s0033	AT1G30380
Mp5g06790	Mapoly0171s0004	AT1G30400
Mp5g03370	Mapoly0133s0050	AT1G30400
Mp5g03360	Mapoly0133s0051	AT1G30400
Mp2g13430	Mapoly0026s0028	AT1G30440
Mp7g03290	Mapoly0074s0067	AT1G30440
Mp4g20760	Mapoly0101s0022	AT1G30440
Mp3g12910	Mapoly0050s0083	AT1G30450
Mp5g00360	Mapoly0078s0036	AT1G30450
Mp6g15200	Mapoly0056s0030	AT1G30460
Mp7g16010	Mapoly0111s0019	AT1G30470
Mp1g18680	Mapoly0001s0206	AT1G30470
Mp2g10810	Mapoly0023s0048	AT1G30480
Mp1g13740	Mapoly0019s0144	AT1G30500
Mp6g06040	Mapoly0097s0040	AT1G30520
Mp2g16170	Mapoly0122s0046	AT1G30540
Mp3g15720	Mapoly0004s0100	AT1G30570
Mp5g19640	Mapoly0134s0022	AT1G30580
Mp4g21410	Mapoly0090s0080	AT1G30610
Mp1g28220	Mapoly0002s0056	AT1G30630
Mp7g17200	Mapoly0051s0057	AT1G30650
Mp7g12970	Mapoly0003s0305	AT1G30680
Mp4g16700	Mapoly0054s0137	AT1G30690
Mp4g16720	Mapoly0054s0139	AT1G30690
Mp4g06280	Mapoly0114s0025	AT1G30690
Mp1g25840	Mapoly0002s0292	AT1G30760
Mp7g02610	Mapoly0088s0027	AT1G30760
Mp1g16270	Mapoly0033s0033	AT1G30800
Mp1g13680	Mapoly0019s0138	AT1G30825
Mp3g23850	Mapoly0121s0038	AT1G30845
Mp1g02100	Mapoly0029s0036	AT1G30890
Mp5g20490	Mapoly0058s0027	AT1G30890
Mp3g13890	Mapoly0004s0282	AT1G30910
Mp1g01380	Mapoly0029s0109	AT1G30960
Mp4g13860	Mapoly0070s0095	AT1G30970
Mp3g21790	Mapoly0089s0037	AT1G31070
Mp4g11330	Mapoly0011s0118	AT1G31120
Mp2g11500	Mapoly0023s0116	AT1G31130
Mp1g08740	Mapoly0036s0117	AT1G31130
Mp2g06110	Mapoly0021s0066	AT1G31130
Mp4g01250	Mapoly0066s0018	AT1G31170
Mp1g13400	Mapoly0019s0110	AT1G31175
Mp3g22450	Mapoly0024s0023	AT1G31190
Mp5g18320	Mapoly0084s0080	AT1G31220
Mp1g03040	Mapoly0113s0052	AT1G31310
Mp1g23310	Mapoly0065s0047	AT1G31310
Mp2g02150	Mapoly0130s0023	AT1G31310
Mp1g26740	Mapoly0002s0204	AT1G31310
Mp7g11500	Mapoly0003s0164	AT1G31310
Mp1g03050	Mapoly0113s0053	AT1G31310
Mp8g09250	Mapoly0176s0008	AT1G31320
Mp2g02960	Mapoly0075s0057	AT1G31330
Mp6g19060	Mapoly0045s0157	AT1G31340
Mp8g11720	Mapoly0008s0043	AT1G31340
Mp6g03960	Mapoly0034s0122	AT1G31340
Mp6g09300	Mapoly0152s0026	AT1G31350
Mp4g00540	Mapoly0066s0087	AT1G31360
Mp2g02390	Mapoly0130s0046	AT1G31360
Mp3g07640	Mapoly0006s0240	AT1G31410
Mp4g04040	Mapoly0044s0069	AT1G31420
Mp8g14660	Mapoly0151s0040	AT1G31480
Mp5g06070	Mapoly0027s0021	AT1G31490
Mp5g23890	Mapoly0010s0066	AT1G31500
Mp5g10140	Mapoly0048s0058	AT1G31660
Mp4g10180	Mapoly0011s0004	AT1G31730
Mp4g10170	Mapoly0011s0005	AT1G31730
Mp6g05900	Mapoly0097s0054	AT1G31770
Mp7g15380	Mapoly0009s0222	AT1G31780
Mp4g11500	Mapoly0011s0135	AT1G31800
Mp6g08550	Mapoly0060s0066	AT1G31800
Mp3g24420	Mapoly0178s0012	AT1G31810
Mp4g12830	Mapoly0138s0020	AT1G31810
Mp7g08430	Mapoly0146s0043	AT1G31812
Mp5g23330	Mapoly0010s0125	AT1G31860
Mp7g05140	Mapoly0062s0011	AT1G31870
Mp8g14400	Mapoly0108s0066	AT1G31910
Mp2g10230	Mapoly0129s0046	AT1G31930
Mp7g11340	Mapoly0003s0148	AT1G31940
Mp6g19210	Mapoly0045s0142	AT1G31970
Mp8g03850	Mapoly0012s0175	AT1G32060
Mp5g22230	Mapoly0166s0017	AT1G32070
Mp8g12090	Mapoly0008s0007	AT1G32080
Mp4g21840	Mapoly0090s0038	AT1G32127
Mp3g22300	Mapoly0024s0008	AT1G32130
Mp2g07170	Mapoly0015s0005	AT1G32150
Mp6g19650	Mapoly0045s0098	AT1G32200
Mp7g01210	Mapoly0046s0003	AT1G32210
Mp3g03720	Mapoly0022s0160	AT1G32220
Mp3g04970	Mapoly0022s0032	AT1G32240
Mp3g03110	Mapoly0212s0015	AT1G32250
Mp1g18460	Mapoly0001s0184	AT1G32250
Mp3g20450	Mapoly0149s0010	AT1G32260
Mp4g10560	Mapoly0011s0042	AT1G32300
Mp5g03010	Mapoly0124s0022	AT1G32340
Mp3g23720	Mapoly0121s0050	AT1G32360
Mp7g14610	Mapoly0009s0146	AT1G32370
Mp4g20500	Mapoly0116s0051	AT1G32400
Mp2g22710	Mapoly0072s0060	AT1G32450
Mp3g05780	Mapoly0006s0049	AT1G32470
Mp4g16380	Mapoly0054s0103	AT1G32490
Mp6g05530	Mapoly0097s0089	AT1G32500
Mp1g06010	Mapoly0005s0008	AT1G32520
Mp2g14000	Mapoly0042s0028	AT1G32530
Mp2g18370	Mapoly0177s0016	AT1G32550
Mp8g17740	Mapoly0030s0109	AT1G32583
Mp4g22940	Mapoly0020s0056	AT1G32583
Mp5g13630	Mapoly0594s0001	AT1G32583
Mp4g22950	Mapoly0020s0057	AT1G32583
Mp4g03290	Mapoly2680s0001	AT1G32583
Mp2g15870	Mapoly0082s0082	AT1G32730
Mp5g10680	Mapoly0048s0004	AT1G32750
Mp5g22790	Mapoly0010s0177	AT1G32750
Mp4g11450	Mapoly0011s0129	AT1G32790
Mp7g06020	Mapoly0057s0069	AT1G32810
Mp7g03940	Mapoly0074s0005	AT1G32860
Mp7g13170	Mapoly0009s0003	AT1G32860
Mpzg00660	Mapoly0009s0003	AT1G32860
Mp1g23640	Mapoly0065s0013	AT1G32900
Mp1g22600	Mapoly0118s0027	AT1G32910
Mp3g01570	Mapoly0007s0149	AT1G32910
Mp7g12110	Mapoly0003s0224	AT1G32990
Mp4g24070	Mapoly0020s0166	AT1G33120
Mp6g09960	Mapoly0016s0039	AT1G33250
Mp4g20660	Mapoly0101s0012	AT1G33270
Mp3g23210	Mapoly0024s0098	AT1G33330
Mp6g17110	Mapoly0144s0004	AT1G33360
Mp4g04560	Mapoly0044s0018	AT1G33390
Mp5g08180	Mapoly0086s0022	AT1G33400
Mp8g11350	Mapoly0008s0081	AT1G33410
Mp5g05110	Mapoly0027s0115	AT1G33520
Mp3g10350	Mapoly0203s0012	AT1G33590
Mp6g00730	Mapoly0052s0127	AT1G33600
Mp2g24030	Mapoly0069s0052	AT1G33610
Mp1g09700	Mapoly0096s0031	AT1G33610
Mp6g08830	Mapoly0060s0036	AT1G33780
Mp2g22770	Mapoly0072s0055	AT1G33780
Mp6g13950	Mapoly0047s0047	AT1G33810
Mp1g05590	Mapoly0005s0048	AT1G33980
Mp7g01390	Mapoly0099s0013	AT1G33990
Mp1g23670	Mapoly0065s0010	AT1G34000
Mp6g01940	Mapoly0052s0010	AT1G34020
Mp2g11780	Mapoly0023s0144	AT1G34040
Mp1g26850	Mapoly0002s0193	AT1G34065
Mp7g09420	Mapoly0068s0095	AT1G34065
Mp3g08340	Mapoly0006s0308	AT1G34110
Mp7g18820	Mapoly0067s0095	AT1G34110
Mp2g02300	Mapoly0130s0037	AT1G34130
Mp1g29630	Mapoly0139s0011	AT1G34150
Mp3g09120	Mapoly0105s0005	AT1G34220
Mp5g08550	Mapoly0086s0060	AT1G34300
Mp1g02670	Mapoly0113s0015	AT1G34320
Mp7g11160	Mapoly0003s0130	AT1G34340
Mp3g08460	Mapoly0118s0004	AT1G34350
Mp1g04430	Mapoly0005s0164	AT1G34355
Mp3g10550	Mapoly0037s0141	AT1G34360
Mpzg00170	Mapoly0110s0001	AT1G34370
Mp8g12510	Mapoly0083s0069	AT1G34370
Mp7g07550	Mapoly0076s0039	AT1G34370
Mp6g02570	Mapoly0035s0044	AT1G34380
Mp4g18690	Mapoly0041s0151	AT1G34430
Mp4g15390	Mapoly0054s0002	AT1G34470
Mp1g27690	Mapoly0002s0109	AT1G34550
Mp2g16160	Mapoly0122s0047	AT1G34570
Mp2g15940	Mapoly0082s0089	AT1G34630
Mp2g24280	Mapoly0069s0077	AT1G34770
Mp7g05050	Mapoly0062s0021	AT1G35140
Mp7g05080	Mapoly0062s0017	AT1G35140
Mp7g05040	Mapoly0062s0022	AT1G35140
Mp4g22470	Mapoly0020s0017	AT1G35180
Mp4g17030	Mapoly0148s0017	AT1G35190
Mp4g04060	Mapoly0044s0067	AT1G35190
Mp6g00290	Mapoly0104s0038	AT1G35220
Mp3g09810	Mapoly0085s0045	AT1G35340
Mp1g27420	Mapoly0002s0135	AT1G35420
Mp3g16050	Mapoly0004s0067	AT1G35510
Mp1g21370	Mapoly0001s0472	AT1G35530
Mp5g24280	Mapoly0010s0028	AT1G35620
Mp1g09080	Mapoly0036s0148	AT1G35660
Mp1g05870	Mapoly0005s0021	AT1G35780
Mp1g08690	Mapoly0036s0112	AT1G35910
Mp1g10540	Mapoly0014s0173	AT1G36050
Mp1g28300	Mapoly0002s0049	AT1G36160
Mp2g03840	Mapoly0031s0040	AT1G36280
Mp5g06530	Mapoly0189s0001	AT1G36310
Mp6g13740	Mapoly0047s0025	AT1G36320
Mp4g11800	Mapoly0011s0165	AT1G36370
Mp3g16510	Mapoly0004s0020	AT1G36980
Mp1g04810	Mapoly0005s0127	AT1G36990
Mp1g11470	Mapoly0014s0079	AT1G41880
Mp5g06470	Mapoly0189s0007	AT1G42430
Mp4g14950	Mapoly0119s0018	AT1G42440
Mp1g01040	Mapoly0029s0142	AT1G42540
Mp2g19370	Mapoly0055s0115	AT1G42970
Mp4g17430	Mapoly0041s0025	AT1G43160
Mp7g17340	Mapoly0051s0071	AT1G43190
Mp1g21460	Mapoly0001s0481	AT1G43190
Mp1g07960	Mapoly0036s0040	AT1G43580
Mp1g03160	Mapoly0005s0291	AT1G43670
Mp1g10630	Mapoly0014s0164	AT1G43690
Mp5g24130	Mapoly0010s0043	AT1G43710
Mp7g19300	Mapoly0067s0048	AT1G43710
Mp5g06940	Mapoly0136s0028	AT1G43780
Mp3g10640	Mapoly0037s0132	AT1G43780
Mp8g17020	Mapoly0030s0035	AT1G43850
Mp1g03270	Mapoly0005s0280	AT1G43850
Mp7g12140	Mapoly0003s0227	AT1G43860
Mp6g05360	Mapoly0167s0019	AT1G43890
Mp7g02800	Mapoly0088s0007	AT1G43900
Mp2g25500	Mapoly0025s0128	AT1G44110
Mp3g09560	Mapoly0085s0071	AT1G44414
Mp4g21140	Mapoly0101s0060	AT1G44446
Mp8g05910	Mapoly0013s0199	AT1G44575
Mp6g15820	Mapoly0056s0094	AT1G44760
Mp6g03720	Mapoly0035s0151	AT1G44790
Mp5g24570	Mapoly0010s0001	AT1G44835
Mp3g00130	Mapoly0007s0014	AT1G44900
Mp2g00410	Mapoly0028s0110	AT1G44910
Mp3g17190	Mapoly0039s0075	AT1G44920
Mp5g19020	Mapoly0073s0041	AT1G44960
Mp7g14270	Mapoly0009s0112	AT1G45000
Mp2g05190	Mapoly0031s0173	AT1G45063
Mp2g13810	Mapoly0042s0010	AT1G45110
Mp2g07890	Mapoly0015s0075	AT1G45150
Mp8g07780	Mapoly0013s0017	AT1G45170
Mp7g18060	Mapoly0102s0034	AT1G45231
Mp1g01140	Mapoly0029s0132	AT1G45332
Mp7g12850	Mapoly0003s0293	AT1G45688
Mp4g12230	Mapoly0011s0205	AT1G46264
Mp4g08490	Mapoly0157s0029	AT1G47128
Mp4g13080	Mapoly0138s0042	AT1G47250
Mp1g03720	Mapoly0005s0235	AT1G47260
Mp5g13260	Mapoly0032s0020	AT1G47278
Mp1g15670	Mapoly0033s0094	AT1G47420
Mp7g14020	Mapoly0009s0087	AT1G47500
Mp2g00120	Mapoly0028s0139	AT1G47510
Mp8g07200	Mapoly0013s0072	AT1G47550
Mp7g11850	Mapoly0003s0196	AT1G47570
Mp5g07140	Mapoly0136s0007	AT1G47640
Mp2g21590	Mapoly0040s0055	AT1G47670
Mp1g29260	Mapoly0107s0041	AT1G47670
Mp6g10330	Mapoly0016s0076	AT1G47710
Mp1g00380	Mapoly0103s0049	AT1G47710
Mp6g10340	Mapoly0016s0077	AT1G47710
Mp1g28560	Mapoly0002s0024	AT1G47750
Mp1g19570	Mapoly0001s0296	AT1G47830
Mp8g08060	Mapoly0155s0011	AT1G47980
Mp6g16310	Mapoly0056s0141	AT1G47980
Mp4g20720	Mapoly0101s0018	AT1G47980
Mp3g21080	Mapoly0160s0003	AT1G47980
Mp6g13770	Mapoly0047s0028	AT1G48030
Mp2g09860	Mapoly0129s0012	AT1G48050
Mp7g07580	Mapoly0076s0036	AT1G48090
Mp3g11440	Mapoly0037s0053	AT1G48090
Mp7g07570	Mapoly0076s0037	AT1G48090
Mp2g14680	Mapoly0042s0090	AT1G48130
Mp7g05690	Mapoly0057s0102	AT1G48130
Mp7g06420	Mapoly0057s0028	AT1G48140
Mp3g14020	Mapoly0004s0269	AT1G48160
Mp2g06150	Mapoly0021s0070	AT1G48170
Mp6g14390	Mapoly0047s0093	AT1G48175
Mp5g18700	Mapoly0073s0070	AT1G48270
Mp1g02820	Mapoly0113s0030	AT1G48310
Mp5g21370	Mapoly0058s0117	AT1G48310
Mp3g24310	Mapoly0178s0024	AT1G48320
Mp6g08500	Mapoly0060s0071	AT1G48350
Mp1g05650	Mapoly0005s0042	AT1G48360
Mp4g02250	Mapoly0080s0074	AT1G48380
Mp1g18110	Mapoly0001s0149	AT1G48410
Mp4g02950	Mapoly0080s0004	AT1G48420
Mp1g10890	Mapoly0014s0137	AT1G48440
Mp1g29210	Mapoly0107s0036	AT1G48520
Mp3g08590	Mapoly0105s0058	AT1G48540
Mp8g03740	Mapoly0012s0164	AT1G48550
Mp6g08110	Mapoly0060s0110	AT1G48580
Mp7g11800	Mapoly0003s0191	AT1G48635
Mp1g21790	Mapoly0001s0514	AT1G48760
Mp1g14340	Mapoly0179s0015	AT1G48790
Mp6g08120	Mapoly0060s0109	AT1G48830
Mp5g20450	Mapoly0058s0023	AT1G48840
Mp3g00560	Mapoly0007s0052	AT1G48850
Mp3g20830	Mapoly0159s0013	AT1G48880
Mp1g19000	Mapoly0001s0238	AT1G48900
Mp2g16380	Mapoly0122s0026	AT1G48910
Mp5g20500	Mapoly0058s0028	AT1G49040
Mp5g15100	Mapoly0071s0099	AT1G49040
Mp4g19220	Mapoly0169s0021	AT1G49050
Mp4g15880	Mapoly0054s0054	AT1G49170
Mp3g22620	Mapoly0024s0040	AT1G49330
Mp1g18900	Mapoly0001s0228	AT1G49340
Mp1g21170	Mapoly0001s0451	AT1G49340
Mp4g03940	Mapoly0044s0080	AT1G49350
Mp3g21290	Mapoly0160s0024	AT1G49380
Mp8g01670	Mapoly0064s0032	AT1G49540
Mp4g08760	Mapoly0157s0003	AT1G49590
Mp4g13030	Mapoly0138s0035	AT1G49630
Mp7g12910	Mapoly0003s0299	AT1G49670
Mp2g23600	Mapoly0069s0009	AT1G49720
Mp3g22750	Mapoly0024s0052	AT1G49780
Mp1g02270	Mapoly0029s0020	AT1G49820
Mp7g04520	Mapoly0062s0073	AT1G49850
Mp1g08090	Mapoly0036s0053	AT1G49880
Mp3g05000	Mapoly0022s0028	AT1G49950
Mp1g11200	Mapoly0014s0107	AT1G49960
Mp7g18600	Mapoly0165s0020	AT1G49970
Mp8g05520	Mapoly0081s0053	AT1G50000
Mp1g24530	Mapoly0061s0068	AT1G50010
Mp2g23500	Mapoly0191s0002	AT1G50010
Mp4g08430	Mapoly0120s0003	AT1G50010
Mp3g11780	Mapoly0037s0019	AT1G50010
Mp6g11660	Mapoly0016s0205	AT1G50010
Mp3g20740	Mapoly0159s0003	AT1G50020
Mp2g24120	Mapoly0069s0061	AT1G50030
Mp6g14650	Mapoly0047s0119	AT1G50030
Mp4g20990	Mapoly0101s0045	AT1G50030
Mp2g13270	Mapoly0026s0045	AT1G50120
Mp5g12690	Mapoly0092s0039	AT1G50140
Mp6g04910	Mapoly0034s0026	AT1G50170
Mp7g18390	Mapoly0102s0001	AT1G50240
Mp3g08790	Mapoly0105s0038	AT1G50250
Mp5g09560	Mapoly0095s0004	AT1G50260
Mp8g16600	Mapoly0154s0004	AT1G50300
Mp3g04790	Mapoly0022s0050	AT1G50320
Mp3g23480	Mapoly0024s0124	AT1G50360
Mp4g12120	Mapoly0011s0194	AT1G50380
Mp3g10590	Mapoly0037s0137	AT1G50400
Mp2g07930	Mapoly0015s0079	AT1G50430
Mp4g18020	Mapoly0041s0083	AT1G50430
Mp1g14950	Mapoly0033s0166	AT1G50440
Mp4g00390	Mapoly0066s0102	AT1G50450
Mp7g15390	Mapoly0009s0223	AT1G50480
Mp8g18200	Mapoly0030s0152	AT1G50500
Mp5g10270	Mapoly0048s0046	AT1G50510
Mp3g09480	Mapoly0085s0079	AT1G50620
Mp7g13630	Mapoly0009s0048	AT1G50630
Mp3g08950	Mapoly0105s0022	AT1G50670
Mp5g14180	Mapoly0032s0110	AT1G50710
Mp6g18530	Mapoly0038s0063	AT1G50730
Mp3g17010	Mapoly0039s0093	AT1G50840
Mp3g06400	Mapoly0006s0110	AT1G50900
Mp3g21330	Mapoly0160s0028	AT1G50910
Mp6g16060	Mapoly0056s0118	AT1G50920
Mp2g19570	Mapoly0055s0094	AT1G50940
Mp3g00840	Mapoly0007s0080	AT1G51060
Mp4g23310	Mapoly0020s0094	AT1G51080
Mp5g13510	Mapoly0032s0044	AT1G51100
Mp1g23400	Mapoly0065s0038	AT1G51110
Mp7g13530	Mapoly0009s0039	AT1G51130
Mp6g01450	Mapoly0052s0059	AT1G51160
Mp1g28090	Mapoly0002s0069	AT1G51200
Mp4g23510	Mapoly0020s0114	AT1G51200
Mp2g09930	Mapoly0129s0019	AT1G51310
Mp5g22570	Mapoly0010s0199	AT1G51310
Mp6g15320	Mapoly0056s0043	AT1G51340
Mp1g14390	Mapoly0179s0020	AT1G51350
Mp2g00170	Mapoly0028s0134	AT1G51410
Mp8g05150	Mapoly0081s0016	AT1G51440
Mp4g10860	Mapoly0011s0072	AT1G51440
Mp2g23490	Mapoly0191s0003	AT1G51440
Mp1g08520	Mapoly0036s0095	AT1G51450
Mp5g04230	Mapoly0141s0030	AT1G51510
Mp8g10690	Mapoly0008s0154	AT1G51550
Mp6g00440	Mapoly0104s0022	AT1G51570
Mp1g05980	Mapoly0005s0011	AT1G51590
Mp5g16190	Mapoly0185s0006	AT1G51610
Mp1g18920	Mapoly0001s0230	AT1G51650
Mp5g01200	Mapoly0197s0014	AT1G51680
Mp5g19720	Mapoly0134s0030	AT1G51710
Mp5g23940	Mapoly0010s0062	AT1G51720
Mp7g07590	Mapoly0076s0035	AT1G51730
Mp4g00980	Mapoly0066s0045	AT1G51730
Mp3g23060	Mapoly0024s0083	AT1G51740
Mp1g20090	Mapoly0001s0346	AT1G51780
Mp1g05090	Mapoly0005s0098	AT1G51805
Mp4g07920	Mapoly0120s0050	AT1G51860
Mp4g22390	Mapoly0020s0009	AT1G51940
Mp6g15550	Mapoly0056s0067	AT1G51940
Mp2g01300	Mapoly0028s0022	AT1G51980
Mp4g03520	Mapoly0044s0121	AT1G51990
Mp1g23790	Mapoly0061s0142	AT1G52155
Mp6g20860	Mapoly0091s0069	AT1G52220
Mp7g13220	Mapoly0009s0008	AT1G52230
Mp5g24090	Mapoly0010s0047	AT1G52260
Mp8g13820	Mapoly0946s0001	AT1G52280
Mp1g04530	Mapoly1925s0001	AT1G52310
Mp3g04060	Mapoly0022s0125	AT1G52360
Mp2g07760	Mapoly0015s0062	AT1G52500
Mp8g16820	Mapoly0030s0015	AT1G52510
Mp4g21960	Mapoly0090s0026	AT1G52530
Mp4g22060	Mapoly1721s0002	AT1G52530
Mp4g21400	Mapoly0090s0081	AT1G52540
Mp1g06660	Mapoly0043s0058	AT1G52540
Mp1g16330	Mapoly0033s0027	AT1G52590
Mp6g18210	Mapoly0038s0030	AT1G52600
Mp5g01510	Mapoly0175s0013	AT1G52600
Mp1g09020	Mapoly0036s0142	AT1G52740
Mp5g13540	Mapoly0032s0047	AT1G52760
Mp3g23800	Mapoly0121s0043	AT1G52780
Mp7g18870	Mapoly0067s0090	AT1G52855
Mp3g10150	Mapoly0085s0012	AT1G52855
Mp6g11960	Mapoly0135s0040	AT1G52870
Mp2g16460	Mapoly0122s0018	AT1G52980
Mp2g13440	Mapoly0026s0027	AT1G53000
Mp3g16650	Mapoly0004s0006	AT1G53050
Mp3g25460	Mapoly0100s0059	AT1G53090
Mp7g17000	Mapoly0051s0038	AT1G53120
Mp5g17520	Mapoly0084s0004	AT1G53140
Mp1g29660	Mapoly0139s0008	AT1G53200
Mp1g03300	Mapoly0005s0277	AT1G53210
Mp5g15310	Mapoly0071s0079	AT1G53210
Mp8g02320	Mapoly0012s0029	AT1G53210
Mp8g02300	Mapoly0012s0027	AT1G53210
Mp3g19130	Mapoly0049s0121	AT1G53210
Mp5g15300	Mapoly0071s0080	AT1G53210
Mp8g02310	Mapoly0012s0028	AT1G53210
Mp1g19590	Mapoly0001s0298	AT1G53230
Mp2g07990	Mapoly0015s0086	AT1G53270
Mp7g17500	Mapoly0051s0087	AT1G53290
Mp6g04200	Mapoly0745s0001	AT1G53300
Mp4g15030	Mapoly0119s0026	AT1G53300
Mp4g04030	Mapoly0044s0070	AT1G53345
Mp1g06360	Mapoly0043s0028	AT1G53400
Mp1g29470	Mapoly0139s0025	AT1G53440
Mp1g29440	Mapoly0107s0059	AT1G53440
Mp1g19120	Mapoly0001s0250	AT1G53490
Mp4g03560	Mapoly0044s0117	AT1G53520
Mp8g00720	Mapoly0077s0003	AT1G53520
Mp1g27400	Mapoly0002s0138	AT1G53530
Mp1g25920	Mapoly0002s0284	AT1G53580
Mp2g16490	Mapoly0122s0015	AT1G53590
Mp1g06120	Mapoly0043s0004	AT1G53645
Mp7g06110	Mapoly0057s0060	AT1G53670
Mp7g06140	Mapoly0057s0057	AT1G53670
Mp5g09610	Mapoly0048s0109	AT1G53710
Mp5g22800	Mapoly0010s0175	AT1G53720
Mp2g04840	Mapoly0031s0139	AT1G53750
Mp2g05920	Mapoly0021s0048	AT1G53760
Mp6g14930	Mapoly0056s0004	AT1G53800
Mp8g00060	Mapoly0077s0062	AT1G53830
Mp5g11100	Mapoly0093s0032	AT1G53910
Mp2g22360	Mapoly0072s0091	AT1G53920
Mp1g22610	Mapoly0118s0026	AT1G54100
Mp8g14960	Mapoly0151s0010	AT1G54115
Mp6g03710	Mapoly0035s0150	AT1G54130
Mp6g09410	Mapoly0152s0015	AT1G54140
Mp1g27340	Mapoly0002s0144	AT1G54150
Mp1g24560	Mapoly0061s0066	AT1G54180
Mp2g25440	Mapoly0025s0134	AT1G54210
Mp8g14350	Mapoly0108s0062	AT1G54250
Mp4g23410	Mapoly0020s0104	AT1G54280
Mp6g00710	Mapoly0052s0129	AT1G54290
Mp8g07070	Mapoly0013s0085	AT1G54310
Mp4g01210	Mapoly0066s0022	AT1G54350
Mp2g18020	Mapoly0094s0070	AT1G54350
Mp2g25410	Mapoly0025s0137	AT1G54350
Mp8g01570	Mapoly0064s0042	AT1G54380
Mp1g19470	Mapoly0001s0286	AT1G54385
Mp7g01810	Mapoly0099s0054	AT1G54390
Mp5g14100	Mapoly0032s0100	AT1G54450
Mp5g13990	Mapoly0032s0089	AT1G54500
Mp3g00940	Mapoly0007s0090	AT1G54520
Mp2g21620	Mapoly0040s0052	AT1G54570
Mp6g05070	Mapoly0034s0010	AT1G54570
Mp4g05830	Mapoly0087s0008	AT1G54630
Mp8g06430	Mapoly0013s0147	AT1G54650
Mp4g21750	Mapoly0090s0046	AT1G54690
Mp2g00760	Mapoly0028s0075	AT1G54690
Mp8g16080	Mapoly0079s0006	AT1G54780
Mp5g10170	Mapoly0048s0056	AT1G54790
Mp5g07800	Mapoly0127s0004	AT1G54790
Mp5g10160	Mapoly0048s0057	AT1G54790
Mp2g13960	Mapoly0042s0025	AT1G54790
Mp7g13650	Mapoly0009s0050	AT1G54790
Mp5g12200	Mapoly0274s0001	AT1G54790
Mp6g07440	Mapoly0053s0058	AT1G54830
Mp7g03340	Mapoly0074s0062	AT1G54840
Mp2g10930	Mapoly0023s0059	AT1G54870
Mp4g10430	Mapoly0011s0030	AT1G54920
Mp8g08690	Mapoly0063s0050	AT1G55020
Mp8g15570	Mapoly0079s0056	AT1G55020
Mp8g12930	Mapoly0083s0028	AT1G55020
Mp3g06610	Mapoly0006s0130	AT1G55020
Mp2g12250	Mapoly0026s0145	AT1G55020
Mp2g00660	Mapoly0028s0085	AT1G55020
Mp8g01650	Mapoly0064s0034	AT1G55020
Mp8g09050	Mapoly0063s0014	AT1G55020
Mp2g16000	Mapoly0420s0001	AT1G55020
Mp3g14270	Mapoly0004s0244	AT1G55080
Mp6g02650	Mapoly0035s0052	AT1G55090
Mp2g24110	Mapoly0069s0060	AT1G55110
Mp3g07940	Mapoly0006s0271	AT1G55150
Mp6g17190	Mapoly1175s0002	AT1G55200
Mp6g10160	Mapoly0016s0059	AT1G55230
Mp5g11410	Mapoly0093s0064	AT1G55230
Mp3g08140	Mapoly0006s0289	AT1G55270
Mp1g08000	Mapoly0036s0044	AT1G55280
Mp6g01210	Mapoly0052s0083	AT1G55290
Mp4g10580	Mapoly0011s0044	AT1G55300
Mp6g07220	Mapoly0053s0036	AT1G55320
Mp1g01940	Mapoly0029s0052	AT1G55325
Mp2g00400	Mapoly0028s0111	AT1G55340
Mp2g12820	Mapoly0026s0090	AT1G55350
Mp2g12610	Mapoly0026s0110	AT1G55350
Mp6g12140	Mapoly0135s0022	AT1G55370
Mp4g05780	Mapoly0087s0013	AT1G55460
Mp4g23930	Mapoly0020s0152	AT1G55480
Mp1g07980	Mapoly0036s0042	AT1G55535
Mp3g04100	Mapoly0022s0121	AT1G55540
Mp2g03850	Mapoly0031s0041	AT1G55580
Mp1g14310	Mapoly0179s0012	AT1G55620
Mp6g18440	Mapoly0038s0054	AT1G55670
Mp8g17780	Mapoly0030s0112	AT1G55730
Mp1g12010	Mapoly0014s0027	AT1G55730
Mp8g01920	Mapoly0064s0008	AT1G55760
Mp8g07140	Mapoly0013s0077	AT1G55760
Mp2g06740	Mapoly0021s0127	AT1G55790
Mp7g07010	Mapoly0076s0093	AT1G55830
Mp8g17100	Mapoly0030s0043	AT1G55840
Mp2g16750	Mapoly0109s0016	AT1G55860
Mp4g21620	Mapoly0090s0059	AT1G55860
Mp7g16120	Mapoly0111s0008	AT1G55860
Mp7g07380	Mapoly0076s0056	AT1G55870
Mp1g18860	Mapoly0001s0224	AT1G55880
Mp1g18760	Mapoly0001s0214	AT1G55880
Mp7g11190	Mapoly0003s0133	AT1G55880
Mp6g10180	Mapoly0016s0061	AT1G55900
Mp7g02450	Mapoly0088s0041	AT1G55910
Mp2g22490	Mapoly0072s0082	AT1G55910
Mp2g17090	Mapoly0109s0050	AT1G55915
Mp4g09150	Mapoly0112s0016	AT1G55930
Mp4g23140	Mapoly0020s0077	AT1G55960
Mp1g14760	Mapoly0153s0014	AT1G56000
Mp5g18300	Mapoly0084s0078	AT1G56050
Mp2g20190	Mapoly0055s0033	AT1G56070
Mp2g20200	Mapoly0055s0029	AT1G56070
Mp1g07430	Mapoly0043s0136	AT1G56090
Mp2g23840	Mapoly0069s0034	AT1G56110
Mp6g17560	Mapoly0145s0030	AT1G56130
Mp6g17500	Mapoly0247s0001	AT1G56130
Mp6g17480	Mapoly0184s0002	AT1G56130
Mp6g17520	Mapoly0265s0001	AT1G56130
Mp1g21730	Mapoly0001s0508	AT1G56140
Mp6g17540	Mapoly0145s0032	AT1G56140
Mp6g18040	Mapoly0038s0015	AT1G56145
Mp4g02350	Mapoly0080s0063	AT1G56180
Mp1g29810	Mapoly0209s0003	AT1G56230
Mp8g01820	Mapoly0064s0018	AT1G56260
Mp4g02790	Mapoly0080s0020	AT1G56290
Mp4g16470	Mapoly0054s0112	AT1G56310
Mp7g15940	Mapoly0111s0025	AT1G56340
Mp2g25430	Mapoly0025s0135	AT1G56345
Mp4g12180	Mapoly0011s0200	AT1G56350
Mp7g10880	Mapoly0003s0103	AT1G56360
Mp7g10860	Mapoly0003s0101	AT1G56360
Mp1g28720	Mapoly0002s0008	AT1G56420
Mp5g07390	Mapoly0127s0047	AT1G56423
Mp5g07360	Mapoly0127s0050	AT1G56440
Mp6g01810	Mapoly0052s0023	AT1G56450
Mp5g22510	Mapoly0010s0206	AT1G56500
Mp1g00970	Mapoly0029s0149	AT1G56580
Mp4g20030	Mapoly0116s0005	AT1G56580
Mp6g13940	Mapoly0047s0046	AT1G56590
Mp1g22200	Mapoly0001s0558	AT1G56670
Mp2g09040	Mapoly0015s0188	AT1G56700
Mp7g09760	Mapoly0156s0005	AT1G56720
Mp2g02830	Mapoly0075s0044	AT1G57540
Mp3g12090	Mapoly0050s0014	AT1G57600
Mp7g11920	Mapoly0003s0203	AT1G57680
Mp7g07680	Mapoly0076s0026	AT1G57680
Mp7g17990	Mapoly0102s0041	AT1G57770
Mp5g15170	Mapoly0071s0093	AT1G57770
Mp1g28470	Mapoly0002s0033	AT1G57820
Mp1g04780	Mapoly0005s0130	AT1G57820
Mp6g01390	Mapoly0052s0065	AT1G57860
Mp2g12290	Mapoly0026s0142	AT1G58007
Mp1g04640	Mapoly0005s0143	AT1G58025
Mp8g12420	Mapoly0083s0078	AT1G58030
Mp7g18850	Mapoly0067s0092	AT1G58030
Mp5g09990	Mapoly0048s0072	AT1G58060
Mp4g08610	Mapoly0157s0018	AT1G58080
Mp7g09490	Mapoly0068s0102	AT1G58100
Mp1g22060	Mapoly0001s0542	AT1G58230
Mp7g01470	Mapoly0099s0021	AT1G58250
Mp1g08320	Mapoly0036s0075	AT1G58290
Mp5g01500	Mapoly0175s0012	AT1G58320
Mp5g01890	Mapoly0161s0015	AT1G58320
Mp6g11640	Mapoly0016s0203	AT1G58340
Mp3g04300	Mapoly0022s0101	AT1G58340
Mp2g22500	Mapoly0072s0081	AT1G58340
Mpzg00300	Mapoly0134s0048	AT1G58360
Mp6g05510	Mapoly0097s0091	AT1G58370
Mp7g18780	Mapoly0067s0099	AT1G59520
Mp6g05580	Mapoly0097s0084	AT1G59760
Mp6g06910	Mapoly0053s0006	AT1G59820
Mp4g23500	Mapoly0020s0113	AT1G59820
Mp1g18930	Mapoly0001s0231	AT1G59840
Mp7g02030	Mapoly0088s0083	AT1G59860
Mp4g11080	Mapoly0011s0093	AT1G59860
Mp1g25350	Mapoly0002s0337	AT1G59870
Mp1g11250	Mapoly0014s0102	AT1G59870
Mp8g13070	Mapoly0083s0014	AT1G59870
Mp8g09300	Mapoly0176s0013	AT1G59870
Mp2g14210	Mapoly0042s0048	AT1G59870
Mp2g21800	Mapoly0040s0035	AT1G59870
Mp4g05490	Mapoly0087s0041	AT1G59870
Mp4g06670	Mapoly0125s0012	AT1G59870
Mp1g24380	Mapoly0061s0083	AT1G59870
Mp1g08570	Mapoly0036s0100	AT1G59900
Mp8g12440	Mapoly0083s0076	AT1G59900
Mp7g08040	Mapoly0146s0004	AT1G59950
Mp7g09850	Mapoly0003s0005	AT1G59950
Mp7g00430	Mapoly0046s0081	AT1G59990
Mp6g00610	Mapoly0104s0005	AT1G60060
Mp6g00620	Mapoly0104s0004	AT1G60060
Mp7g16430	Mapoly0123s0025	AT1G60060
Mp5g15800	Mapoly0071s0030	AT1G60080
Mp7g07060	Mapoly0076s0088	AT1G60160
Mp6g19920	Mapoly0045s0071	AT1G60160
Mp7g00710	Mapoly0046s0054	AT1G60160
Mp2g14080	Mapoly0042s0037	AT1G60170
Mp4g16880	Mapoly0148s0032	AT1G60200
Mp7g12660	Mapoly0003s0274	AT1G60230
Mp3g20240	Mapoly0049s0009	AT1G60420
Mp1g28670	Mapoly0002s0013	AT1G60430
Mp7g02230	Mapoly0088s0064	AT1G60460
Mp7g11820	Mapoly0003s0193	AT1G60470
Mp7g11730	Mapoly0003s0185	AT1G60490
Mp5g14540	Mapoly0032s0146	AT1G60550
Mp4g09450	Mapoly0112s0045	AT1G60600
Mp6g21330	Mapoly0091s0022	AT1G60620
Mp7g01850	Mapoly0099s0058	AT1G60640
Mp6g14180	Mapoly0047s0072	AT1G60710
Mp5g19610	Mapoly0134s0019	AT1G60710
Mp6g13190	Mapoly0059s0030	AT1G60710
Mp6g14200	Mapoly0047s0074	AT1G60710
Mp5g16990	Mapoly0117s0007	AT1G60710
Mp1g15960	Mapoly0033s0064	AT1G60780
Mp6g18430	Mapoly0038s0053	AT1G60900
Mp3g16870	Mapoly0039s0108	AT1G60990
Mp1g11860	Mapoly0014s0041	AT1G60995
Mp3g15760	Mapoly0004s0096	AT1G61000
Mp2g23780	Mapoly0069s0028	AT1G61010
Mp1g11280	Mapoly0014s0099	AT1G61030
Mp7g14910	Mapoly0009s0176	AT1G61040
Mp1g16830	Mapoly0001s0024	AT1G61040
Mp8g17930	Mapoly0030s0127	AT1G61065
Mp6g15330	Mapoly0056s0045	AT1G61150
Mp2g01080	Mapoly0028s0043	AT1G61150
Mp8g15130	Mapoly1454s0001	AT1G61240
Mp8g14530	Mapoly2788s0001	AT1G61240
Mp5g10840	Mapoly0093s0005	AT1G61300
Mp4g00930	Mapoly0066s0050	AT1G61520
Mp1g18990	Mapoly0001s0237	AT1G61580
Mp1g01630	Mapoly0029s0083	AT1G61620
Mp1g16300	Mapoly0033s0030	AT1G61670
Mp7g07760	Mapoly0076s0018	AT1G61670
Mp5g14260	Mapoly0032s0118	AT1G61690
Mp4g16650	Mapoly0054s0132	AT1G61700
Mp7g15610	Mapoly0111s0058	AT1G61740
Mp2g19400	Mapoly0055s0112	AT1G61740
Mp2g20460	Mapoly0055s0003	AT1G61740
Mp2g19950	Mapoly0055s0055	AT1G61770
Mp7g18300	Mapoly0102s0010	AT1G61780
Mp1g24080	Mapoly0061s0113	AT1G61790
Mp1g12880	Mapoly0019s0058	AT1G61800
Mp1g09860	Mapoly0096s0015	AT1G61850
Mp3g14460	Mapoly0004s0225	AT1G61950
Mp3g00050	Mapoly0007s0005	AT1G62020
Mp8g16180	Mapoly0154s0046	AT1G62180
Mp6g04280	Mapoly0034s0092	AT1G62180
Mp3g09240	Mapoly0085s0105	AT1G62200
Mp2g20540	Mapoly0231s0001	AT1G62200
Mp5g16380	Mapoly0185s0027	AT1G62200
Mp5g15200	Mapoly0071s0090	AT1G62250
Mp4g00180	Mapoly0162s0003	AT1G62300
Mp1g13860	Mapoly0019s0156	AT1G62330
Mp5g01600	Mapoly0175s0020	AT1G62360
Mp2g11140	Mapoly0023s0081	AT1G62360
Mp1g27230	Mapoly0002s0155	AT1G62370
Mp1g14060	Mapoly0019s0176	AT1G62370
Mp7g01650	Mapoly0099s0038	AT1G62390
Mp2g25390	Mapoly0025s0139	AT1G62440
Mp2g21330	Mapoly0040s0081	AT1G62640
Mp7g01300	Mapoly0099s0004	AT1G62660
Mp7g02630	Mapoly0088s0025	AT1G62660
Mp3g14160	Mapoly0004s0255	AT1G62730
Mp8g12580	Mapoly0083s0062	AT1G62740
Mp5g13920	Mapoly0032s0082	AT1G62750
Mp7g06620	Mapoly0057s0005	AT1G62750
Mp7g04230	Mapoly0062s0102	AT1G62780
Mp5g16280	Mapoly0185s0016	AT1G62850
Mp1g11670	Mapoly0014s0059	AT1G62940
Mp1g28890	Mapoly0107s0006	AT1G62980
Mp4g09650	Mapoly0132s0008	AT1G62990
Mp1g04880	Mapoly0005s0120	AT1G63000
Mp3g05720	Mapoly0006s0043	AT1G63020
Mp1g10440	Mapoly0014s0183	AT1G63100
Mp1g19770	Mapoly0001s0316	AT1G63110
Mp6g10670	Mapoly0016s0108	AT1G63160
Mp2g06120	Mapoly0021s0067	AT1G63220
Mp6g10130	Mapoly0016s0056	AT1G63260
Mp1g09350	Mapoly0096s0064	AT1G63270
Mp4g22360	Mapoly0020s0006	AT1G63370
Mp8g05800	Mapoly0081s0082	AT1G63380
Mp8g14110	Mapoly0108s0036	AT1G63440
Mp6g07770	Mapoly0053s0090	AT1G63450
Mp2g01070	Mapoly0028s0044	AT1G63490
Mp8g17910	Mapoly0030s0125	AT1G63490
Mp8g07960	Mapoly0155s0021	AT1G63490
Mp6g11230	Mapoly0016s0163	AT1G63490
Mp3g00200	Mapoly0007s0018	AT1G63490
Mp6g02050	Mapoly1647s0001	AT1G63490
Mpzg00520	Mapoly0029s0086	AT1G63490
Mp4g22610	Mapoly0020s0031	AT1G63610
Mp1g25460	Mapoly0002s0326	AT1G63660
Mp6g20740	Mapoly0091s0082	AT1G63680
Mp1g10920	Mapoly0014s0134	AT1G63690
Mp3g09360	Mapoly0085s0091	AT1G63700
Mp3g17470	Mapoly0039s0047	AT1G63710
Mp8g01050	Mapoly0064s0093	AT1G63730
Mp2g14060	Mapoly0042s0035	AT1G63770
Mp2g04740	Mapoly0031s0129	AT1G63780
Mp5g01860	Mapoly0161s0018	AT1G63800
Mp8g14720	Mapoly0151s0035	AT1G63800
Mp6g08990	Mapoly0060s0020	AT1G63810
Mp1g16040	Mapoly0033s0056	AT1G63820
Mp4g18030	Mapoly0041s0084	AT1G63855
Mp7g14820	Mapoly0009s0167	AT1G63900
Mp7g06510	Mapoly0057s0016	AT1G63940
Mp1g29200	Mapoly0107s0035	AT1G63970
[truncated: 8,967 more rows]
